# Supplementary material for: Identification of Highly Repetitive Enhancers with Long-range Regulation Potential in Barley via STARR-seq
Source: Genomics Proteomics Bioinformatics. 2024 Feb 21;22(2):qzae012. doi: 10.1093/gpbjnl/qzae012 (PMC12016029; doi:10.1093/gpbjnl/qzae012)
Supplement: qzae012_Supplementary_Data [file qzae012_supplementary_data.zip]

Archive with 12 entries (11 files):
- qzae012_Supplementary_Data/
- qzae012_Supplementary_Data/Figure S1.tif
- qzae012_Supplementary_Data/Figure S2.tif
- qzae012_Supplementary_Data/Figure S3.tif
- qzae012_Supplementary_Data/Supplementary material captions.docx
- qzae012_Supplementary_Data/Table S1-done.xlsx
- qzae012_Supplementary_Data/Table S2-done.xlsx
- qzae012_Supplementary_Data/Table S3-done.xlsx
- qzae012_Supplementary_Data/Table S4-done.xlsx
- qzae012_Supplementary_Data/Table S5-done.xlsx
- qzae012_Supplementary_Data/Table S6-done.xlsx
- qzae012_Supplementary_Data/Table S7-done.xlsx
