# Supplementary material for: Identification of Highly Repetitive Enhancers with Long-range Regulation Potential in Barley via STARR-seq
Source: Genomics Proteomics Bioinformatics. 2024 Feb 21;22(2):qzae012. doi: 10.1093/gpbjnl/qzae012 (PMC12016029; doi:10.1093/gpbjnl/qzae012)
Supplement: qzae012_Supplementary_Data [file qzae012_supplementary_data.zip › qzae012_Supplementary_Data/Table S1-done.xlsx]

## Sheet: Sheet1
Table S1 Information of identified STARR-seq enhancers in cultivar Morex
Note: Peaks with P value < 0.001 and enrichment > 1.3 were considered as enhancers; and enrichment represented the predicted enhancer strength. ATAC-seq, the assay for transposase-accessible chromatin with sequencing; STARR-seq, self-transcribing active regulatory region sequencing.
Enhancer	Chromosome	Start	End	Width	Strand	Sample coverage	Control coverage	P value	Enrichment	Overlapped with ATAC-seq peaks or not
2	chr1H	1222717	1223216	500	*	1476	338	0	3.63505	/
5	chr1H	2585120	2585619	500	*	95575	3293	0	27.2042	overlapped
7	chr1H	3049341	3049840	500	*	2556	434	0	5.02759	/
8	chr1H	3218807	3219306	500	*	589	24	0	14.5938	/
9	chr1H	3851256	3851755	500	*	1555	112	0	10.6719	/
11	chr1H	4172913	4173412	500	*	326	12	0	13.1898	/
13	chr1H	4231977	4232476	500	*	14703	194	0	63.0957	/
14	chr1H	4239230	4239729	500	*	904	18	0	28.428	/
15	chr1H	4422543	4423042	500	*	48	2	9.70131e-48	4.32949	/
17	chr1H	5223173	5223672	500	*	136	2	8.26542e-192	13.8592	/
20	chr1H	5892141	5892640	500	*	2144	661	0	2.80966	/
21	chr1H	6163181	6163680	500	*	1350	42	0	21.7803	/
23	chr1H	6926405	6926904	500	*	4317	99	0	33.7821	/
24	chr1H	7298445	7298944	500	*	2284	99	0	17.6726	/
30	chr1H	8513765	8514264	500	*	380	8	0	20.3668	/
31	chr1H	8740312	8740811	500	*	305	20	1.76254e-236	8.43429	/
34	chr1H	8982893	8983392	500	*	2317	466	0	4.25041	/
35	chr1H	9589038	9589537	500	*	233	39	7.97075e-97	3.70405	/
36	chr1H	9711896	9712395	500	*	599	254	4.85184e-72	1.87413	/
39	chr1H	11197588	11198087	500	*	20267	382	0	46.1526	/
40	chr1H	12242849	12243348	500	*	532	196	1.42303e-83	2.10905	/
41	chr1H	12245627	12246126	500	*	498	196	1.23585e-69	1.96851	/
43	chr1H	12981397	12981896	500	*	783	176	4.31651e-240	3.48205	/
44	chr1H	13453536	13454035	500	*	2401	16	0	84.607	/
45	chr1H	13602075	13602574	500	*	14358	7842	0	1.71966	/
48	chr1H	14058872	14059371	500	*	40919	5134	0	7.49668	/
50	chr1H	14302194	14302693	500	*	1355	85	0	11.8668	/
52	chr1H	14355331	14355830	500	*	2968	918	0	2.85192	/
53	chr1H	14504927	14505426	500	*	36	1	2.36414e-42	3.84548	/
54	chr1H	15668516	15669015	500	*	664	112	3.36123e-270	4.43653	/
55	chr1H	16476134	16476633	500	*	365	27	7.77564e-265	8.05272	/
56	chr1H	17921406	17921905	500	*	2011	34	0	39.0642	/
57	chr1H	18322096	18322595	500	*	1174	153	0	6.01768	/
58	chr1H	18396354	18396853	500	*	2743	34	0	53.623	/
60	chr1H	18821994	18822493	500	*	461	137	3.74603e-101	2.52522	/
61	chr1H	19216949	19217448	500	*	931	216	3.11484e-275	3.44415	/
62	chr1H	19309648	19310147	500	*	2276	95	0	18.2728	/
63	chr1H	19662217	19662716	500	*	290	58	8.80946e-102	3.33454	/
64	chr1H	19679225	19679724	500	*	2981	136	0	17.391	/
71	chr1H	20808132	20808631	500	*	3451	1533	0	2.02072	/
74	chr1H	21321288	21321787	500	*	762	14	0	28.6981	/
77	chr1H	21836839	21837338	500	*	1834	82	0	16.7089	/
78	chr1H	21924506	21925005	500	*	5672	355	0	13.6761	/
80	chr1H	22190907	22191406	500	*	1746	338	0	4.31794	/
86	chr1H	23846546	23847045	500	*	589	224	2.73591e-87	2.07116	/
87	chr1H	23939452	23939951	500	*	9377	2653	0	3.25417	/
88	chr1H	24384535	24385034	500	*	1431	278	0	4.23364	/
89	chr1H	24670320	24670819	500	*	1078	673	1.01338e-42	1.36424	/
90	chr1H	24943429	24943928	500	*	1656	972	1.96279e-81	1.48717	/
92	chr1H	25850690	25851189	500	*	1837	63	0	21.1026	/
93	chr1H	25992965	25993464	500	*	2264	203	0	9.08311	/
94	chr1H	26011639	26012138	500	*	151	16	2.50227e-89	4.70654	/
98	chr1H	27356984	27357483	500	*	31836	6577	0	4.56162	/
101	chr1H	29309748	29310247	500	*	54	5	5.81225e-36	3.22366	/
103	chr1H	30386252	30386751	500	*	6338	1073	0	5.29639	/
104	chr1H	30686364	30686863	500	*	74	8	3.75749e-44	3.47219	/
105	chr1H	31176037	31176536	500	*	4130	56	0	53.3594	/
107	chr1H	31245111	31245610	500	*	16528	1684	0	8.99312	/
108	chr1H	31276137	31276636	500	*	518	129	4.26245e-142	3.01341	/
110	chr1H	31449414	31449913	500	*	138	47	4.24869e-26	1.80111	/
114	chr1H	32100502	32101001	500	*	3644	2285	6.1127e-137	1.44599	/
115	chr1H	32281046	32281545	500	*	15880	136	0	94.5607	/
116	chr1H	32320226	32320725	500	*	10378	453	0	19.9864	/
118	chr1H	32727066	32727565	500	*	1389	73	0	13.9276	/
119	chr1H	33391817	33392316	500	*	4391	978	0	3.99422	/
120	chr1H	33446200	33446699	500	*	2892	537	0	4.65311	/
121	chr1H	33793273	33793772	500	*	12	0	0	1.32532	/
122	chr1H	33904698	33905197	500	*	396	3	0	36.5957	/
123	chr1H	33980597	33981096	500	*	1610	256	0	5.16184	/
126	chr1H	35069991	35070490	500	*	3116	181	0	13.9896	/
127	chr1H	35280206	35280705	500	*	354	16	0	11.6846	overlapped
128	chr1H	35666237	35666736	500	*	1439	484	8.49934e-259	2.51796	/
129	chr1H	35689525	35690024	500	*	787	10	0	37.5713	/
131	chr1H	36185661	36186160	500	*	981	221	1.69299e-299	3.55855	/
133	chr1H	37140664	37141163	500	*	11588	1521	0	6.94261	/
134	chr1H	37335324	37335823	500	*	2593	224	0	9.51804	/
136	chr1H	38964041	38964540	500	*	151	22	4.29341e-71	3.69298	/
137	chr1H	39287532	39288031	500	*	4092	707	0	5.08612	/
138	chr1H	39548920	39549419	500	*	3922	280	0	11.7669	/
141	chr1H	40533644	40534143	500	*	50	4	2.51281e-36	3.32751	/
142	chr1H	40589401	40589900	500	*	1853	344	0	4.51321	/
143	chr1H	40735950	40736449	500	*	551	90	5.57196e-231	4.44684	/
144	chr1H	40905739	40906238	500	*	523	66	2.4774e-269	5.53907	/
145	chr1H	41008150	41008649	500	*	4150	1363	0	2.73281	/
151	chr1H	44124796	44125295	500	*	936	170	0	4.32412	/
156	chr1H	45860434	45860933	500	*	293	53	4.10074e-113	3.6436	/
157	chr1H	45877615	45878114	500	*	66	24	3.69987e-12	1.383	/
158	chr1H	46579452	46579951	500	*	332	13	0	12.7042	/
159	chr1H	46972168	46972667	500	*	66	7	4.63902e-40	3.32088	/
160	chr1H	47141066	47141565	500	*	193	26	5.9085e-96	4.21742	/
162	chr1H	47548720	47549219	500	*	1857	56	0	23.632	/
163	chr1H	47991120	47991619	500	*	3412	138	0	19.6883	/
164	chr1H	48205593	48206092	500	*	11983	1069	0	10.1181	/
165	chr1H	48672729	48673228	500	*	1550	997	1.82115e-53	1.35594	/
166	chr1H	49395765	49396264	500	*	1099	79	0	10.2096	/
170	chr1H	51063551	51064050	500	*	1111	315	1.11936e-256	2.90144	/
171	chr1H	51663398	51663897	500	*	12444	98	0	99.4903	/
172	chr1H	51831954	51832453	500	*	525	16	0	17.6631	/
175	chr1H	52394809	52395308	500	*	627	264	2.09064e-76	1.89549	/
176	chr1H	53488799	53489298	500	*	304	24	5.21066e-213	7.29162	/
178	chr1H	54107879	54108378	500	*	1625	28	0	36.7897	/
180	chr1H	54435414	54435913	500	*	8360	3449	0	2.23952	/
181	chr1H	55523373	55523872	500	*	845	2	0	95.5324	/
182	chr1H	55545695	55546194	500	*	61	11	4.47792e-25	2.25841	/
188	chr1H	58269850	58270349	500	*	1026	516	8.17501e-82	1.67254	/
189	chr1H	59377968	59378467	500	*	1044	676	1.22825e-35	1.31429	/
190	chr1H	60210423	60210922	500	*	2206	865	3.31654e-303	2.23213	/
191	chr1H	61051882	61052381	500	*	4443	478	0	8.04649	/
197	chr1H	64433596	64434095	500	*	4578	44	0	72.7902	/
198	chr1H	64861344	64861843	500	*	7985	3752	0	1.96806	/
199	chr1H	65134904	65135403	500	*	1130	26	0	26.883	/
202	chr1H	67100044	67100543	500	*	371	35	2.55383e-233	6.63225	/
204	chr1H	68067968	68068467	500	*	27	1	6.56114e-29	2.72788	/
206	chr1H	71126465	71126964	500	*	3060	54	0	40.5912	/
209	chr1H	71224883	71225382	500	*	6582	1363	0	4.36175	/
215	chr1H	74025429	74025928	500	*	1345	408	1.22985e-282	2.76433	/
216	chr1H	74117761	74118260	500	*	26	3	6.1561e-16	1.77046	/
217	chr1H	74202919	74203418	500	*	9766	115	0	67.443	/
219	chr1H	74771680	74772179	500	*	65	11	4.38485e-28	2.42677	/
222	chr1H	76157030	76157529	500	*	388	166	1.60994e-46	1.7671	/
224	chr1H	76572200	76572699	500	*	1107	473	2.78979e-129	1.9655	/
225	chr1H	76691232	76691731	500	*	217	8	2.30329e-220	11.247	/
227	chr1H	77135480	77135979	500	*	1253	808	3.88084e-43	1.33552	/
228	chr1H	77322653	77323152	500	*	208	56	4.4016e-53	2.41285	/
230	chr1H	77650656	77651155	500	*	651	315	4.45622e-58	1.66923	/
231	chr1H	78236377	78236876	500	*	16	1	2.68475e-14	1.42314	/
232	chr1H	79591296	79591795	500	*	3552	1068	0	2.95699	/
233	chr1H	79744499	79744998	500	*	354	15	0	12.2547	/
235	chr1H	80534540	80535039	500	*	941	128	0	5.63947	/
236	chr1H	80538317	80538816	500	*	348	34	3.24871e-214	6.34996	/
239	chr1H	82118388	82118887	500	*	19	0	0	2.39997	/
242	chr1H	83129036	83129535	500	*	3690	798	0	4.07469	/
243	chr1H	83824839	83825338	500	*	1078	450	3.78642e-132	2.00556	/
244	chr1H	83885991	83886490	500	*	139	22	2.27773e-61	3.37564	/
247	chr1H	84806043	84806542	500	*	1180	664	1.53613e-67	1.51684	/
249	chr1H	85913356	85913855	500	*	1939	1113	1.29098e-102	1.53275	/
253	chr1H	86560550	86561049	500	*	809	447	1.05479e-49	1.5006	/
255	chr1H	89046369	89046868	500	*	291	25	3.31136e-194	6.74062	/
256	chr1H	89519708	89520207	500	*	5368	400	0	11.5496	/
258	chr1H	90357378	90357877	500	*	362	77	6.79785e-119	3.28924	/
259	chr1H	90509453	90509952	500	*	39459	10705	0	3.49588	/
260	chr1H	90512817	90513316	500	*	1642	863	9.38421e-115	1.65402	/
262	chr1H	91663546	91664045	500	*	298	147	2.24449e-26	1.49586	/
266	chr1H	93290484	93290983	500	*	548	65	5.29061e-295	5.89368	/
268	chr1H	94719956	94720455	500	*	2091	60	0	25.1341	/
271	chr1H	95440709	95441208	500	*	888	28	0	19.7571	/
272	chr1H	95915098	95915597	500	*	2837	353	0	6.80284	/
273	chr1H	97107021	97107520	500	*	40	2	4.79513e-37	3.50381	/
276	chr1H	98356513	98357012	500	*	1099	548	1.76455e-89	1.69489	/
277	chr1H	99030455	99030954	500	*	48	10	1.15078e-17	1.83275	/
281	chr1H	100909136	100909635	500	*	26106	318	0	70.8297	/
282	chr1H	100917465	100917964	500	*	21442	5443	0	3.69454	/
283	chr1H	101364692	101365191	500	*	26	2	4.34276e-20	2.09823	/
286	chr1H	102681713	102682212	500	*	404	235	5.69835e-22	1.33535	/
287	chr1H	102927611	102928110	500	*	2114	866	5.74065e-267	2.13471	/
288	chr1H	103250182	103250681	500	*	463	2	0	51.0954	/
290	chr1H	103313386	103313885	500	*	1135	362	5.14082e-222	2.60059	/
291	chr1H	103692263	103692762	500	*	185	63	2.26952e-34	1.92128	/
292	chr1H	104206937	104207436	500	*	2807	1523	5.27417e-177	1.64809	/
293	chr1H	104244768	104245267	500	*	1103	207	0	4.26789	/
298	chr1H	105480760	105481259	500	*	1276	23	0	33.5658	/
299	chr1H	105859903	105860402	500	*	1187	9	0	61.6103	/
300	chr1H	106193196	106193695	500	*	11559	2591	0	4.11382	/
301	chr1H	106471786	106472285	500	*	93	0	0	15.3834	/
302	chr1H	107468918	107469417	500	*	2084	85	0	18.4428	/
303	chr1H	107490781	107491280	500	*	301	7	0	17.326	/
305	chr1H	108598381	108598880	500	*	4948	200	0	20.4002	/
307	chr1H	109440244	109440743	500	*	2172	7	0	134.409	/
308	chr1H	109673328	109673827	500	*	21601	6113	0	3.31917	/
310	chr1H	109887999	109888498	500	*	2707	855	0	2.78139	/
311	chr1H	109969550	109970049	500	*	1623	792	1.18402e-138	1.77564	/
312	chr1H	110093709	110094208	500	*	624	77	0	5.81425	/
313	chr1H	110677422	110677921	500	*	14985	6020	0	2.33141	/
314	chr1H	112049746	112050245	500	*	1668	562	8.68886e-299	2.53952	/
315	chr1H	112141088	112141587	500	*	202	7	1.66111e-210	11.3316	/
316	chr1H	112269167	112269666	500	*	387	4	0	31.0443	/
317	chr1H	113060916	113061415	500	*	918	33	0	17.8905	/
319	chr1H	113386572	113387071	500	*	156	14	2.33808e-102	5.37728	/
323	chr1H	114254020	114254519	500	*	2738	1077	0	2.25047	/
331	chr1H	117143264	117143763	500	*	1383	14	0	53.0637	/
332	chr1H	117309144	117309643	500	*	867	151	0	4.45546	/
338	chr1H	119751544	119752043	500	*	1589	274	0	4.77831	/
341	chr1H	120777564	120778063	500	*	35938	7946	0	4.27433	/
342	chr1H	121277373	121277872	500	*	821	78	0	7.64103	/
344	chr1H	121595641	121596140	500	*	12048	2481	0	4.47583	/
346	chr1H	122666251	122666750	500	*	2013	1173	4.46483e-101	1.51344	/
348	chr1H	124170718	124171217	500	*	979	356	1.74066e-155	2.26863	/
351	chr1H	125494832	125495331	500	*	80	1	3.49517e-119	9.5949	/
352	chr1H	125800764	125801263	500	*	345	2	0	37.5134	/
354	chr1H	126419579	126420078	500	*	192	87	2.5674e-21	1.50453	/
356	chr1H	126914428	126914927	500	*	69	4	1.89603e-58	4.79949	/
357	chr1H	126976185	126976684	500	*	5316	3324	4.3695e-201	1.46863	/
359	chr1H	127724299	127724798	500	*	2298	9	0	121.225	/
362	chr1H	128024124	128024623	500	*	13763	4946	0	2.59761	/
363	chr1H	128026145	128026644	500	*	1815	100	0	13.8474	/
364	chr1H	129434047	129434546	500	*	9172	1605	0	5.20275	/
365	chr1H	129615387	129615886	500	*	52	6	3.05979e-30	2.77989	/
370	chr1H	130682864	130683363	500	*	2676	59	0	32.8026	/
373	chr1H	131576001	131576500	500	*	88	4	7.50211e-83	6.29923	/
375	chr1H	132304497	132304996	500	*	630	260	6.55198e-80	1.93239	/
376	chr1H	132740154	132740653	500	*	7909	2166	0	3.34203	/
377	chr1H	133140835	133141334	500	*	3204	1904	1.01856e-148	1.51647	/
378	chr1H	133619984	133620483	500	*	2358	1493	7.38603e-86	1.40677	/
380	chr1H	135183433	135183932	500	*	10480	1035	0	9.11926	/
385	chr1H	136338846	136339345	500	*	124	7	6.66622e-105	6.68502	/
386	chr1H	136791032	136791531	500	*	2820	594	0	4.11738	/
387	chr1H	136862746	136863245	500	*	4034	1355	0	2.67051	/
388	chr1H	137120372	137120871	500	*	527	300	3.88112e-30	1.40256	/
389	chr1H	137131137	137131636	500	*	1390	463	6.43277e-254	2.53503	/
390	chr1H	138079519	138080018	500	*	1053	637	3.88378e-47	1.4039	/
391	chr1H	138147284	138147783	500	*	41	2	2.39317e-38	3.60629	/
393	chr1H	138901347	138901846	500	*	386	109	4.6177e-91	2.57976	/
394	chr1H	139093757	139094256	500	*	4058	241	0	14.0208	/
396	chr1H	139262505	139263004	500	*	7441	660	0	9.96049	/
399	chr1H	141175655	141176154	500	*	2128	91	0	17.7294	/
401	chr1H	142184567	142185066	500	*	2159	22	0	59.564	/
403	chr1H	143066992	143067491	500	*	166	53	4.01997e-34	1.98538	/
406	chr1H	143289738	143290237	500	*	1721	49	0	24.5168	/
407	chr1H	143450160	143450659	500	*	294	11	5.31122e-296	12.5645	/
408	chr1H	143576272	143576771	500	*	8941	3910	0	2.1186	/
409	chr1H	143931161	143931660	500	*	24776	9839	0	2.3801	/
410	chr1H	143993097	143993596	500	*	939	341	1.45387e-149	2.26336	/
413	chr1H	144942709	144943208	500	*	6396	3619	0	1.62917	/
414	chr1H	145705512	145706011	500	*	1778	817	1.29285e-175	1.89191	/
415	chr1H	147102441	147102940	500	*	2274	117	0	15.1327	/
416	chr1H	147527683	147528182	500	*	42	0	0	6.24715	/
417	chr1H	147577782	147578281	500	*	2171	21	0	62.108	/
418	chr1H	147579957	147580456	500	*	349	9	0	17.2473	/
419	chr1H	147586977	147587476	500	*	1186	492	5.12943e-147	2.03219	/
420	chr1H	148187046	148187545	500	*	7249	865	0	7.47459	/
422	chr1H	148442075	148442574	500	*	3227	653	0	4.31264	/
424	chr1H	148941751	148942250	500	*	3464	161	0	17.3579	/
425	chr1H	150520541	150521040	500	*	1776	33	0	35.2562	/
427	chr1H	150952579	150953078	500	*	654	67	0	6.89957	/
431	chr1H	152681460	152681959	500	*	3845	425	0	7.77131	/
434	chr1H	154432852	154433351	500	*	545	8	0	29.711	/
436	chr1H	155056987	155057486	500	*	7583	129	0	47.0535	/
437	chr1H	155095343	155095842	500	*	1248	821	2.34633e-39	1.30971	/
443	chr1H	157753726	157754225	500	*	444	25	0	10.5186	/
444	chr1H	157953493	157953992	500	*	265	97	4.30471e-43	1.92567	/
446	chr1H	158481633	158482132	500	*	29	0	0	4.03222	/
449	chr1H	159372199	159372698	500	*	379	186	1.85946e-33	1.55206	/
451	chr1H	159587176	159587675	500	*	10577	2307	0	4.21441	/
452	chr1H	160187448	160187947	500	*	1463	125	0	9.0749	/
453	chr1H	160657318	160657817	500	*	551	10	0	25.9413	/
454	chr1H	161194669	161195168	500	*	271	1	0	36.0904	/
456	chr1H	161407838	161408337	500	*	1051	441	1.51843e-127	1.99178	/
457	chr1H	161516770	161517269	500	*	4574	3073	2.38086e-125	1.3621	/
458	chr1H	161678104	161678603	500	*	776	74	0	7.55073	/
461	chr1H	163290444	163290943	500	*	577	144	1.2249e-157	3.04992	/
462	chr1H	164104312	164104811	500	*	1197	516	4.92892e-137	1.96032	/
463	chr1H	164668700	164669199	500	*	4922	98	0	38.9433	/
466	chr1H	166162232	166162731	500	*	15508	3433	0	4.19736	/
467	chr1H	167117762	167118261	500	*	5697	338	0	14.39	/
469	chr1H	167733556	167734055	500	*	665	79	0	6.07255	/
470	chr1H	168410495	168410994	500	*	1185	459	1.02674e-167	2.16948	/
471	chr1H	168506370	168506869	500	*	1728	381	0	3.8143	/
473	chr1H	169467707	169468206	500	*	704	12	0	29.5137	/
475	chr1H	169786487	169786986	500	*	4027	52	0	55.4324	/
476	chr1H	169956628	169957127	500	*	12808	5053	0	2.36543	/
477	chr1H	170272718	170273217	500	*	495	108	1.53891e-157	3.37601	/
479	chr1H	170825896	170826395	500	*	507	30	0	10.4392	/
480	chr1H	171277286	171277785	500	*	446	38	5.67064e-298	7.51595	/
481	chr1H	171421582	171422081	500	*	5021	29	0	112.866	/
482	chr1H	171662210	171662709	500	*	267	0	0	48.178	/
483	chr1H	171716504	171717003	500	*	36	2	6.00313e-32	3.09627	/
484	chr1H	171863632	171864131	500	*	998	16	0	34.3908	/
485	chr1H	172061148	172061647	500	*	1292	32	0	26.09	overlapped
487	chr1H	172995180	172995679	500	*	1303	325	0	3.31908	/
488	chr1H	173151678	173152177	500	*	8382	238	0	29.5792	/
489	chr1H	174279451	174279950	500	*	3288	261	0	10.5069	/
491	chr1H	175144466	175144965	500	*	1879	6	0	127.245	/
492	chr1H	175310680	175311179	500	*	4109	268	0	12.8551	/
493	chr1H	175393921	175394420	500	*	174	56	2.86084e-35	1.99202	/
497	chr1H	178570275	178570774	500	*	73	5	8.81932e-57	4.53537	/
498	chr1H	179501740	179502239	500	*	2493	635	0	3.406	/
499	chr1H	180091985	180092484	500	*	1228	392	1.03621e-239	2.61501	/
501	chr1H	180536654	180537153	500	*	946	470	4.77296e-78	1.68161	/
502	chr1H	183281349	183281848	500	*	1921	731	1.85453e-279	2.27952	/
503	chr1H	183399602	183400101	500	*	1325	795	1.3333e-60	1.43676	/
504	chr1H	183919116	183919615	500	*	1398	681	2.84368e-120	1.76218	/
506	chr1H	184725842	184726341	500	*	1646	55	0	21.214	/
507	chr1H	185207596	185208095	500	*	720	16	0	24.5347	/
509	chr1H	186532048	186532547	500	*	344	10	0	15.8315	/
511	chr1H	187828843	187829342	500	*	4685	1808	0	2.34653	/
512	chr1H	188093043	188093542	500	*	2595	1032	0	2.22074	/
513	chr1H	188204547	188205046	500	*	1449	13	0	58.7147	/
514	chr1H	188212276	188212775	500	*	928	32	0	18.5537	/
515	chr1H	188317780	188318279	500	*	163	20	4.28981e-87	4.31877	/
516	chr1H	188438783	188439282	500	*	286	2	0	30.7676	/
517	chr1H	188486241	188486740	500	*	1329	764	1.20994e-70	1.49756	/
519	chr1H	188854145	188854644	500	*	535	39	0	8.89572	/
520	chr1H	189259164	189259663	500	*	12598	5355	0	2.19686	/
521	chr1H	189473555	189474054	500	*	2035	431	0	4.01029	overlapped
522	chr1H	189738180	189738679	500	*	2427	545	0	3.83711	/
523	chr1H	190631619	190632118	500	*	894	556	2.64886e-36	1.35088	/
525	chr1H	190854965	190855464	500	*	924	100	0	6.91867	/
528	chr1H	193522449	193522948	500	*	13291	1173	0	10.2651	/
529	chr1H	194106385	194106884	500	*	5463	2559	0	1.95177	/
530	chr1H	196154537	196155036	500	*	651	75	0	6.21884	/
532	chr1H	196298681	196299180	500	*	218	36	8.79551e-92	3.68758	/
534	chr1H	196770380	196770879	500	*	140	32	8.62405e-44	2.52145	/
536	chr1H	196996623	196997122	500	*	2002	190	0	8.51818	/
537	chr1H	197291088	197291587	500	*	4683	24	0	122.332	/
538	chr1H	197636549	197637048	500	*	2845	192	0	12.0739	/
539	chr1H	197998429	197998928	500	*	1275	691	7.24438e-82	1.5808	/
540	chr1H	198175285	198175784	500	*	4188	964	0	3.86035	/
541	chr1H	199517306	199517805	500	*	1421	191	0	5.96708	/
542	chr1H	199930836	199931335	500	*	1329	64	0	14.9367	/
543	chr1H	200510394	200510893	500	*	370	46	2.87389e-193	5.26052	/
544	chr1H	200735213	200735712	500	*	2015	481	0	3.57569	/
548	chr1H	201194304	201194803	500	*	7040	950	0	6.62784	/
549	chr1H	201688854	201689353	500	*	331	5	0	23.3559	/
550	chr1H	201988188	201988687	500	*	1336	253	0	4.31002	/
551	chr1H	202909869	202910368	500	*	907	227	1.05551e-245	3.20078	/
552	chr1H	203235501	203236000	500	*	2579	325	0	6.67465	/
553	chr1H	203329443	203329942	500	*	606	35	0	11.0817	/
554	chr1H	203385027	203385526	500	*	889	280	1.16987e-177	2.57578	/
555	chr1H	203548798	203549297	500	*	1467	740	3.87604e-115	1.70919	/
556	chr1H	203793871	203794370	500	*	953	232	1.29357e-266	3.30074	/
557	chr1H	204148421	204148920	500	*	2370	609	0	3.36713	/
559	chr1H	204601445	204601944	500	*	1047	2	0	119.197	/
562	chr1H	205947526	205948025	500	*	1537	334	0	3.83209	/
563	chr1H	205981172	205981671	500	*	10936	517	0	18.5744	/
564	chr1H	206103026	206103525	500	*	460	117	2.72536e-123	2.90846	/
565	chr1H	206617571	206618070	500	*	1936	1308	8.20511e-53	1.30821	/
566	chr1H	207556845	207557344	500	*	1553	211	0	5.95889	/
567	chr1H	208697845	208698344	500	*	3957	1698	0	2.10181	/
568	chr1H	208787346	208787845	500	*	2635	822	0	2.81084	/
570	chr1H	209093660	209094159	500	*	270	71	2.46006e-70	2.59133	/
571	chr1H	209181801	209182300	500	*	1537	104	0	11.2744	/
572	chr1H	209225915	209226414	500	*	634	4	0	52.0053	/
574	chr1H	210003625	210004124	500	*	1512	63	0	17.2871	/
576	chr1H	210391643	210392142	500	*	306	3	0	27.8872	/
577	chr1H	210642740	210643239	500	*	253	85	2.77953e-47	2.06257	/
578	chr1H	210822086	210822585	500	*	3117	878	0	3.12966	/
579	chr1H	211532616	211533115	500	*	11445	753	0	13.5546	/
580	chr1H	211967536	211968035	500	*	575	140	1.03077e-161	3.11825	/
582	chr1H	212000135	212000634	500	*	1798	44	0	28.0943	/
583	chr1H	212076114	212076613	500	*	1372	181	0	6.04981	/
585	chr1H	212957164	212957663	500	*	15	1	4.20995e-13	1.30971	/
586	chr1H	212957804	212958303	500	*	441	15	0	15.4373	/
587	chr1H	212960037	212960536	500	*	499	40	0	8.09838	/
589	chr1H	213224491	213224990	500	*	6871	738	0	8.25248	/
593	chr1H	214727329	214727828	500	*	1664	928	3.82439e-97	1.56306	/
594	chr1H	215608210	215608709	500	*	1071	673	2.29756e-41	1.35512	/
595	chr1H	216226381	216226880	500	*	4494	1917	0	2.12445	/
596	chr1H	216320006	216320505	500	*	6258	2547	0	2.25006	/
599	chr1H	216624176	216624675	500	*	376	17	0	11.8997	/
602	chr1H	217693171	217693670	500	*	612	60	0	7.08943	/
604	chr1H	218102270	218102769	500	*	11191	398	0	24.394	/
606	chr1H	219352321	219352820	500	*	642	122	3.60014e-234	3.96447	/
608	chr1H	219702723	219703222	500	*	1744	10	0	85.2199	/
610	chr1H	220534089	220534588	500	*	449	184	2.4728e-58	1.87286	/
611	chr1H	221493408	221493907	500	*	1453	40	0	24.4697	/
614	chr1H	222864128	222864627	500	*	6350	1205	0	4.74143	/
615	chr1H	222878970	222879469	500	*	3172	1131	0	2.49302	overlapped
616	chr1H	223391627	223392126	500	*	584	89	1.97255e-259	4.77205	/
617	chr1H	223796184	223796683	500	*	1646	650	8.40154e-224	2.17888	/
619	chr1H	224706972	224707471	500	*	2158	553	0	3.35637	/
620	chr1H	224970833	224971332	500	*	4050	1869	0	1.95951	/
621	chr1H	225147566	225148065	500	*	696	356	1.06522e-53	1.59381	/
623	chr1H	225503181	225503680	500	*	740	230	3.7848e-151	2.56139	/
624	chr1H	225675911	225676410	500	*	2487	773	0	2.81184	/
626	chr1H	226478594	226479093	500	*	73	22	3.01906e-17	1.65859	/
627	chr1H	227036500	227036999	500	*	1508	33	0	29.8161	/
628	chr1H	227330543	227331042	500	*	1803	73	0	18.197	/
629	chr1H	227509979	227510478	500	*	1296	393	1.4739e-272	2.7573	/
631	chr1H	228164672	228165171	500	*	1235	229	0	4.36383	/
632	chr1H	228292432	228292931	500	*	693	21	0	19.184	/
633	chr1H	228624422	228624921	500	*	304	42	4.18795e-147	4.61726	/
634	chr1H	228964337	228964836	500	*	3441	1728	2.7608e-270	1.79267	/
636	chr1H	229688456	229688955	500	*	1629	1071	6.71503e-51	1.33118	/
637	chr1H	230403273	230403772	500	*	4321	148	0	23.4754	/
638	chr1H	230412956	230413455	500	*	1749	45	0	26.7966	/
640	chr1H	230702292	230702791	500	*	16773	2317	0	6.68125	/
642	chr1H	232210486	232210985	500	*	304	107	1.97751e-52	2.03925	/
643	chr1H	232213121	232213620	500	*	929	397	8.28159e-109	1.93807	/
646	chr1H	234420798	234421297	500	*	1238	265	0	3.81601	/
647	chr1H	234812135	234812634	500	*	2769	398	0	5.92308	/
648	chr1H	234833788	234834287	500	*	856	77	0	8.06976	/
649	chr1H	235358945	235359444	500	*	1609	9	0	84.1964	/
651	chr1H	236246576	236247075	500	*	1572	135	0	9.10746	/
652	chr1H	236341524	236342023	500	*	718	373	4.8558e-53	1.57495	/
654	chr1H	236531457	236531956	500	*	1139	447	2.14628e-157	2.13611	/
655	chr1H	236613087	236613586	500	*	16794	6787	0	2.32308	/
656	chr1H	237230521	237231020	500	*	1546	242	0	5.21931	/
657	chr1H	237436884	237437383	500	*	3120	1746	3.22683e-178	1.60636	/
658	chr1H	237439707	237440206	500	*	251	48	2.814e-92	3.3653	/
660	chr1H	238048534	238049033	500	*	1917	957	5.455e-154	1.7537	/
661	chr1H	238480188	238480687	500	*	149	59	6.45971e-22	1.61031	/
664	chr1H	239121305	239121804	500	*	2802	107	0	20.2982	/
666	chr1H	239876880	239877379	500	*	557	294	8.45535e-40	1.51448	/
667	chr1H	240119879	240120378	500	*	66582	3383	0	18.4328	/
670	chr1H	241050886	241051385	500	*	808	312	1.036e-115	2.10741	/
671	chr1H	241485713	241486212	500	*	1109	72	0	11.1845	/
672	chr1H	241792836	241793335	500	*	21	2	9.67455e-15	1.61446	/
673	chr1H	242590790	242591289	500	*	1093	12	0	46.5069	/
674	chr1H	242740173	242740672	500	*	1118	36	0	20.4054	/
675	chr1H	242904334	242904833	500	*	167	5	1.22501e-184	11.2599	/
678	chr1H	244779578	244780077	500	*	2311	1335	2.92446e-119	1.53673	/
681	chr1H	245882512	245883011	500	*	2691	1370	3.70778e-204	1.75019	/
682	chr1H	246486066	246486565	500	*	13564	7277	0	1.74838	/
687	chr1H	247503355	247503854	500	*	94	9	4.86197e-60	4.19784	/
689	chr1H	248095132	248095631	500	*	578	88	5.38974e-257	4.7688	/
690	chr1H	248295899	248296398	500	*	1311	414	6.5557e-260	2.65546	/
691	chr1H	248488598	248489097	500	*	155	51	1.2672e-30	1.90544	/
692	chr1H	248632094	248632593	500	*	1167	45	0	17.6903	/
694	chr1H	249613172	249613671	500	*	3334	948	0	3.11185	/
695	chr1H	249853731	249854230	500	*	1147	252	0	3.69806	/
696	chr1H	249947782	249948281	500	*	807	121	0	5.06373	/
698	chr1H	250961140	250961639	500	*	6724	773	0	7.72123	/
699	chr1H	251000049	251000548	500	*	3984	1767	0	2.03566	/
702	chr1H	251159082	251159581	500	*	2475	12	0	107.454	/
703	chr1H	251197783	251198282	500	*	2906	52	0	39.7814	/
704	chr1H	251930441	251930940	500	*	856	153	0	4.34424	/
705	chr1H	253064034	253064533	500	*	513	167	1.7825e-98	2.35459	/
706	chr1H	253363524	253364023	500	*	13	0	0	1.47366	/
709	chr1H	255058519	255059018	500	*	1801	184	0	7.87512	/
710	chr1H	255145644	255146143	500	*	652	44	0	9.8764	/
712	chr1H	256056485	256056984	500	*	2146	21	0	61.3777	/
713	chr1H	256455221	256455720	500	*	3992	932	0	3.79906	/
714	chr1H	256733596	256734095	500	*	379	44	8.32242e-208	5.60217	/
716	chr1H	258297225	258297724	500	*	611	158	8.0548e-160	2.97305	/
717	chr1H	259308061	259308560	500	*	1099	17	0	36.304	/
718	chr1H	259655240	259655739	500	*	1971	672	0	2.53761	/
720	chr1H	260513300	260513799	500	*	1297	844	7.44623e-43	1.32673	/
723	chr1H	261739906	261740405	500	*	2803	1130	0	2.19996	/
725	chr1H	262218393	262218892	500	*	512	30	0	10.5468	/
726	chr1H	262880170	262880669	500	*	2420	47	0	35.9887	/
727	chr1H	263303327	263303826	500	*	1238	119	0	7.99378	/
728	chr1H	264758544	264759043	500	*	578	351	2.23374e-26	1.33157	/
729	chr1H	265354097	265354596	500	*	906	10	0	43.4619	/
730	chr1H	265580520	265581019	500	*	330	2	0	35.7949	/
734	chr1H	268604053	268604552	500	*	3482	176	0	16.0736	/
736	chr1H	269299498	269299997	500	*	1121	378	2.67803e-201	2.46444	/
737	chr1H	269922949	269923448	500	*	2869	1126	0	2.2605	/
738	chr1H	269933313	269933812	500	*	2659	1639	1.00954e-107	1.45187	/
741	chr1H	271628424	271628923	500	*	1694	804	5.39001e-155	1.82854	/
743	chr1H	271633880	271634379	500	*	1492	37	0	26.8331	/
746	chr1H	272825418	272825917	500	*	4315	1745	0	2.23466	overlapped
747	chr1H	273582562	273583061	500	*	668	25	0	16.1057	/
751	chr1H	275174697	275175196	500	*	593	234	3.9966e-82	2.00248	/
753	chr1H	276189669	276190168	500	*	4243	79	0	40.5922	/
754	chr1H	277301925	277302424	500	*	720	366	2.07197e-56	1.60812	/
755	chr1H	277739489	277739988	500	*	594	183	2.62165e-123	2.52117	/
756	chr1H	277797956	277798455	500	*	1376	587	1.06505e-160	1.99953	overlapped
757	chr1H	278089115	278089614	500	*	1233	284	0	3.56087	/
759	chr1H	279507114	279507613	500	*	450	20	0	12.7002	/
762	chr1H	280036105	280036604	500	*	2827	228	0	10.2238	/
763	chr1H	281116315	281116814	500	*	1466	151	0	7.65224	/
764	chr1H	281205485	281205984	500	*	1449	234	0	5.0396	/
766	chr1H	281983651	281984150	500	*	442	8	0	23.8683	/
767	chr1H	282354820	282355319	500	*	8000	249	0	27.0491	/
770	chr1H	283295028	283295527	500	*	4115	2280	5.68105e-242	1.63955	/
771	chr1H	283298233	283298732	500	*	1963	850	3.63559e-221	2.01498	/
772	chr1H	283339204	283339703	500	*	2970	1412	6.62319e-269	1.87915	/
773	chr1H	284669925	284670424	500	*	1381	192	0	5.76674	/
774	chr1H	284960251	284960750	500	*	39240	1398	0	25.7359	/
775	chr1H	284991329	284991828	500	*	1759	13	0	71.6205	/
776	chr1H	285301515	285302014	500	*	347	5	0	24.5482	/
777	chr1H	285749383	285749882	500	*	2434	1392	7.29225e-130	1.55563	/
778	chr1H	286073637	286074136	500	*	1992	621	0	2.76734	/
779	chr1H	286658456	286658955	500	*	1248	413	1.52225e-230	2.53021	/
781	chr1H	286814997	286815496	500	*	1537	610	3.80558e-207	2.15886	/
782	chr1H	287037064	287037563	500	*	86004	10382	0	7.87942	/
783	chr1H	287136868	287137367	500	*	4270	544	0	6.82993	/
784	chr1H	288027203	288027702	500	*	3355	471	0	6.13471	/
786	chr1H	288362367	288362866	500	*	1340	201	0	5.3583	/
788	chr1H	289254862	289255361	500	*	4334	2281	5.44259e-298	1.72743	/
792	chr1H	290352318	290352817	500	*	4215	729	0	5.089	/
793	chr1H	290633301	290633800	500	*	421	136	3.97679e-82	2.31153	/
794	chr1H	290865527	290866026	500	*	500	189	3.20659e-75	2.04457	/
795	chr1H	291666088	291666587	500	*	251	11	1.71353e-236	10.6232	/
798	chr1H	292991334	292991833	500	*	850	142	0	4.618	/
799	chr1H	293190494	293190993	500	*	422	40	2.59224e-264	6.79513	/
801	chr1H	293766862	293767361	500	*	1222	783	2.79115e-43	1.34162	/
802	chr1H	294217654	294218153	500	*	4299	1659	0	2.33881	/
803	chr1H	294253386	294253885	500	*	919	76	0	8.78516	/
806	chr1H	295989525	295990024	500	*	1048	74	0	10.2997	/
807	chr1H	296001483	296001982	500	*	41	4	7.14816e-27	2.64445	/
808	chr1H	296294344	296294843	500	*	4555	72	0	47.3448	/
809	chr1H	296602529	296603028	500	*	18191	8336	0	2.05476	/
810	chr1H	296615847	296616346	500	*	10466	3273	0	2.95858	/
811	chr1H	297223325	297223824	500	*	330	4	0	26.248	/
812	chr1H	297369205	297369704	500	*	4372	946	0	4.10681	/
813	chr1H	298761360	298761859	500	*	2019	681	0	2.56774	/
815	chr1H	299699906	299700405	500	*	17956	1555	0	10.5664	/
816	chr1H	299998866	299999365	500	*	4779	676	0	6.21618	/
818	chr1H	300930118	300930617	500	*	366	14	0	13.3477	/
819	chr1H	302467376	302467875	500	*	516	60	7.97271e-282	5.93441	/
820	chr1H	302547109	302547608	500	*	476	173	9.40603e-77	2.10764	/
821	chr1H	302890931	302891430	500	*	2595	354	0	6.19541	/
825	chr1H	306831189	306831688	500	*	10197	3470	0	2.72091	/
829	chr1H	307783103	307783602	500	*	503	23	0	12.8004	/
830	chr1H	308313707	308314206	500	*	1318	115	0	8.79342	/
831	chr1H	308333121	308333620	500	*	650	366	5.02041e-38	1.44611	/
832	chr1H	308576654	308577153	500	*	43	1	1.71549e-53	4.7343	/
833	chr1H	308579726	308580225	500	*	2496	1143	1.39492e-247	1.93306	/
834	chr1H	308857222	308857721	500	*	115	28	6.7148e-34	2.26721	/
837	chr1H	312041679	312042178	500	*	962	7	0	58.2687	/
838	chr1H	312275000	312275499	500	*	21416	353	0	52.5778	/
839	chr1H	312545738	312546237	500	*	5295	2299	0	2.10027	/
840	chr1H	312911384	312911883	500	*	426	54	4.5925e-219	5.31886	/
841	chr1H	313008853	313009352	500	*	5959	1484	0	3.63054	/
843	chr1H	314142360	314142859	500	*	864	191	1.61255e-269	3.5744	/
845	chr1H	315086327	315086826	500	*	2740	19	0	85.054	/
846	chr1H	315319168	315319667	500	*	992	51	0	13.4506	/
850	chr1H	317851132	317851631	500	*	2438	924	0	2.3192	/
851	chr1H	318101384	318101883	500	*	640	109	2.70699e-258	4.37603	/
856	chr1H	319885920	319886419	500	*	612	119	1.98812e-218	3.85819	/
858	chr1H	320060220	320060719	500	*	788	30	0	16.5129	/
861	chr1H	321096924	321097423	500	*	424	180	1.84181e-51	1.79994	/
865	chr1H	322311840	322312339	500	*	12807	249	0	43.5027	/
866	chr1H	322327795	322328294	500	*	472	101	2.01267e-153	3.41195	/
868	chr1H	322789052	322789551	500	*	102	4	5.40912e-102	7.41688	/
871	chr1H	322967397	322967896	500	*	116	48	3.87239e-16	1.4637	/
872	chr1H	323087433	323087932	500	*	242	8	1.45099e-256	12.6348	/
875	chr1H	323925222	323925721	500	*	3898	15	0	145.318	/
876	chr1H	324208871	324209370	500	*	5485	1568	0	3.16374	/
878	chr1H	324791193	324791692	500	*	525	22	0	13.8593	/
879	chr1H	325536264	325536763	500	*	1382	71	0	14.1983	/
880	chr1H	325622038	325622537	500	*	1353	40	0	22.7426	/
883	chr1H	326331392	326331891	500	*	1717	672	2.41555e-237	2.20355	/
885	chr1H	327075129	327075628	500	*	3185	890	0	3.15745	/
886	chr1H	327776062	327776561	500	*	4185	56	0	54.0809	/
888	chr1H	327980576	327981075	500	*	2770	334	0	6.99591	/
890	chr1H	328627693	328628192	500	*	3230	787	0	3.60672	/
891	chr1H	329012730	329013229	500	*	1909	18	0	61.2832	/
892	chr1H	329037875	329038374	500	*	2347	1133	4.82472e-205	1.83097	/
894	chr1H	330453781	330454280	500	*	644	69	0	6.61725	/
895	chr1H	330590297	330590796	500	*	1221	9	0	63.4264	/
896	chr1H	330702408	330702907	500	*	5245	47	0	79.0124	/
899	chr1H	332092958	332093457	500	*	1733	1137	1.55441e-54	1.33835	/
900	chr1H	333236000	333236499	500	*	444	63	1.82158e-209	4.86066	/
901	chr1H	333277763	333278262	500	*	2658	564	0	4.07393	/
902	chr1H	333576838	333577337	500	*	1751	1098	6.51038e-67	1.39917	/
903	chr1H	333614267	333614766	500	*	2564	633	0	3.51558	/
904	chr1H	334508968	334509467	500	*	698	346	1.82677e-58	1.64226	/
906	chr1H	335270718	335271217	500	*	4689	796	0	5.20948	/
907	chr1H	335532301	335532800	500	*	2582	7	0	160.344	/
908	chr1H	336155074	336155573	500	*	1033	101	0	7.69329	/
914	chr1H	337008695	337009194	500	*	668	410	5.02848e-29	1.33578	/
915	chr1H	337880894	337881393	500	*	3725	1605	0	2.08834	/
917	chr1H	338597228	338597727	500	*	6230	2504	0	2.27757	/
920	chr1H	339358970	339359469	500	*	20713	2476	0	7.743	/
921	chr1H	339395430	339395929	500	*	672	161	3.5988e-192	3.22589	/
922	chr1H	339455647	339456146	500	*	610	36	0	10.9009	/
923	chr1H	339645917	339646416	500	*	361	65	1.79161e-139	3.80595	/
924	chr1H	340156620	340157119	500	*	610	240	6.9245e-85	2.01404	/
925	chr1H	340600173	340600672	500	*	723	283	3.44089e-101	2.05887	/
926	chr1H	340668946	340669445	500	*	91	0	0	15.0173	/
927	chr1H	342701212	342701711	500	*	5421	49	0	78.8511	/
928	chr1H	342789880	342790379	500	*	272	19	3.60043e-204	7.77008	/
931	chr1H	344384037	344384536	500	*	694	167	2.14807e-197	3.22508	/
933	chr1H	345713460	345713959	500	*	1482	294	0	4.16352	/
934	chr1H	345733538	345734037	500	*	688	128	6.64783e-256	4.078	/
935	chr1H	346481191	346481690	500	*	514	263	3.89178e-40	1.54644	/
936	chr1H	346727968	346728467	500	*	329	87	1.10822e-84	2.66861	/
938	chr1H	347206711	347207210	500	*	5335	9	0	285.453	/
939	chr1H	347761952	347762451	500	*	1171	717	7.189e-50	1.39776	/
940	chr1H	347779050	347779549	500	*	66	19	1.11671e-16	1.65808	/
941	chr1H	348331034	348331533	500	*	943	320	5.43478e-168	2.41401	overlapped
942	chr1H	348339801	348340300	500	*	34114	1225	0	25.4229	/
944	chr1H	348968943	348969442	500	*	419	153	2.86815e-67	2.06487	/
945	chr1H	349147627	349148126	500	*	730	119	8.0354e-306	4.63359	/
946	chr1H	349198769	349199268	500	*	2267	61	0	26.9074	/
949	chr1H	351775118	351775617	500	*	1534	205	0	6.04417	/
953	chr1H	353678627	353679126	500	*	981	41	0	16.0001	/
958	chr1H	355614925	355615424	500	*	239	25	2.02853e-141	5.46859	/
960	chr1H	355989805	355990304	500	*	3288	238	0	11.4547	/
962	chr1H	356188110	356188609	500	*	120	48	1.122e-17	1.51904	/
963	chr1H	356815581	356816080	500	*	2580	1615	2.6981e-98	1.42832	/
964	chr1H	357612301	357612800	500	*	813	219	2.10231e-201	2.95564	/
965	chr1H	357880100	357880599	500	*	13417	3641	0	3.42325	/
967	chr1H	358467777	358468276	500	*	4312	1250	0	3.09062	/
969	chr1H	360669198	360669697	500	*	1308	384	7.70592e-288	2.84543	/
970	chr1H	361164452	361164951	500	*	214	2	0	22.5955	/
971	chr1H	361514139	361514638	500	*	4255	1820	0	2.11442	/
973	chr1H	362143097	362143596	500	*	2710	205	0	10.8125	/
974	chr1H	362193270	362193769	500	*	2054	267	0	6.36658	/
976	chr1H	362614677	362615176	500	*	8131	31	0	174.179	/
977	chr1H	362766562	362767061	500	*	752	204	8.56156e-185	2.91236	/
978	chr1H	363124865	363125364	500	*	812	136	0	4.58185	/
984	chr1H	367368306	367368805	500	*	794	120	0	5.01694	/
985	chr1H	367492780	367493279	500	*	135	7	9.57227e-119	7.33407	/
986	chr1H	367749174	367749673	500	*	1788	492	0	3.09668	/
987	chr1H	367781462	367781961	500	*	2088	58	0	25.8455	/
988	chr1H	368017695	368018194	500	*	5546	2450	0	2.06821	/
991	chr1H	369288860	369289359	500	*	2569	245	0	8.6711	/
997	chr1H	370333620	370334119	500	*	2665	44	0	41.9905	/
998	chr1H	370898568	370899067	500	*	12144	1859	0	5.98437	/
1000	chr1H	372362062	372362561	500	*	792	373	5.58678e-75	1.74348	/
1001	chr1H	372596824	372597323	500	*	1248	289	0	3.54671	/
1002	chr1H	372626655	372627154	500	*	1897	912	6.94944e-168	1.81775	/
1003	chr1H	373047756	373048255	500	*	457	8	0	24.7174	/
1004	chr1H	373085308	373085807	500	*	2812	1155	0	2.16078	/
1005	chr1H	373109108	373109607	500	*	10924	1442	0	6.89009	/
1007	chr1H	373448026	373448525	500	*	333	52	6.94664e-146	4.24016	/
1008	chr1H	373505761	373506260	500	*	4628	1616	0	2.58595	/
1010	chr1H	374117209	374117708	500	*	2397	27	0	56.3639	/
1011	chr1H	374333680	374334179	500	*	7953	170	0	38.3388	/
1012	chr1H	374561624	374562123	500	*	3887	68	0	42.3778	/
1015	chr1H	376382521	376383020	500	*	22	3	2.53184e-12	1.44302	/
1016	chr1H	378650460	378650959	500	*	43	0	0	6.4205	/
1017	chr1H	378822020	378822519	500	*	2172	793	0	2.38928	/
1018	chr1H	379981916	379982415	500	*	7382	192	0	31.7716	/
1020	chr1H	380244212	380244711	500	*	405	118	1.49658e-91	2.52543	/
1022	chr1H	380869005	380869504	500	*	126	51	4.33468e-18	1.52137	/
1023	chr1H	381344949	381345448	500	*	871	387	5.61379e-94	1.85763	/
1025	chr1H	381928640	381929139	500	*	8416	468	0	15.6787	/
1026	chr1H	382558265	382558764	500	*	650	7	0	38.8257	/
1030	chr1H	385757027	385757526	500	*	687	274	6.40724e-93	2.01281	/
1031	chr1H	385770555	385771054	500	*	1959	1277	3.37384e-63	1.35534	/
1032	chr1H	386149962	386150461	500	*	1291	631	2.75078e-110	1.74727	/
1033	chr1H	386326828	386327327	500	*	326	124	3.38938e-49	1.92117	/
1035	chr1H	387169032	387169531	500	*	10740	3097	0	3.20626	/
1036	chr1H	387687511	387688010	500	*	305	40	1.56623e-153	4.82701	/
1037	chr1H	387712386	387712885	500	*	2855	1219	0	2.08246	/
1038	chr1H	387722159	387722658	500	*	690	8	0	37.9763	/
1039	chr1H	388069072	388069571	500	*	28	0	0	3.86551	/
1041	chr1H	388369952	388370451	500	*	3080	516	0	5.15419	/
1043	chr1H	388818202	388818701	500	*	788	89	0	6.51354	/
1044	chr1H	390703145	390703644	500	*	98	3	3.07986e-108	8.16599	/
1046	chr1H	391065798	391066297	500	*	657	121	8.09717e-247	4.09124	/
1050	chr1H	391941152	391941651	500	*	1446	725	2.27804e-115	1.71763	/
1051	chr1H	392429335	392429834	500	*	6430	734	0	7.75713	/
1052	chr1H	393445926	393446425	500	*	5154	578	0	7.79998	/
1055	chr1H	394654608	394655107	500	*	692	83	0	6.0576	/
1056	chr1H	395060067	395060566	500	*	2001	486	0	3.51543	/
1058	chr1H	395326543	395327042	500	*	111	1	2.98501e-180	13.7864	/
1061	chr1H	396276761	396277260	500	*	234	13	9.96875e-198	8.76621	/
1065	chr1H	397426749	397427248	500	*	716	10	0	34.0641	/
1067	chr1H	397727424	397727923	500	*	5799	14	0	228.645	/
1068	chr1H	398241325	398241824	500	*	410	35	8.74403e-274	7.36686	/
1070	chr1H	399595970	399596469	500	*	1526	129	0	9.2082	/
1071	chr1H	400610614	400611113	500	*	21	0	0	2.71928	/
1074	chr1H	401410803	401411302	500	*	1080	3	0	103.846	/
1075	chr1H	401980671	401981170	500	*	861	367	1.53732e-101	1.93032	/
1077	chr1H	403599934	403600433	500	*	177	12	1.03756e-135	6.87981	/
1078	chr1H	404055375	404055874	500	*	1881	1045	7.01306e-111	1.57955	/
1079	chr1H	404329253	404329752	500	*	1308	53	0	17.3003	/
1080	chr1H	404652798	404653297	500	*	2739	974	0	2.48162	/
1083	chr1H	405463758	405464257	500	*	2237	606	0	3.18946	/
1086	chr1H	406716514	406717013	500	*	708	59	0	8.36932	/
1087	chr1H	406754101	406754600	500	*	1272	465	1.60438e-199	2.30473	/
1090	chr1H	408051971	408052470	500	*	8181	828	0	8.81133	/
1091	chr1H	408972528	408973027	500	*	11951	3707	0	2.99276	/
1092	chr1H	409252812	409253311	500	*	641	51	0	8.55797	/
1093	chr1H	409346565	409347064	500	*	26381	3791	0	6.50042	/
1096	chr1H	411175069	411175568	500	*	2785	11	0	128.769	/
1099	chr1H	411789767	411790266	500	*	2505	53	0	33.6405	/
1101	chr1H	412850144	412850643	500	*	427	21	0	11.5764	/
1102	chr1H	413520939	413521438	500	*	722	27	0	16.4197	/
1105	chr1H	415802745	415803244	500	*	679	18	0	21.1354	/
1106	chr1H	416774026	416774525	500	*	154	7	1.49183e-143	8.46074	/
1107	chr1H	417150584	417151083	500	*	3644	63	0	42.4252	/
1109	chr1H	417613781	417614280	500	*	7446	1118	0	5.9907	/
1110	chr1H	417854302	417854801	500	*	149	38	3.90077e-41	2.341	/
1111	chr1H	418248900	418249399	500	*	2731	377	0	6.1486	/
1112	chr1H	418615756	418616255	500	*	1146	117	0	7.4976	/
1113	chr1H	419066487	419066986	500	*	2187	126	0	13.5957	/
1114	chr1H	419159683	419160182	500	*	394	11	0	17.1099	/
1122	chr1H	422008326	422008825	500	*	809	114	0	5.35843	/
1123	chr1H	422589179	422589678	500	*	2042	297	0	5.72575	/
1124	chr1H	422733808	422734307	500	*	3216	366	0	7.46882	/
1127	chr1H	423943313	423943812	500	*	6839	1423	0	4.34794	/
1129	chr1H	424700181	424700680	500	*	701	14	0	26.3195	/
1130	chr1H	425838932	425839431	500	*	119	31	2.0564e-32	2.16744	/
1132	chr1H	425929357	425929856	500	*	5878	914	0	5.73186	/
1134	chr1H	426776282	426776781	500	*	452	90	3.62534e-158	3.61556	/
1135	chr1H	427083292	427083791	500	*	46	0	0	6.9426	/
1136	chr1H	427113098	427113597	500	*	396	73	1.69805e-149	3.78908	/
1138	chr1H	428744535	428745034	500	*	1598	25	0	39.5926	/
1140	chr1H	428899341	428899840	500	*	665	21	0	18.3797	/
1142	chr1H	429195229	429195728	500	*	1288	837	7.9322e-43	1.3279	/
1147	chr1H	430444104	430444603	500	*	438	22	0	11.467	/
1149	chr1H	430980121	430980620	500	*	1159	41	0	18.9997	/
1152	chr1H	432276259	432276758	500	*	283	134	1.06705e-27	1.54136	/
1154	chr1H	432615436	432615935	500	*	66	2	8.84708e-74	6.22526	/
1158	chr1H	435976487	435976986	500	*	1426	584	6.33604e-181	2.08436	/
1159	chr1H	436076330	436076829	500	*	2225	20	0	66.1305	/
1161	chr1H	436570256	436570755	500	*	1737	275	0	5.21683	/
1162	chr1H	436743630	436744129	500	*	763	19	0	22.8931	/
1163	chr1H	436921360	436921859	500	*	2560	90	0	21.6219	/
1164	chr1H	437214463	437214962	500	*	744	60	0	8.68357	/
1167	chr1H	438604112	438604611	500	*	1203	3	0	116.041	/
1168	chr1H	438664873	438665372	500	*	2554	1121	9.903e-279	2.01656	/
1169	chr1H	439010174	439010673	500	*	88	21	6.09939e-27	2.11852	/
1170	chr1H	439560925	439561424	500	*	1383	359	0	3.21169	/
1171	chr1H	439966334	439966833	500	*	1464	9	0	76.4256	/
1172	chr1H	440095488	440095987	500	*	564	39	0	9.3991	/
1173	chr1H	440586420	440586919	500	*	668	13	0	26.4061	/
1174	chr1H	441475239	441475738	500	*	100458	2589	0	36.2152	/
1175	chr1H	442290603	442291102	500	*	706	35	0	12.9877	/
1177	chr1H	442856966	442857465	500	*	161	18	8.88179e-92	4.61833	/
1178	chr1H	443250029	443250528	500	*	5246	2290	0	2.08858	/
1179	chr1H	443260650	443261149	500	*	1510	121	0	9.65517	/
1180	chr1H	443626350	443626849	500	*	508	6	0	32.9708	/
1181	chr1H	443911884	443912383	500	*	537	175	8.09821e-103	2.36532	/
1182	chr1H	444282229	444282728	500	*	24576	277	0	75.9056	/
1183	chr1H	444533668	444534167	500	*	1331	65	0	14.7588	/
1184	chr1H	444545592	444546091	500	*	575	49	0	7.90889	/
1185	chr1H	445136616	445137115	500	*	3703	305	0	10.2412	/
1186	chr1H	445308033	445308532	500	*	3185	742	0	3.76324	/
1188	chr1H	445823412	445823911	500	*	182	5	1.21618e-207	12.353	/
1189	chr1H	445911615	445912114	500	*	5464	2008	0	2.47528	/
1190	chr1H	447423564	447424063	500	*	4030	972	0	3.68293	/
1192	chr1H	447951801	447952300	500	*	3382	1878	6.98524e-198	1.62388	/
1193	chr1H	448819153	448819652	500	*	548	2	0	60.933	/
1194	chr1H	449140295	449140794	500	*	1021	245	2.77519e-290	3.36791	/
1195	chr1H	449279222	449279721	500	*	1776	63	0	20.3858	/
1198	chr1H	450376177	450376676	500	*	1297	254	0	4.16539	/
1199	chr1H	450501547	450502046	500	*	4239	992	0	3.80123	/
1202	chr1H	450635297	450635796	500	*	418	36	1.2803e-277	7.34463	/
1203	chr1H	450923016	450923515	500	*	523	186	3.00331e-87	2.17488	/
1204	chr1H	451668213	451668712	500	*	759	182	1.5029e-216	3.26866	/
1207	chr1H	452067940	452068439	500	*	1097	254	0	3.50612	/
1208	chr1H	452222259	452222758	500	*	356	60	5.68485e-146	4.02108	/
1209	chr1H	452407538	452408037	500	*	24	2	6.76883e-18	1.90322	/
1210	chr1H	452408938	452409437	500	*	44	3	5.31378e-35	3.30346	/
1214	chr1H	453351440	453351939	500	*	1220	571	4.50763e-116	1.81438	/
1216	chr1H	453847523	453848022	500	*	116	1	1.74887e-190	14.4689	/
1218	chr1H	454942286	454942785	500	*	1056	137	0	5.97013	overlapped
1219	chr1H	455430972	455431471	500	*	504	116	2.40209e-151	3.22498	/
1220	chr1H	455773395	455773894	500	*	2499	1428	1.21358e-133	1.55878	/
1222	chr1H	456761316	456761815	500	*	146	6	2.6165e-142	8.76678	/
1223	chr1H	456837392	456837891	500	*	948	36	0	17.2142	/
1224	chr1H	457425310	457425809	500	*	97	0	0	16.1169	/
1225	chr1H	457646084	457646583	500	*	1419	312	0	3.76518	/
1227	chr1H	457878307	457878806	500	*	1083	288	6.12418e-272	3.0751	/
1228	chr1H	458298455	458298954	500	*	487	286	2.74219e-25	1.35098	/
1230	chr1H	459022527	459023026	500	*	35478	7110	0	4.70949	/
1231	chr1H	459047688	459048187	500	*	122	4	9.31467e-131	9.02748	/
1233	chr1H	459349093	459349592	500	*	2572	456	0	4.82688	/
1234	chr1H	459349885	459350384	500	*	1207	32	0	24.3269	/
1236	chr1H	460223118	460223617	500	*	1049	348	2.11562e-193	2.48907	/
1237	chr1H	461046288	461046787	500	*	292	35	5.0159e-157	5.15094	/
1238	chr1H	461190868	461191367	500	*	2091	1314	8.33474e-79	1.40906	/
1239	chr1H	461529237	461529736	500	*	2296	570	0	3.47345	/
1240	chr1H	462353338	462353837	500	*	440	173	7.12108e-62	1.94106	/
1242	chr1H	462642400	462642899	500	*	1035	624	6.01889e-47	1.40674	/
1247	chr1H	464500556	464501055	500	*	1500	28	0	33.8915	/
1252	chr1H	465559748	465560247	500	*	2094	1116	6.26314e-140	1.65376	/
1253	chr1H	466233479	466233978	500	*	425	169	1.37068e-58	1.91259	overlapped
1254	chr1H	466262344	466262843	500	*	5996	3207	0	1.71858	/
1256	chr1H	466281425	466281924	500	*	1831	448	0	3.46949	/
1257	chr1H	466831325	466831824	500	*	1482	20	0	43.632	/
1258	chr1H	466835073	466835572	500	*	3818	79	0	36.4663	/
1265	chr1H	469308006	469308505	500	*	1712	19	0	52.6125	/
1267	chr1H	470729040	470729539	500	*	966	49	0	13.5423	/
1268	chr1H	471052767	471053266	500	*	15234	730	0	18.635	/
1272	chr1H	472294880	472295379	500	*	3137	1615	2.27593e-230	1.74299	/
1273	chr1H	472445333	472445832	500	*	703	362	3.03278e-53	1.58516	/
1282	chr1H	477504819	477505318	500	*	2280	1064	1.68337e-216	1.88935	/
1283	chr1H	477751734	477752233	500	*	2758	44	0	43.4842	/
1285	chr1H	478028462	478028961	500	*	3007	228	0	10.8871	/
1286	chr1H	478029887	478030386	500	*	237	43	1.25142e-91	3.47513	/
1292	chr1H	480352135	480352634	500	*	684	334	1.48479e-59	1.66266	/
1296	chr1H	482823324	482823823	500	*	8463	2315	0	3.35309	/
1297	chr1H	483151389	483151888	500	*	1323	297	0	3.67039	/
1298	chr1H	484395963	484396462	500	*	42	3	1.06812e-32	3.1296	/
1300	chr1H	484848263	484848762	500	*	1267	708	5.27867e-74	1.5343	/
1301	chr1H	485583806	485584305	500	*	304	39	1.47049e-155	4.9132	/
1303	chr1H	485797466	485797965	500	*	196	36	2.85201e-75	3.2906	/
1305	chr1H	486189456	486189955	500	*	666	175	1.28736e-170	2.9595	/
1306	chr1H	487421921	487422420	500	*	427	132	8.52586e-89	2.41087	/
1307	chr1H	487607001	487607500	500	*	2056	66	0	22.7364	/
1311	chr1H	488769380	488769879	500	*	3716	164	0	18.3281	/
1312	chr1H	488800165	488800664	500	*	2471	806	0	2.683	/
1314	chr1H	490019910	490020409	500	*	788	180	2.24504e-237	3.43302	/
1315	chr1H	490085737	490086236	500	*	47	5	5.69414e-29	2.74838	/
1316	chr1H	490268724	490269223	500	*	97	11	1.60938e-55	3.79503	/
1317	chr1H	490751723	490752222	500	*	212	4	2.56863e-275	16.4035	/
1318	chr1H	491334275	491334774	500	*	1724	50	0	24.1404	/
1319	chr1H	491377424	491377923	500	*	2395	149	0	12.7988	/
1323	chr1H	492367928	492368427	500	*	1710	146	0	9.24119	/
1324	chr1H	492476021	492476520	500	*	988	556	7.168e-57	1.49778	/
1325	chr1H	492629939	492630438	500	*	64308	2689	0	22.3026	overlapped
1326	chr1H	492837744	492838243	500	*	74	24	7.66723e-16	1.57295	/
1328	chr1H	493883560	493884059	500	*	956	297	9.39153e-195	2.62675	/
1330	chr1H	494088445	494088944	500	*	143	5	4.51959e-149	9.51947	/
1338	chr1H	496133259	496133758	500	*	1299	2	0	148.819	/
1339	chr1H	496204829	496205328	500	*	5820	198	0	24.2734	/
1340	chr1H	496311626	496312125	500	*	975	221	1.10589e-295	3.53609	/
1344	chr1H	498116564	498117063	500	*	733	59	0	8.67604	/
1348	chr1H	498969797	498970296	500	*	1428	34	0	27.511	/
1350	chr1H	499038529	499039028	500	*	675	351	7.50874e-50	1.56473	/
1351	chr1H	499649583	499650082	500	*	3337	338	0	8.36151	/
1352	chr1H	500061907	500062406	500	*	12	0	0	1.32532	/
1353	chr1H	500534679	500535178	500	*	1295	101	0	9.70857	/
1354	chr1H	501820154	501820653	500	*	941	595	1.12052e-35	1.3347	/
1355	chr1H	502020878	502021377	500	*	928	32	0	18.5537	/
1356	chr1H	502279704	502280203	500	*	31555	2912	0	10.0871	/
1362	chr1H	503492617	503493116	500	*	6617	3378	0	1.80438	/
1363	chr1H	503667568	503668067	500	*	26131	525	0	44.0273	/
1370	chr1H	506227150	506227649	500	*	159	66	2.38265e-21	1.56698	overlapped
1372	chr1H	507146421	507146920	500	*	3416	1661	5.56295e-292	1.84944	/
1373	chr1H	507546609	507547108	500	*	3176	651	0	4.25583	/
1374	chr1H	507637879	507638378	500	*	1471	101	0	11.0657	/
1375	chr1H	508034349	508034848	500	*	4246	48	0	62.6368	/
1381	chr1H	509572382	509572881	500	*	4621	783	0	5.21502	/
1382	chr1H	509838847	509839346	500	*	1065	6	0	71.044	/
1384	chr1H	510115597	510116096	500	*	114	38	1.43238e-22	1.74848	/
1387	chr1H	510799994	510800493	500	*	14956	3204	0	4.33089	/
1389	chr1H	511171883	511172382	500	*	6473	508	0	11.1172	/
1390	chr1H	511716787	511717286	500	*	1006	595	5.94361e-49	1.42995	/
1392	chr1H	511921989	511922488	500	*	2053	69	0	21.836	/
1396	chr1H	512888844	512889343	500	*	1340	565	2.10339e-160	2.01838	/
1398	chr1H	513999571	514000070	500	*	3542	714	0	4.35087	/
1400	chr1H	514694044	514694543	500	*	19612	800	0	22.0052	/
1403	chr1H	515516181	515516680	500	*	1048	644	3.12986e-44	1.38244	/
1404	chr1H	515743036	515743535	500	*	2232	9	0	117.672	/
1405	chr1H	516758793	516759292	500	*	3812	1026	0	3.30307	/
1407	chr1H	518231413	518231912	500	*	6095	231	0	22.0348	/
1411	chr1H	519686519	519687018	500	*	782	6	0	51.6361	/
1416	chr1H	520571737	520572236	500	*	592	81	1.41613e-286	5.26302	/
1417	chr1H	521117519	521118018	500	*	5020	810	0	5.48949	/
1420	chr1H	521586664	521587163	500	*	4330	263	0	13.799	/
1421	chr1H	521824784	521825283	500	*	776	83	0	6.82169	overlapped
1422	chr1H	521877478	521877977	500	*	117	1	1.53112e-192	14.6056	/
1423	chr1H	521997525	521998024	500	*	14844	547	0	23.9514	/
1426	chr1H	523747623	523748122	500	*	903	19	0	27.2523	/
1428	chr1H	525422212	525422711	500	*	300	12	1.22557e-293	12.0804	/
1429	chr1H	525535680	525536179	500	*	25301	1792	0	12.9942	/
1430	chr1H	525625051	525625550	500	*	232	46	1.59483e-82	3.20865	/
1431	chr1H	526373144	526373643	500	*	887	96	0	6.88005	/
1433	chr1H	526583371	526583870	500	*	171	4	7.57793e-207	13.0229	/
1434	chr1H	526707689	526708188	500	*	617	9	0	31.3151	/
1436	chr1H	527574391	527574890	500	*	1085	591	6.37365e-69	1.55587	/
1437	chr1H	527657109	527657608	500	*	1895	49	0	27.0563	/
1438	chr1H	527741856	527742355	500	*	624	13	0	24.6007	/
1439	chr1H	527811597	527812096	500	*	2889	4	0	247.142	/
1441	chr1H	528479056	528479555	500	*	29	4	1.26096e-15	1.75547	/
1442	chr1H	528550971	528551470	500	*	11076	316	0	30.0339	/
1444	chr1H	529452854	529453353	500	*	1766	182	0	7.79697	/
1447	chr1H	529581417	529581916	500	*	2813	161	0	14.0439	/
1449	chr1H	530226422	530226921	500	*	4001	1169	0	3.05704	/
1451	chr1H	530466612	530467111	500	*	6357	1014	0	5.61179	/
1455	chr1H	531172250	531172749	500	*	895	22	0	24.1144	/
1456	chr1H	531607784	531608283	500	*	967	127	0	5.84195	/
1458	chr1H	531979979	531980478	500	*	683	291	4.68722e-81	1.89057	/
1459	chr1H	532122168	532122667	500	*	10186	4360	0	2.17097	/
1461	chr1H	532254682	532255181	500	*	6470	2009	0	2.93593	/
1462	chr1H	532323384	532323883	500	*	4124	500	0	7.14665	/
1463	chr1H	532380331	532380830	500	*	2453	938	0	2.30006	/
1464	chr1H	532589204	532589703	500	*	487	126	9.70892e-128	2.88641	/
1466	chr1H	532834194	532834693	500	*	222	14	3.27644e-176	7.85677	/
1467	chr1H	533323602	533324101	500	*	797	315	2.51629e-109	2.05904	/
1469	chr1H	533871526	533872025	500	*	2564	550	0	4.0228	/
1470	chr1H	534343871	534344370	500	*	2945	50	0	41.7024	/
1471	chr1H	534436131	534436630	500	*	53	2	1.0129e-54	4.85147	/
1472	chr1H	534619502	534620001	500	*	4416	380	0	9.94783	/
1473	chr1H	534730428	534730927	500	*	16377	1920	0	7.8391	/
1474	chr1H	534803262	534803761	500	*	693	6	0	45.5562	/
1475	chr1H	535234320	535234819	500	*	1190	133	0	6.93673	/
1476	chr1H	535847231	535847730	500	*	485	194	7.69377e-66	1.93314	/
1478	chr1H	536091325	536091824	500	*	615	23	0	15.7849	/
1480	chr1H	536382818	536383317	500	*	52	2	2.62219e-53	4.74675	/
1481	chr1H	536866416	536866915	500	*	2312	559	0	3.56407	/
1482	chr1H	537008494	537008993	500	*	1239	60	0	14.7008	/
1483	chr1H	537143161	537143660	500	*	4545	14	0	178.601	/
1484	chr1H	537183879	537184378	500	*	1724	813	3.5092e-160	1.84181	/
1485	chr1H	537432658	537433157	500	*	535	12	0	22.1812	/
1487	chr1H	537703066	537703565	500	*	1976	391	0	4.26898	/
1488	chr1H	537927785	537928284	500	*	726	290	8.6732e-98	2.02075	/
1491	chr1H	538289350	538289849	500	*	4291	1687	0	2.29658	/
1493	chr1H	538571188	538571687	500	*	1020	381	1.69736e-154	2.21926	/
1496	chr1H	539788180	539788679	500	*	1722	415	0	3.50438	/
1500	chr1H	540697015	540697514	500	*	2952	28	0	67.6861	/
1501	chr1H	541632289	541632788	500	*	3835	2289	1.04019e-174	1.52043	/
1502	chr1H	541859183	541859682	500	*	2891	289	0	8.37576	/
1506	chr1H	544539581	544540080	500	*	6207	1367	0	4.09856	/
1510	chr1H	545484553	545485052	500	*	2054	1345	8.00441e-65	1.35256	/
1514	chr1H	546903316	546903815	500	*	2378	777	0	2.67285	/
1516	chr1H	547684601	547685100	500	*	6034	574	0	9.21191	/
1517	chr1H	547840212	547840711	500	*	1110	374	1.36638e-199	2.46427	/
1521	chr1H	548649938	548650437	500	*	43	4	6.61337e-29	2.79524	/
1522	chr1H	548870611	548871110	500	*	4002	147	0	21.8522	/
1524	chr1H	549181463	549181962	500	*	1552	116	0	10.318	/
1525	chr1H	549182556	549183055	500	*	3268	37	0	59.76	/
1527	chr1H	549791750	549792249	500	*	5628	754	0	6.60479	/
1529	chr1H	550162562	550163061	500	*	1995	108	0	14.2324	/
1530	chr1H	550163287	550163786	500	*	184	9	1.50334e-165	8.72866	/
1532	chr1H	550718966	550719465	500	*	3695	2067	6.72005e-211	1.61778	/
1533	chr1H	550807296	550807795	500	*	147	5	6.93453e-155	9.80872	/
1534	chr1H	551348476	551348975	500	*	1526	25	0	37.7649	/
1535	chr1H	551814940	551815439	500	*	789	82	0	7.01516	/
1536	chr1H	552221517	552222016	500	*	18	1	9.14593e-17	1.6532	/
1537	chr1H	552464427	552464926	500	*	886	544	8.1151e-38	1.36664	/
1538	chr1H	552802076	552802575	500	*	3665	1264	0	2.59199	/
1539	chr1H	552891276	552891775	500	*	14208	1412	0	9.168	/
1547	chr1H	556535538	556536037	500	*	3737	25	0	94.1908	/
1551	chr1H	557324197	557324696	500	*	3793	656	0	5.06043	/
1562	chr2H	1521618	1522117	500	*	39	2	9.3741e-36	3.40155	/
1564	chr2H	1984974	1985473	500	*	1072	74	0	10.5429	/
1565	chr2H	1987780	1988279	500	*	1579	1057	2.00527e-45	1.30587	/
1567	chr2H	3666136	3666635	500	*	22	3	2.53184e-12	1.44302	overlapped
1571	chr2H	5210294	5210793	500	*	210	72	2.33246e-38	1.95823	/
1578	chr2H	7604786	7605285	500	*	15	0	0	1.77619	/
1579	chr2H	7615282	7615781	500	*	86	15	1.17689e-35	2.66224	/
1585	chr2H	9060871	9061370	500	*	3066	671	0	3.98817	overlapped
1586	chr2H	9323576	9324075	500	*	1826	108	0	13.0006	/
1587	chr2H	9643547	9644046	500	*	53	8	1.99455e-25	2.37917	/
1593	chr2H	10823867	10824366	500	*	2674	465	0	4.92937	/
1594	chr2H	11409553	11410052	500	*	3637	396	0	7.85465	/
1597	chr2H	12045450	12045949	500	*	27	0	0	3.69946	/
1598	chr2H	12670333	12670832	500	*	369	71	6.66792e-134	3.60494	/
1600	chr2H	13213262	13213761	500	*	544	40	0	8.86224	/
1604	chr2H	14479993	14480492	500	*	24	1	1.07602e-24	2.36375	/
1609	chr2H	16097204	16097703	500	*	13369	799	0	14.974	/
1610	chr2H	16183430	16183929	500	*	1044	209	0	3.99695	/
1614	chr2H	17789750	17790249	500	*	1839	1101	5.66755e-84	1.46729	/
1625	chr2H	21695451	21695950	500	*	910	176	0	4.06777	/
1626	chr2H	21759772	21760271	500	*	364	29	2.63409e-253	7.58064	/
1628	chr2H	22148156	22148655	500	*	111	25	1.19496e-35	2.38765	/
1639	chr2H	26432792	26433291	500	*	6669	1915	0	3.17254	/
1641	chr2H	28311692	28312191	500	*	10500	681	0	13.6877	/
1642	chr2H	28751864	28752363	500	*	4791	27	0	113.997	/
1643	chr2H	28997403	28997902	500	*	1253	217	0	4.65721	/
1645	chr2H	31051675	31052174	500	*	18	0	0	2.24202	/
1646	chr2H	31127135	31127634	500	*	613	183	5.73409e-133	2.60516	/
1648	chr2H	31398115	31398614	500	*	126	5	6.42106e-125	8.29434	/
1649	chr2H	31399381	31399880	500	*	1461	310	0	3.90318	/
1651	chr2H	32096122	32096621	500	*	2415	76	0	23.6732	/
1653	chr2H	32353769	32354268	500	*	742	174	3.42084e-217	3.32825	/
1654	chr2H	32544440	32544939	500	*	1525	40	0	25.7143	/
1655	chr2H	32779388	32779887	500	*	6295	1322	0	4.29502	/
1657	chr2H	33018716	33019215	500	*	2477	1519	1.517e-102	1.45456	/
1659	chr2H	34402290	34402789	500	*	535	2	0	59.4261	/
1660	chr2H	34623330	34623829	500	*	1395	264	0	4.32938	/
1662	chr2H	35442031	35442530	500	*	829	67	0	8.8225	/
1663	chr2H	35495843	35496342	500	*	5170	672	0	6.7707	/
1668	chr2H	36062512	36063011	500	*	1313	70	0	13.6396	/
1673	chr2H	38136070	38136569	500	*	1343	4	0	112.927	/
1677	chr2H	38933032	38933531	500	*	2333	221	0	8.65373	/
1678	chr2H	39967771	39968270	500	*	1859	38	0	32.8753	/
1679	chr2H	40055346	40055845	500	*	13427	79	0	130.169	/
1680	chr2H	40102138	40102637	500	*	723	10	0	34.4096	/
1682	chr2H	41249928	41250427	500	*	728	438	7.41758e-34	1.37154	/
1684	chr2H	41751378	41751877	500	*	6286	2493	0	2.30824	/
1686	chr2H	42095749	42096248	500	*	602	166	2.73859e-145	2.79738	/
1687	chr2H	42874231	42874730	500	*	4463	569	0	6.84251	/
1691	chr2H	45242096	45242595	500	*	950	49	0	13.3108	/
1692	chr2H	45657825	45658324	500	*	5566	2839	0	1.79644	/
1695	chr2H	46631759	46632258	500	*	26	1	1.73174e-27	2.60595	/
1696	chr2H	47008276	47008775	500	*	62	3	2.62887e-57	4.89421	/
1699	chr2H	47835575	47836074	500	*	1294	515	8.10725e-174	2.12777	/
1700	chr2H	47894480	47894979	500	*	206	45	1.14641e-66	2.87904	/
1704	chr2H	51565436	51565935	500	*	32	0	0	4.53597	/
1712	chr2H	54459260	54459759	500	*	453	192	5.01638e-55	1.81726	/
1713	chr2H	54916045	54916544	500	*	12052	7127	0	1.58417	/
1720	chr2H	56043034	56043533	500	*	9959	75	0	100.808	/
1723	chr2H	56489809	56490308	500	*	316	37	1.38308e-172	5.34794	/
1726	chr2H	57314570	57315069	500	*	1453	60	0	17.3146	/
1729	chr2H	58182626	58183125	500	*	337	71	6.34887e-112	3.27633	/
1731	chr2H	59134297	59134796	500	*	18	1	9.14593e-17	1.6532	/
1732	chr2H	59377403	59377902	500	*	2407	311	0	6.48492	/
1737	chr2H	61129733	61130232	500	*	770	7	0	46.2873	/
1740	chr2H	62041648	62042147	500	*	48	3	1.00897e-39	3.65316	/
1741	chr2H	62567550	62568049	500	*	984	376	3.65909e-143	2.16547	/
1742	chr2H	62701966	62702465	500	*	22894	119	0	154.344	/
1744	chr2H	64881642	64882141	500	*	495	35	0	8.9738	/
1753	chr2H	66959239	66959738	500	*	100	40	5.14506e-15	1.45034	/
1758	chr2H	69177709	69178208	500	*	1715	130	0	10.3058	/
1760	chr2H	70100015	70100514	500	*	638	373	4.80816e-33	1.39313	/
1764	chr2H	71434846	71435345	500	*	563	32	0	11.0485	/
1765	chr2H	71514124	71514623	500	*	2314	832	0	2.43346	/
1766	chr2H	71516389	71516888	500	*	4783	20	0	144.066	/
1767	chr2H	72139023	72139522	500	*	1412	131	0	8.38482	/
1768	chr2H	72528667	72529166	500	*	1986	306	0	5.41096	/
1771	chr2H	74000808	74001307	500	*	1677	274	0	5.04962	/
1774	chr2H	74829531	74830030	500	*	3910	76	0	38.6599	/
1775	chr2H	74895164	74895663	500	*	824	402	1.73405e-71	1.69185	/
1777	chr2H	75155689	75156188	500	*	1143	338	2.63382e-249	2.79515	/
1778	chr2H	75284535	75285034	500	*	268	3	0	24.2314	/
1780	chr2H	75976983	75977482	500	*	2644	143	0	14.7003	/
1782	chr2H	76598164	76598663	500	*	127	26	1.21953e-44	2.68176	/
1783	chr2H	76879976	76880475	500	*	2685	1845	1.82346e-66	1.30629	/
1784	chr2H	76934627	76935126	500	*	1460	166	0	6.98455	/
1785	chr2H	76944011	76944510	500	*	757	161	2.6049e-246	3.65016	/
1790	chr2H	77550945	77551444	500	*	7916	702	0	9.99284	/
1791	chr2H	77887274	77887773	500	*	13	0	0	1.47366	/
1794	chr2H	79371145	79371644	500	*	6342	1023	0	5.55066	/
1795	chr2H	79563671	79564170	500	*	5085	2180	0	2.12354	/
1800	chr2H	81284910	81285409	500	*	137	55	8.34331e-20	1.56195	/
1803	chr2H	82092025	82092524	500	*	2094	976	1.3107e-199	1.88319	/
1804	chr2H	82439528	82440027	500	*	919	528	1.41747e-49	1.46039	/
1809	chr2H	83457825	83458324	500	*	23	0	0	3.04262	/
1810	chr2H	83968105	83968604	500	*	645	98	5.19458e-287	4.85478	/
1813	chr2H	84747326	84747825	500	*	1349	111	0	9.29895	/
1814	chr2H	84810659	84811158	500	*	95	33	5.56108e-18	1.60743	/
1815	chr2H	85992257	85992756	500	*	594	10	0	28.0539	/
1816	chr2H	86781918	86782417	500	*	1048	66	0	11.3877	/
1820	chr2H	87555369	87555868	500	*	18	0	0	2.24202	/
1822	chr2H	88393017	88393516	500	*	3970	25	0	100.16	/
1823	chr2H	88780584	88781083	500	*	41	3	1.46241e-31	3.04293	/
1825	chr2H	89297913	89298412	500	*	505	208	1.03254e-64	1.89015	/
1828	chr2H	89679798	89680297	500	*	38423	2169	0	16.4113	/
1833	chr2H	91170849	91171348	500	*	184	65	2.68864e-32	1.85876	/
1834	chr2H	91363297	91363796	500	*	47	4	4.3186e-33	3.09859	/
1840	chr2H	94052398	94052897	500	*	1063	468	1.53646e-116	1.90427	/
1841	chr2H	94406225	94406724	500	*	247	1	0	32.7028	/
1849	chr2H	96217560	96218059	500	*	8085	102	0	62.0939	/
1854	chr2H	98727861	98728360	500	*	2540	80	0	23.8182	/
1856	chr2H	98763493	98763992	500	*	1372	303	0	3.73897	/
1857	chr2H	99069099	99069598	500	*	1956	28	0	44.4768	/
1860	chr2H	101093483	101093982	500	*	15	0	0	1.77619	/
1861	chr2H	101199564	101200063	500	*	15	0	0	1.77619	/
1862	chr2H	101542282	101542781	500	*	429	228	1.66603e-30	1.46291	/
1864	chr2H	102401316	102401815	500	*	380	17	0	12.0328	/
1870	chr2H	104342095	104342594	500	*	779	469	5.27106e-36	1.37842	/
1871	chr2H	104608241	104608740	500	*	7164	202	0	29.404	/
1872	chr2H	105706751	105707250	500	*	1790	126	0	11.0781	/
1873	chr2H	105957339	105957838	500	*	6414	605	0	9.31754	/
1876	chr2H	107129451	107129950	500	*	147	19	7.70243e-76	4.01673	/
1877	chr2H	107243361	107243860	500	*	282	3	0	25.5766	/
1881	chr2H	108136034	108136533	500	*	29929	5237	0	5.36801	/
1883	chr2H	109046930	109047429	500	*	844	50	0	11.5776	/
1884	chr2H	109482599	109483098	500	*	473	100	1.10438e-155	3.45022	/
1885	chr2H	109995948	109996447	500	*	4024	120	0	26.4417	/
1888	chr2H	113302633	113303132	500	*	1180	621	9.32647e-83	1.6176	/
1889	chr2H	113842616	113843115	500	*	321	7	0	18.5454	/
1891	chr2H	114576122	114576621	500	*	1142	245	0	3.77985	/
1893	chr2H	115740685	115741184	500	*	554	165	9.11172e-121	2.57975	/
1894	chr2H	115774597	115775096	500	*	7184	1399	0	4.64624	/
1896	chr2H	116836693	116837192	500	*	286	21	7.9404e-209	7.58778	/
1898	chr2H	117162484	117162983	500	*	2678	5	0	202.911	/
1900	chr2H	118886997	118887496	500	*	496	35	0	8.99275	/
1902	chr2H	119429833	119430332	500	*	2637	133	0	15.6646	/
1904	chr2H	120186123	120186622	500	*	10917	849	0	11.5108	/
1907	chr2H	121079643	121080142	500	*	2007	828	5.28795e-250	2.11402	/
1908	chr2H	121135173	121135672	500	*	791	38	0	13.6485	/
1911	chr2H	122465956	122466455	500	*	2754	48	0	40.33	/
1912	chr2H	122971484	122971983	500	*	892	21	0	24.9158	/
1915	chr2H	124365992	124366491	500	*	3616	575	0	5.47049	/
1916	chr2H	124684955	124685454	500	*	6340	94	0	52.2456	/
1920	chr2H	125606202	125606701	500	*	1700	21	0	48.3652	/
1925	chr2H	126926752	126927251	500	*	2384	1430	1.84077e-107	1.48362	/
1926	chr2H	127148467	127148966	500	*	441	196	1.48041e-48	1.7334	/
1928	chr2H	127473750	127474249	500	*	2930	22	0	81.3242	/
1930	chr2H	127757125	127757624	500	*	274	14	1.37106e-240	9.82969	/
1933	chr2H	128394165	128394664	500	*	1410	181	0	6.22189	/
1934	chr2H	128970938	128971437	500	*	19	2	9.77902e-13	1.42489	/
1935	chr2H	129393008	129393507	500	*	5103	3195	4.46352e-192	1.46488	/
1937	chr2H	129664303	129664802	500	*	1974	7	0	121.902	/
1938	chr2H	130615069	130615568	500	*	2046	160	0	10.2074	/
1941	chr2H	133275977	133276476	500	*	25	1	4.40192e-26	2.48456	/
1948	chr2H	136577142	136577641	500	*	407	99	3.25658e-115	2.97419	/
1949	chr2H	136765552	136766051	500	*	16713	2500	0	6.17934	/
1951	chr2H	137998355	137998854	500	*	4428	160	0	22.4027	/
1952	chr2H	138046028	138046527	500	*	2165	1163	3.1031e-141	1.64391	/
1956	chr2H	139537634	139538133	500	*	2525	62	0	29.6135	/
1958	chr2H	140465297	140465796	500	*	439	44	2.72568e-265	6.53672	/
1961	chr2H	142791470	142791969	500	*	204	107	5.41636e-16	1.33379	/
1962	chr2H	142796866	142797365	500	*	41	11	6.95806e-12	1.43028	/
1963	chr2H	143315789	143316288	500	*	222	2	0	23.4995	/
1964	chr2H	143581656	143582155	500	*	1302	477	2.08784e-203	2.30393	/
1965	chr2H	144752950	144753449	500	*	682	369	5.8585e-45	1.50842	/
1969	chr2H	147313878	147314377	500	*	3869	2604	1.96655e-105	1.35203	/
1972	chr2H	149095528	149096027	500	*	1470	141	0	8.1708	/
1973	chr2H	149648991	149649490	500	*	2113	132	0	12.5816	/
1975	chr2H	151271513	151272012	500	*	8371	138	0	48.8973	/
1980	chr2H	151862067	151862566	500	*	5150	175	0	24.0416	/
1981	chr2H	151884265	151884764	500	*	1308	294	0	3.66248	/
1982	chr2H	151940738	151941237	500	*	2226	496	0	3.84422	/
1984	chr2H	152373307	152373806	500	*	6564	2503	0	2.40216	/
1986	chr2H	153327035	153327534	500	*	727	324	2.89971e-78	1.82284	/
1987	chr2H	153660462	153660961	500	*	1434	36	0	26.3557	/
1988	chr2H	153802220	153802719	500	*	1709	35	0	32.2924	/
1989	chr2H	154720725	154721224	500	*	2180	452	0	4.11185	/
1993	chr2H	155115941	155116440	500	*	2540	3	0	249.417	/
1995	chr2H	155799108	155799607	500	*	87	21	2.50401e-26	2.0918	/
1996	chr2H	155886826	155887325	500	*	440	73	2.09351e-182	4.23197	/
1999	chr2H	156585556	156586055	500	*	3033	202	0	12.2937	/
2001	chr2H	157002022	157002521	500	*	1083	18	0	34.2525	/
2002	chr2H	157198310	157198809	500	*	2045	422	0	4.11218	/
2005	chr2H	160145939	160146438	500	*	691	246	2.09785e-114	2.24033	/
2007	chr2H	161380058	161380557	500	*	1107	571	2.80545e-82	1.64166	/
2008	chr2H	162068245	162068744	500	*	227	47	2.11522e-77	3.07817	/
2012	chr2H	162573518	162574017	500	*	2407	366	0	5.55967	/
2013	chr2H	162574283	162574782	500	*	1090	33	0	21.3578	/
2014	chr2H	162637723	162638222	500	*	3356	54	0	44.5895	/
2018	chr2H	164273181	164273680	500	*	1226	274	0	3.66137	/
2020	chr2H	164341414	164341913	500	*	1799	304	0	4.92074	/
2021	chr2H	164578185	164578684	500	*	2059	527	0	3.35004	/
2024	chr2H	165170142	165170641	500	*	22	0	0	2.88048	/
2025	chr2H	165200074	165200573	500	*	4071	350	0	9.90158	/
2027	chr2H	165631820	165632319	500	*	1768	139	0	10.002	/
2028	chr2H	165686212	165686711	500	*	1230	231	0	4.31052	/
2029	chr2H	166157803	166158302	500	*	6205	942	0	5.88071	/
2032	chr2H	167739493	167739992	500	*	10729	4681	0	2.13319	/
2033	chr2H	168498637	168499136	500	*	1043	12	0	44.3162	/
2035	chr2H	168850137	168850636	500	*	83	21	6.34236e-24	1.98508	/
2036	chr2H	168985711	168986210	500	*	4048	397	0	8.73626	/
2038	chr2H	169702223	169702722	500	*	223	109	1.22398e-20	1.44277	/
2039	chr2H	169704432	169704931	500	*	176	36	3.47191e-61	2.93115	/
2040	chr2H	169929756	169930255	500	*	2438	1537	2.57749e-90	1.41487	/
2041	chr2H	170603681	170604180	500	*	5887	44	0	93.9265	/
2042	chr2H	170883053	170883552	500	*	271	133	1.87977e-24	1.48221	/
2045	chr2H	172634044	172634543	500	*	668	27	0	15.1469	/
2050	chr2H	174271098	174271597	500	*	490	10	0	22.9506	/
2052	chr2H	175648899	175649398	500	*	643	134	5.19496e-214	3.64586	/
2053	chr2H	175977086	175977585	500	*	2543	846	0	2.63654	/
2057	chr2H	176627313	176627812	500	*	263	103	4.88146e-38	1.80998	/
2058	chr2H	176741835	176742334	500	*	26	3	6.1561e-16	1.77046	/
2060	chr2H	179016688	179017187	500	*	523	22	0	13.8042	/
2064	chr2H	181245775	181246274	500	*	2011	484	0	3.54732	/
2065	chr2H	181911967	181912466	500	*	285	131	8.23602e-30	1.5853	/
2068	chr2H	184401228	184401727	500	*	7872	1265	0	5.62094	/
2069	chr2H	185211440	185211939	500	*	1870	11	0	85.7504	/
2071	chr2H	185444510	185445009	500	*	1174	684	7.42228e-60	1.46646	/
2072	chr2H	185570842	185571341	500	*	825	246	1.7072e-178	2.69207	/
2073	chr2H	186693165	186693664	500	*	122	30	1.85891e-35	2.28747	/
2076	chr2H	187365385	187365884	500	*	1350	112	0	9.23091	/
2077	chr2H	187611417	187611916	500	*	767	481	2.04361e-30	1.32413	/
2078	chr2H	188354456	188354955	500	*	1657	762	1.62354e-163	1.88257	/
2080	chr2H	188627731	188628230	500	*	1833	463	0	3.36604	/
2081	chr2H	189248999	189249498	500	*	1908	934	2.60147e-161	1.78685	/
2083	chr2H	190547670	190548169	500	*	1302	158	0	6.49847	/
2084	chr2H	190686238	190686737	500	*	604	224	1.59063e-93	2.12609	/
2085	chr2H	190698639	190699138	500	*	5556	2699	0	1.88439	/
2086	chr2H	190930526	190931025	500	*	903	234	1.53745e-234	3.09712	/
2087	chr2H	191813982	191814481	500	*	1096	12	0	46.6384	/
2089	chr2H	192334024	192334523	500	*	282	10	2.48611e-290	12.8315	/
2090	chr2H	192554234	192554733	500	*	343	137	2.8395e-47	1.85101	/
2091	chr2H	192838225	192838724	500	*	3683	1554	0	2.13044	/
2094	chr2H	194086035	194086534	500	*	3584	409	0	7.50445	/
2097	chr2H	194705891	194706390	500	*	309	6	0	19.5562	overlapped
2102	chr2H	196542469	196542968	500	*	821	390	4.60332e-76	1.73469	/
2106	chr2H	197629913	197630412	500	*	3706	1332	0	2.49122	/
2108	chr2H	197883095	197883594	500	*	613	41	0	9.83051	/
2110	chr2H	198497660	198498159	500	*	814	203	1.12015e-221	3.17588	/
2112	chr2H	198904661	198905160	500	*	2979	270	0	9.20537	/
2119	chr2H	201345963	201346462	500	*	1907	24	0	49.0054	/
2121	chr2H	201726533	201727032	500	*	413	21	0	11.1786	/
2124	chr2H	203233844	203234343	500	*	1741	308	0	4.70014	/
2127	chr2H	203960595	203961094	500	*	2303	221	0	8.54018	/
2132	chr2H	204720050	204720549	500	*	2130	155	0	10.9507	/
2133	chr2H	204834144	204834643	500	*	89	15	6.22237e-38	2.7656	/
2134	chr2H	205587241	205587740	500	*	518	8	0	28.1768	/
2135	chr2H	206624361	206624860	500	*	180	72	1.24567e-25	1.65971	/
2136	chr2H	206674292	206674791	500	*	1225	424	1.00116e-210	2.42098	/
2137	chr2H	207003312	207003811	500	*	1233	77	0	11.7566	/
2138	chr2H	207087506	207088005	500	*	2250	87	0	19.5358	/
2139	chr2H	207088517	207089016	500	*	2958	374	0	6.72027	/
2141	chr2H	207431388	207431887	500	*	1637	500	0	2.78591	/
2142	chr2H	207596718	207597217	500	*	1041	27	0	23.97	/
2145	chr2H	208071471	208071970	500	*	12	0	0	1.32532	/
2147	chr2H	208805389	208805888	500	*	253	0	0	45.4977	/
2148	chr2H	209531275	209531774	500	*	610	125	1.16739e-206	3.6771	/
2149	chr2H	209729297	209729796	500	*	1242	21	0	35.0469	/
2150	chr2H	210006540	210007039	500	*	811	57	0	9.92612	/
2151	chr2H	210044344	210044843	500	*	1166	495	6.67659e-138	1.98538	/
2152	chr2H	210083018	210083517	500	*	436	222	8.78771e-35	1.52543	/
2153	chr2H	210702803	210703302	500	*	3768	1173	0	2.86675	/
2155	chr2H	211243759	211244258	500	*	948	535	3.70929e-54	1.48912	/
2156	chr2H	211672202	211672701	500	*	2138	242	0	7.27262	/
2157	chr2H	212015669	212016168	500	*	430	177	1.82033e-55	1.85526	/
2161	chr2H	213006717	213007216	500	*	5322	107	0	38.9505	/
2163	chr2H	214762070	214762569	500	*	1263	179	0	5.61394	/
2164	chr2H	214946809	214947308	500	*	3581	871	0	3.63207	/
2166	chr2H	215774162	215774661	500	*	259	53	4.49747e-89	3.19668	/
2168	chr2H	216803397	216803896	500	*	2767	1523	6.4939e-167	1.62417	/
2176	chr2H	219011809	219012308	500	*	991	252	3.60753e-263	3.18089	/
2177	chr2H	220327835	220328334	500	*	2988	1972	5.23255e-90	1.36485	/
2178	chr2H	220657080	220657579	500	*	177	2	5.08268e-269	18.4318	/
2179	chr2H	220704089	220704588	500	*	22899	10764	0	2.01149	/
2180	chr2H	221625075	221625574	500	*	33	7	1.91792e-12	1.49015	/
2181	chr2H	222388028	222388527	500	*	592	306	1.0868e-44	1.55407	/
2182	chr2H	222458627	222459126	500	*	151	6	3.12147e-149	9.09268	/
2183	chr2H	223299990	223300489	500	*	3715	745	0	4.38379	/
2184	chr2H	223348103	223348602	500	*	2878	1186	0	2.15627	/
2187	chr2H	223534988	223535487	500	*	1756	295	0	4.93822	/
2190	chr2H	224064126	224064625	500	*	820	94	0	6.46405	/
2191	chr2H	224236743	224237242	500	*	30	0	0	4.19955	/
2192	chr2H	224273766	224274265	500	*	27	0	0	3.69946	/
2193	chr2H	224776614	224777113	500	*	797	180	4.44519e-243	3.47363	/
2195	chr2H	225909607	225910106	500	*	882	45	0	13.2534	/
2199	chr2H	226983533	226984032	500	*	6687	1098	0	5.46818	/
2202	chr2H	227781355	227781854	500	*	96	19	2.58885e-35	2.51959	/
2203	chr2H	227801002	227801501	500	*	1676	38	0	29.5666	/
2206	chr2H	230956791	230957290	500	*	13	0	0	1.47366	/
2207	chr2H	230999995	231000494	500	*	25	0	0	3.36948	/
2208	chr2H	231045638	231046137	500	*	4643	3046	1.39702e-142	1.39498	/
2209	chr2H	231795796	231796295	500	*	5826	150	0	31.3953	/
2212	chr2H	233130554	233131053	500	*	391	111	1.42183e-91	2.57231	/
2213	chr2H	233364547	233365046	500	*	22	0	0	2.88048	/
2214	chr2H	233720959	233721458	500	*	583	13	0	22.9207	/
2218	chr2H	234887590	234888089	500	*	21152	1634	0	11.8736	/
2219	chr2H	235035966	235036465	500	*	465	98	1.38665e-153	3.45121	/
2220	chr2H	235957813	235958312	500	*	8953	64	0	104.039	/
2222	chr2H	236267990	236268489	500	*	252	129	1.33086e-20	1.41075	/
2225	chr2H	237300144	237300643	500	*	71	16	1.99351e-23	2.04888	/
2226	chr2H	237325898	237326397	500	*	760	172	2.26456e-231	3.44858	/
2227	chr2H	237652415	237652914	500	*	484	195	8.15844e-65	1.91979	/
2228	chr2H	237718347	237718846	500	*	1968	927	4.83754e-183	1.8578	/
2229	chr2H	238097272	238097771	500	*	751	92	0	6.01622	/
2232	chr2H	240782125	240782624	500	*	5503	643	0	7.52526	/
2233	chr2H	240921934	240922433	500	*	2136	943	1.58076e-230	1.98684	/
2234	chr2H	242146013	242146512	500	*	16	1	2.68475e-14	1.42314	/
2235	chr2H	242683299	242683798	500	*	1238	18	0	39.3082	/
2236	chr2H	242891474	242891973	500	*	3031	172	0	14.2576	/
2238	chr2H	243829034	243829533	500	*	752	426	7.52317e-43	1.45645	/
2239	chr2H	244213679	244214178	500	*	67	10	5.77195e-32	2.68036	/
2240	chr2H	245640946	245641445	500	*	42	3	1.06812e-32	3.1296	/
2241	chr2H	245775260	245775759	500	*	36	0	0	5.21512	/
2242	chr2H	246206955	246207454	500	*	4127	63	0	48.1435	/
2243	chr2H	246237128	246237627	500	*	461	85	1.18895e-173	3.88381	/
2246	chr2H	246934612	246935111	500	*	16663	150	0	90.7466	/
2248	chr2H	248452278	248452777	500	*	1423	172	0	6.58383	/
2249	chr2H	248500216	248500715	500	*	78	7	4.04852e-52	4.00629	/
2253	chr2H	249645279	249645778	500	*	3236	1283	0	2.2509	/
2255	chr2H	250563037	250563536	500	*	1616	737	1.27092e-162	1.8948	/
2257	chr2H	252133102	252133601	500	*	899	32	0	17.9551	/
2258	chr2H	252640625	252641124	500	*	278	1	0	37.0803	/
2260	chr2H	253060530	253061029	500	*	494	63	1.48514e-252	5.43486	/
2262	chr2H	254214180	254214679	500	*	750	65	0	8.16688	/
2263	chr2H	254737146	254737645	500	*	2973	1926	1.68493e-97	1.38957	/
2264	chr2H	255113602	255114101	500	*	425	25	0	10.0472	/
2265	chr2H	255505745	255506244	500	*	19	0	0	2.39997	/
2266	chr2H	255618936	255619435	500	*	2128	672	0	2.74435	/
2267	chr2H	255683538	255684037	500	*	1594	16	0	55.6554	/
2270	chr2H	256629907	256630406	500	*	15100	197	0	63.897	/
2271	chr2H	257747509	257748008	500	*	973	591	4.70182e-43	1.39055	/
2272	chr2H	257749399	257749898	500	*	513	155	9.14154e-110	2.52183	/
2273	chr2H	257763345	257763844	500	*	11769	4112	0	2.6609	/
2274	chr2H	258187835	258188334	500	*	1498	251	0	4.88344	/
2277	chr2H	258825078	258825577	500	*	1084	304	3.68353e-254	2.92525	/
2279	chr2H	259586599	259587098	500	*	49	1	1.9634e-63	5.50636	/
2280	chr2H	260930312	260930811	500	*	2095	900	6.5659e-240	2.03784	/
2281	chr2H	262375237	262375736	500	*	2387	527	0	3.8958	/
2282	chr2H	262513379	262513878	500	*	9781	4204	0	2.15996	/
2286	chr2H	263818495	263818994	500	*	1513	436	0	2.9284	/
2289	chr2H	265050120	265050619	500	*	26988	4323	0	5.84433	/
2290	chr2H	265661587	265662086	500	*	1701	723	1.20196e-199	2.03419	/
2294	chr2H	267156643	267157142	500	*	1119	604	5.48749e-73	1.57294	/
2297	chr2H	267920785	267921284	500	*	53	8	1.99455e-25	2.37917	/
2298	chr2H	268348362	268348861	500	*	2022	583	0	2.98542	/
2299	chr2H	268367284	268367783	500	*	1201	402	4.99099e-218	2.49547	/
2301	chr2H	268614298	268614797	500	*	3176	214	0	12.2106	/
2303	chr2H	268945465	268945964	500	*	531	106	5.74945e-185	3.69456	/
2304	chr2H	269085395	269085894	500	*	1095	3	0	105.332	/
2308	chr2H	270068667	270069166	500	*	4410	325	0	11.5185	/
2309	chr2H	270269474	270269973	500	*	10150	256	0	33.5216	/
2310	chr2H	270334066	270334565	500	*	2047	41	0	34.0449	/
2313	chr2H	273443382	273443881	500	*	1542	667	1.30233e-174	1.98796	/
2314	chr2H	273502228	273502727	500	*	18	1	9.14593e-17	1.6532	/
2315	chr2H	273583335	273583834	500	*	1018	521	1.78662e-77	1.64387	/
2316	chr2H	273831458	273831957	500	*	7488	2517	0	2.7296	/
2318	chr2H	274062328	274062827	500	*	398	95	3.57745e-115	3.0146	/
2319	chr2H	274225253	274225752	500	*	4088	232	0	14.6375	/
2320	chr2H	274877182	274877681	500	*	262	33	3.57705e-136	4.81926	/
2321	chr2H	275368478	275368977	500	*	13	0	0	1.47366	/
2322	chr2H	275536922	275537421	500	*	2962	612	0	4.20641	/
2323	chr2H	275677937	275678436	500	*	82	11	5.56052e-42	3.14956	/
2325	chr2H	276064820	276065319	500	*	17	1	1.61211e-15	1.53767	/
2326	chr2H	276196968	276197467	500	*	12035	447	0	23.5063	/
2328	chr2H	276396556	276397055	500	*	2476	1146	1.49473e-239	1.9124	/
2330	chr2H	277178161	277178660	500	*	933	205	8.94431e-293	3.62381	/
2331	chr2H	277243162	277243661	500	*	2009	540	0	3.19164	/
2332	chr2H	277269407	277269906	500	*	1353	408	1.03811e-286	2.78122	/
2335	chr2H	278533772	278534271	500	*	1060	38	0	18.4673	/
2337	chr2H	279081791	279082290	500	*	64	10	1.55591e-29	2.54522	/
2338	chr2H	279557929	279558428	500	*	5697	68	0	62.4545	/
2341	chr2H	281163896	281164395	500	*	472	80	6.92803e-192	4.20093	/
2342	chr2H	281211898	281212397	500	*	302	23	5.77313e-216	7.48754	/
2343	chr2H	281322266	281322765	500	*	175	40	2.88995e-54	2.66847	/
2344	chr2H	281626597	281627096	500	*	3263	412	0	6.77426	/
2345	chr2H	282315360	282315859	500	*	259	32	1.58088e-136	4.88217	/
2347	chr2H	282670995	282671494	500	*	1824	336	0	4.54088	/
2348	chr2H	283029577	283030076	500	*	5472	162	0	27.4517	/
2349	chr2H	283066676	283067175	500	*	1743	394	0	3.7276	/
2350	chr2H	283638958	283639457	500	*	757	20	0	21.8315	/
2352	chr2H	283925180	283925679	500	*	360	11	0	15.5604	/
2355	chr2H	284622338	284622837	500	*	3565	1473	0	2.17146	/
2358	chr2H	285933263	285933762	500	*	641	6	0	42.0108	/
2361	chr2H	286046146	286046645	500	*	258	96	7.40085e-41	1.88913	/
2362	chr2H	286260280	286260779	500	*	3761	1426	0	2.36641	/
2364	chr2H	286667910	286668409	500	*	3912	1164	0	3.00044	/
2365	chr2H	286779835	286780334	500	*	15349	1414	0	9.8968	/
2366	chr2H	287089936	287090435	500	*	46	2	5.22367e-45	4.12189	/
2367	chr2H	287461977	287462476	500	*	544	14	0	20.2172	/
2368	chr2H	287906885	287907384	500	*	2483	42	0	40.6319	/
2370	chr2H	288901036	288901535	500	*	1231	16	0	42.687	/
2373	chr2H	289594637	289595136	500	*	37	2	3.31902e-33	3.19777	/
2375	chr2H	290350462	290350961	500	*	28	3	7.62407e-18	1.93648	/
2377	chr2H	291189940	291190439	500	*	1581	103	0	11.7068	/
2378	chr2H	291384590	291385089	500	*	14558	1462	0	9.08266	/
2380	chr2H	291653505	291654004	500	*	950	551	1.40725e-49	1.45086	/
2389	chr2H	292450447	292450946	500	*	7998	1939	0	3.76662	/
2390	chr2H	292601232	292601731	500	*	3059	177	0	14.0158	/
2392	chr2H	293254593	293255092	500	*	663	27	0	15.0291	/
2393	chr2H	294109075	294109574	500	*	1637	812	4.66833e-134	1.74875	/
2395	chr2H	294186147	294186646	500	*	1721	173	0	7.958	/
2397	chr2H	294579401	294579900	500	*	605	53	0	7.7971	/
2398	chr2H	294580595	294581094	500	*	18	1	9.14593e-17	1.6532	/
2399	chr2H	294617659	294618158	500	*	68	20	1.10058e-16	1.64876	/
2400	chr2H	294689126	294689625	500	*	1343	43	0	21.2392	/
2402	chr2H	295372653	295373152	500	*	1429	99	0	10.9363	/
2403	chr2H	295454259	295454758	500	*	1650	288	0	4.73909	/
2404	chr2H	295511928	295512427	500	*	1517	421	0	3.03581	/
2405	chr2H	295799670	295800169	500	*	27	3	6.97546e-17	1.8533	/
2408	chr2H	298374339	298374838	500	*	2413	37	0	43.8757	/
2410	chr2H	299308167	299308666	500	*	943	239	1.54356e-251	3.17555	/
2412	chr2H	299751881	299752380	500	*	830	134	0	4.7508	/
2413	chr2H	299833983	299834482	500	*	1513	74	0	15.0237	/
2414	chr2H	299882699	299883198	500	*	1282	191	0	5.36842	/
2415	chr2H	299980706	299981205	500	*	1507	403	0	3.14319	/
2416	chr2H	301453944	301454443	500	*	484	15	0	17.0163	/
2417	chr2H	301805914	301806413	500	*	2522	276	0	7.60999	/
2419	chr2H	302685301	302685800	500	*	1865	627	0	2.56328	/
2420	chr2H	304865623	304866122	500	*	837	317	4.4948e-124	2.15318	/
2421	chr2H	304874598	304875097	500	*	8182	208	0	32.7298	/
2422	chr2H	304959475	304959974	500	*	750	3	0	71.2451	/
2423	chr2H	305208430	305208929	500	*	1220	325	2.24462e-305	3.10194	/
2424	chr2H	306064143	306064642	500	*	1025	36	0	18.6586	/
2425	chr2H	306272332	306272831	500	*	1633	156	0	8.2953	/
2426	chr2H	306776306	306776805	500	*	14593	6924	0	1.97697	/
2427	chr2H	307957247	307957746	500	*	3130	490	0	5.50466	/
2429	chr2H	308734539	308735038	500	*	1837	729	3.57917e-247	2.18337	/
2432	chr2H	309560790	309561289	500	*	1185	664	9.59826e-69	1.52345	/
2435	chr2H	310151269	310151768	500	*	236	92	1.30198e-34	1.78484	/
2437	chr2H	311052703	311053202	500	*	5614	2712	0	1.89536	/
2440	chr2H	312144887	312145386	500	*	5195	203	0	21.1387	/
2441	chr2H	312208236	312208735	500	*	3388	2057	5.67357e-145	1.48827	/
2444	chr2H	312317622	312318121	500	*	1619	346	0	3.90911	/
2445	chr2H	312443059	312443558	500	*	3423	721	0	4.163	/
2448	chr2H	314605718	314606217	500	*	2890	961	0	2.65536	/
2450	chr2H	316576613	316577112	500	*	1500	573	3.46926e-217	2.23579	/
2451	chr2H	317097538	317098037	500	*	1169	94	0	9.31999	/
2452	chr2H	317100158	317100657	500	*	1441	11	0	65.6575	/
2454	chr2H	317491860	317492359	500	*	1642	902	1.4619e-100	1.58485	/
2455	chr2H	317885112	317885611	500	*	1047	47	0	15.2467	/
2458	chr2H	319172528	319173027	500	*	815	37	0	14.3932	/
2459	chr2H	319845999	319846498	500	*	1349	249	0	4.41855	/
2461	chr2H	320145578	320146077	500	*	1199	27	0	27.7245	overlapped
2462	chr2H	320195668	320196167	500	*	272	27	3.32258e-166	5.90135	/
2463	chr2H	320676426	320676925	500	*	7972	3179	0	2.31252	/
2465	chr2H	321113617	321114116	500	*	1777	656	4.10517e-273	2.3359	/
2466	chr2H	321128382	321128881	500	*	3325	1064	0	2.77501	/
2468	chr2H	321970179	321970678	500	*	3870	323	0	10.1467	/
2470	chr2H	322279304	322279803	500	*	960	16	0	33.0405	/
2471	chr2H	322312180	322312679	500	*	1492	281	0	4.37455	/
2473	chr2H	323234665	323235164	500	*	4223	25	0	106.645	/
2474	chr2H	323534521	323535020	500	*	760	269	7.80199e-127	2.27405	/
2476	chr2H	325550789	325551288	500	*	3030	42	0	49.77	/
2480	chr2H	327485737	327486236	500	*	979	52	0	13.0498	/
2482	chr2H	329308964	329309463	500	*	1104	101	0	8.23873	/
2483	chr2H	329768859	329769358	500	*	7429	3306	0	2.07199	/
2489	chr2H	331490224	331490723	500	*	1970	1319	4.07031e-56	1.3209	/
2490	chr2H	332227251	332227750	500	*	857	26	0	20.2099	/
2491	chr2H	332235817	332236316	500	*	1396	634	3.81707e-142	1.88479	/
2494	chr2H	332462234	332462733	500	*	1120	414	1.39935e-172	2.2584	/
2496	chr2H	333499150	333499649	500	*	2917	318	0	7.72416	/
2497	chr2H	333593994	333594493	500	*	1360	157	0	6.83581	/
2498	chr2H	333710135	333710634	500	*	5130	746	0	6.07498	/
2499	chr2H	333991178	333991677	500	*	2111	46	0	31.8813	/
2500	chr2H	334395374	334395873	500	*	3284	442	0	6.37751	/
2502	chr2H	335130088	335130587	500	*	4723	34	0	93.1631	/
2503	chr2H	336008035	336008534	500	*	2337	778	0	2.62258	/
2504	chr2H	336017305	336017804	500	*	550	77	1.07203e-261	5.09805	/
2505	chr2H	336759372	336759871	500	*	3001	1692	2.28376e-167	1.5921	/
2510	chr2H	337589840	337590339	500	*	2579	221	0	9.5854	/
2511	chr2H	337671788	337672287	500	*	3977	688	0	5.07222	/
2512	chr2H	338317289	338317788	500	*	2922	21	0	84.0845	/
2515	chr2H	338951223	338951722	500	*	2360	702	0	2.92465	/
2516	chr2H	340228721	340229220	500	*	1992	1117	7.58865e-114	1.57012	/
2517	chr2H	340758885	340759384	500	*	3587	267	0	11.2371	/
2519	chr2H	342096340	342096839	500	*	461	189	8.67932e-60	1.87809	/
2521	chr2H	342143171	342143670	500	*	696	228	1.38784e-131	2.42327	/
2522	chr2H	342874363	342874862	500	*	330	54	5.60788e-139	4.06587	/
2523	chr2H	342922930	342923429	500	*	407	61	5.92013e-184	4.56303	/
2524	chr2H	343387713	343388212	500	*	5386	330	0	13.9056	/
2525	chr2H	343398413	343398912	500	*	1139	331	1.78594e-254	2.84072	/
2526	chr2H	343584619	343585118	500	*	733	129	6.51605e-287	4.32432	/
2528	chr2H	343682371	343682870	500	*	8715	321	0	23.2288	/
2529	chr2H	343804709	343805208	500	*	950	287	1.82728e-201	2.69523	/
2530	chr2H	344011731	344012230	500	*	22	3	2.53184e-12	1.44302	/
2532	chr2H	344366257	344366756	500	*	11994	473	0	22.1963	/
2533	chr2H	344649214	344649713	500	*	1752	988	1.46242e-98	1.55081	/
2534	chr2H	345148065	345148564	500	*	1757	689	6.31495e-242	2.20256	/
2535	chr2H	345158027	345158526	500	*	13	0	0	1.47366	/
2536	chr2H	345317371	345317870	500	*	16	1	2.68475e-14	1.42314	/
2537	chr2H	345481882	345482381	500	*	1804	124	0	11.3304	/
2540	chr2H	345987046	345987545	500	*	778	162	1.07461e-258	3.73378	/
2541	chr2H	346589270	346589769	500	*	4582	2141	0	1.9447	/
2542	chr2H	346837937	346838436	500	*	781	11	0	34.9226	/
2544	chr2H	347863991	347864490	500	*	2308	745	0	2.69984	/
2545	chr2H	348054774	348055273	500	*	432	55	2.08648e-221	5.31282	/
2546	chr2H	348220589	348221088	500	*	3863	144	0	21.4834	/
2548	chr2H	349204182	349204681	500	*	12	0	0	1.32532	/
2549	chr2H	349287801	349288300	500	*	1078	396	5.21159e-168	2.26489	/
2550	chr2H	349546580	349547079	500	*	788	79	0	7.24124	/
2553	chr2H	350552430	350552929	500	*	714	261	5.77442e-113	2.19274	/
2554	chr2H	351344532	351345031	500	*	126	0	0	21.4793	overlapped
2555	chr2H	351590417	351590916	500	*	4925	3204	4.74151e-157	1.40919	/
2557	chr2H	351987356	351987855	500	*	325	22	1.15179e-247	8.37793	/
2558	chr2H	351994873	351995372	500	*	173	4	4.27473e-210	13.1872	/
2561	chr2H	352688846	352689345	500	*	2016	110	0	14.1493	/
2562	chr2H	352764806	352765305	500	*	1517	3	0	147.25	/
2563	chr2H	353156329	353156828	500	*	801	65	0	8.74283	/
2566	chr2H	353756134	353756633	500	*	6493	1306	0	4.48461	/
2567	chr2H	353931240	353931739	500	*	1922	53	0	25.6668	/
2568	chr2H	354767854	354768353	500	*	646	68	0	6.7241	/
2569	chr2H	355350992	355351491	500	*	521	62	6.30553e-280	5.82609	/
2570	chr2H	355442900	355443399	500	*	17	1	1.61211e-15	1.53767	/
2571	chr2H	355991894	355992393	500	*	3315	134	0	19.6396	/
2572	chr2H	356551007	356551506	500	*	53	2	1.0129e-54	4.85147	/
2573	chr2H	356651245	356651744	500	*	168	72	4.01487e-21	1.54082	/
2574	chr2H	356941991	356942490	500	*	1339	181	0	5.90042	/
2575	chr2H	357615971	357616470	500	*	3355	388	0	7.37742	/
2576	chr2H	357632353	357632852	500	*	405	105	2.56042e-106	2.80636	/
2577	chr2H	358065811	358066310	500	*	1145	739	1.92357e-39	1.32665	/
2579	chr2H	359170895	359171394	500	*	309	27	5.13052e-204	6.75504	/
2580	chr2H	359173340	359173839	500	*	2482	528	0	4.04668	/
2582	chr2H	360251767	360252266	500	*	205	1	0	26.8019	/
2583	chr2H	360858619	360859118	500	*	1336	101	0	10.0245	/
2584	chr2H	360987215	360987714	500	*	936	557	1.05195e-44	1.41405	/
2585	chr2H	361017025	361017524	500	*	1028	49	0	14.4398	/
2586	chr2H	361088304	361088803	500	*	1249	161	0	6.11992	/
2587	chr2H	361396062	361396561	500	*	1071	433	6.212e-140	2.06656	/
2588	chr2H	361432999	361433498	500	*	5243	99	0	41.1428	/
2589	chr2H	361457850	361458349	500	*	839	100	0	6.26187	/
2590	chr2H	362281609	362282108	500	*	559	306	6.07182e-36	1.46393	/
2591	chr2H	362796868	362797367	500	*	1645	12	0	70.7768	/
2592	chr2H	362812148	362812647	500	*	1132	59	0	13.5929	/
2595	chr2H	365143410	365143909	500	*	1120	83	0	9.96455	/
2596	chr2H	365300169	365300668	500	*	2175	1040	9.18514e-195	1.84082	/
2597	chr2H	365847189	365847688	500	*	1162	17	0	38.4485	/
2598	chr2H	366166650	366167149	500	*	1216	250	0	3.95658	/
2599	chr2H	366187078	366187577	500	*	2327	389	0	5.06954	/
2600	chr2H	366586383	366586882	500	*	898	428	2.46497e-82	1.74221	/
2601	chr2H	366936452	366936951	500	*	17549	171	0	84.751	/
2602	chr2H	368466070	368466569	500	*	688	46	0	10.0576	/
2604	chr2H	369876162	369876661	500	*	1543	197	0	6.30955	/
2606	chr2H	370205943	370206442	500	*	17833	106	0	133.249	/
2607	chr2H	371093750	371094249	500	*	1567	80	0	14.5371	/
2608	chr2H	371269414	371269913	500	*	1618	10	0	78.9195	/
2609	chr2H	371909760	371910259	500	*	718	148	2.09186e-241	3.73319	/
2611	chr2H	372935750	372936249	500	*	90	5	3.00817e-77	5.72838	/
2612	chr2H	373387480	373387979	500	*	1524	325	0	3.89816	/
2614	chr2H	374405269	374405768	500	*	1188	624	9.13522e-84	1.62137	/
2615	chr2H	375431606	375432105	500	*	15434	2052	0	6.91951	/
2616	chr2H	375997609	375998108	500	*	622	278	7.75767e-67	1.79075	/
2618	chr2H	377130234	377130733	500	*	46	8	6.41013e-20	2.02138	/
2619	chr2H	378238540	378239039	500	*	1877	1089	7.8569e-96	1.51433	/
2620	chr2H	378419678	378420177	500	*	1608	31	0	33.5151	/
2621	chr2H	378556038	378556537	500	*	2708	604	0	3.88807	/
2622	chr2H	378998160	378998659	500	*	935	343	2.3177e-146	2.24098	/
2626	chr2H	380561159	380561658	500	*	1152	140	0	6.40188	/
2627	chr2H	381011387	381011886	500	*	937	106	0	6.66071	/
2628	chr2H	381023350	381023849	500	*	1737	329	0	4.40611	/
2630	chr2H	381792104	381792603	500	*	3776	557	0	5.89343	/
2632	chr2H	382521277	382521776	500	*	64	6	5.52133e-42	3.52119	/
2634	chr2H	383488240	383488739	500	*	845	45	0	12.6789	/
2636	chr2H	384555588	384556087	500	*	2737	368	0	6.30515	/
2638	chr2H	384907960	384908459	500	*	26377	4673	0	5.28952	overlapped
2640	chr2H	385549045	385549544	500	*	1244	567	7.19059e-126	1.86361	/
2641	chr2H	385661503	385662002	500	*	284	64	3.46664e-88	2.99414	/
2642	chr2H	386303850	386304349	500	*	904	5	0	66.6252	/
2645	chr2H	387017383	387017882	500	*	868	481	1.05353e-52	1.50498	/
2646	chr2H	387313125	387313624	500	*	3715	90	0	31.5863	/
2647	chr2H	387451146	387451645	500	*	1882	275	0	5.66289	/
2649	chr2H	387769574	387770073	500	*	1052	16	0	36.3111	/
2650	chr2H	388649168	388649667	500	*	26	0	0	3.5341	/
2651	chr2H	388754659	388755158	500	*	13	0	0	1.47366	/
2652	chr2H	389545276	389545775	500	*	878	24	0	22.0809	/
2653	chr2H	390292431	390292930	500	*	1295	613	8.95446e-120	1.80221	/
2654	chr2H	390918409	390918908	500	*	154	1	4.78931e-271	19.6981	/
2656	chr2H	392972369	392972868	500	*	2261	203	0	9.07082	/
2658	chr2H	394475454	394475953	500	*	7222	2974	0	2.2342	/
2660	chr2H	394627917	394628416	500	*	16	1	2.68475e-14	1.42314	/
2662	chr2H	395900789	395901288	500	*	33	3	7.21391e-23	2.35704	/
2664	chr2H	396938516	396939015	500	*	618	22	0	16.4264	/
2665	chr2H	397364147	397364646	500	*	5526	98	0	43.7914	/
2666	chr2H	397593294	397593793	500	*	17	0	0	2.08533	/
2667	chr2H	397633736	397634235	500	*	858	313	8.63648e-136	2.23571	/
2669	chr2H	397914505	397915004	500	*	1423	380	0	3.1336	/
2670	chr2H	397942512	397943011	500	*	605	57	0	7.32326	/
2671	chr2H	398291585	398292084	500	*	1935	12	0	83.5724	/
2674	chr2H	399257079	399257578	500	*	1335	331	0	3.34456	/
2677	chr2H	400475398	400475897	500	*	1345	199	0	5.42902	/
2678	chr2H	400500165	400500664	500	*	32	1	3.04548e-36	3.3447	/
2679	chr2H	400864333	400864832	500	*	758	62	0	8.60432	/
2683	chr2H	404358511	404359010	500	*	699	156	3.02425e-216	3.45948	/
2684	chr2H	405220293	405220792	500	*	1103	105	0	7.94838	/
2685	chr2H	405628425	405628924	500	*	141	6	1.84927e-135	8.44137	/
2686	chr2H	405630443	405630942	500	*	957	150	0	4.96421	/
2687	chr2H	405656740	405657239	500	*	113	1	2.47466e-184	14.0593	/
2689	chr2H	405903390	405903889	500	*	2324	124	0	14.6777	/
2691	chr2H	406623650	406624149	500	*	2918	343	0	7.19368	/
2694	chr2H	407779259	407779758	500	*	24310	2168	0	10.3613	/
2697	chr2H	408964222	408964721	500	*	1619	402	0	3.39087	/
2698	chr2H	409628457	409628956	500	*	2401	2	0	279.104	/
2699	chr2H	410186457	410186956	500	*	551	167	3.16693e-117	2.53687	/
2700	chr2H	410237359	410237858	500	*	6008	1136	0	4.7471	/
2702	chr2H	410931652	410932151	500	*	1703	353	0	4.0397	/
2703	chr2H	411010967	411011466	500	*	1372	265	0	4.24104	/
2705	chr2H	412138144	412138643	500	*	261	24	2.15226e-167	6.20299	/
2706	chr2H	413090798	413091297	500	*	1485	228	0	5.29497	/
2707	chr2H	413236382	413236881	500	*	2653	503	0	4.53668	/
2708	chr2H	413412687	413413186	500	*	403	184	5.41484e-42	1.67216	/
2709	chr2H	413651253	413651752	500	*	1780	855	5.16713e-158	1.81274	/
2710	chr2H	414134413	414134912	500	*	676	92	0	5.39411	/
2715	chr2H	416510266	416510765	500	*	2998	423	0	6.06099	/
2716	chr2H	417457274	417457773	500	*	6298	603	0	9.17606	/
2717	chr2H	417589794	417590293	500	*	1166	8	0	65.3086	/
2718	chr2H	417666487	417666986	500	*	66	7	4.63902e-40	3.32088	/
2719	chr2H	417718142	417718641	500	*	2721	1880	2.02444e-65	1.30005	/
2720	chr2H	417997689	417998188	500	*	1133	415	2.33214e-177	2.28016	/
2721	chr2H	418192701	418193200	500	*	1457	382	0	3.19451	/
2726	chr2H	420449991	420450490	500	*	18	0	0	2.24202	/
2728	chr2H	421936248	421936747	500	*	4027	612	0	5.7485	/
2729	chr2H	422182566	422183065	500	*	3874	790	0	4.32303	/
2730	chr2H	422502023	422502522	500	*	3395	648	0	4.57479	/
2733	chr2H	423986915	423987414	500	*	9277	1293	0	6.49603	/
2735	chr2H	424683239	424683738	500	*	2328	200	0	9.4754	/
2736	chr2H	424903572	424904071	500	*	10365	3318	0	2.8907	/
2740	chr2H	425617375	425617874	500	*	374	16	0	12.3806	/
2741	chr2H	425975181	425975680	500	*	1439	7	0	88.1864	/
2742	chr2H	426015059	426015558	500	*	13024	1792	0	6.6564	/
2743	chr2H	426779302	426779801	500	*	1107	89	0	9.25249	/
2744	chr2H	427134774	427135273	500	*	2954	44	0	46.6337	/
2745	chr2H	427492761	427493260	500	*	55	1	1.08462e-73	6.28607	/
2746	chr2H	427613859	427614358	500	*	105	2	6.19633e-137	10.4427	/
2748	chr2H	428278603	428279102	500	*	15	0	0	1.77619	/
2749	chr2H	428591694	428592193	500	*	376	14	0	13.7317	/
2754	chr2H	429689917	429690416	500	*	1354	331	0	3.39346	/
2755	chr2H	429846053	429846552	500	*	107	7	2.35838e-84	5.68752	/
2757	chr2H	429877808	429878307	500	*	3614	112	0	25.2353	/
2758	chr2H	431366716	431367215	500	*	6055	1862	0	2.95701	/
2759	chr2H	431672929	431673428	500	*	867	211	7.6168e-243	3.27033	/
2760	chr2H	431779537	431780036	500	*	824	1	0	115.599	/
2762	chr2H	432660763	432661262	500	*	552	29	0	11.7257	/
2763	chr2H	432789163	432789662	500	*	425	1	0	58.0134	/
2765	chr2H	433813300	433813799	500	*	849	37	0	15.0148	/
2767	chr2H	434888443	434888942	500	*	58	0	0	9.05705	/
2772	chr2H	436239791	436240290	500	*	746	129	1.2191e-296	4.40385	/
2773	chr2H	436441789	436442288	500	*	3332	642	0	4.52875	/
2774	chr2H	436670614	436671113	500	*	2419	61	0	28.7497	/
2775	chr2H	437301442	437301941	500	*	1266	141	0	7.00866	/
2776	chr2H	437344438	437344937	500	*	1202	259	0	3.7823	/
2777	chr2H	437533053	437533552	500	*	1243	472	2.50182e-182	2.21888	/
2778	chr2H	437788683	437789182	500	*	2036	62	0	23.7717	/
2779	chr2H	438229936	438230435	500	*	5764	187	0	25.3451	/
2780	chr2H	438369337	438369836	500	*	6288	102	0	48.1511	/
2782	chr2H	438873795	438874294	500	*	216	1	0	28.3436	/
2784	chr2H	439963722	439964221	500	*	3888	253	0	12.8276	/
2791	chr2H	444891995	444892494	500	*	1161	155	0	5.87857	/
2792	chr2H	444972264	444972763	500	*	7832	3038	0	2.37497	/
2793	chr2H	445476861	445477360	500	*	1617	55	0	20.8312	/
2795	chr2H	445653474	445653973	500	*	2734	82	0	25.1179	/
2798	chr2H	447278230	447278729	500	*	1548	327	0	3.93824	/
2801	chr2H	447745652	447746151	500	*	233	1	0	30.7316	/
2802	chr2H	447976990	447977489	500	*	6282	64	0	72.7059	/
2803	chr2H	448291576	448292075	500	*	1267	540	1.96842e-148	1.98986	/
2805	chr2H	449092185	449092684	500	*	599	59	0	7.03457	/
2808	chr2H	449747072	449747571	500	*	1287	394	5.05366e-267	2.73103	/
2809	chr2H	449942988	449943487	500	*	1043	615	3.14999e-51	1.43787	/
2811	chr2H	450196261	450196760	500	*	1996	1032	1.19304e-145	1.69884	/
2812	chr2H	450404497	450404996	500	*	1765	807	2.25671e-176	1.9002	/
2813	chr2H	450497969	450498468	500	*	7317	92	0	61.573	/
2814	chr2H	450525234	450525733	500	*	5151	48	0	76.1996	/
2815	chr2H	450631841	450632340	500	*	1390	876	1.83648e-52	1.37423	/
2816	chr2H	451179029	451179528	500	*	1257	373	1.25924e-272	2.80781	/
2817	chr2H	451197840	451198339	500	*	5849	1404	0	3.76023	/
2819	chr2H	452149575	452150074	500	*	422	79	6.92425e-157	3.77782	/
2820	chr2H	453984679	453985178	500	*	1572	443	0	2.9997	/
2823	chr2H	455105515	455106014	500	*	21	0	0	2.71928	/
2824	chr2H	456736776	456737275	500	*	163	23	1.58817e-78	3.87429	/
2825	chr2H	457115534	457116033	500	*	218	14	1.83308e-171	7.70561	/
2826	chr2H	457332117	457332616	500	*	21	3	1.82499e-11	1.36226	/
2827	chr2H	458153304	458153803	500	*	2145	237	0	7.44076	/
2833	chr2H	460593371	460593870	500	*	12230	1680	0	6.6534	/
2836	chr2H	460971104	460971603	500	*	1367	140	0	7.63326	/
2837	chr2H	461220083	461220582	500	*	2288	6	0	155.608	/
2838	chr2H	462497378	462497877	500	*	352	93	1.47443e-90	2.70013	/
2840	chr2H	463761650	463762149	500	*	1350	44	0	20.9425	/
2841	chr2H	463855532	463856031	500	*	2404	182	0	10.6856	/
2845	chr2H	464486813	464487312	500	*	806	493	4.4623e-35	1.3615	/
2846	chr2H	464585482	464585981	500	*	532	183	1.15737e-93	2.24753	/
2852	chr2H	467095086	467095585	500	*	10699	296	0	30.8457	/
2861	chr2H	469536470	469536969	500	*	2037	273	0	6.1824	/
2864	chr2H	470370297	470370796	500	*	7455	71	0	78.9485	/
2866	chr2H	471970770	471971269	500	*	535	213	4.60675e-73	1.96364	/
2867	chr2H	472329214	472329713	500	*	1417	40	0	23.8478	/
2868	chr2H	472743246	472743745	500	*	2087	1156	5.9726e-124	1.59274	/
2870	chr2H	473139206	473139705	500	*	2632	701	0	3.27329	/
2871	chr2H	473321229	473321728	500	*	4779	1214	0	3.52932	/
2872	chr2H	473414405	473414904	500	*	1494	9	0	78.0326	/
2873	chr2H	473516415	473516914	500	*	4622	111	0	32.6605	/
2874	chr2H	473552446	473552945	500	*	2357	1000	8.20984e-277	2.07559	/
2875	chr2H	473665565	473666064	500	*	719	28	0	15.8782	/
2879	chr2H	475245221	475245720	500	*	2261	51	0	31.317	/
2882	chr2H	475908900	475909399	500	*	5699	53	0	77.5593	/
2883	chr2H	476005140	476005639	500	*	20821	6659	0	2.93937	/
2884	chr2H	476845843	476846342	500	*	1239	807	7.33358e-41	1.32176	/
2885	chr2H	477274187	477274686	500	*	985	155	0	4.96251	/
2886	chr2H	477471641	477472140	500	*	1563	19	0	47.9262	/
2890	chr2H	478166289	478166788	500	*	2085	11	0	95.8419	/
2891	chr2H	478952311	478952810	500	*	144	50	2.2845e-26	1.7894	/
2893	chr2H	480287840	480288339	500	*	168	49	4.59483e-39	2.15098	/
2895	chr2H	480383228	480383727	500	*	839	461	2.32771e-52	1.51308	/
2896	chr2H	480396118	480396617	500	*	4301	32	0	89.0435	/
2898	chr2H	480686099	480686598	500	*	536	75	3.38082e-255	5.07943	/
2899	chr2H	480747496	480747995	500	*	434	210	2.24001e-39	1.59873	/
2901	chr2H	480765637	480766136	500	*	710	19	0	21.2465	/
2902	chr2H	481302915	481303414	500	*	7573	3005	0	2.32032	/
2903	chr2H	481480191	481480690	500	*	966	183	0	4.17326	/
2907	chr2H	482854417	482854916	500	*	1509	664	1.03967e-164	1.95279	/
2908	chr2H	483056468	483056967	500	*	2349	742	0	2.7595	/
2911	chr2H	484881074	484881573	500	*	4674	173	0	22.0222	/
2912	chr2H	485728151	485728650	500	*	501	31	0	10.0389	/
2913	chr2H	485961620	485962119	500	*	336	20	1.59665e-273	9.3424	/
2914	chr2H	486997841	486998340	500	*	29	1	8.45802e-32	2.97324	/
2917	chr2H	487694992	487695491	500	*	2285	963	3.46865e-272	2.08567	/
2920	chr2H	488078642	488079141	500	*	2232	11	0	102.748	/
2922	chr2H	488210584	488211083	500	*	80	15	3.07498e-31	2.45617	/
2925	chr2H	490492686	490493185	500	*	3596	98	0	28.316	/
2927	chr2H	491906724	491907223	500	*	1151	4	0	96.3622	/
2928	chr2H	492097521	492098020	500	*	2524	243	0	8.58181	/
2929	chr2H	492192014	492192513	500	*	2579	158	0	13.0787	/
2931	chr2H	492372545	492373044	500	*	184	70	1.39984e-28	1.742	/
2933	chr2H	493426997	493427496	500	*	1128	156	0	5.67302	/
2935	chr2H	494555480	494555979	500	*	1495	335	0	3.71423	/
2938	chr2H	495551519	495552018	500	*	2936	160	0	14.7539	/
2939	chr2H	496232137	496232636	500	*	2159	933	4.58357e-244	2.02952	/
2940	chr2H	496345212	496345711	500	*	10062	3940	0	2.36918	/
2942	chr2H	497048314	497048813	500	*	2599	1399	4.65883e-168	1.65513	/
2943	chr2H	497447599	497448098	500	*	163	34	1.02978e-55	2.8288	/
2947	chr2H	498449275	498449774	500	*	40	10	1.52049e-12	1.48322	/
2948	chr2H	498665621	498666120	500	*	182	8	8.086e-172	9.31402	/
2951	chr2H	499745921	499746420	500	*	846	337	3.34302e-114	2.0549	/
2954	chr2H	501323040	501323539	500	*	957	175	0	4.30751	/
2959	chr2H	504085585	504086084	500	*	30	6	4.57927e-12	1.46018	/
2960	chr2H	504604431	504604930	500	*	757	282	9.07812e-116	2.16653	/
2962	chr2H	505704535	505705034	500	*	135	9	6.8029e-105	6.24463	/
2964	chr2H	505971029	505971528	500	*	1885	29	0	41.6311	/
2966	chr2H	507414891	507415390	500	*	2648	48	0	38.7487	/
2968	chr2H	508997562	508998061	500	*	1641	933	5.31011e-90	1.53294	/
2970	chr2H	509331757	509332256	500	*	368	7	0	21.4194	/
2971	chr2H	509573827	509574326	500	*	399	143	3.38812e-66	2.08692	/
2972	chr2H	509780822	509781321	500	*	5442	468	0	10.0853	/
2973	chr2H	510342062	510342561	500	*	282	26	2.1218e-180	6.31959	/
2975	chr2H	510650128	510650627	500	*	16	0	0	1.93001	/
2977	chr2H	511191021	511191520	500	*	1251	308	0	3.34853	/
2978	chr2H	512967023	512967522	500	*	1081	11	0	48.8572	/
2980	chr2H	513188007	513188506	500	*	2955	93	0	24.3033	/
2982	chr2H	513979974	513980473	500	*	2715	29	0	60.4201	/
2983	chr2H	514163915	514164414	500	*	1370	763	1.05257e-80	1.54699	/
2984	chr2H	514257480	514257979	500	*	1138	742	1.62279e-37	1.31317	/
2988	chr2H	515741032	515741531	500	*	1782	33	0	35.3781	/
2989	chr2H	516173273	516173772	500	*	1129	527	2.93398e-108	1.80894	/
2991	chr2H	517697385	517697884	500	*	89	16	7.07277e-36	2.63694	/
2992	chr2H	517826742	517827241	500	*	534	13	0	20.9163	/
2993	chr2H	517939815	517940314	500	*	2349	577	0	3.51395	/
2994	chr2H	518001152	518001651	500	*	282	118	6.97298e-36	1.72384	/
2995	chr2H	518169157	518169656	500	*	10492	418	0	21.8158	/
2996	chr2H	518189525	518190024	500	*	592	21	0	16.2863	/
2997	chr2H	518953519	518954018	500	*	386	43	1.00912e-217	5.82293	/
2998	chr2H	519109752	519110251	500	*	1921	549	0	3.00092	/
3000	chr2H	519197954	519198453	500	*	639	22	0	17.0073	/
3001	chr2H	520457709	520458208	500	*	464	3	0	43.211	/
3002	chr2H	521521158	521521657	500	*	1231	306	0	3.31379	overlapped
3003	chr2H	521625568	521626067	500	*	2463	870	0	2.48394	/
3004	chr2H	521990268	521990767	500	*	1979	219	0	7.3771	/
3005	chr2H	522207292	522207791	500	*	1923	1116	4.94587e-98	1.51585	/
3008	chr2H	523601841	523602340	500	*	923	81	0	8.34095	/
3010	chr2H	524906505	524907004	500	*	1023	134	0	5.89586	/
3011	chr2H	525366286	525366785	500	*	390	158	4.59977e-52	1.85932	/
3012	chr2H	525371292	525371791	500	*	2379	688	0	3.00639	/
3013	chr2H	525745129	525745628	500	*	642	120	6.85049e-238	4.0244	/
3016	chr2H	527309813	527310312	500	*	4883	74	0	49.594	/
3017	chr2H	527334024	527334523	500	*	2727	80	0	25.6069	/
3018	chr2H	527781024	527781523	500	*	1519	511	5.59812e-273	2.52717	/
3019	chr2H	527834267	527834766	500	*	2045	583	0	3.02013	/
3021	chr2H	527921240	527921739	500	*	267	21	9.70117e-188	7.05413	/
3022	chr2H	528069556	528070055	500	*	1025	32	0	20.5582	/
3023	chr2H	528369099	528369598	500	*	3023	414	0	6.23876	/
3024	chr2H	528444071	528444570	500	*	1023	16	0	35.2797	/
3026	chr2H	528623366	528623865	500	*	3652	615	0	5.18069	/
3028	chr2H	528988249	528988748	500	*	1231	19	0	37.5063	/
3029	chr2H	529084704	529085203	500	*	1278	570	9.78837e-136	1.90632	/
3031	chr2H	530348579	530349078	500	*	199	71	3.13528e-34	1.87144	/
3034	chr2H	531902588	531903087	500	*	308	136	5.67876e-35	1.66324	/
3036	chr2H	532396230	532396729	500	*	9143	3311	0	2.55199	/
3039	chr2H	533499134	533499633	500	*	1533	54	0	20.0368	/
3040	chr2H	533878148	533878647	500	*	1098	102	0	8.12038	/
3042	chr2H	534713893	534714392	500	*	784	448	2.37357e-43	1.44952	/
3043	chr2H	535159404	535159903	500	*	2494	22	0	69.0106	/
3044	chr2H	535477089	535477588	500	*	657	46	0	9.58735	/
3045	chr2H	535761254	535761753	500	*	8018	3051	0	2.42183	/
3048	chr2H	537763307	537763806	500	*	3572	82	0	32.9725	/
3050	chr2H	538026044	538026543	500	*	5818	140	0	33.3966	/
3054	chr2H	539372117	539372616	500	*	1997	35	0	37.8701	/
3058	chr2H	542846212	542846711	500	*	2864	562	0	4.41083	/
3059	chr2H	544297876	544298375	500	*	58	4	2.55391e-45	3.94308	/
3061	chr2H	544612130	544612629	500	*	647	59	0	7.6218	/
3064	chr2H	545248994	545249493	500	*	47	0	0	7.11728	/
3065	chr2H	545333744	545334243	500	*	4667	2014	0	2.10345	/
3068	chr2H	547091965	547092464	500	*	2274	204	0	9.0825	/
3071	chr2H	549884724	549885223	500	*	32	1	3.04548e-36	3.3447	/
3072	chr2H	549939706	549940205	500	*	951	59	0	11.3581	/
3073	chr2H	550609451	550609950	500	*	298	79	1.17489e-76	2.61849	/
3074	chr2H	551633580	551634079	500	*	262	53	4.03627e-91	3.23604	/
3076	chr2H	551707020	551707519	500	*	109	37	4.33599e-21	1.70183	/
3077	chr2H	551733104	551733603	500	*	312	8	0	16.544	/
3078	chr2H	552073963	552074462	500	*	2211	1446	5.14988e-70	1.35901	/
3079	chr2H	552629054	552629553	500	*	9284	257	0	30.5225	/
3080	chr2H	553259265	553259764	500	*	853	426	1.23386e-69	1.65942	/
3083	chr2H	554863032	554863531	500	*	1399	48	0	20.1775	/
3085	chr2H	557894920	557895419	500	*	1025	521	1.87824e-79	1.65553	/
3087	chr2H	559008575	559009074	500	*	1217	584	5.44117e-109	1.77116	/
3088	chr2H	559046886	559047385	500	*	1374	74	0	13.6092	/
3089	chr2H	559888043	559888542	500	*	367	66	6.48307e-142	3.82127	/
3090	chr2H	560217369	560217868	500	*	1953	1117	1.31755e-104	1.5387	/
3091	chr2H	561553507	561554006	500	*	5725	30	0	125.426	/
3092	chr2H	561854266	561854765	500	*	1181	24	0	29.9775	/
3094	chr2H	562281688	562282187	500	*	873	195	2.88187e-269	3.54413	/
3096	chr2H	563832730	563833229	500	*	891	371	3.68281e-110	1.97944	/
3099	chr2H	564406318	564406817	500	*	9061	813	0	9.94366	/
3101	chr2H	564682730	564683229	500	*	2894	216	0	11.012	/
3103	chr2H	564840907	564841406	500	*	6026	1747	0	3.13171	/
3104	chr2H	564866344	564866843	500	*	341	5	0	24.1009	/
3107	chr2H	566409925	566410424	500	*	736	18	0	22.9792	/
3108	chr2H	566537466	566537965	500	*	717	2	0	80.586	/
3110	chr2H	567027828	567028327	500	*	362	47	3.34363e-183	5.04781	/
3112	chr2H	567537385	567537884	500	*	246	3	0	22.1222	/
3115	chr2H	567770419	567770918	500	*	526	153	1.51115e-118	2.61964	/
3116	chr2H	568278239	568278738	500	*	2725	1388	1.99764e-206	1.75035	/
3119	chr2H	569322027	569322526	500	*	259	14	1.53582e-221	9.2592	/
3120	chr2H	569702130	569702629	500	*	5041	901	0	4.974	/
3121	chr2H	569812668	569813167	500	*	7909	414	0	16.5477	/
3127	chr2H	571688717	571689216	500	*	1418	255	0	4.54819	/
3134	chr2H	575135190	575135689	500	*	2628	1746	5.71359e-77	1.34876	/
3136	chr2H	576898608	576899107	500	*	6077	1507	0	3.64828	/
3139	chr2H	577157313	577157812	500	*	33	1	9.44503e-38	3.46934	/
3140	chr2H	577257773	577258272	500	*	88	6	3.10475e-68	5.03087	/
3141	chr2H	577547236	577547735	500	*	472	191	9.91557e-63	1.90633	/
3142	chr2H	577622648	577623147	500	*	404	106	1.60029e-104	2.77529	/
3144	chr2H	578217693	578218192	500	*	1674	74	0	16.6643	/
3145	chr2H	578497657	578498156	500	*	2038	733	0	2.41518	/
3146	chr2H	579222823	579223322	500	*	814	116	0	5.30848	/
3147	chr2H	579547389	579547888	500	*	1659	580	6.35461e-280	2.45034	/
3148	chr2H	579867673	579868172	500	*	1896	37	0	34.2973	/
3149	chr2H	580353593	580354092	500	*	726	53	0	9.42303	/
3152	chr2H	582980339	582980838	500	*	508	267	6.67326e-37	1.50611	/
3155	chr2H	584030131	584030630	500	*	1274	71	0	13.0597	/
3158	chr2H	584520890	584521389	500	*	818	106	0	5.78823	/
3161	chr2H	585021428	585021927	500	*	40	0	0	5.90155	/
3162	chr2H	585080806	585081305	500	*	6923	23	0	187.967	/
3165	chr2H	585548240	585548739	500	*	493	161	2.90232e-94	2.33618	/
3168	chr2H	587058180	587058679	500	*	3559	71	0	37.3063	/
3169	chr2H	587637118	587637617	500	*	1689	321	0	4.38217	/
3172	chr2H	589573478	589573977	500	*	3171	385	0	7.01751	/
3177	chr2H	591837987	591838486	500	*	5111	795	0	5.69213	/
3180	chr2H	592402942	592403441	500	*	468	20	0	13.2325	/
3181	chr2H	592718193	592718692	500	*	1561	10	0	76.0713	/
3183	chr2H	593975395	593975894	500	*	591	56	0	7.25703	/
3184	chr2H	594148115	594148614	500	*	15591	6862	0	2.13216	/
3185	chr2H	594591795	594592294	500	*	9118	70	0	97.9842	/
3186	chr2H	594821346	594821845	500	*	449	105	1.07981e-132	3.12691	/
3188	chr2H	595122569	595123068	500	*	3310	1088	0	2.70317	/
3193	chr2H	596268091	596268590	500	*	17000	3061	0	5.15375	/
3195	chr2H	596546983	596547482	500	*	1656	257	0	5.29362	/
3196	chr2H	596971641	596972140	500	*	8026	41	0	136.404	/
3197	chr2H	597584736	597585235	500	*	972	44	0	14.9335	/
3198	chr2H	597709229	597709728	500	*	4481	147	0	24.5097	/
3199	chr2H	597711312	597711811	500	*	1210	471	1.20731e-169	2.1627	/
3200	chr2H	598097721	598098220	500	*	1409	223	0	5.12196	/
3201	chr2H	598615398	598615897	500	*	1191	398	8.65207e-217	2.49771	/
3202	chr2H	599262746	599263245	500	*	1374	239	0	4.67868	/
3203	chr2H	599441382	599441881	500	*	1023	389	4.50375e-150	2.18252	/
3208	chr2H	601380812	601381311	500	*	531	43	0	8.13191	/
3209	chr2H	601873444	601873943	500	*	2588	1169	7.45962e-265	1.96242	/
3210	chr2H	601921484	601921983	500	*	232	5	5.7017e-288	16.0202	/
3211	chr2H	602085871	602086370	500	*	9423	420	0	19.4836	/
3212	chr2H	602104153	602104652	500	*	803	327	5.52226e-104	2.00313	/
3214	chr2H	602154484	602154983	500	*	1409	137	0	8.03157	/
3220	chr2H	603499675	603500174	500	*	2796	367	0	6.46029	/
3221	chr2H	603699028	603699527	500	*	7507	1411	0	4.81737	/
3222	chr2H	603775021	603775520	500	*	70	11	5.40751e-32	2.63822	/
3224	chr2H	604482460	604482959	500	*	60	0	0	9.41289	/
3225	chr2H	604542667	604543166	500	*	754	330	2.38768e-84	1.86055	/
3226	chr2H	604771506	604772005	500	*	1006	46	0	14.9011	/
3230	chr2H	605816738	605817237	500	*	5663	2288	0	2.25884	/
3233	chr2H	606129284	606129783	500	*	671	151	8.31716e-206	3.41641	/
3240	chr2H	607097773	607098272	500	*	1663	481	0	2.93794	/
3242	chr2H	608247123	608247622	500	*	1015	51	0	13.7724	/
3245	chr2H	609685950	609686449	500	*	313	95	2.41093e-67	2.34042	/
3250	chr2H	611441273	611441772	500	*	151	10	1.68395e-117	6.57246	/
3253	chr2H	611944504	611945003	500	*	10614	919	0	10.3636	/
3255	chr2H	612466949	612467448	500	*	367	5	0	26.0408	/
3257	chr2H	612509318	612509817	500	*	2090	30	0	45.0114	/
3258	chr2H	612625466	612625965	500	*	312	51	1.24497e-131	4.02468	/
3262	chr2H	613958003	613958502	500	*	2140	772	0	2.41504	/
3265	chr2H	614762972	614763471	500	*	4266	24	0	111.285	/
3267	chr2H	614979528	614980027	500	*	11480	7206	0	1.49197	/
3269	chr2H	615602133	615602632	500	*	9948	422	0	20.4875	/
3271	chr2H	616104395	616104894	500	*	2194	28	0	50.0136	/
3276	chr2H	617624328	617624827	500	*	1634	420	0	3.28346	/
3277	chr2H	617943441	617943940	500	*	26	4	4.08877e-13	1.53861	/
3278	chr2H	618786093	618786592	500	*	1448	22	0	39.5731	/
3280	chr2H	618874256	618874755	500	*	199	4	3.36318e-253	15.3287	/
3283	chr2H	619398055	619398554	500	*	1285	621	5.83395e-113	1.7658	/
3284	chr2H	620290712	620291211	500	*	4991	979	0	4.5439	/
3286	chr2H	620581034	620581533	500	*	155	10	3.33434e-122	6.76115	/
3289	chr2H	621420816	621421315	500	*	4926	559	0	7.69268	/
3290	chr2H	621753837	621754336	500	*	826	188	1.04457e-249	3.46235	/
3294	chr2H	623378252	623378751	500	*	717	65	0	7.79459	/
3295	chr2H	623439447	623439946	500	*	837	32	0	16.6764	/
3296	chr2H	624007459	624007958	500	*	565	42	0	8.84928	/
3299	chr2H	625386873	625387372	500	*	2603	977	0	2.34909	/
3302	chr2H	626425616	626426115	500	*	753	16	0	25.7016	/
3303	chr2H	626515919	626516418	500	*	2082	1219	9.82841e-103	1.50903	/
3304	chr2H	627139892	627140391	500	*	8602	1934	0	4.06451	/
3305	chr2H	627276497	627276996	500	*	286	49	5.41933e-116	3.79827	/
3307	chr2H	627603407	627603906	500	*	894	103	0	6.51139	/
3309	chr2H	628171561	628172060	500	*	1691	45	0	25.8871	/
3310	chr2H	628572804	628573303	500	*	2594	1540	2.93941e-121	1.50438	/
3313	chr2H	629509033	629509532	500	*	2599	407	0	5.43599	/
3315	chr2H	630128903	630129402	500	*	518	93	9.87936e-200	4.04896	/
3321	chr2H	631904054	631904553	500	*	2808	670	0	3.65194	/
3322	chr2H	632354689	632355188	500	*	78	18	6.03636e-25	2.08421	/
3326	chr2H	634072169	634072668	500	*	261	15	1.10926e-216	8.87702	/
3327	chr2H	634097414	634097913	500	*	149	30	6.65005e-53	2.84348	/
3328	chr2H	634547257	634547756	500	*	2282	1375	3.08158e-101	1.47409	/
3330	chr2H	635247028	635247527	500	*	5594	417	0	11.5754	/
3332	chr2H	635615324	635615823	500	*	450	2	0	49.5943	/
3336	chr2H	637674095	637674594	500	*	1705	95	0	13.6004	/
3343	chr2H	640284015	640284514	500	*	482	10	0	22.559	/
3347	chr2H	641844380	641844879	500	*	8743	14	0	346.382	/
3351	chr2H	642469870	642470369	500	*	45	0	0	6.76824	/
3352	chr2H	642723783	642724282	500	*	17386	2479	0	6.48346	/
3353	chr2H	643152341	643152840	500	*	5908	1361	0	3.91541	/
3354	chr2H	643749152	643749651	500	*	1368	363	0	3.14277	/
3358	chr2H	644705122	644705621	500	*	6277	3727	4.64856e-290	1.55291	/
3359	chr2H	645516005	645516504	500	*	1327	130	0	7.92206	/
3361	chr2H	645838048	645838547	500	*	1163	124	0	7.2211	/
3362	chr2H	646048066	646048565	500	*	1318	225	0	4.74289	/
3364	chr2H	646831099	646831598	500	*	1533	432	0	2.99426	/
3365	chr2H	646891167	646891666	500	*	95	0	0	15.7499	/
3366	chr2H	647115535	647116034	500	*	4607	1967	0	2.12451	/
3368	chr2H	647560925	647561424	500	*	448	48	4.4413e-259	6.20201	/
3369	chr2H	647843448	647843947	500	*	9412	1146	0	7.41152	/
3370	chr2H	647945982	647946481	500	*	1306	110	0	9.06842	/
3372	chr2H	648283900	648284399	500	*	22	2	8.97012e-16	1.71017	/
3376	chr2H	649235527	649236026	500	*	90	29	4.51709e-19	1.68204	/
3378	chr2H	649575068	649575567	500	*	64789	3571	0	17.0057	/
3387	chr2H	652310786	652311285	500	*	241	5	5.86226e-303	16.6835	/
3388	chr2H	652430441	652430940	500	*	651	19	0	19.4163	/
3391	chr2H	654149086	654149585	500	*	459	124	3.14873e-114	2.75279	/
3393	chr2H	654831907	654832406	500	*	376	115	1.24695e-79	2.39087	/
3395	chr2H	655589621	655590120	500	*	21	0	0	2.71928	/
3396	chr2H	655689356	655689855	500	*	319	106	4.10132e-60	2.16402	overlapped
3397	chr2H	655701410	655701909	500	*	285	21	1.05596e-207	7.55966	/
3398	chr2H	657529214	657529713	500	*	672	216	8.02494e-131	2.45737	/
3401	chr2H	658692506	658693005	500	*	2709	1251	2.77842e-263	1.92494	/
3402	chr2H	658704644	658705143	500	*	143	1	2.9466e-247	18.1776	/
3407	chr2H	660182746	660183245	500	*	1203	77	0	11.4625	/
3408	chr2H	660433826	660434325	500	*	5159	1691	0	2.76209	/
3410	chr2H	661369647	661370146	500	*	213	0	0	37.868	/
3413	chr2H	663437502	663438001	500	*	751	33	0	14.5345	/
3423	chr2H	666446919	666447418	500	*	2985	11	0	138.193	/
3424	chr2H	666652375	666652874	500	*	3534	1181	0	2.66823	/
3425	chr2H	667239922	667240421	500	*	124	2	3.6764e-170	12.5316	/
3438	chr2H	673129853	673130352	500	*	9833	112	0	69.5538	/
3440	chr2H	673190037	673190536	500	*	24304	6230	0	3.66806	/
3442	chr2H	673308470	673308969	500	*	350	44	1.83938e-181	5.15183	/
3443	chr2H	673597695	673598194	500	*	509	55	2.17784e-292	6.30757	/
3447	chr2H	674392222	674392721	500	*	1743	280	0	5.14738	/
3449	chr2H	674612289	674612788	500	*	720	77	0	6.74593	/
3450	chr2H	674613927	674614426	500	*	76	26	4.71981e-15	1.52092	overlapped
3452	chr2H	674696250	674696749	500	*	6980	501	0	12.159	/
3454	chr2H	675742751	675743250	500	*	4054	1785	0	2.05159	/
3456	chr2H	675935374	675935873	500	*	1308	278	0	3.86041	/
3457	chr2H	676007087	676007586	500	*	6791	1356	0	4.52456	/
3458	chr2H	676126890	676127389	500	*	911	416	2.34775e-92	1.81676	/
3459	chr2H	676185491	676185990	500	*	1727	171	0	8.07257	/
3460	chr2H	676299715	676300214	500	*	1432	282	0	4.18017	/
3463	chr2H	676918061	676918560	500	*	1259	606	7.88419e-112	1.77014	/
3464	chr2H	677124455	677124954	500	*	1667	688	7.09498e-208	2.09002	/
3467	chr2H	677862952	677863451	500	*	29	1	8.45802e-32	2.97324	/
3468	chr2H	677950981	677951480	500	*	27	1	6.56114e-29	2.72788	/
3470	chr2H	678184306	678184805	500	*	217	14	2.78728e-170	7.66784	/
3471	chr2H	678624743	678625242	500	*	5417	1244	0	3.91349	/
3474	chr2H	679730097	679730596	500	*	6553	79	0	63.0639	/
3475	chr2H	679730829	679731328	500	*	663	27	0	15.0291	/
3480	chr2H	681454343	681454842	500	*	14387	1515	0	8.66906	/
3481	chr2H	682162722	682163221	500	*	1264	537	4.44852e-149	1.99563	/
3484	chr2H	682834759	682835258	500	*	31	1	9.52291e-35	3.22045	/
3486	chr2H	683272736	683273235	500	*	1078	76	0	10.3572	/
3487	chr2H	683895644	683896143	500	*	1771	429	0	3.49445	/
3489	chr2H	685065044	685065543	500	*	10807	4231	0	2.37383	/
3490	chr2H	685693057	685693556	500	*	3499	237	0	12.2508	/
3492	chr2H	686020620	686021119	500	*	2580	42	0	42.251	/
3493	chr2H	686082983	686083482	500	*	1219	74	0	12.034	/
3495	chr2H	686956987	686957486	500	*	1685	605	7.63754e-272	2.39093	/
3499	chr2H	687320172	687320671	500	*	37	3	4.01791e-27	2.69823	/
3500	chr2H	687822233	687822732	500	*	605	14	0	22.5843	/
3502	chr2H	688686242	688686741	500	*	34726	665	0	46.7173	/
3503	chr2H	688927209	688927708	500	*	34	1	2.84322e-39	3.59436	/
3504	chr2H	688961402	688961901	500	*	1517	11	0	69.2121	/
3506	chr2H	689653167	689653666	500	*	1260	102	0	9.35574	/
3507	chr2H	689692914	689693413	500	*	132	19	5.55354e-63	3.57332	/
3510	chr2H	690776983	690777482	500	*	2962	141	0	16.7174	/
3516	chr2H	692806139	692806638	500	*	11053	2502	0	4.06919	/
3517	chr2H	692813538	692814037	500	*	2327	415	0	4.76732	/
3518	chr2H	692922214	692922713	500	*	4740	843	0	4.98325	/
3519	chr2H	693326935	693327434	500	*	1612	24	0	41.2599	/
3521	chr2H	694028704	694029203	500	*	12	0	0	1.32532	/
3525	chr2H	695423809	695424308	500	*	13445	1230	0	9.91726	/
3528	chr2H	695806337	695806836	500	*	217	24	6.52744e-124	5.09507	/
3530	chr2H	696240982	696241481	500	*	2829	36	0	52.7848	/
3531	chr2H	696435652	696436151	500	*	37	1	6.54058e-44	3.97155	/
3533	chr2H	696846290	696846789	500	*	509	51	2.64406e-307	6.73026	/
3537	chr2H	698007682	698008181	500	*	56	7	1.00908e-30	2.75609	/
3538	chr2H	698451511	698452010	500	*	65	3	2.90467e-61	5.163	/
3542	chr2H	699060866	699061365	500	*	3368	610	0	4.80889	/
3545	chr2H	700418304	700418803	500	*	3003	1820	1.23798e-129	1.48369	/
3546	chr2H	700916571	700917070	500	*	31	1	9.52291e-35	3.22045	/
3548	chr2H	701237503	701238002	500	*	1700	971	9.59781e-92	1.52918	/
3549	chr2H	701380154	701380653	500	*	118	15	5.37133e-62	3.77384	/
3551	chr2H	701646313	701646812	500	*	3714	338	0	9.32277	/
3553	chr2H	702552232	702552731	500	*	1434	737	5.09151e-107	1.67629	/
3565	chr2H	703987792	703988291	500	*	71	4	6.39438e-61	4.95624	/
3568	chr2H	704173407	704173906	500	*	6133	579	0	9.28745	/
3572	chr2H	704591931	704592430	500	*	540	14	0	20.0622	/
3576	chr2H	706861620	706862119	500	*	111	2	2.80809e-147	11.1004	/
3577	chr2H	707453066	707453565	500	*	1434	11	0	65.3302	/
3581	chr2H	709201570	709202069	500	*	11703	5954	0	1.83682	/
3586	chr2H	710174672	710175171	500	*	8099	1463	0	5.02155	/
3589	chr2H	710369778	710370277	500	*	1043	133	0	6.05598	/
3590	chr2H	710722651	710723150	500	*	34	0	0	4.87456	/
3592	chr2H	711310244	711310743	500	*	5117	1643	0	2.81735	/
3593	chr2H	711365094	711365593	500	*	85	27	1.82559e-18	1.67202	/
3594	chr2H	712218135	712218634	500	*	1431	651	4.34417e-145	1.88478	/
3596	chr2H	712352966	712353465	500	*	736	89	0	6.0687	/
3597	chr2H	712782598	712783097	500	*	4272	22	0	119.319	/
3602	chr2H	714342423	714342922	500	*	49	6	1.76107e-27	2.59647	/
3603	chr2H	715463061	715463560	500	*	1781	41	0	29.5275	/
3604	chr2H	715748289	715748788	500	*	392	186	1.86086e-37	1.60807	/
3605	chr2H	715929619	715930118	500	*	1783	901	8.40531e-139	1.7262	/
3606	chr2H	715936414	715936913	500	*	36477	1011	0	32.7615	/
3608	chr2H	716508275	716508774	500	*	15586	949	0	14.802	/
3611	chr2H	717215886	717216385	500	*	1259	575	9.03332e-127	1.86155	/
3615	chr2H	718620274	718620773	500	*	248	58	3.3535e-74	2.82417	/
3617	chr2H	719168630	719169129	500	*	2445	423	0	4.92386	/
3618	chr2H	719310027	719310526	500	*	10872	1108	0	8.85849	/
3619	chr2H	719785713	719786212	500	*	58	20	9.57821e-12	1.37702	/
3624	chr2H	721042701	721043200	500	*	10287	1494	0	6.26463	/
3626	chr2H	721521370	721521869	500	*	3839	436	0	7.57257	/
3627	chr2H	721530320	721530819	500	*	2142	31	0	44.9411	/
3629	chr2H	721935933	721936432	500	*	4149	758	0	4.82338	/
3630	chr2H	722809470	722809969	500	*	13	0	0	1.47366	/
3631	chr2H	722956060	722956559	500	*	10753	1633	0	6.00697	/
3633	chr2H	723106934	723107433	500	*	3624	109	0	25.9346	/
3635	chr2H	723259110	723259609	500	*	487	156	7.08911e-96	2.37437	/
3636	chr2H	723477586	723478085	500	*	1687	71	0	17.4199	/
3640	chr2H	723837495	723837994	500	*	2435	402	0	5.14652	/
3644	chr2H	724792835	724793334	500	*	598	40	0	9.78069	/
3646	chr2H	726001484	726001983	500	*	587	38	0	10.0134	/
3647	chr2H	726192660	726193159	500	*	910	47	0	13.1925	/
3649	chr2H	726365597	726366096	500	*	612	199	2.81968e-117	2.40633	/
3651	chr2H	728434034	728434533	500	*	6286	3489	0	1.65945	/
3653	chr2H	728920731	728921230	500	*	2812	583	0	4.17972	/
3655	chr2H	731784078	731784577	500	*	48	0	0	7.29227	/
3656	chr2H	731795000	731795499	500	*	20	0	0	2.55909	/
3657	chr2H	732262889	732263388	500	*	3157	1229	0	2.28869	/
3658	chr2H	732417212	732417711	500	*	713	55	0	8.95797	/
3664	chr2H	733195169	733195668	500	*	29	0	0	4.03222	/
3665	chr2H	733872005	733872504	500	*	246	79	3.08269e-49	2.13624	/
3666	chr2H	734123778	734124277	500	*	2072	45	0	31.8679	/
3667	chr2H	734249748	734250247	500	*	16748	330	0	43.7456	/
3671	chr2H	735771546	735772045	500	*	14	0	0	1.62402	/
3675	chr2H	737267832	737268331	500	*	1182	41	0	19.3878	/
3678	chr2H	738561281	738561780	500	*	1104	56	0	13.8583	/
3680	chr2H	739276915	739277414	500	*	60	3	1.05448e-54	4.71552	/
3683	chr2H	739598894	739599393	500	*	3237	1274	0	2.26707	/
3685	chr2H	740110127	740110626	500	*	3677	59	0	45.3268	/
3686	chr2H	740223614	740224113	500	*	37	2	3.31902e-33	3.19777	/
3691	chr2H	740925776	740926275	500	*	649	381	4.10282e-33	1.38985	/
3692	chr2H	741045626	741046125	500	*	17410	2202	0	7.29148	/
3693	chr2H	741306053	741306552	500	*	726	194	6.32225e-182	2.94218	/
3697	chr2H	742831606	742832105	500	*	912	450	1.1549e-76	1.68777	/
3698	chr2H	742982024	742982523	500	*	675	190	2.49449e-158	2.78119	/
3703	chr2H	744059900	744060399	500	*	3000	80	0	28.2201	/
3706	chr2H	745437528	745438027	500	*	4692	53	0	63.6845	/
3707	chr2H	745480976	745481475	500	*	257	48	1.4557e-96	3.45092	/
3710	chr2H	746489985	746490484	500	*	535	72	1.65831e-262	5.25514	/
3715	chr2H	747295706	747296205	500	*	1010	103	0	7.38534	/
3716	chr2H	747408162	747408661	500	*	2183	178	0	9.88494	/
3718	chr2H	748140969	748141468	500	*	2825	566	0	4.32021	/
3720	chr2H	748657592	748658091	500	*	6169	1239	0	4.4818	/
3721	chr2H	748758394	748758893	500	*	1168	15	0	42.4145	/
3723	chr2H	748969525	748970024	500	*	2167	190	0	9.2361	/
[truncated: 5,326 more rows]
