# Supplementary material for: Identification of Highly Repetitive Enhancers with Long-range Regulation Potential in Barley via STARR-seq
Source: Genomics Proteomics Bioinformatics. 2024 Feb 21;22(2):qzae012. doi: 10.1093/gpbjnl/qzae012 (PMC12016029; doi:10.1093/gpbjnl/qzae012)
Supplement: qzae012_Supplementary_Data [file qzae012_supplementary_data.zip › qzae012_Supplementary_Data/Table S2-done.xlsx]

## Sheet: Sheet1
Table S2 Information of enhancers in various repeatitive sequence categories via RepeatMasker
Note: Score means Smith-Waterman score of the match. Query sequence is the input enhancer sequence. C represents match is with the complement of the consensus sequence in the database. + represents match is with the same sequence. Names and classes/families of the matching repeats are listed in column G and H. LTR, long terminal repeat; LINE, long interspersed nuclear element; tRNA, transfer RNA.
Score	Query sequence	Begin	End	(Left)	C/+	Matching repeat	Classes/Families	Begin	End	(Left)
2081	10027_chr6H-217506657-217507156	190	500	0	+	EnSpm-1_HV	DNA/CMC-EnSpm	2580	2891	-8853
592	1010_chr1H-374117209-374117708	1	25	-475	C	EnSpm-1_HV	DNA/CMC-EnSpm	-9896	1848	1824
592	1010_chr1H-374117209-374117708	61	350	-150	C	EnSpm-1_HV	DNA/CMC-EnSpm	-9583	2161	1619
239	1010_chr1H-374117209-374117708	457	500	0	C	EnSpm-1_HV	DNA/CMC-EnSpm	-1406	10338	10296
259	10155_chr6H-255320323-255320822	1	65	-435	C	EnSpm-1_HV	DNA/CMC-EnSpm	-11679	65	1
2729	10191_chr6H-267912546-267913045	1	328	-172	+	EnSpm-1_HV	DNA/CMC-EnSpm	7226	7553	-4191
1435	10191_chr6H-267912546-267913045	327	500	0	+	EnSpm-1_HV	DNA/CMC-EnSpm	7727	7900	-3844
246	1023_chr1H-381344949-381345448	2	46	-454	C	EnSpm-4_HV	DNA/CMC-EnSpm	-8389	3346	3302
3418	10269_chr6H-286953184-286953683	18	500	0	+	EnSpm-1_HV	DNA/CMC-EnSpm	2851	3334	-8410
309	10447_chr6H-351767405-351767904	3	464	-36	+	EnSpm-4_HV	DNA/CMC-EnSpm	8579	9052	-2683
3774	10486_chr6H-363858481-363858980	1	500	0	C	EnSpm-1_HV	DNA/CMC-EnSpm	-216	11528	11023
235	10560_chr6H-389870286-389870785	3	227	-273	+	EnSpm-1_HV	DNA/CMC-EnSpm	1304	1501	-10243
1382	10560_chr6H-389870286-389870785	149	493	-7	C	EnSpm-1_HV	DNA/CMC-EnSpm	-960	10784	10440
258	10614_chr6H-412386326-412386825	458	497	-3	+	EnSpm-1_HV	DNA/CMC-EnSpm	10550	10589	-1155
651	10621_chr6H-414872881-414873380	4	464	-36	C	EnSpm-1_HV	DNA/CMC-EnSpm	-1005	10739	9986
2218	10730_chr6H-458556922-458557421	63	492	-8	C	EnSpm-1_HV	DNA/CMC-EnSpm	-3118	8626	8203
804	10947_chr6H-540977507-540978006	1	97	-403	+	EnSpm1_HV	DNA/CMC-EnSpm	2148	2244	-8290
856	10947_chr6H-540977507-540978006	391	500	0	+	EnSpm1_HV	DNA/CMC-EnSpm	2989	3100	-7434
1745	10996_chr6H-556332519-556333018	1	195	-305	C	EnSpm-3_HV	DNA/CMC-EnSpm	-6102	5466	5272
2708	10996_chr6H-556332519-556333018	193	500	0	C	EnSpm-3_HV	DNA/CMC-EnSpm	-6407	5161	4854
2835	11077_chr6H-582805260-582805759	1	500	0	+	EnSpm1_HV	DNA/CMC-EnSpm	362	851	-9683
1620	1109_chr1H-417613781-417614280	246	500	0	C	EnSpm-N1_HV	DNA/CMC-EnSpm	-2	7847	7596
3848	1110_chr1H-417854302-417854801	1	500	0	C	EnSpm-1_HV	DNA/CMC-EnSpm	-8145	3599	3100
444	1111_chr1H-418248900-418249399	94	341	-159	+	EnSpm-3_HV	DNA/CMC-EnSpm	1	239	-11329
700	1111_chr1H-418248900-418249399	227	500	0	C	EnSpm-3_HV	DNA/CMC-EnSpm	-5703	5865	5537
4096	11155_chr7H-16837800-16838299	1	500	0	+	EnSpm-3_HV	DNA/CMC-EnSpm	9507	10007	-1561
467	11181_chr7H-25399466-25399965	1	150	-350	C	EnSpm-3_HV	DNA/CMC-EnSpm	-5699	5869	5570
2539	11197_chr7H-30315742-30316241	1	500	0	C	EnSpm1_HV	DNA/CMC-EnSpm	-5444	5090	4483
362	11253_chr7H-48555540-48556039	68	153	-347	C	EnSpm-3_HV	DNA/CMC-EnSpm	-4761	6807	6711
257	11253_chr7H-48555540-48556039	307	498	-2	C	EnSpm1_HV	DNA/CMC-EnSpm	-5530	5004	4821
2308	11326_chr7H-72823170-72823669	2	500	0	+	EnSpm-4_HV	DNA/CMC-EnSpm	8349	8857	-2878
981	11429_chr7H-111921700-111922199	3	453	-47	+	EnSpm-1_HV	DNA/CMC-EnSpm	8861	9297	-2447
534	11509_chr7H-147587525-147588024	1	123	-377	+	EnSpm-N1_HV	DNA/CMC-EnSpm	2252	2372	-5477
2900	11509_chr7H-147587525-147588024	110	494	-6	+	EnSpm-N1_HV	DNA/CMC-EnSpm	1126	1510	-6339
3901	11533_chr7H-161390402-161390901	1	500	0	C	EnSpm-1_HV	DNA/CMC-EnSpm	-4435	7309	6810
297	11684_chr7H-238171790-238172289	312	472	-28	C	EnSpm-1_HV	DNA/CMC-EnSpm	-10547	1197	1043
1264	11734_chr7H-262300958-262301457	1	192	-308	+	EnSpm-1_HV	DNA/CMC-EnSpm	11527	11744	0
275	11734_chr7H-262300958-262301457	204	285	-215	C	EnSpm-1_HV	DNA/CMC-EnSpm	-10375	1369	1288
269	11734_chr7H-262300958-262301457	371	436	-64	C	EnSpm-1_HV	DNA/CMC-EnSpm	-1676	10068	10003
256	11764_chr7H-272041319-272041818	252	326	-174	+	EnSpm-1_HV	DNA/CMC-EnSpm	11525	11603	-141
282	11807_chr7H-286341498-286341997	1	42	-458	C	EnSpm-3_HV	DNA/CMC-EnSpm	-5734	5834	5793
421	11807_chr7H-286341498-286341997	8	315	-185	+	EnSpm-3_HV	DNA/CMC-EnSpm	5833	6140	-5428
244	11821_chr7H-292017001-292017500	356	486	-14	C	EnSpm-4_HV	DNA/CMC-EnSpm	-9664	2071	1941
1829	12047_chr7H-373291654-373292153	1	500	0	C	EnSpm-1_HV	DNA/CMC-EnSpm	-3933	7811	7304
406	12067_chr7H-380155172-380155671	341	482	-18	+	EnSpm-1_HV	DNA/CMC-EnSpm	6887	7028	-4716
2064	12090_chr7H-388110850-388111349	1	500	0	+	EnSpm-3_HV	DNA/CMC-EnSpm	8992	9615	-1953
552	12182_chr7H-424491764-424492263	56	268	-232	+	EnSpm-N1_HV	DNA/CMC-EnSpm	2138	2373	-5476
3854	121_chr1H-33793273-33793772	1	490	-10	+	EnSpm1_HV	DNA/CMC-EnSpm	394	874	-9660
720	12243_chr7H-445777765-445778264	1	422	-78	C	EnSpm-3_HV	DNA/CMC-EnSpm	-5188	6380	6153
4315	12285_chr7H-461598572-461599071	1	500	0	+	EnSpm-1_HV	DNA/CMC-EnSpm	7566	8065	-3679
2075	12372_chr7H-498257987-498258486	200	500	0	C	EnSpm-1_HV	DNA/CMC-EnSpm	0	11744	11434
4181	1237_chr1H-461046288-461046787	1	500	0	+	EnSpm-1_HV	DNA/CMC-EnSpm	8329	8828	-2916
3287	12391_chr7H-504153572-504154071	1	500	0	C	EnSpm1_HV	DNA/CMC-EnSpm	-4364	6170	5627
1223	12447_chr7H-530171074-530171573	2	496	-4	C	EnSpm-1_HV	DNA/CMC-EnSpm	-2578	9166	8660
3338	12595_chr7H-578805870-578806369	1	441	-59	C	EnSpm1_HV	DNA/CMC-EnSpm	-4561	5973	5525
2919	12618_chr7H-587911817-587912316	79	500	0	C	EnSpm-3_HV	DNA/CMC-EnSpm	-2049	9519	8867
2547	12761_chr7H-631329668-631330167	1	500	0	+	EnSpm-3_HV	DNA/CMC-EnSpm	6106	6761	-4807
1560	12829_chr7H-650793413-650793912	171	380	-120	+	EnSpm-N1_HV	DNA/CMC-EnSpm	3	226	-7623
2179	12948_chrUn-79868376-79868875	1	500	0	C	EnSpm-3_HV	DNA/CMC-EnSpm	-4876	6692	6033
2083	12951_chrUn-80202083-80202582	1	499	-1	C	EnSpm-3_HV	DNA/CMC-EnSpm	-4886	6682	6018
1842	129_chr1H-35689525-35690024	24	500	0	C	EnSpm-3_HV	DNA/CMC-EnSpm	-5050	6518	6008
4408	144_chr1H-40905739-40906238	1	498	-2	C	EnSpm-3_HV	DNA/CMC-EnSpm	-3890	7678	7180
369	1451_chr1H-530466612-530467111	26	451	-49	+	EnSpm1_HV	DNA/CMC-EnSpm	7734	8033	-2501
2262	1491_chr1H-538289350-538289849	1	482	-18	+	EnSpm-3_HV	DNA/CMC-EnSpm	6153	6518	-5050
635	1502_chr1H-541859183-541859682	1	79	-421	+	EnSpm-1_HV	DNA/CMC-EnSpm	4640	4719	-7025
3580	1502_chr1H-541859183-541859682	81	500	0	+	EnSpm-1_HV	DNA/CMC-EnSpm	8295	8714	-3030
530	1537_chr1H-552464427-552464926	374	433	-67	C	EnSpm-3_HV	DNA/CMC-EnSpm	0	11568	11509
3520	157_chr1H-45877615-45878114	1	500	0	+	EnSpm-4_HV	DNA/CMC-EnSpm	2014	2513	-9222
2437	1586_chr2H-9323576-9324075	223	500	0	C	EnSpm-3_HV	DNA/CMC-EnSpm	0	11568	11292
465	160_chr1H-47141066-47141565	375	491	-9	+	EnSpm-1_HV	DNA/CMC-EnSpm	1	135	-11609
2749	1625_chr2H-21695451-21695950	16	500	0	C	EnSpm-4_HV	DNA/CMC-EnSpm	-2683	9052	8564
505	1691_chr2H-45242096-45242595	64	282	-218	+	EnSpm-4_HV	DNA/CMC-EnSpm	7845	8065	-3670
362	1731_chr2H-59134297-59134796	1	145	-355	+	EnSpm-1_HV	DNA/CMC-EnSpm	1605	1736	-10008
4055	1740_chr2H-62041648-62042147	1	500	0	C	EnSpm-3_HV	DNA/CMC-EnSpm	-1460	10108	9609
457	1768_chr2H-72528667-72529166	448	500	0	C	EnSpm-3_HV	DNA/CMC-EnSpm	-3030	8538	8486
4306	178_chr1H-54107879-54108378	1	500	0	+	EnSpm-1_HV	DNA/CMC-EnSpm	7918	8417	-3327
1212	1925_chr2H-126926752-126927251	346	500	0	+	EnSpm-1_HV	DNA/CMC-EnSpm	7452	7606	-4138
1808	1934_chr2H-128970938-128971437	1	463	-37	+	EnSpm-1_HV	DNA/CMC-EnSpm	8309	8763	-2981
4491	2089_chr2H-192334024-192334523	1	500	0	+	EnSpm-1_HV	DNA/CMC-EnSpm	7946	8446	-3298
2839	225_chr1H-76691232-76691731	1	500	0	C	EnSpm-3_HV	DNA/CMC-EnSpm	-9888	1680	1193
250	2279_chr2H-259586599-259587098	379	473	-27	C	EnSpm1_HV	DNA/CMC-EnSpm	-1176	9358	9265
227	2390_chr2H-292601232-292601731	53	94	-406	C	EnSpm1_HV	DNA/CMC-EnSpm	-2295	8239	8198
1163	2437_chr2H-311052703-311053202	1	169	-331	+	EnSpm-1_HV	DNA/CMC-EnSpm	5854	6022	-5722
4448	2535_chr2H-345158027-345158526	1	500	0	+	EnSpm-1_HV	DNA/CMC-EnSpm	7825	8325	-3419
679	2549_chr2H-349287801-349288300	396	500	0	C	EnSpm-1_HV	DNA/CMC-EnSpm	0	11744	11640
411	2638_chr2H-384907960-384908459	7	323	-177	+	EnSpm-3_HV	DNA/CMC-EnSpm	5788	6092	-5476
2106	2646_chr2H-387313125-387313624	8	498	-2	C	EnSpm-1_HV	DNA/CMC-EnSpm	-3003	8741	8248
350	2759_chr2H-431672929-431673428	322	497	-3	C	EnSpm-4_HV	DNA/CMC-EnSpm	-2714	9021	8848
465	2798_chr2H-447278230-447278729	22	486	-14	+	EnSpm-1_HV	DNA/CMC-EnSpm	7175	7641	-4103
2281	2801_chr2H-447745652-447746151	1	500	0	C	EnSpm-1_HV	DNA/CMC-EnSpm	-3550	8194	7684
2869	2820_chr2H-453984679-453985178	1	500	0	C	EnSpm-4_HV	DNA/CMC-EnSpm	-9530	2205	1705
1604	2_chr1H-1222717-1223216	3	237	-263	+	EnSpm-1_HV	DNA/CMC-EnSpm	4222	4456	-7288
2465	3029_chr2H-529084704-529085203	2	499	-1	C	EnSpm-1_HV	DNA/CMC-EnSpm	-78	11666	11117
271	3289_chr2H-621420816-621421315	416	496	-4	+	EnSpm-N1_HV	DNA/CMC-EnSpm	2136	2189	-5660
4181	3332_chr2H-635615324-635615823	1	500	0	+	EnSpm-1_HV	DNA/CMC-EnSpm	7391	7888	-3856
751	3387_chr2H-652310786-652311285	3	275	-225	C	EnSpm-N1_HV	DNA/CMC-EnSpm	-7262	587	336
414	3589_chr2H-710369778-710370277	120	307	-193	+	EnSpm2_HV	DNA/CMC-EnSpm	2785	2973	-6126
4371	3602_chr2H-714342423-714342922	1	500	0	C	EnSpm-3_HV	DNA/CMC-EnSpm	-9889	1679	1179
4621	3630_chr2H-722809470-722809969	1	500	0	+	EnSpm1_HV	DNA/CMC-EnSpm	7788	8287	-2247
4299	3656_chr2H-731795000-731795499	1	500	0	+	EnSpm2_HV	DNA/CMC-EnSpm	4088	4588	-4511
2833	3680_chr2H-739276915-739277414	4	499	-1	C	EnSpm-4_HV	DNA/CMC-EnSpm	-8604	3131	2643
571	3683_chr2H-739598894-739599393	5	90	-410	C	EnSpm1_HV	DNA/CMC-EnSpm	-7932	2602	2509
1158	3692_chr2H-741045626-741046125	85	205	-295	C	EnSpm-1_HV	DNA/CMC-EnSpm	-1048	10696	10566
1158	3692_chr2H-741045626-741046125	347	500	0	C	EnSpm-1_HV	DNA/CMC-EnSpm	-1179	10565	10431
4225	3710_chr2H-746489985-746490484	1	500	0	+	EnSpm1_HV	DNA/CMC-EnSpm	1489	1988	-8546
853	4000_chr3H-70741656-70742155	1	313	-187	+	EnSpm-3_HV	DNA/CMC-EnSpm	5484	5828	-5740
315	4000_chr3H-70741656-70742155	217	465	-35	C	EnSpm-3_HV	DNA/CMC-EnSpm	-11328	240	1
396	4129_chr3H-119389371-119389870	286	450	-50	C	EnSpm-3_HV	DNA/CMC-EnSpm	-9918	1650	1489
3192	4150_chr3H-130332191-130332690	1	500	0	+	EnSpm-4_HV	DNA/CMC-EnSpm	2646	3143	-8592
1073	4189_chr3H-144756001-144756500	69	498	-2	C	EnSpm-1_HV	DNA/CMC-EnSpm	-1054	10690	10491
4229	4249_chr3H-168452058-168452557	12	500	0	+	EnSpm-1_HV	DNA/CMC-EnSpm	6559	7045	-4699
3859	4417_chr3H-228692130-228692629	1	498	-2	+	EnSpm-1_HV	DNA/CMC-EnSpm	3968	4466	-7278
2356	4420_chr3H-229843708-229844207	1	500	0	C	EnSpm-4_HV	DNA/CMC-EnSpm	-3195	8540	8038
398	456_chr1H-161407838-161408337	402	492	-8	+	EnSpm-1_HV	DNA/CMC-EnSpm	2	91	-11653
3421	4708_chr3H-336034475-336034974	1	500	0	+	EnSpm-1_HV	DNA/CMC-EnSpm	10596	11081	-663
619	4764_chr3H-357434016-357434515	140	387	-113	+	EnSpm-4_HV	DNA/CMC-EnSpm	2340	2587	-9148
1508	4776_chr3H-362824602-362825101	1	441	-59	+	EnSpm1_HV	DNA/CMC-EnSpm	592	1038	-9496
813	479_chr1H-170825896-170826395	56	499	-1	C	EnSpm-1_HV	DNA/CMC-EnSpm	-4708	7036	6570
880	4841_chr3H-384124600-384125099	1	295	-205	+	EnSpm-N1_HV	DNA/CMC-EnSpm	218	587	-7262
3808	4908_chr3H-409307522-409308021	1	500	0	+	EnSpm-1_HV	DNA/CMC-EnSpm	6830	7342	-4402
1443	493_chr1H-175393921-175394420	171	500	0	+	EnSpm-N1_HV	DNA/CMC-EnSpm	150	483	-7366
3273	4945_chr3H-423544835-423545334	1	499	-1	C	EnSpm-1_HV	DNA/CMC-EnSpm	-8418	3326	2831
3327	498_chr1H-179501740-179502239	3	500	0	C	EnSpm-1_HV	DNA/CMC-EnSpm	-6621	5123	4565
304	5009_chr3H-451063824-451064323	10	204	-296	+	EnSpm-1_HV	DNA/CMC-EnSpm	1000	1197	-10547
3411	502_chr1H-183281349-183281848	1	500	0	C	EnSpm-1_HV	DNA/CMC-EnSpm	-753	10991	10504
1930	5164_chr3H-506831497-506831996	1	380	-120	+	EnSpm-1_HV	DNA/CMC-EnSpm	6433	6846	-4898
2863	5168_chr3H-508310790-508311289	1	500	0	C	EnSpm-4_HV	DNA/CMC-EnSpm	-2681	9054	8554
3342	516_chr1H-188438783-188439282	1	500	0	+	EnSpm-1_HV	DNA/CMC-EnSpm	2826	3322	-8422
3683	5182_chr3H-514377967-514378466	1	500	0	C	EnSpm-1_HV	DNA/CMC-EnSpm	-6490	5254	4753
942	5310_chr3H-560901089-560901588	1	154	-346	+	EnSpm-3_HV	DNA/CMC-EnSpm	5181	5335	-6233
673	5310_chr3H-560901089-560901588	163	458	-42	+	EnSpm-3_HV	DNA/CMC-EnSpm	5457	5750	-5818
4188	5381_chr3H-587981248-587981747	1	500	0	C	EnSpm-3_HV	DNA/CMC-EnSpm	-2915	8653	8154
293	5451_chr3H-610833167-610833666	54	205	-295	C	EnSpm-3_HV	DNA/CMC-EnSpm	-5686	5882	5704
3042	5540_chr3H-634639744-634640243	1	500	0	C	EnSpm-4_HV	DNA/CMC-EnSpm	-7307	4428	3929
3146	5649_chr3H-667785961-667786460	4	500	0	+	EnSpm-3_HV	DNA/CMC-EnSpm	8753	9265	-2303
3378	5857_chr4H-39245818-39246317	1	497	-3	C	EnSpm-1_HV	DNA/CMC-EnSpm	-7843	3901	3405
3521	5866_chr4H-42304448-42304947	1	500	0	C	EnSpm-1_HV	DNA/CMC-EnSpm	-5749	5995	5496
489	5983_chr4H-85410506-85411005	30	415	-85	C	EnSpm-3_HV	DNA/CMC-EnSpm	-3773	7795	7419
251	6172_chr4H-161986656-161987155	18	71	-429	+	EnSpm2_HV	DNA/CMC-EnSpm	1754	1807	-7292
1663	6250_chr4H-187764765-187765264	74	453	-47	+	EnSpm1_HV	DNA/CMC-EnSpm	5582	5960	-4574
3819	6334_chr4H-216508984-216509483	1	500	0	C	EnSpm-1_HV	DNA/CMC-EnSpm	-7619	4125	3626
3738	6369_chr4H-230069844-230070343	1	500	0	+	EnSpm-1_HV	DNA/CMC-EnSpm	2988	3487	-8257
2052	6372_chr4H-232232541-232233040	16	500	0	C	EnSpm-1_HV	DNA/CMC-EnSpm	-3086	8658	8185
889	6379_chr4H-234414007-234414506	1	104	-396	C	EnSpm-1_HV	DNA/CMC-EnSpm	-9142	2602	2499
372	6379_chr4H-234414007-234414506	416	500	0	C	EnSpm-1_HV	DNA/CMC-EnSpm	-10084	1660	1575
443	6437_chr4H-254297155-254297654	24	175	-325	C	EnSpm-4_HV	DNA/CMC-EnSpm	-9243	2492	2340
4309	6600_chr4H-312419192-312419691	1	500	0	+	EnSpm-1_HV	DNA/CMC-EnSpm	7093	7593	-4151
239	6659_chr4H-334130228-334130727	115	500	0	C	EnSpm-4_HV	DNA/CMC-EnSpm	-2683	9052	8633
1404	6673_chr4H-338424126-338424625	47	499	-1	+	EnSpm-1_HV	DNA/CMC-EnSpm	1618	2162	-9582
1985	6733_chr4H-362465891-362466390	1	236	-264	+	EnSpm-1_HV	DNA/CMC-EnSpm	7146	7390	-4354
2269	6733_chr4H-362465891-362466390	233	500	0	+	EnSpm-1_HV	DNA/CMC-EnSpm	7705	7972	-3772
259	6776_chr4H-378733409-378733908	134	209	-291	C	EnSpm-3_HV	DNA/CMC-EnSpm	-4096	7472	7405
1232	6783_chr4H-381285616-381286115	247	471	-29	C	EnSpm-1_HV	DNA/CMC-EnSpm	-2115	9629	9387
267	6787_chr4H-382409107-382409606	94	142	-358	C	EnSpm2_HV	DNA/CMC-EnSpm	-1790	7309	7260
4313	6801_chr4H-386437918-386438417	4	500	0	+	EnSpm-1_HV	DNA/CMC-EnSpm	8202	8698	-3046
228	6893_chr4H-423274971-423275470	56	159	-341	C	EnSpm2_HV	DNA/CMC-EnSpm	-1780	7319	7215
1006	6962_chr4H-446798349-446798848	1	138	-362	C	EnSpm-1_HV	DNA/CMC-EnSpm	-9109	2635	2499
236	7098_chr4H-496792173-496792672	31	194	-306	+	EnSpm-4_HV	DNA/CMC-EnSpm	5834	6004	-5731
2933	710_chr1H-255145644-255146143	1	356	-144	+	EnSpm-1_HV	DNA/CMC-EnSpm	4006	4361	-7383
1200	710_chr1H-255145644-255146143	353	500	0	+	EnSpm-1_HV	DNA/CMC-EnSpm	7842	7989	-3755
2823	7329_chr4H-581379507-581380006	1	500	0	C	EnSpm-3_HV	DNA/CMC-EnSpm	-2056	9512	8782
4260	74_chr1H-21321288-21321787	1	500	0	+	EnSpm2_HV	DNA/CMC-EnSpm	6442	6947	-2152
2812	7623_chr5H-22205482-22205981	1	496	-4	C	EnSpm-4_HV	DNA/CMC-EnSpm	-2687	9048	8547
1936	7641_chr5H-26732533-26733032	1	213	-287	+	EnSpm-3_HV	DNA/CMC-EnSpm	8545	8757	-2811
2356	7641_chr5H-26732533-26733032	217	500	0	+	EnSpm-3_HV	DNA/CMC-EnSpm	9182	9465	-2103
246	7664_chr5H-33087130-33087629	1	55	-445	+	EnSpm-3_HV	DNA/CMC-EnSpm	4753	4807	-6761
2356	7664_chr5H-33087130-33087629	31	500	0	+	EnSpm-3_HV	DNA/CMC-EnSpm	4825	5319	-6249
2134	7702_chr5H-46995216-46995715	2	159	-341	C	EnSpm-1_HV	DNA/CMC-EnSpm	-9308	2436	2259
2134	7702_chr5H-46995216-46995715	357	500	0	C	EnSpm-1_HV	DNA/CMC-EnSpm	-9486	2258	2087
639	7813_chr5H-86676235-86676734	11	227	-273	C	EnSpm-4_HV	DNA/CMC-EnSpm	-9179	2556	2340
3065	7863_chr5H-106227955-106228454	1	421	-79	C	EnSpm-1_HV	DNA/CMC-EnSpm	-6714	5030	4607
1549	7883_chr5H-114439322-114439821	1	500	0	C	EnSpm-3_HV	DNA/CMC-EnSpm	-5000	6568	5992
987	7899_chr5H-116976030-116976529	1	500	0	C	EnSpm-4_HV	DNA/CMC-EnSpm	-3464	8271	7754
2877	78_chr1H-21924506-21925005	1	500	0	+	EnSpm-3_HV	DNA/CMC-EnSpm	8696	9426	-2142
896	7905_chr5H-118965541-118966040	28	182	-318	+	EnSpm-1_HV	DNA/CMC-EnSpm	6264	6415	-5329
268	7905_chr5H-118965541-118966040	176	222	-278	+	EnSpm-1_HV	DNA/CMC-EnSpm	6453	6494	-5250
323	7976_chr5H-148861402-148861901	80	498	-2	C	EnSpm-1_HV	DNA/CMC-EnSpm	0	11744	11336
1893	7978_chr5H-149427687-149428186	2	456	-44	C	EnSpm-4_HV	DNA/CMC-EnSpm	-4776	6959	6495
4353	7_chr1H-3049341-3049840	1	499	-1	+	EnSpm-3_HV	DNA/CMC-EnSpm	9221	9720	-1848
240	8027_chr5H-173894186-173894685	161	478	-22	C	EnSpm1_HV	DNA/CMC-EnSpm	-2484	8050	7739
292	8071_chr5H-190957700-190958199	151	307	-193	+	EnSpm-4_HV	DNA/CMC-EnSpm	1941	2097	-9638
269	8129_chr5H-214041766-214042265	12	95	-405	+	EnSpm-1_HV	DNA/CMC-EnSpm	1249	1342	-10402
287	8129_chr5H-214041766-214042265	70	155	-345	+	EnSpm-1_HV	DNA/CMC-EnSpm	2041	2118	-9626
1412	8154_chr5H-223684243-223684742	3	500	0	C	EnSpm-1_HV	DNA/CMC-EnSpm	-4242	7502	6962
3890	8264_chr5H-260878119-260878618	1	500	0	+	EnSpm-1_HV	DNA/CMC-EnSpm	6796	7295	-4449
467	8300_chr5H-275508314-275508813	312	474	-26	C	EnSpm-1_HV	DNA/CMC-EnSpm	-11548	196	1
1628	8356_chr5H-292241867-292242366	9	487	-13	C	EnSpm-1_HV	DNA/CMC-EnSpm	-2897	8847	8344
247	8424_chr5H-324339970-324340469	287	425	-75	C	EnSpm1_HV	DNA/CMC-EnSpm	-1156	9378	9261
2738	8499_chr5H-354229586-354230085	1	304	-196	C	EnSpm-3_HV	DNA/CMC-EnSpm	-3900	7668	7365
355	8683_chr5H-430097542-430098041	350	500	0	+	EnSpm-4_HV	DNA/CMC-EnSpm	7328	7488	-4247
392	8692_chr5H-435776698-435777197	1	53	-447	C	EnSpm-1_HV	DNA/CMC-EnSpm	-3009	8735	8683
3337	8692_chr5H-435776698-435777197	48	500	0	C	EnSpm-1_HV	DNA/CMC-EnSpm	-4549	7195	6743
399	8708_chr5H-439217556-439218055	3	245	-255	C	EnSpm-1_HV	DNA/CMC-EnSpm	-910	10834	10566
292	8708_chr5H-439217556-439218055	247	287	-213	C	EnSpm-1_HV	DNA/CMC-EnSpm	-1139	10605	10566
2158	8735_chr5H-450330278-450330777	4	435	-65	+	EnSpm-1_HV	DNA/CMC-EnSpm	11127	11580	-164
286	8979_chr5H-544737973-544738472	12	177	-323	C	EnSpm-1_HV	DNA/CMC-EnSpm	-9312	2432	2295
286	8979_chr5H-544737973-544738472	64	204	-296	+	EnSpm-1_HV	DNA/CMC-EnSpm	10427	10563	-1181
243	8979_chr5H-544737973-544738472	241	389	-111	+	EnSpm-1_HV	DNA/CMC-EnSpm	10440	10563	-1181
977	9008_chr5H-553178208-553178707	1	160	-340	C	EnSpm-3_HV	DNA/CMC-EnSpm	-4679	6889	6735
283	9050_chr5H-566553197-566553696	90	145	-355	C	EnSpm-3_HV	DNA/CMC-EnSpm	-3779	7789	7734
476	9050_chr5H-566553197-566553696	220	500	0	C	EnSpm-4_HV	DNA/CMC-EnSpm	-3873	7695	7424
2949	9364_chr5H-654873433-654873932	114	500	0	C	EnSpm-3_HV	DNA/CMC-EnSpm	0	11568	11158
1176	9375_chr5H-657018498-657018997	1	131	-369	C	EnSpm-3_HV	DNA/CMC-EnSpm	-4501	7067	6937
319	9375_chr5H-657018498-657018997	312	351	-149	+	EnSpm-3_HV	DNA/CMC-EnSpm	5784	5823	-5745
1215	9375_chr5H-657018498-657018997	346	500	0	C	EnSpm1_HV	DNA/CMC-EnSpm	-4335	6199	6047
4556	9428_chr6H-4566874-4567373	1	500	0	+	EnSpm-3_HV	DNA/CMC-EnSpm	7068	7567	-4001
1535	9455_chr6H-14613827-14614326	1	197	-303	+	EnSpm-3_HV	DNA/CMC-EnSpm	9179	9375	-2193
265	9500_chr6H-28187349-28187848	2	145	-355	+	EnSpm-1_HV	DNA/CMC-EnSpm	11564	11725	-19
296	9563_chr6H-49262180-49262679	83	408	-92	C	EnSpm-4_HV	DNA/CMC-EnSpm	-2683	9052	8733
1995	9640_chr6H-76124529-76125028	1	487	-13	+	EnSpm-1_HV	DNA/CMC-EnSpm	6174	6685	-5059
3754	9712_chr6H-100732396-100732895	1	500	0	C	EnSpm-1_HV	DNA/CMC-EnSpm	-7590	4154	3653
269	9745_chr6H-113563766-113564265	136	214	-286	+	EnSpm-1_HV	DNA/CMC-EnSpm	1456	1539	-10205
314	9769_chr6H-127164222-127164721	289	465	-35	C	EnSpm-1_HV	DNA/CMC-EnSpm	-10547	1197	1043
2784	9781_chr6H-130783934-130784433	1	498	-2	+	EnSpm-1_HV	DNA/CMC-EnSpm	8521	8996	-2748
1688	9805_chr6H-139814962-139815461	221	499	-1	C	EnSpm-1_HV	DNA/CMC-EnSpm	0	11744	11460
888	9832_chr6H-148570550-148571049	1	107	-393	+	EnSpm-1_HV	DNA/CMC-EnSpm	3284	3390	-8354
277	9859_chr6H-158790703-158791202	190	240	-260	C	EnSpm-1_HV	DNA/CMC-EnSpm	0	11744	11694
240	9859_chr6H-158790703-158791202	207	353	-147	+	EnSpm-1_HV	DNA/CMC-EnSpm	11128	11278	-466
483	9859_chr6H-158790703-158791202	276	447	-53	C	EnSpm-1_HV	DNA/CMC-EnSpm	-138	11606	11433
3853	9999_chr6H-205756869-205757368	1	500	0	C	EnSpm-1_HV	DNA/CMC-EnSpm	-7536	4208	3708
2869	1170_chr1H-439560925-439561424	1	389	-111	C	MuDr-1_HV	DNA/MULE-MuDR	-4127	4790	4384
852	1170_chr1H-439560925-439561424	394	500	0	C	MuDr-1_HV	DNA/MULE-MuDR	-6634	2283	2177
2834	1692_chr2H-45657825-45658324	1	484	-16	+	MuDr-1_HV	DNA/MULE-MuDR	33	590	-8327
439	11151_chr7H-14989609-14990108	437	500	0	+	THALOS_HV	DNA/TcMar-Stowaw	ay 1	64	-100
490	12964_chrUn-86024458-86024957	392	464	-36	+	STOWAWAY1_HV	DNA/TcMar-Stowaw	ay 94	166	0
1204	1311_chr1H-488769380-488769879	65	228	-272	C	STOWAWAY1_HV	DNA/TcMar-Stowaw	ay (0)	166	1
1329	13130_chrUn-186851193-186851692	183	346	-154	C	THALOS_HV	DNA/TcMar-Stowaw	ay (0)	164	1
1129	3364_chr2H-646831099-646831598	215	378	-122	C	THALOS_HV	DNA/TcMar-Stowaw	ay (0)	164	1
552	4168_chr3H-134813143-134813642	411	500	0	C	STOWAWAY1_HV	DNA/TcMar-Stowaw	ay (72)	94	2
364	5809_chr4H-22689155-22689654	1	61	-439	C	STOWAWAY1_HV	DNA/TcMar-Stowaw	ay (105)	61	1
1147	7268_chr4H-559756865-559757364	279	442	-58	+	STOWAWAY1_HV	DNA/TcMar-Stowaw	ay 1	166	0
350	7388_chr4H-602040015-602040514	33	115	-385	C	STOWAWAY1_HV	DNA/TcMar-Stowaw	ay (0)	166	91
234	9280_chr5H-628542302-628542801	1	29	-471	+	THALOS_HV	DNA/TcMar-Stowaw	ay 136	164	0
356	10211_chr6H-271238092-271238591	16	485	-15	C	TREP52	LINE/L1	-4714	1606	1127
2684	10743_chr6H-465262807-465263306	68	500	0	+	TREP52	LINE/L1	313	728	-5592
526	10797_chr6H-484714919-484715418	27	500	0	C	TREP52	LINE/L1	-5314	1006	509
395	11359_chr7H-84864452-84864951	338	496	-4	C	TREP20	LINE/L1	-3156	1784	1626
1248	11503_chr7H-144267078-144267577	2	465	-35	+	TREP52	LINE/L1	4282	4745	-1575
1234	11542_chr7H-164871773-164872272	2	499	-1	C	TREP52	LINE/L1	-564	5756	5259
717	11725_chr7H-259545846-259546345	11	420	-80	+	TREP52	LINE/L1	936	1337	-4983
919	11727_chr7H-259549154-259549653	21	492	-8	+	TREP52	LINE/L1	4184	4655	-1665
1312	12092_chr7H-388278912-388279411	35	497	-3	C	TREP52	LINE/L1	-594	5726	5264
426	12274_chr7H-456438113-456438612	1	398	-102	+	TREP52	LINE/L1	5617	6020	-300
486	12628_chr7H-590227246-590227745	20	486	-14	C	TREP52	LINE/L1	-3256	3064	2579
748	12765_chr7H-632764823-632765322	2	500	0	C	TREP20	LINE/L1	-1441	3499	3001
687	1780_chr2H-75976983-75977482	5	469	-31	+	TREP52	LINE/L1	3625	4090	-2230
941	2380_chr2H-291653505-291654004	124	500	0	+	TREP52	LINE/L1	5252	5630	-690
1154	2550_chr2H-349546580-349547079	2	499	-1	+	TREP52	LINE/L1	4489	4986	-1334
963	3925_chr3H-37190698-37191197	2	500	0	C	TREP20	LINE/L1	-1460	3480	2982
967	4275_chr3H-175227165-175227664	4	499	-1	+	TREP52	LINE/L1	3487	3981	-2339
3882	4527_chr3H-272690321-272690820	1	500	0	+	TREP52	LINE/L1	3563	4065	-2255
1534	4626_chr3H-306952297-306952796	1	500	0	+	TREP52	LINE/L1	4621	5120	-1200
1078	4885_chr3H-401719267-401719766	6	499	-1	C	TREP52	LINE/L1	-1179	5141	4654
601	5145_chr3H-501571307-501571806	90	500	0	+	TREP52	LINE/L1	781	1183	-5137
599	5326_chr3H-565412503-565413002	1	483	-17	+	TREP52	LINE/L1	5527	6009	-311
546	5334_chr3H-568841738-568842237	1	464	-36	C	TREP52	LINE/L1	-5132	1188	718
2327	5429_chr3H-603841839-603842338	1	499	-1	C	TREP20	LINE/L1	-4384	556	67
960	5687_chr3H-680754932-680755431	2	451	-49	C	TREP52	LINE/L1	-417	5903	5450
767	5900_chr4H-52502715-52503214	7	491	-9	C	TREP52	LINE/L1	-492	5828	5347
3217	6399_chr4H-240135540-240136039	3	499	-1	+	TREP52	LINE/L1	679	1176	-5144
3493	6400_chr4H-240137402-240137901	1	500	0	+	TREP52	LINE/L1	2488	2987	-3333
822	6417_chr4H-245249465-245249964	1	499	-1	+	TREP52	LINE/L1	5010	5509	-811
754	6432_chr4H-253823965-253824464	2	472	-28	C	TREP52	LINE/L1	-5069	1251	777
1054	6492_chr4H-271220405-271220904	10	498	-2	+	TREP52	LINE/L1	3116	3622	-2698
909	6505_chr4H-274471461-274471960	4	500	0	C	TREP52	LINE/L1	-2560	3760	3255
3204	8165_chr5H-227215502-227216001	1	500	0	+	TREP52	LINE/L1	2403	2902	-3418
1088	8449_chr5H-333094093-333094592	160	499	-1	+	BALN2_HV	LINE/L1	2	342	-72
1212	8620_chr5H-405427430-405427929	1	499	-1	C	TREP52	LINE/L1	-949	5371	4873
1276	868_chr1H-322789052-322789551	1	419	-81	+	TREP52	LINE/L1	5285	5702	-618
3725	940_chr1H-347779050-347779549	1	499	-1	+	TREP52	LINE/L1	2552	3059	-3261
422	9590_chr6H-57829249-57829748	23	500	0	C	TREP52	LINE/L1	-3328	2992	2493
1080	9704_chr6H-97449036-97449535	7	497	-3	+	TREP52	LINE/L1	5324	5814	-506
12	10039_chr6H-220521507-220522006	416	466	-34	+	GA-rich	Low_complexity	1	49	0
17	10393_chr6H-332806955-332807454	232	293	-207	+	G-rich	Low_complexity	1	62	0
13	10485_chr6H-363627730-363628229	432	494	-6	+	G-rich	Low_complexity	1	62	0
16	10731_chr6H-458919889-458920388	119	154	-346	+	GA-rich	Low_complexity	1	36	0
13	10731_chr6H-458919889-458920388	226	262	-238	+	GA-rich	Low_complexity	1	38	0
17	10949_chr6H-541971417-541971916	406	479	-21	+	GA-rich	Low_complexity	1	72	0
13	11030_chr6H-568120793-568121292	319	365	-135	+	GA-rich	Low_complexity	1	45	0
12	11043_chr6H-572811223-572811722	230	270	-230	+	GA-rich	Low_complexity	1	40	0
14	11144_chr7H-13737011-13737510	96	136	-364	+	A-rich	Low_complexity	1	41	0
18	11209_chr7H-33702539-33703038	259	323	-177	+	GA-rich	Low_complexity	1	63	0
13	11262_chr7H-51917298-51917797	289	336	-164	+	G-rich	Low_complexity	1	46	0
14	11304_chr7H-63018239-63018738	367	400	-100	+	GA-rich	Low_complexity	1	36	0
15	1132_chr1H-425929357-425929856	279	307	-193	+	GA-rich	Low_complexity	1	32	0
77	11559_chr7H-175684614-175685113	3	174	-326	+	GA-rich	Low_complexity	1	175	0
23	11684_chr7H-238171790-238172289	6	60	-440	+	G-rich	Low_complexity	1	55	0
12	11760_chr7H-270369851-270370350	103	131	-369	+	GA-rich	Low_complexity	1	29	0
12	11920_chr7H-324973973-324974472	353	398	-102	+	GA-rich	Low_complexity	1	45	0
17	12006_chr7H-357311914-357312413	397	487	-13	+	GA-rich	Low_complexity	1	90	0
12	1204_chr1H-451668213-451668712	442	470	-30	+	GA-rich	Low_complexity	1	29	0
24	12157_chr7H-414524893-414525392	219	289	-211	+	GA-rich	Low_complexity	1	72	0
13	12290_chr7H-462617614-462618113	132	205	-295	+	G-rich	Low_complexity	1	65	0
21	12389_chr7H-503695009-503695508	298	402	-98	+	G-rich	Low_complexity	1	103	0
16	12668_chr7H-602822823-602823322	320	385	-115	+	GA-rich	Low_complexity	1	70	0
16	12744_chr7H-626024395-626024894	137	169	-331	+	GA-rich	Low_complexity	1	36	0
14	1387_chr1H-510799994-510800493	407	445	-55	+	GA-rich	Low_complexity	1	37	0
11	1396_chr1H-512888844-512889343	146	180	-320	+	G-rich	Low_complexity	1	36	0
13	1533_chr1H-550807296-550807795	208	237	-263	+	G-rich	Low_complexity	1	28	0
17	1578_chr2H-7604786-7605285	431	482	-18	+	A-rich	Low_complexity	1	49	0
14	191_chr1H-61051882-61052381	155	182	-318	+	GA-rich	Low_complexity	1	28	0
31	2220_chr2H-235957813-235958312	158	311	-189	+	GA-rich	Low_complexity	1	154	0
12	2225_chr2H-237300144-237300643	430	486	-14	+	GA-rich	Low_complexity	1	52	0
14	2619_chr2H-378238540-378239039	328	362	-138	+	GA-rich	Low_complexity	1	34	0
15	262_chr1H-91663546-91664045	329	377	-123	+	GA-rich	Low_complexity	1	53	0
12	2649_chr2H-387769574-387770073	273	310	-190	+	GA-rich	Low_complexity	1	37	0
12	2654_chr2H-390918409-390918908	393	421	-79	+	GA-rich	Low_complexity	1	29	0
15	2825_chr2H-457115534-457116033	305	341	-159	+	GA-rich	Low_complexity	1	38	0
15	3061_chr2H-544612130-544612629	401	449	-51	+	GA-rich	Low_complexity	1	48	0
13	3146_chr2H-579222823-579223322	462	492	-8	+	GA-rich	Low_complexity	1	30	0
14	3208_chr2H-601380812-601381311	330	366	-134	+	G-rich	Low_complexity	1	35	0
22	331_chr1H-117143264-117143763	73	149	-351	+	GA-rich	Low_complexity	1	77	0
17	356_chr1H-126914428-126914927	220	298	-202	+	GA-rich	Low_complexity	1	80	0
12	39_chr1H-11197588-11198087	334	374	-126	+	GA-rich	Low_complexity	1	40	0
128	4015_chr3H-77196531-77197030	44	330	-170	+	GA-rich	Low_complexity	1	290	0
18	4076_chr3H-99023632-99024131	295	352	-148	+	GA-rich	Low_complexity	1	54	0
15	4298_chr3H-183868233-183868732	222	256	-244	+	GA-rich	Low_complexity	1	37	0
25	4345_chr3H-204532122-204532621	398	484	-16	+	GA-rich	Low_complexity	1	88	0
13	4416_chr3H-228532513-228533012	377	409	-91	+	A-rich	Low_complexity	1	35	0
21	4622_chr3H-305072032-305072531	445	490	-10	+	GA-rich	Low_complexity	1	49	0
12	4706_chr3H-335639817-335640316	470	500	0	+	GA-rich	Low_complexity	1	30	0
17	489_chr1H-174279451-174279950	429	466	-34	+	G-rich	Low_complexity	1	37	0
13	4912_chr3H-410185487-410185986	412	472	-28	+	G-rich	Low_complexity	1	61	0
13	4919_chr3H-413778609-413779108	50	107	-393	+	GA-rich	Low_complexity	1	56	0
15	4919_chr3H-413778609-413779108	345	388	-112	+	GA-rich	Low_complexity	1	45	0
13	5008_chr3H-450889609-450890108	314	366	-134	+	G-rich	Low_complexity	1	55	0
26	5009_chr3H-451063824-451064323	206	257	-243	+	GA-rich	Low_complexity	1	53	0
55	5009_chr3H-451063824-451064323	281	420	-80	+	GA-rich	Low_complexity	1	144	0
21	506_chr1H-184725842-184726341	380	454	-46	+	GA-rich	Low_complexity	1	76	0
13	532_chr1H-196298681-196299180	401	458	-42	+	GA-rich	Low_complexity	1	53	0
13	5338_chr3H-569018623-569019122	450	500	0	+	G-rich	Low_complexity	1	50	0
18	5402_chr3H-592430854-592431353	362	398	-102	+	GA-rich	Low_complexity	1	38	0
24	5444_chr3H-607707820-607708319	287	342	-158	+	GA-rich	Low_complexity	1	55	0
17	5445_chr3H-608714032-608714531	428	481	-19	+	GA-rich	Low_complexity	1	56	0
11	5484_chr3H-618405620-618406119	190	225	-275	+	G-rich	Low_complexity	1	34	0
25	5792_chr4H-16105970-16106469	169	236	-264	+	GA-rich	Low_complexity	1	65	0
13	5823_chr4H-26363605-26364104	38	77	-423	+	A-rich	Low_complexity	1	41	0
13	5990_chr4H-86067337-86067836	394	430	-70	+	GA-rich	Low_complexity	1	35	0
16	6209_chr4H-174370744-174371243	417	464	-36	+	A-rich	Low_complexity	1	46	0
11	634_chr1H-228964337-228964836	311	339	-161	+	G-rich	Low_complexity	1	32	0
13	6381_chr4H-235057268-235057767	285	319	-181	+	GA-rich	Low_complexity	1	36	0
11	6578_chr4H-301905431-301905930	253	297	-203	+	G-rich	Low_complexity	1	45	0
14	657_chr1H-237436884-237437383	434	474	-26	+	GA-rich	Low_complexity	1	42	0
18	6676_chr4H-338961711-338962210	241	278	-222	+	GA-rich	Low_complexity	1	39	0
14	6807_chr4H-389352721-389353220	426	480	-20	+	G-rich	Low_complexity	1	53	0
19	6822_chr4H-395682524-395683023	237	290	-210	+	GA-rich	Low_complexity	1	54	0
13	6970_chr4H-449004171-449004670	184	235	-265	+	GA-rich	Low_complexity	1	53	0
14	7111_chr4H-502113535-502114034	263	362	-138	+	GA-rich	Low_complexity	1	95	0
12	7111_chr4H-502113535-502114034	398	450	-50	+	GA-rich	Low_complexity	1	55	0
20	7125_chr4H-508037491-508037990	22	75	-425	+	G-rich	Low_complexity	1	54	0
11	7373_chr4H-597695123-597695622	367	412	-88	+	G-rich	Low_complexity	1	44	0
13	7681_chr5H-40434812-40435311	157	191	-309	+	GA-rich	Low_complexity	1	37	0
14	7723_chr5H-52234260-52234759	331	394	-106	+	GA-rich	Low_complexity	1	64	0
23	7878_chr5H-112086958-112087457	423	493	-7	+	G-rich	Low_complexity	1	69	0
18	7897_chr5H-116424572-116425071	258	324	-176	+	GA-rich	Low_complexity	1	73	0
15	8070_chr5H-190564856-190565355	184	215	-285	+	GA-rich	Low_complexity	1	34	0
30	8753_chr5H-457907360-457907859	1	89	-411	+	GA-rich	Low_complexity	1	88	0
15	8856_chr5H-499905926-499906425	127	164	-336	+	A-rich	Low_complexity	1	38	0
11	8871_chr5H-505039690-505040189	199	237	-263	+	G-rich	Low_complexity	1	34	0
13	890_chr1H-328627693-328628192	341	368	-132	+	G-rich	Low_complexity	1	29	0
32	9009_chr5H-553200523-553201022	43	121	-379	+	GA-rich	Low_complexity	1	81	0
13	9022_chr5H-557917939-557918438	15	61	-439	+	GA-rich	Low_complexity	1	50	0
22	9092_chr5H-580839434-580839933	119	178	-322	+	GA-rich	Low_complexity	1	59	0
12	9179_chr5H-605046791-605047290	57	96	-404	+	G-rich	Low_complexity	1	40	0
20	9190_chr5H-607713379-607713878	449	495	-5	+	GA-rich	Low_complexity	1	47	0
13	9206_chr5H-609944133-609944632	446	489	-11	+	GA-rich	Low_complexity	1	43	0
12	9326_chr5H-643806591-643807090	398	446	-54	+	G-rich	Low_complexity	1	48	0
12	9411_chr5H-669042282-669042781	191	235	-265	+	GA-rich	Low_complexity	1	44	0
12	9558_chr6H-46641848-46642347	99	127	-373	+	GA-rich	Low_complexity	1	32	0
19	9558_chr6H-46641848-46642347	418	477	-23	+	G-rich	Low_complexity	1	62	0
11	9647_chr6H-78229797-78230296	356	393	-107	+	G-rich	Low_complexity	1	35	0
35	9675_chr6H-88528891-88529390	19	139	-361	+	GA-rich	Low_complexity	1	118	0
30	9769_chr6H-127164222-127164721	1	80	-420	+	G-rich	Low_complexity	1	78	0
14	9824_chr6H-147069146-147069645	338	405	-95	+	G-rich	Low_complexity	1	68	0
2100	10003_chr6H-206714301-206714800	2	500	0	+	Maximus_I	LTR/Copia	7172	7634	-3326
3594	1000_chr1H-372362062-372362561	1	500	0	+	Maximus_I	LTR/Copia	9693	10192	-768
3261	10010_chr6H-211379969-211380468	1	430	-70	C	Copia1_HV-int	LTR/Copia	-4025	471	1
568	10010_chr6H-211379969-211380468	431	500	0	C	Copia1_HV-LTR	LTR/Copia	0	323	254
3678	10016_chr6H-213957615-213958114	1	498	-2	C	BARE1_HV-LTR	LTR/Copia	-12	1817	1334
1001	1004_chr1H-373085308-373085807	5	500	0	+	INGA_HV_I	LTR/Copia	8587	9113	-47
2823	10055_chr6H-224662103-224662602	2	494	-6	+	Copia3_HV-LTR	LTR/Copia	382	875	-697
766	10057_chr6H-225187023-225187522	1	236	-264	C	BARE1A_HV-int	LTR/Copia	-5052	240	1
377	10057_chr6H-225187023-225187522	258	496	-4	C	BARE1A_HV-LTR	LTR/Copia	-24	1797	1514
1305	10059_chr6H-225644312-225644811	1	498	-2	C	Maximus_I	LTR/Copia	-9509	1451	946
2738	10062_chr6H-225995769-225996268	1	500	0	+	Maximus_I	LTR/Copia	2104	2606	-8354
2980	10079_chr6H-231052620-231053119	7	500	0	+	BARE1_HV-int	LTR/Copia	3628	4121	-1153
481	10089_chr6H-234436680-234437179	47	323	-177	C	BARE-2_HV_LTR	LTR/Copia	-203	1608	1319
3225	10096_chr6H-237095142-237095641	1	500	0	C	Maximus_I	LTR/Copia	-7920	3040	2518
4235	10111_chr6H-240285899-240286398	1	500	0	+	Maximus_I	LTR/Copia	4233	4732	-6228
3480	10114_chr6H-241305480-241305979	2	490	-10	+	BARE-2_HV_I	LTR/Copia	3481	3965	-1029
1248	10119_chr6H-244143684-244144183	1	480	-20	+	BARE-2_HV_LTR	LTR/Copia	1151	1640	-171
2533	1016_chr1H-378650460-378650959	1	500	0	+	BARE1_HV-LTR	LTR/Copia	965	1501	-328
3555	10171_chr6H-260371211-260371710	1	500	0	C	BARE1_HV-LTR	LTR/Copia	-17	1812	1304
1922	1017_chr1H-378822020-378822519	1	500	0	+	BARE-2_HV_LTR	LTR/Copia	1309	1795	-16
3337	1020_chr1H-380244212-380244711	1	500	0	C	BARE-2_HV_I	LTR/Copia	-1332	3662	3168
1358	10210_chr6H-271153438-271153937	1	483	-17	+	Maximus_I	LTR/Copia	10043	10527	-433
3551	10230_chr6H-275796526-275797025	1	500	0	C	Maximus_I	LTR/Copia	-3866	7094	6595
3562	10245_chr6H-280300860-280301359	1	486	-14	C	NIKITA_HV-LTR	LTR/Copia	-69	2349	1863
1118	10248_chr6H-280625881-280626380	1	150	-350	+	BARE1A_HV-LTR	LTR/Copia	1670	1821	0
722	10253_chr6H-282052273-282052772	401	500	0	C	BARE-2_HV_LTR	LTR/Copia	0	1811	1712
3411	10274_chr6H-289864972-289865471	1	500	0	C	Copia3_HV-LTR	LTR/Copia	-264	1308	805
3280	10283_chr6H-293447378-293447877	1	493	-7	+	BARE-2_HV_LTR	LTR/Copia	1257	1724	-87
3984	10284_chr6H-293683656-293684155	1	500	0	C	BARE1_HV-int	LTR/Copia	-1554	3720	3221
2527	10286_chr6H-294682549-294683048	1	499	-1	C	Copia3_HV-LTR	LTR/Copia	-524	1048	549
598	10299_chr6H-298794470-298794969	177	496	-4	+	Maximus_I	LTR/Copia	8997	9310	-1650
2596	10304_chr6H-300183737-300184236	9	500	0	C	BARE1_HV-int	LTR/Copia	-406	4868	4377
3939	1032_chr1H-386149962-386150461	1	496	-4	C	BARE1_HV-int	LTR/Copia	-1060	4214	3719
1977	10345_chr6H-314366927-314367426	1	239	-261	C	BARE-2_HV_LTR	LTR/Copia	-109	1702	1463
1401	10345_chr6H-314366927-314367426	242	499	-1	C	BARE1A_HV-LTR	LTR/Copia	-547	1274	1025
3534	10346_chr6H-315262930-315263429	1	500	0	+	INGA_HV_I	LTR/Copia	2313	2812	-6348
319	10355_chr6H-317709883-317710382	316	500	0	C	INGA_HV_I	LTR/Copia	-1862	7298	7215
3028	10378_chr6H-324360210-324360709	1	500	0	+	INGA_HV_I	LTR/Copia	3102	3602	-5558
3241	10379_chr6H-325389696-325390195	1	500	0	C	BARE-2_HV_LTR	LTR/Copia	-93	1736	1231
372	10381_chr6H-326328106-326328605	1	47	-453	C	INGA_HV_I	LTR/Copia	-6512	2648	2602
2230	10381_chr6H-326328106-326328605	46	500	0	C	INGA_HV_I	LTR/Copia	-6743	2417	1965
2460	10406_chr6H-336598199-336598698	77	500	0	C	BARE1A_HV-LTR	LTR/Copia	0	1821	1436
263	1041_chr1H-388369952-388370451	1	70	-430	C	INGA_HV_LTR	LTR/Copia	-1077	397	325
2590	1041_chr1H-388369952-388370451	10	500	0	+	INGA_HV_LTR	LTR/Copia	408	889	-585
4006	10445_chr6H-350692385-350692884	1	500	0	C	INGA_HV_I	LTR/Copia	-8348	812	313
3170	10449_chr6H-351962981-351963480	7	492	-8	+	BARE1A_HV-LTR	LTR/Copia	1324	1821	0
3917	1044_chr1H-390703145-390703644	1	445	-55	+	BARE-2_HV_LTR	LTR/Copia	465	907	-904
1811	10475_chr6H-358587307-358587806	111	499	-1	C	BARE1A_HV-int	LTR/Copia	0	5292	4885
2632	10480_chr6H-361492635-361493134	1	450	-50	+	BARE1A_HV-LTR	LTR/Copia	1358	1821	0
1384	10491_chr6H-365842875-365843374	20	488	-12	C	BARE-2_HV_LTR	LTR/Copia	0	1811	1319
542	104_chr1H-30686364-30686863	7	426	-74	C	BARE-2_HV_LTR	LTR/Copia	-24	1787	1319
4054	10501_chr6H-369850111-369850610	1	500	0	C	Maximus_I	LTR/Copia	-7705	3255	2756
2418	1050_chr1H-391941152-391941651	1	495	-5	+	INGA_HV_I	LTR/Copia	8326	8820	-340
1784	10511_chr6H-374434613-374435112	126	500	0	+	BARE-2_HV_LTR	LTR/Copia	1	382	-1429
1534	10518_chr6H-375952382-375952881	16	500	0	C	BARE-2_HV_LTR	LTR/Copia	-604	1207	703
3383	10520_chr6H-376590527-376591026	51	499	-1	+	NIKITA_HV-LTR	LTR/Copia	1965	2412	-6
3369	10524_chr6H-377115135-377115634	1	394	-106	+	BARE-2_HV_LTR	LTR/Copia	1418	1811	0
921	10524_chr6H-377115135-377115634	395	500	0	+	BARE-2_HV_I	LTR/Copia	1	106	-4888
2392	10542_chr6H-383663020-383663519	83	497	-3	C	BARE1A_HV-LTR	LTR/Copia	-18	1803	1378
2304	10543_chr6H-384035041-384035540	3	500	0	+	BARE-2_HV_I	LTR/Copia	3152	3644	-1350
3547	1055_chr1H-394654608-394655107	1	485	-15	+	Maximus_LTR	LTR/Copia	247	732	-684
3575	10563_chr6H-391453610-391454109	1	452	-48	C	BARE-2_HV_LTR	LTR/Copia	-36	1775	1324
367	10565_chr6H-391569807-391570306	12	45	-455	+	INGA_HV_I	LTR/Copia	6429	6517	-2643
373	10565_chr6H-391569807-391570306	46	185	-315	C	INGA_HV_LTR	LTR/Copia	-793	681	566
367	10565_chr6H-391569807-391570306	186	287	-213	+	INGA_HV_I	LTR/Copia	6518	6797	-2363
890	10570_chr6H-394403581-394404080	118	488	-12	+	INAV_HV-int	LTR/Copia	3245	3615	-1152
4177	10574_chr6H-395291398-395291897	1	500	0	+	BARE1_HV-int	LTR/Copia	3598	4097	-1177
3526	10579_chr6H-398552800-398553299	1	500	0	C	BARE1A_HV-int	LTR/Copia	-1750	3542	3041
1861	10600_chr6H-404886334-404886833	84	500	0	C	Copia3_HV-LTR	LTR/Copia	-783	789	373
1152	10604_chr6H-408053399-408053898	1	154	-346	C	BARE-2_HV_LTR	LTR/Copia	-300	1511	1359
1930	10604_chr6H-408053399-408053898	148	498	-2	C	BARE1A_HV-LTR	LTR/Copia	-532	1289	945
236	10618_chr6H-414485592-414486091	331	482	-18	+	Copia-5_HV-I	LTR/Copia	4342	4493	-738
2793	10620_chr6H-414766656-414767155	1	465	-35	+	INGA_HV_LTR	LTR/Copia	1012	1474	0
274	10620_chr6H-414766656-414767155	466	500	0	+	INGA_HV_I	LTR/Copia	1	35	-9125
735	10636_chr6H-421141196-421141695	1	251	-249	+	INGA_HV_LTR	LTR/Copia	1198	1474	0
4070	10676_chr6H-439078413-439078912	1	500	0	+	BARE-2_HV_LTR	LTR/Copia	957	1455	-356
1238	10687_chr6H-442031730-442032229	164	466	-34	+	BARE-2_HV_LTR	LTR/Copia	1463	1811	0
283	10687_chr6H-442031730-442032229	467	498	-2	+	BARE-2_HV_I	LTR/Copia	1	32	-4962
3497	1068_chr1H-398241325-398241824	25	500	0	+	BARE-2_HV_LTR	LTR/Copia	1280	1761	-68
2568	10705_chr6H-450223529-450224028	18	500	0	+	Maximus_I	LTR/Copia	7269	7745	-3215
3849	10712_chr6H-452338313-452338812	1	483	-17	+	BARE1_HV-int	LTR/Copia	4794	5274	0
1087	10740_chr6H-464367511-464368010	2	452	-48	C	BARE1_HV-LTR	LTR/Copia	-95	1734	1290
1747	10753_chr6H-470992545-470993044	1	311	-189	C	BARE-2_HV_I	LTR/Copia	-2143	2851	2549
1117	10753_chr6H-470992545-470993044	312	500	0	C	BARE-2_HV_I	LTR/Copia	-2357	2637	2450
2007	10763_chr6H-473750634-473751133	2	493	-7	+	BARE1_HV-int	LTR/Copia	313	795	-4479
3780	10778_chr6H-479536964-479537463	1	486	-14	C	BARE-2_HV_LTR	LTR/Copia	-3	1808	1322
3026	10781_chr6H-480433269-480433768	1	500	0	C	Copia1_HV-int	LTR/Copia	-3456	1040	537
2566	10785_chr6H-481385260-481385759	1	492	-8	C	BARE1A_HV-LTR	LTR/Copia	-5	1816	1307
613	10796_chr6H-484644960-484645459	59	194	-306	C	BARE1A_HV-int	LTR/Copia	-4741	551	416
756	10796_chr6H-484644960-484645459	196	498	-2	C	BARE-2_HV_LTR	LTR/Copia	0	1811	1489
614	1079_chr1H-404329253-404329752	213	498	-2	+	BARE-2_HV_LTR	LTR/Copia	1314	1608	-203
2749	10808_chr6H-487521131-487521630	1	500	0	C	BARE1_HV-LTR	LTR/Copia	-331	1498	969
1093	1080_chr1H-404652798-404653297	1	496	-4	+	Copia2_HV-int	LTR/Copia	291	774	-6569
3456	10829_chr6H-495614314-495614813	1	500	0	+	BARE-2_HV_LTR	LTR/Copia	714	1235	-576
1180	10834_chr6H-496578728-496579227	1	150	-350	+	BARE1_HV-LTR	LTR/Copia	1679	1829	0
2963	10834_chr6H-496578728-496579227	152	500	0	+	BARE1_HV-int	LTR/Copia	2	351	-4923
2050	10835_chr6H-497776732-497777231	3	375	-125	+	INGA_HV_I	LTR/Copia	3849	4214	-4946
384	10835_chr6H-497776732-497777231	383	464	-36	+	INGA_HV_I	LTR/Copia	4174	4255	-4905
3220	10839_chr6H-499848437-499848936	2	500	0	C	Maximus_I	LTR/Copia	-1642	9318	8820
565	10841_chr6H-500074527-500075026	14	411	-89	+	BARE-2_HV_LTR	LTR/Copia	1377	1811	0
589	10846_chr6H-501239621-501240120	1	73	-427	+	BARE1_HV-LTR	LTR/Copia	1757	1829	0
2298	10856_chr6H-505604458-505604957	216	488	-12	C	BARE-2_HV_LTR	LTR/Copia	0	1811	1538
3504	10859_chr6H-506317874-506318373	1	500	0	+	BARE1_HV-LTR	LTR/Copia	1285	1789	-40
2909	10860_chr6H-506587078-506587577	1	496	-4	+	INGA_HV_LTR	LTR/Copia	934	1429	-45
1650	10872_chr6H-511155765-511156264	24	498	-2	+	BARE-2_HV_I	LTR/Copia	292	754	-4240
533	10874_chr6H-512129202-512129701	97	432	-68	+	BARE-2_HV_LTR	LTR/Copia	1268	1611	-210
1559	10883_chr6H-514455872-514456371	1	193	-307	+	BARE-2_HV_LTR	LTR/Copia	1403	1594	-217
754	10883_chr6H-514455872-514456371	294	388	-112	+	BARE-2_HV_LTR	LTR/Copia	1717	1811	0
991	10883_chr6H-514455872-514456371	389	500	0	+	BARE-2_HV_I	LTR/Copia	1	112	-4882
1794	10884_chr6H-514893446-514893945	1	500	0	C	BARE1A_HV-int	LTR/Copia	-3244	2048	1558
1965	10898_chr6H-521969350-521969849	8	499	-1	+	BARE1A_HV-int	LTR/Copia	956	1455	-3837
995	10902_chr6H-524391222-524391721	362	500	0	C	BARE1A_HV-LTR	LTR/Copia	0	1821	1683
513	10904_chr6H-524585300-524585799	1	179	-321	+	BARE1A_HV-LTR	LTR/Copia	1522	1733	-88
3270	10912_chr6H-527433275-527433774	46	500	0	C	BARE1_HV-LTR	LTR/Copia	0	1829	1383
1782	10926_chr6H-533795954-533796453	1	286	-214	+	BARE1A_HV-LTR	LTR/Copia	944	1220	-601
909	10926_chr6H-533795954-533796453	387	500	0	+	BARE-2_HV_LTR	LTR/Copia	1395	1507	-304
2602	10928_chr6H-534694214-534694713	1	349	-151	+	BARE-2_HV_LTR	LTR/Copia	1474	1811	0
301	10946_chr6H-540827705-540828204	462	500	0	+	BARE1_HV-int	LTR/Copia	2942	2980	-2294
281	10962_chr6H-544341203-544341702	46	248	-252	C	NIKITA_HV-LTR	LTR/Copia	-1154	1264	1083
4246	10992_chr6H-554457558-554458057	1	500	0	C	BARE-2_HV_I	LTR/Copia	-2723	2271	1772
1090	1101_chr1H-412850144-412850643	6	481	-19	C	BARE1A_HV-LTR	LTR/Copia	-57	1764	1299
1564	11033_chr6H-568335197-568335696	230	500	0	C	NIKITA_HV-LTR	LTR/Copia	-1950	468	197
4332	11060_chr6H-578587967-578588466	1	500	0	C	BARE-2_HV_I	LTR/Copia	-3300	1694	1196
388	11093_chr7H-3266387-3266886	320	454	-46	C	Copia1_HV-int	LTR/Copia	-3110	1386	1252
1937	11106_chr7H-6938057-6938556	1	211	-289	C	BARE-2_HV_I	LTR/Copia	-4783	211	1
1506	11106_chr7H-6938057-6938556	328	500	0	C	BARE-2_HV_LTR	LTR/Copia	-234	1577	1406
998	11113_chr7H-8733255-8733754	3	273	-227	C	Copia-4_HV-LTR	LTR/Copia	-30	947	625
890	11113_chr7H-8733255-8733754	262	500	0	C	Copia-4_HV-LTR	LTR/Copia	-512	465	137
4466	11114_chr7H-8741361-8741860	1	499	-1	C	Copia-4_HV-I	LTR/Copia	-1363	3124	2625
1958	1114_chr1H-419159683-419160182	5	438	-62	+	BARE1A_HV-int	LTR/Copia	4840	5292	0
417	1114_chr1H-419159683-419160182	439	500	0	+	BARE-2_HV_LTR	LTR/Copia	1	62	-1749
3526	11169_chr7H-22602328-22602827	1	500	0	C	BARE1_HV-LTR	LTR/Copia	-525	1304	796
279	11186_chr7H-26203255-26203754	1	454	-46	+	Copia3_HV-int	LTR/Copia	3493	3613	-5014
1613	11187_chr7H-27391004-27391503	1	211	-289	+	BARE1_HV-LTR	LTR/Copia	876	1086	-743
2117	11187_chr7H-27391004-27391503	243	500	0	+	BARE-2_HV_LTR	LTR/Copia	1323	1579	-232
567	11190_chr7H-27893687-27894186	6	498	-2	C	Copia1_HV-int	LTR/Copia	-2370	2126	1634
404	11202_chr7H-32340277-32340776	9	494	-6	C	Copia1_HV-int	LTR/Copia	-510	3986	3501
3610	1123_chr1H-422589179-422589678	1	447	-53	+	Copia3_HV-int	LTR/Copia	7733	8176	-451
2112	11249_chr7H-46199099-46199598	1	497	-3	+	Copia3_HV-LTR	LTR/Copia	350	820	-752
3322	11252_chr7H-48074639-48075138	13	496	-4	+	BARE-2_HV_LTR	LTR/Copia	1220	1678	-133
1728	11285_chr7H-57656089-57656588	2	488	-12	C	BARE-2_HV_LTR	LTR/Copia	-710	1101	571
372	11290_chr7H-58388229-58388728	285	500	0	+	Copia1_HV-int	LTR/Copia	3067	3282	-1214
3926	11291_chr7H-58898578-58899077	1	500	0	C	Maximus_I	LTR/Copia	-9394	1566	1051
3179	11310_chr7H-65681871-65682370	1	403	-97	+	BARE-2_HV_LTR	LTR/Copia	1409	1811	0
822	11310_chr7H-65681871-65682370	404	500	0	+	BARE-2_HV_I	LTR/Copia	1	98	-4896
4206	11319_chr7H-68928646-68929145	1	498	-2	+	BARE-2_HV_I	LTR/Copia	3142	3638	-1356
2808	11320_chr7H-69979726-69980225	1	499	-1	+	Copia-4_HV-LTR	LTR/Copia	435	923	-54
281	11322_chr7H-70421108-70421607	464	500	0	+	INGA_HV_LTR	LTR/Copia	1	37	-1437
648	11324_chr7H-71680927-71681426	21	466	-34	C	BARE-2_HV_LTR	LTR/Copia	0	1811	1315
4160	11329_chr7H-75104614-75105113	1	500	0	C	BARE1_HV-int	LTR/Copia	-4168	1106	592
313	1132_chr1H-425929357-425929856	330	476	-24	C	INGA_HV_I	LTR/Copia	-2411	6749	6609
2621	11343_chr7H-80276714-80277213	1	377	-123	C	BARE1_HV-int	LTR/Copia	-3948	1326	911
467	11343_chr7H-80276714-80277213	437	500	0	C	BARE1_HV-int	LTR/Copia	-4381	911	848
3488	11345_chr7H-80434664-80435163	1	500	0	+	INGA_HV_I	LTR/Copia	8542	9025	-135
3858	11348_chr7H-81345876-81346375	1	500	0	+	Maximus_LTR	LTR/Copia	439	940	-476
1942	11360_chr7H-84878396-84878895	1	243	-257	C	BARE-2_HV_LTR	LTR/Copia	-165	1646	1393
1653	11360_chr7H-84878396-84878895	254	500	0	C	BARE1A_HV-LTR	LTR/Copia	-632	1189	944
552	11368_chr7H-88639558-88640057	1	82	-418	+	BARE1A_HV-LTR	LTR/Copia	986	1068	-753
3052	11368_chr7H-88639558-88640057	93	500	0	+	BARE1A_HV-int	LTR/Copia	1	406	-4886
4069	11373_chr7H-89976780-89977279	1	500	0	+	BARE1_HV-int	LTR/Copia	319	804	-4470
594	11379_chr7H-91614743-91615242	1	68	-432	C	BARE-2_HV_I	LTR/Copia	-4926	68	1
3418	11379_chr7H-91614743-91615242	69	499	-1	C	BARE-2_HV_LTR	LTR/Copia	0	1811	1381
4237	11383_chr7H-93312771-93313270	1	500	0	C	BARE1A_HV-LTR	LTR/Copia	-1027	794	295
1653	11388_chr7H-94767529-94768028	1	476	-24	C	Copia3_HV-LTR	LTR/Copia	-736	836	207
3162	11389_chr7H-95215586-95216085	2	500	0	+	BARE-2_HV_LTR	LTR/Copia	1229	1737	-92
1207	11401_chr7H-100240038-100240537	1	156	-344	C	BARE1A_HV-int	LTR/Copia	-5135	157	1
2428	11401_chr7H-100240038-100240537	157	500	0	C	BARE1A_HV-LTR	LTR/Copia	0	1821	1477
4211	11404_chr7H-102837806-102838305	1	500	0	C	BARE1A_HV-int	LTR/Copia	-2322	2970	2468
791	11420_chr7H-109735878-109736377	43	500	0	+	BARE-2_HV_LTR	LTR/Copia	1322	1809	-2
2112	11427_chr7H-111535285-111535784	1	500	0	C	BARE1_HV-int	LTR/Copia	-2841	2433	1832
291	11430_chr7H-112400592-112401091	2	34	-466	C	BARE-2_HV_I	LTR/Copia	-4961	33	1
2664	11430_chr7H-112400592-112401091	35	500	0	C	BARE1A_HV-LTR	LTR/Copia	0	1821	1335
1800	11432_chr7H-112864827-112865326	1	470	-30	C	BARE1A_HV-LTR	LTR/Copia	-15	1806	1312
1483	11452_chr7H-120150756-120151255	2	446	-54	C	BARE1_HV-LTR	LTR/Copia	-67	1762	1332
1283	11461_chr7H-122388417-122388916	1	150	-350	C	BARE-2_HV_LTR	LTR/Copia	-1085	726	577
974	11461_chr7H-122388417-122388916	381	499	-1	C	BARE1_HV-LTR	LTR/Copia	-1343	486	368
4043	11471_chr7H-127919289-127919788	1	500	0	+	BARE1A_HV-LTR	LTR/Copia	1314	1814	-7
474	11481_chr7H-133677183-133677682	1	317	-183	C	BARE-2_HV_LTR	LTR/Copia	-232	1589	1268
2760	11490_chr7H-137086760-137087259	28	500	0	+	INGA_HV_LTR	LTR/Copia	724	1195	-279
2036	11504_chr7H-145944217-145944716	2	500	0	C	BARE1A_HV-int	LTR/Copia	-3876	1416	911
2070	11506_chr7H-147007085-147007584	22	499	-1	C	BARE1A_HV-LTR	LTR/Copia	-195	1626	1138
3453	11523_chr7H-157935182-157935681	38	500	0	C	BARE1_HV-LTR	LTR/Copia	0	1829	1371
3609	11525_chr7H-158194196-158194695	2	500	0	C	BARE-2_HV_I	LTR/Copia	-3749	1245	748
780	11526_chr7H-159752540-159753039	11	247	-253	+	BARE1_HV-int	LTR/Copia	1857	2084	-3190
1428	11526_chr7H-159752540-159753039	254	500	0	+	BARE1_HV-int	LTR/Copia	2198	2442	-2832
2863	1152_chr1H-432276259-432276758	1	499	-1	C	Copia3_HV-int	LTR/Copia	-1548	7079	6574
1814	11530_chr7H-160654129-160654628	5	499	-1	+	BARE1_HV-int	LTR/Copia	272	756	-4518
3200	1154_chr1H-432615436-432615935	1	500	0	+	BARE1_HV-LTR	LTR/Copia	1226	1735	-94
850	11556_chr7H-172570996-172571495	1	413	-87	C	BARE1A_HV-int	LTR/Copia	-127	5165	4753
588	11561_chr7H-177375742-177376241	2	454	-46	+	BARE1A_HV-LTR	LTR/Copia	838	1352	-459
2496	11565_chr7H-178825721-178826220	1	408	-92	C	Copia3_HV-LTR	LTR/Copia	-1169	403	1
771	11565_chr7H-178825721-178826220	409	500	0	C	BARE-2_HV_LTR	LTR/Copia	-1602	209	118
1129	11568_chr7H-181332790-181333289	238	500	0	+	Copia1_HV-int	LTR/Copia	750	1016	-3480
2739	11571_chr7H-181947107-181947606	3	499	-1	+	BARE1_HV-int	LTR/Copia	4451	4947	-327
2433	1158_chr1H-435976487-435976986	1	496	-4	C	INGA_HV_I	LTR/Copia	-6162	2998	2502
608	11590_chr7H-190685392-190685891	126	496	-4	+	BARE-2_HV_LTR	LTR/Copia	1324	1722	-89
4192	1162_chr1H-436743630-436744129	2	500	0	C	Copia1_HV-int	LTR/Copia	-3910	586	88
1126	11631_chr7H-210950737-210951236	1	482	-18	C	Maximus_I	LTR/Copia	-6161	4799	4320
2570	11637_chr7H-214228156-214228655	75	500	0	C	Copia3_HV-LTR	LTR/Copia	-160	1412	969
233	11638_chr7H-215172170-215172669	1	25	-475	C	BARE-2_HV_LTR	LTR/Copia	-1631	180	156
2315	11649_chr7H-221622173-221622672	2	500	0	C	Maximus_I	LTR/Copia	-3186	7774	7270
952	11651_chr7H-221828184-221828683	339	500	0	+	BARE-2_HV_LTR	LTR/Copia	1	162	-1649
909	11652_chr7H-222329415-222329914	1	495	-5	C	BARE1A_HV-LTR	LTR/Copia	-250	1571	1033
2340	11657_chr7H-225075112-225075611	1	312	-188	C	Maximus_I	LTR/Copia	-10648	312	1
1382	11657_chr7H-225075112-225075611	313	500	0	C	Maximus_LTR	LTR/Copia	0	1416	1230
2002	11662_chr7H-227417805-227418304	1	496	-4	C	BARE-2_HV_LTR	LTR/Copia	-47	1774	1238
2146	11665_chr7H-228371450-228371949	9	491	-9	C	Copia3_HV-int	LTR/Copia	-1623	7004	6524
2636	11671_chr7H-232312082-232312581	1	500	0	C	Maximus_I	LTR/Copia	-4462	6498	5998
429	11679_chr7H-236223275-236223774	287	400	-100	+	BARE1A_HV-LTR	LTR/Copia	1641	1751	-70
4208	1167_chr1H-438604112-438604611	1	500	0	+	INGA_HV_I	LTR/Copia	2472	2972	-6188
501	11689_chr7H-238867216-238867715	1	62	-438	+	Copia1_HV-LTR	LTR/Copia	262	323	0
3208	11689_chr7H-238867216-238867715	63	500	0	+	Copia1_HV-int	LTR/Copia	1	460	-4036
4373	1169_chr1H-439010174-439010673	1	500	0	C	BARE1_HV-int	LTR/Copia	-3517	1757	1255
2559	11702_chr7H-246582676-246583175	3	500	0	+	BARE1A_HV-int	LTR/Copia	685	1181	-4111
2476	11710_chr7H-250769628-250770127	15	437	-63	C	BARE1A_HV-LTR	LTR/Copia	-728	1093	671
3024	11716_chr7H-254221603-254222102	1	350	-150	+	BARE-2_HV_LTR	LTR/Copia	1461	1811	0
1315	11716_chr7H-254221603-254222102	351	500	0	+	BARE-2_HV_I	LTR/Copia	1	151	-4843
3613	11720_chr7H-257235065-257235564	1	499	-1	C	BARE-2_HV_I	LTR/Copia	-2757	2237	1736
2107	11744_chr7H-265161994-265162493	2	500	0	C	Maximus_I	LTR/Copia	-2521	8439	7923
1958	11781_chr7H-278192811-278193310	3	476	-24	C	BARE1A_HV-LTR	LTR/Copia	-758	1063	591
930	1180_chr1H-443626350-443626849	11	370	-130	+	INAV_HV-int	LTR/Copia	4327	4687	-80
1041	11830_chr7H-295488192-295488691	6	461	-39	C	Maximus_I	LTR/Copia	-2465	8495	8013
1552	11831_chr7H-295559345-295559844	1	498	-2	+	BARE-2_HV_I	LTR/Copia	2437	2818	-2176
263	11832_chr7H-295781292-295781791	376	483	-17	+	Maximus_I	LTR/Copia	3659	3772	-7188
588	11866_chr7H-305327384-305327883	224	385	-115	C	Copia-4_HV-LTR	LTR/Copia	-346	631	471
2716	11887_chr7H-316257244-316257743	1	496	-4	C	BARE1A_HV-LTR	LTR/Copia	-11	1810	1293
574	11891_chr7H-317022516-317023015	77	438	-62	+	BARE1A_HV-LTR	LTR/Copia	1430	1821	0
659	11892_chr7H-317494495-317494994	14	94	-406	+	BARE1A_HV-LTR	LTR/Copia	1742	1821	0
2711	11892_chr7H-317494495-317494994	95	500	0	+	BARE1A_HV-int	LTR/Copia	1	404	-4888
238	11894_chr7H-317699169-317699668	257	500	0	+	BARE1A_HV-LTR	LTR/Copia	1309	1564	-257
2953	11896_chr7H-318023174-318023673	6	437	-63	+	BARE1A_HV-LTR	LTR/Copia	1387	1819	-2
1661	1190_chr1H-447423564-447424063	1	246	-254	C	Copia1_HV-int	LTR/Copia	-3412	1084	836
1413	11931_chr7H-330204651-330205150	1	493	-7	C	BARE-2_HV_LTR	LTR/Copia	-63	1748	1256
1129	11937_chr7H-331259814-331260313	23	313	-187	+	BARE-2_HV_LTR	LTR/Copia	1484	1811	0
2489	11947_chr7H-335962170-335962669	1	499	-1	C	INGA_HV_I	LTR/Copia	-6518	2642	2144
2341	1194_chr1H-449140295-449140794	6	500	0	+	BARE-2_HV_I	LTR/Copia	646	1146	-3848
3337	11970_chr7H-342399388-342399887	1	500	0	C	INGA_HV_I	LTR/Copia	-7308	1852	1353
4121	11971_chr7H-343744901-343745400	1	498	-2	+	Maximus_I	LTR/Copia	2838	3335	-7625
2160	11987_chr7H-348092928-348093427	1	318	-182	+	NIKITA_HV-LTR	LTR/Copia	104	418	-2000
1266	11987_chr7H-348092928-348093427	317	500	0	+	NIKITA_HV-LTR	LTR/Copia	141	323	-2095
2227	11996_chr7H-352076320-352076819	1	466	-34	C	BARE-2_HV_I	LTR/Copia	-1294	3700	3198
378	11_chr1H-4172913-4173412	3	229	-271	C	INAV_HV-int	LTR/Copia	-3643	1124	874
1854	12023_chr7H-363515241-363515740	2	271	-229	C	BARE1A_HV-LTR	LTR/Copia	-32	1789	1527
1811	12023_chr7H-363515241-363515740	240	500	0	C	BARE-2_HV_LTR	LTR/Copia	-334	1477	1224
3885	12037_chr7H-369639814-369640313	1	500	0	+	Copia1_HV-int	LTR/Copia	2213	2716	-1780
1772	12039_chr7H-369743776-369744275	1	154	-346	+	INGA_HV_LTR	LTR/Copia	172	635	-839
561	12039_chr7H-369743776-369744275	155	476	-24	C	INGA_HV_I	LTR/Copia	-1796	7364	7219
1772	12039_chr7H-369743776-369744275	477	500	0	+	INGA_HV_LTR	LTR/Copia	636	713	-761
3135	12061_chr7H-377464625-377465124	20	500	0	+	BARE-2_HV_LTR	LTR/Copia	1253	1718	-93
3238	12062_chr7H-377471735-377472234	3	500	0	+	BARE1_HV-LTR	LTR/Copia	1232	1737	-92
3633	12091_chr7H-388267633-388268132	1	500	0	+	BARE-2_HV_I	LTR/Copia	3461	3955	-1039
1775	12100_chr7H-391795942-391796441	1	499	-1	+	Copia2_HV-int	LTR/Copia	4629	5136	-2207
2563	12128_chr7H-401761614-401762113	3	499	-1	C	Maximus_I	LTR/Copia	-3087	7873	7378
3528	12139_chr7H-406477659-406478158	2	500	0	C	NIKITA_HV-LTR	LTR/Copia	-1460	958	467
865	12140_chr7H-406478446-406478945	62	186	-314	C	NIKITA_HV-LTR	LTR/Copia	-2155	263	141
2121	12140_chr7H-406478446-406478945	185	488	-12	C	NIKITA_HV-LTR	LTR/Copia	-2000	418	118
3268	12149_chr7H-410548651-410549150	1	500	0	C	Maximus_I	LTR/Copia	-6894	4066	3536
2307	12164_chr7H-417846678-417847177	1	500	0	+	BARE-2_HV_LTR	LTR/Copia	88	600	-1211
315	12168_chr7H-419146863-419147362	4	54	-446	C	BARE1_HV-int	LTR/Copia	-5222	52	2
1889	12168_chr7H-419146863-419147362	56	478	-22	C	BARE1_HV-LTR	LTR/Copia	0	1829	1418
4095	1216_chr1H-453847523-453848022	13	499	-1	C	BARE-2_HV_LTR	LTR/Copia	0	1811	1324
2357	12176_chr7H-423173494-423173993	71	500	0	+	BARE1_HV-LTR	LTR/Copia	993	1427	-402
4098	1219_chr1H-455430972-455431471	1	500	0	+	Maximus_I	LTR/Copia	4148	4647	-6313
1376	12201_chr7H-430953821-430954320	248	500	0	+	BARE-2_HV_LTR	LTR/Copia	1	253	-1558
744	12207_chr7H-431795744-431796243	49	479	-21	C	BARE-2_HV_LTR	LTR/Copia	-88	1741	1282
2998	12210_chr7H-432604214-432604713	5	500	0	C	BARE1A_HV-LTR	LTR/Copia	-720	1101	607
1317	12215_chr7H-435567608-435568107	95	457	-43	+	INGA_HV_I	LTR/Copia	7003	7346	-1814
3131	12220_chr7H-435965032-435965531	2	499	-1	C	BARE1_HV-LTR	LTR/Copia	-129	1700	1195
541	12224_chr7H-436636346-436636845	29	443	-57	C	BARE1A_HV-LTR	LTR/Copia	-88	1733	1283
2993	1222_chr1H-456761316-456761815	3	500	0	+	BARE1_HV-LTR	LTR/Copia	1212	1728	-101
1895	12235_chr7H-442857334-442857833	1	498	-2	+	INGA_HV_I	LTR/Copia	3955	4380	-4780
294	12263_chr7H-452427846-452428345	459	499	-1	C	BARE1A_HV-LTR	LTR/Copia	-1034	787	748
3468	12288_chr7H-461993593-461994092	1	500	0	C	NIKITA_HV-LTR	LTR/Copia	-1500	918	425
2105	1228_chr1H-458298455-458298954	3	315	-185	+	BARE1_HV-LTR	LTR/Copia	1281	1589	-240
1558	1228_chr1H-458298455-458298954	314	500	0	+	BARE-2_HV_LTR	LTR/Copia	1448	1634	-177
405	12291_chr7H-463868283-463868782	42	440	-60	C	Copia1_HV-int	LTR/Copia	-722	3774	3376
935	12308_chr7H-469475175-469475674	2	119	-381	+	BARE1_HV-LTR	LTR/Copia	1713	1829	0
3069	12311_chr7H-470370271-470370770	14	500	0	+	BARE1_HV-LTR	LTR/Copia	1180	1680	-149
3759	12322_chr7H-474770617-474771116	1	466	-34	+	BARE-2_HV_LTR	LTR/Copia	1346	1811	0
433	12324_chr7H-475281708-475282207	90	489	-11	+	BARE-2_HV_LTR	LTR/Copia	1262	1722	-89
2272	12336_chr7H-480505179-480505678	14	499	-1	C	BARE1A_HV-int	LTR/Copia	-52	5240	4757
3995	12362_chr7H-493133079-493133578	1	500	0	C	BARE1_HV-int	LTR/Copia	-91	5183	4687
892	12363_chr7H-493140773-493141272	39	175	-325	+	BARE1A_HV-LTR	LTR/Copia	1670	1804	-17
2386	12363_chr7H-493140773-493141272	180	500	0	+	BARE1_HV-int	LTR/Copia	2	321	-4953
731	12367_chr7H-496008041-496008540	95	451	-49	C	BARE-2_HV_LTR	LTR/Copia	0	1811	1434
3181	12377_chr7H-499808311-499808810	44	500	0	C	BARE1A_HV-LTR	LTR/Copia	0	1821	1378
2604	12381_chr7H-502077875-502078374	2	420	-80	C	BARE1_HV-int	LTR/Copia	-327	4947	4528
1696	12388_chr7H-503623014-503623513	40	500	0	+	BARE1A_HV-LTR	LTR/Copia	1324	1790	-31
2016	12394_chr7H-504482035-504482534	1	277	-223	+	BARE1_HV-LTR	LTR/Copia	847	1121	-708
1750	12394_chr7H-504482035-504482534	293	500	0	+	BARE-2_HV_LTR	LTR/Copia	1401	1607	-204
3290	12396_chr7H-504677732-504678231	1	500	0	C	BARE-2_HV_I	LTR/Copia	-2265	2729	2208
644	12411_chr7H-512426858-512427357	1	149	-351	+	BARE1A_HV-LTR	LTR/Copia	1587	1752	-69
248	12411_chr7H-512426858-512427357	342	371	-129	+	BARE1A_HV-LTR	LTR/Copia	1792	1821	0
1620	12420_chr7H-519084069-519084568	17	500	0	C	BARE1A_HV-int	LTR/Copia	-3465	1827	1344
247	12424_chr7H-520098161-520098660	461	494	-6	C	INGA_HV_LTR	LTR/Copia	0	1474	1441
3340	12461_chr7H-534575871-534576370	98	500	0	C	Maximus_I	LTR/Copia	-10402	558	153
2961	12462_chr7H-534998334-534998833	95	500	0	C	BARE1_HV-LTR	LTR/Copia	-16	1813	1421
3715	12475_chr7H-538223109-538223608	5	494	-6	+	BARE-2_HV_LTR	LTR/Copia	1322	1811	0
2622	12495_chr7H-543833102-543833601	1	326	-174	+	BARE-2_HV_LTR	LTR/Copia	1484	1811	0
490	12527_chr7H-557474868-557475367	146	498	-2	+	BARE-2_HV_LTR	LTR/Copia	1314	1717	-94
669	1252_chr1H-465559748-465560247	28	431	-69	+	INGA_HV_LTR	LTR/Copia	1	407	-1067
255	1252_chr1H-465559748-465560247	353	479	-21	C	INGA_HV_I	LTR/Copia	-2457	6703	6573
2389	12536_chr7H-559556383-559556882	1	500	0	+	BARE-2_HV_LTR	LTR/Copia	149	660	-1151
3398	12546_chr7H-562701902-562702401	1	500	0	+	BARE-2_HV_I	LTR/Copia	1717	2220	-2774
331	12552_chr7H-563783111-563783610	407	475	-25	+	Copia-5_HV-I	LTR/Copia	608	678	-4553
226	12552_chr7H-563783111-563783610	471	500	0	+	Copia-5_HV-I	LTR/Copia	1409	1438	-3793
3935	12559_chr7H-564787138-564787637	1	484	-16	+	BARE-2_HV_LTR	LTR/Copia	1327	1811	0
2815	12562_chr7H-566025179-566025678	1	339	-161	+	BARE-2_HV_LTR	LTR/Copia	1472	1811	0
1365	12562_chr7H-566025179-566025678	340	500	0	+	BARE-2_HV_I	LTR/Copia	1	161	-4833
3113	12572_chr7H-569833635-569834134	1	499	-1	+	BARE1A_HV-LTR	LTR/Copia	532	1028	-793
1157	12588_chr7H-576799727-576800226	1	173	-327	C	BARE1A_HV-int	LTR/Copia	-5117	175	1
1934	12588_chr7H-576799727-576800226	174	500	0	C	BARE1A_HV-LTR	LTR/Copia	0	1821	1475
500	12618_chr7H-587911817-587912316	1	78	-422	C	BARE1_HV-LTR	LTR/Copia	-1754	75	1
1765	12619_chr7H-588141088-588141587	3	500	0	C	INGA_HV_I	LTR/Copia	-705	8455	7955
4199	12626_chr7H-589310669-589311168	1	500	0	C	BARE-2_HV_LTR	LTR/Copia	-50	1761	1242
2824	12632_chr7H-592587563-592588062	2	500	0	C	BARE1_HV-LTR	LTR/Copia	-334	1495	971
4358	12637_chr7H-594591967-594592466	1	500	0	C	Copia-4_HV-I	LTR/Copia	-221	4266	3752
3226	12642_chr7H-597434177-597434676	1	500	0	C	BARE-2_HV_LTR	LTR/Copia	-63	1748	1253
586	12653_chr7H-599398799-599399298	419	498	-2	+	BARE1_HV-LTR	LTR/Copia	1	79	-1750
4309	12671_chr7H-603874544-603875043	1	500	0	+	BARE1_HV-int	LTR/Copia	1444	1943	-3331
1204	12677_chr7H-604669288-604669787	1	145	-355	+	BARE1_HV-int	LTR/Copia	3902	4046	-1228
1653	12684_chr7H-607307851-607308350	15	500	0	C	BARE1A_HV-LTR	LTR/Copia	-468	1353	849
679	12689_chr7H-610140684-610141183	412	495	-5	C	BARE1A_HV-LTR	LTR/Copia	0	1821	1740
4181	12694_chr7H-611087684-611088183	1	500	0	+	INAV_HV-int	LTR/Copia	790	1292	-3475
3400	12699_chr7H-612645200-612645699	2	466	-34	C	BARE-2_HV_LTR	LTR/Copia	-1344	467	1
386	12711_chr7H-615117442-615117941	39	186	-314	+	BARE-2_HV_LTR	LTR/Copia	1664	1811	0
743	12719_chr7H-618760680-618761179	3	348	-152	+	BARE-2_HV_LTR	LTR/Copia	1428	1811	0
1177	12719_chr7H-618760680-618761179	349	500	0	C	NIKITA_HV-LTR	LTR/Copia	-689	1729	1580
3006	12742_chr7H-624919110-624919609	1	363	-137	+	BARE-2_HV_LTR	LTR/Copia	623	986	-825
3228	12748_chr7H-626382778-626383277	6	400	-100	+	Maximus_I	LTR/Copia	10566	10960	0
806	12748_chr7H-626382778-626383277	401	499	-1	+	Maximus_LTR	LTR/Copia	1	99	-1317
3924	12753_chr7H-628715777-628716276	4	500	0	C	INGA_HV_LTR	LTR/Copia	-179	1295	800
4278	12754_chr7H-628747196-628747695	1	500	0	C	BARE1_HV-int	LTR/Copia	-4169	1105	594
3551	12756_chr7H-629043467-629043966	1	486	-14	+	BARE1_HV-LTR	LTR/Copia	1357	1829	0
2577	12763_chr7H-631769875-631770374	1	489	-11	+	BARE-2_HV_LTR	LTR/Copia	48	539	-1272
2787	12773_chr7H-634508369-634508868	1	498	-2	+	BARE1_HV-LTR	LTR/Copia	1110	1645	-184
3097	12775_chr7H-636520339-636520838	3	498	-2	C	BARE1_HV-int	LTR/Copia	-243	5031	4520
3203	12786_chr7H-638749872-638750371	1	442	-58	C	Copia1_HV-int	LTR/Copia	-4037	459	1
467	12786_chr7H-638749872-638750371	443	500	0	C	Copia1_HV-LTR	LTR/Copia	0	323	266
304	12797_chr7H-641894142-641894641	1	36	-464	C	BARE-2_HV_I	LTR/Copia	-4667	327	292
3800	12797_chr7H-641894142-641894641	37	500	0	C	BARE-2_HV_LTR	LTR/Copia	0	1811	1348
4289	12802_chr7H-642373649-642374148	1	500	0	+	BARE-2_HV_LTR	LTR/Copia	796	1296	-515
614	12803_chr7H-642514364-642514863	40	399	-101	+	BARE-2_HV_LTR	LTR/Copia	1410	1811	0
277	12803_chr7H-642514364-642514863	405	496	-4	+	BARE-2_HV_I	LTR/Copia	11	99	-4895
279	12806_chr7H-644246748-644247247	3	115	-385	+	BARE1A_HV-LTR	LTR/Copia	1711	1821	0
2308	12810_chr7H-644863217-644863716	1	500	0	C	Copia-4_HV-I	LTR/Copia	-1588	2899	2324
647	12819_chr7H-646854454-646854953	1	76	-424	C	BARE-2_HV_I	LTR/Copia	-4918	76	1
3225	12819_chr7H-646854454-646854953	77	498	-2	C	BARE-2_HV_LTR	LTR/Copia	0	1811	1390
2905	1282_chr1H-477504819-477505318	1	500	0	C	INGA_HV_I	LTR/Copia	-5760	3400	2903
4139	12848_chrUn-5088541-5089040	1	500	0	+	BARE-2_HV_I	LTR/Copia	3016	3514	-1480
2673	12852_chrUn-5971516-5972015	2	500	0	C	BARE1_HV-LTR	LTR/Copia	-328	1501	969
3246	12853_chrUn-6537387-6537886	31	500	0	C	NIKITA_HV-LTR	LTR/Copia	-424	1994	1423
759	1286_chr1H-478029887-478030386	21	494	-6	+	Copia1_HV-int	LTR/Copia	3807	4280	-216
2793	12870_chrUn-23884362-23884861	160	500	0	C	BARE-2_HV_LTR	LTR/Copia	0	1811	1470
2847	12881_chrUn-32183326-32183825	130	499	-1	C	BARE-2_HV_LTR	LTR/Copia	0	1811	1442
3504	12888_chrUn-44772999-44773498	2	500	0	C	BARE-2_HV_I	LTR/Copia	-1184	3810	3316
495	128_chr1H-35666237-35666736	341	457	-43	C	Maximus_LTR	LTR/Copia	0	1416	1301
3533	12908_chrUn-54830082-54830581	40	500	0	+	BARE-2_HV_LTR	LTR/Copia	1322	1783	-28
3320	12940_chrUn-71835975-71836474	1	500	0	+	BARE-2_HV_LTR	LTR/Copia	1235	1765	-46
4305	12970_chrUn-93284103-93284602	1	500	0	+	Copia1_HV-int	LTR/Copia	2121	2621	-1875
4304	12972_chrUn-94242804-94243303	1	500	0	C	Maximus_I	LTR/Copia	-7150	3810	3311
808	12974_chrUn-95111706-95112205	1	180	-320	+	BARE1A_HV-int	LTR/Copia	1036	1215	-4077
542	12974_chrUn-95111706-95112205	213	484	-16	+	BARE-2_HV_LTR	LTR/Copia	1430	1722	-89
3302	1298_chr1H-484395963-484396462	1	500	0	C	BARE-2_HV_LTR	LTR/Copia	-93	1736	1231
3437	12990_chrUn-104786966-104787465	1	495	-5	C	BARE-2_HV_LTR	LTR/Copia	-46	1783	1284
3259	13013_chrUn-122114087-122114586	1	500	0	C	BARE1_HV-LTR	LTR/Copia	-90	1739	1232
3164	13015_chrUn-122125744-122126243	1	500	0	C	BARE1_HV-LTR	LTR/Copia	-90	1739	1232
1887	1301_chr1H-485583806-485584305	202	498	-2	C	BARE1A_HV-LTR	LTR/Copia	0	1821	1504
592	13029_chrUn-131685569-131686068	6	279	-221	+	BARE-2_HV_LTR	LTR/Copia	1501	1811	0
3191	13039_chrUn-142118442-142118941	26	482	-18	+	BARE-2_HV_LTR	LTR/Copia	1322	1811	0
647	13048_chrUn-145085733-145086232	1	79	-421	C	BARE-2_HV_I	LTR/Copia	-4915	79	1
3217	13048_chrUn-145085733-145086232	80	500	0	C	BARE-2_HV_LTR	LTR/Copia	0	1811	1391
2677	13122_chrUn-182076074-182076573	1	406	-94	C	BARE-2_HV_LTR	LTR/Copia	-163	1648	1252
237	13122_chrUn-182076074-182076573	371	435	-65	+	BARE1_HV-LTR	LTR/Copia	1222	1286	-543
2499	13134_chrUn-188573650-188574149	18	485	-15	+	BARE1_HV-LTR	LTR/Copia	996	1465	-364
1472	13174_chrUn-222129756-222130255	323	500	0	+	BARE1_HV-LTR	LTR/Copia	1	177	-1652
4292	1317_chr1H-490751723-490752222	1	500	0	C	BARE1_HV-int	LTR/Copia	-3323	1951	1452
1746	13180_chrUn-224055817-224056316	1	359	-141	+	BARE-2_HV_LTR	LTR/Copia	1375	1811	0
1230	13180_chrUn-224055817-224056316	360	500	0	+	BARE-2_HV_I	LTR/Copia	1	141	-4853
2976	1319_chr1H-491377424-491377923	1	500	0	C	INGA_HV_I	LTR/Copia	-4172	4988	4489
245	131_chr1H-36185661-36186160	442	484	-16	C	Copia-5_HV-I	LTR/Copia	-930	4301	4259
480	13201_chrUn-239770974-239771473	52	123	-377	C	NIKITA_HV-LTR	LTR/Copia	-1930	488	414
1684	13201_chrUn-239770974-239771473	240	498	-2	C	NIKITA_HV-LTR	LTR/Copia	-1930	488	230
1604	1324_chr1H-492476021-492476520	1	190	-310	C	BARE-2_HV_LTR	LTR/Copia	-1620	191	1
4312	1326_chr1H-492837744-492838243	1	500	0	C	BARE1A_HV-int	LTR/Copia	-2089	3203	2704
4116	1340_chr1H-496311626-496312125	1	500	0	+	BARE1_HV-int	LTR/Copia	4221	4720	-554
3964	1352_chr1H-500061907-500062406	1	500	0	C	BARE-2_HV_LTR	LTR/Copia	-54	1757	1246
1727	1356_chr1H-502279704-502280203	85	483	-17	C	BARE1A_HV-LTR	LTR/Copia	0	1821	1411
2694	1390_chr1H-511716787-511717286	1	500	0	+	BARE1_HV-LTR	LTR/Copia	1147	1653	-176
2554	13_chr1H-4231977-4232476	141	494	-6	C	BARE1A_HV-LTR	LTR/Copia	0	1821	1479
404	1404_chr1H-515743036-515743535	2	170	-330	C	Maximus_I	LTR/Copia	-3355	7605	7437
349	1404_chr1H-515743036-515743535	411	484	-16	C	Maximus_I	LTR/Copia	-3765	7195	7121
784	141_chr1H-40533644-40534143	31	390	-110	C	Copia1_HV-int	LTR/Copia	-1160	3336	2977
3722	1420_chr1H-521586664-521587163	1	497	-3	C	BARE1_HV-LTR	LTR/Copia	-236	1593	1099
2792	1421_chr1H-521824784-521825283	3	474	-26	C	Maximus_I	LTR/Copia	-1687	9273	8801
480	1428_chr1H-525422212-525422711	52	123	-377	C	NIKITA_HV-LTR	LTR/Copia	-1930	488	414
1700	1428_chr1H-525422212-525422711	240	498	-2	C	NIKITA_HV-LTR	LTR/Copia	-1930	488	230
467	1430_chr1H-525625051-525625550	20	387	-113	C	BARE-2_HV_LTR	LTR/Copia	-74	1737	1319
3366	1436_chr1H-527574391-527574890	1	499	-1	C	BARE1A_HV-int	LTR/Copia	-4646	646	150
407	1447_chr1H-529581417-529581916	210	452	-48	+	Copia1_HV-int	LTR/Copia	1166	1408	-3088
839	1461_chr1H-532254682-532255181	1	118	-382	C	INGA_HV_LTR	LTR/Copia	-1356	118	1
2636	1463_chr1H-532380331-532380830	51	500	0	+	Copia3_HV-LTR	LTR/Copia	207	668	-904
266	1467_chr1H-533323602-533324101	1	112	-388	+	IKEROS_HV-LTR	LTR/Copia	266	380	0
4108	1481_chr1H-536866416-536866915	1	500	0	C	Maximus_LTR	LTR/Copia	-285	1131	632
4322	1536_chr1H-552221517-552222016	1	500	0	C	BARE-2_HV_LTR	LTR/Copia	-899	912	414
585	1539_chr1H-552891276-552891775	236	444	-56	+	INAV_HV-int	LTR/Copia	1051	1259	-3508
805	1564_chr2H-1984974-1985473	1	459	-41	C	BARE-2_HV_LTR	LTR/Copia	-2	1809	1324
689	1567_chr2H-3666136-3666635	31	397	-103	+	BARE-2_HV_LTR	LTR/Copia	1410	1811	0
347	1567_chr2H-3666136-3666635	398	498	-2	+	BARE-2_HV_I	LTR/Copia	1	99	-4895
3596	1587_chr2H-9643547-9644046	3	500	0	+	BARE-2_HV_LTR	LTR/Copia	1267	1770	-59
489	158_chr1H-46579452-46579951	1	276	-224	C	BARE1A_HV-LTR	LTR/Copia	-214	1607	1324
3245	1597_chr2H-12045450-12045949	2	500	0	+	BARE1_HV-LTR	LTR/Copia	1231	1737	-92
3241	166_chr1H-49395765-49396264	21	500	0	+	BARE-2_HV_LTR	LTR/Copia	1244	1715	-96
3091	1684_chr2H-41751378-41751877	1	498	-2	C	BARE-2_HV_LTR	LTR/Copia	-88	1741	1244
1779	1691_chr2H-45242096-45242595	294	500	0	+	BARE1_HV-LTR	LTR/Copia	347	553	-1276
2248	1695_chr2H-46631759-46632258	1	270	-230	+	BARE-2_HV_LTR	LTR/Copia	1226	1493	-318
1069	1695_chr2H-46631759-46632258	371	500	0	+	BARE-2_HV_LTR	LTR/Copia	1644	1774	-37
3481	1700_chr2H-47894480-47894979	11	500	0	+	NIKITA_HV-LTR	LTR/Copia	1	487	-1931
1845	1704_chr2H-51565436-51565935	6	358	-142	C	BARE1A_HV-LTR	LTR/Copia	-535	1286	939
1308	1704_chr2H-51565436-51565935	357	500	0	C	BARE-2_HV_LTR	LTR/Copia	-1015	796	653
3570	171_chr1H-51663398-51663897	2	500	0	C	BARE1A_HV-LTR	LTR/Copia	-653	1168	671
960	1744_chr2H-64881642-64882141	1	171	-329	+	BARE-2_HV_I	LTR/Copia	4712	4881	-113
2362	1744_chr2H-64881642-64882141	165	499	-1	+	BARE1A_HV-LTR	LTR/Copia	561	894	-927
639	175_chr1H-52394809-52395308	1	78	-422	C	BARE-2_HV_I	LTR/Copia	-4916	78	1
2993	175_chr1H-52394809-52395308	79	497	-3	C	BARE1_HV-LTR	LTR/Copia	0	1829	1424
2689	1764_chr2H-71434846-71435345	3	484	-16	+	INGA_HV_I	LTR/Copia	1890	2369	-6791
554	1768_chr2H-72528667-72529166	1	90	-410	+	BARE1_HV-LTR	LTR/Copia	1307	1396	-433
2785	1768_chr2H-72528667-72529166	92	447	-53	+	BARE-2_HV_LTR	LTR/Copia	1455	1811	0
555	1791_chr2H-77887274-77887773	10	371	-129	C	Copia1_HV-int	LTR/Copia	-1170	3326	3076
534	17_chr1H-5223173-5223672	3	468	-32	C	Copia1_HV-int	LTR/Copia	-1042	3454	2989
2137	1809_chr2H-83457825-83458324	1	317	-183	+	NIKITA_HV-LTR	LTR/Copia	105	418	-2000
1100	1809_chr2H-83457825-83458324	317	500	0	+	NIKITA_HV-LTR	LTR/Copia	142	391	-2027
2521	181_chr1H-55523373-55523872	1	500	0	+	BARE1A_HV-int	LTR/Copia	1880	2446	-2846
2691	1820_chr2H-87555369-87555868	1	345	-155	C	BARE-2_HV_LTR	LTR/Copia	-70	1741	1397
547	1820_chr2H-87555369-87555868	366	498	-2	C	BARE1_HV-LTR	LTR/Copia	-485	1344	1212
4162	1825_chr2H-89297913-89298412	1	500	0	C	Copia1_HV-int	LTR/Copia	-2216	2280	1781
3191	1834_chr2H-91363297-91363796	5	500	0	+	BARE-2_HV_LTR	LTR/Copia	1226	1738	-91
3496	1840_chr2H-94052398-94052897	1	496	-4	C	BARE1_HV-LTR	LTR/Copia	-34	1795	1291
643	1871_chr2H-104608241-104608740	14	494	-6	C	Copia1_HV-int	LTR/Copia	-2147	2349	1870
3527	1876_chr2H-107129451-107129950	4	500	0	+	BARE1_HV-LTR	LTR/Copia	1334	1812	-17
4076	1877_chr2H-107243361-107243860	2	500	0	C	BARE-2_HV_I	LTR/Copia	-2960	2034	1535
932	1881_chr2H-108136034-108136533	184	495	-5	C	BARE-2_HV_LTR	LTR/Copia	-646	1165	835
3075	1885_chr2H-109995948-109996447	16	500	0	C	NIKITA_HV-LTR	LTR/Copia	-1468	950	477
3016	1888_chr2H-113302633-113303132	1	500	0	C	Maximus_LTR	LTR/Copia	-672	744	246
2767	1891_chr2H-114576122-114576621	1	500	0	+	BARE-2_HV_LTR	LTR/Copia	833	1342	-469
3223	1896_chr2H-116836693-116837192	3	500	0	+	NIKITA_HV-LTR	LTR/Copia	210	691	-1727
2861	1908_chr2H-121135173-121135672	1	492	-8	C	BARE1_HV-LTR	LTR/Copia	-1057	772	281
3030	1935_chr2H-129393008-129393507	2	500	0	C	BARE1A_HV-LTR	LTR/Copia	-377	1444	943
1374	1952_chr2H-138046028-138046527	1	500	0	C	BARE1_HV-LTR	LTR/Copia	-67	1762	1246
3798	198_chr1H-64861344-64861843	5	500	0	C	BARE-2_HV_LTR	LTR/Copia	-130	1681	1187
1179	2001_chr2H-157002022-157002521	1	145	-355	C	INGA_HV_I	LTR/Copia	-9016	144	1
2445	2001_chr2H-157002022-157002521	146	500	0	C	INGA_HV_LTR	LTR/Copia	0	1474	1120
898	2014_chr2H-162637723-162638222	26	89	-411	+	NIKITA_HV-LTR	LTR/Copia	1231	1292	-1126
443	2014_chr2H-162637723-162638222	90	329	-171	C	INGA_HV_I	LTR/Copia	-2456	6704	6470
898	2014_chr2H-162637723-162638222	330	500	0	+	NIKITA_HV-LTR	LTR/Copia	1293	1459	-959
3198	2020_chr2H-164341414-164341913	3	500	0	C	INGA_HV_I	LTR/Copia	-6600	2560	2062
3413	2024_chr2H-165170142-165170641	1	500	0	C	BARE-2_HV_LTR	LTR/Copia	-47	1764	1240
2647	2041_chr2H-170603681-170604180	190	500	0	C	BARE-2_HV_LTR	LTR/Copia	0	1811	1500
3275	2050_chr2H-174271098-174271597	20	500	0	C	BARE1A_HV-LTR	LTR/Copia	-902	919	438
3879	2058_chr2H-176741835-176742334	26	500	0	+	BARE-2_HV_LTR	LTR/Copia	1324	1798	-13
4217	2065_chr2H-181911967-181912466	1	500	0	C	Copia3_HV-int	LTR/Copia	-6367	2260	1761
274	2076_chr2H-187365385-187365884	392	484	-16	C	Maximus_I	LTR/Copia	-5671	5289	5197
3276	2078_chr2H-188354456-188354955	1	500	0	+	BARE-2_HV_LTR	LTR/Copia	680	1200	-611
1069	2080_chr2H-188627731-188628230	1	500	0	+	Maximus_I	LTR/Copia	8432	9045	-1915
3082	2102_chr2H-196542469-196542968	1	500	0	+	BARE1_HV-int	LTR/Copia	4459	4958	-316
320	2108_chr2H-197883095-197883594	1	84	-416	C	BARE-2_HV_I	LTR/Copia	-4911	83	1
742	2108_chr2H-197883095-197883594	85	430	-70	C	BARE-2_HV_LTR	LTR/Copia	0	1811	1428
1770	2124_chr2H-203233844-203234343	1	500	0	+	BARE1A_HV-int	LTR/Copia	1544	2035	-3257
3310	2133_chr2H-204834144-204834643	60	500	0	C	BARE-2_HV_LTR	LTR/Copia	0	1811	1371
827	2147_chr2H-208805389-208805888	58	185	-315	C	BARE1_HV-LTR	LTR/Copia	-1707	122	1
1962	2155_chr2H-211243759-211244258	36	423	-77	+	BARE1A_HV-LTR	LTR/Copia	1410	1818	-3
341	2157_chr2H-212015669-212016168	1	99	-401	C	BARE1_HV-LTR	LTR/Copia	-155	1674	1564
3061	2157_chr2H-212015669-212016168	76	500	0	C	BARE1_HV-LTR	LTR/Copia	-156	1673	1250
3510	217_chr1H-74202919-74203418	1	500	0	+	BARE1_HV-int	LTR/Copia	1910	2407	-2867
1303	2191_chr2H-224236743-224237242	1	187	-313	C	NIKITA_HV-LTR	LTR/Copia	-2094	324	140
1791	2191_chr2H-224236743-224237242	188	447	-53	C	NIKITA_HV-LTR	LTR/Copia	-2003	415	159
1152	2192_chr2H-224273766-224274265	31	186	-314	C	NIKITA_HV-LTR	LTR/Copia	-2125	293	140
1865	2192_chr2H-224273766-224274265	187	466	-34	C	NIKITA_HV-LTR	LTR/Copia	-2003	415	142
2904	2202_chr2H-227781355-227781854	1	500	0	C	BARE1_HV-int	LTR/Copia	-447	4827	4328
1154	2213_chr2H-233364547-233365046	2	415	-85	+	BARE-2_HV_LTR	LTR/Copia	759	1206	-605
1778	2222_chr2H-236267990-236268489	13	423	-77	C	BARE1_HV-LTR	LTR/Copia	-117	1712	1281
650	2222_chr2H-236267990-236268489	426	500	0	+	BARE-2_HV_LTR	LTR/Copia	4	78	-1733
1791	2226_chr2H-237325898-237326397	39	457	-43	C	BARE1A_HV-LTR	LTR/Copia	0	1821	1410
1087	2233_chr2H-240921934-240922433	1	479	-21	C	BARE1_HV-int	LTR/Copia	-771	4503	4020
3101	2236_chr2H-242891474-242891973	1	426	-74	+	BARE1_HV-LTR	LTR/Copia	1417	1829	0
1953	2238_chr2H-243829034-243829533	1	498	-2	C	BARE1A_HV-LTR	LTR/Copia	-685	1136	641
1738	2257_chr2H-252133102-252133601	1	289	-211	C	Maximus_LTR	LTR/Copia	-280	1136	848
1658	2264_chr2H-255113602-255114101	51	500	0	C	INGA_HV_I	LTR/Copia	-7594	1566	1132
1937	2277_chr2H-258825078-258825577	1	500	0	C	BARE1_HV-int	LTR/Copia	-3107	2167	1674
2548	2282_chr2H-262513379-262513878	19	500	0	+	BARE1A_HV-LTR	LTR/Copia	1184	1670	-151
2602	2297_chr2H-267920785-267921284	6	499	-1	C	Maximus_I	LTR/Copia	-3703	7257	6767
4147	2318_chr2H-274062328-274062827	1	500	0	C	Maximus_I	LTR/Copia	-693	10267	9768
1294	231_chr1H-78236377-78236876	1	187	-313	C	NIKITA_HV-LTR	LTR/Copia	-2094	324	140
2126	231_chr1H-78236377-78236876	188	488	-12	C	NIKITA_HV-LTR	LTR/Copia	-2003	415	118
418	2321_chr2H-275368478-275368977	80	495	-5	+	INGA_HV_LTR	LTR/Copia	327	750	-724
4140	2325_chr2H-276064820-276065319	1	500	0	+	BARE1_HV-int	LTR/Copia	534	1058	-4216
442	2331_chr2H-277243162-277243661	9	226	-274	C	Maximus_I	LTR/Copia	-8588	2372	2155
1617	233_chr1H-79744499-79744998	1	466	-34	+	BARE-2_HV_LTR	LTR/Copia	731	1215	-596
3068	2345_chr2H-282315360-282315859	75	500	0	C	BARE1A_HV-LTR	LTR/Copia	0	1821	1407
798	2349_chr2H-283066676-283067175	1	112	-388	+	BARE1_HV-LTR	LTR/Copia	1718	1829	0
2286	2349_chr2H-283066676-283067175	113	500	0	+	BARE-2_HV_I	LTR/Copia	3260	3641	-1353
1890	2373_chr2H-289594637-289595136	117	500	0	+	BARE-2_HV_LTR	LTR/Copia	1	388	-1423
252	2378_chr2H-291384590-291385089	155	255	-245	C	IKEROS_HV-int	LTR/Copia	-6482	451	350
365	2378_chr2H-291384590-291385089	253	426	-74	C	IKEROS_HV-int	LTR/Copia	-6704	229	55
363	2405_chr2H-295799670-295800169	360	477	-23	+	Copia1_HV-int	LTR/Copia	1173	1290	-3206
1502	2413_chr2H-299833983-299834482	66	500	0	+	Maximus_I	LTR/Copia	7293	7742	-3218
546	2421_chr2H-304874598-304875097	103	499	-1	+	BARE-2_HV_LTR	LTR/Copia	1283	1717	-104
1546	2429_chr2H-308734539-308735038	1	499	-1	+	BARE1A_HV-LTR	LTR/Copia	1246	1733	-88
2588	2437_chr2H-311052703-311053202	170	500	0	C	BARE-2_HV_LTR	LTR/Copia	0	1811	1480
2265	2445_chr2H-312443059-312443558	1	500	0	+	BARE1_HV-LTR	LTR/Copia	1268	1775	-54
3563	2450_chr2H-316576613-316577112	41	500	0	+	BARE-2_HV_LTR	LTR/Copia	1323	1782	-29
3480	2454_chr2H-317491860-317492359	1	499	-1	C	INGA_HV_I	LTR/Copia	-7750	1410	913
3284	2530_chr2H-344011731-344012230	1	500	0	C	BARE1_HV-LTR	LTR/Copia	-90	1739	1233
2017	2540_chr2H-345987046-345987545	204	500	0	C	BARE1A_HV-LTR	LTR/Copia	-1146	675	380
3504	2542_chr2H-346837937-346838436	1	500	0	+	Maximus_I	LTR/Copia	2731	3230	-7730
4245	2548_chr2H-349204182-349204681	1	500	0	+	BARE-2_HV_LTR	LTR/Copia	1245	1755	-56
454	2549_chr2H-349287801-349288300	58	333	-167	+	Copia1_HV-int	LTR/Copia	3370	3657	-839
1294	2554_chr2H-351344532-351345031	1	186	-314	C	NIKITA_HV-LTR	LTR/Copia	-2094	324	141
2158	2554_chr2H-351344532-351345031	185	488	-12	C	NIKITA_HV-LTR	LTR/Copia	-2000	418	118
473	2582_chr2H-360251767-360252266	96	246	-254	+	NIKITA_HV-LTR	LTR/Copia	2269	2418	0
233	2582_chr2H-360251767-360252266	247	309	-191	+	INGA_HV_I	LTR/Copia	1	62	-9098
400	2583_chr2H-360858619-360859118	2	146	-354	+	Maximus_I	LTR/Copia	8426	8565	-2395
245	2583_chr2H-360858619-360859118	271	367	-133	+	Maximus_I	LTR/Copia	8560	8659	-2301
603	2591_chr2H-362796868-362797367	119	488	-12	C	BARE1A_HV-LTR	LTR/Copia	-88	1733	1324
1784	2595_chr2H-365143410-365143909	2	499	-1	+	BARE1A_HV-int	LTR/Copia	1176	1679	-3613
978	2596_chr2H-365300169-365300668	61	495	-5	+	Copia-4_HV-I	LTR/Copia	232	666	-3821
3007	2608_chr2H-371269414-371269913	3	500	0	+	Maximus_LTR	LTR/Copia	846	1343	-73
2294	2611_chr2H-372935750-372936249	1	499	-1	+	Maximus_I	LTR/Copia	5821	6293	-4667
242	2634_chr2H-383488240-383488739	393	479	-21	+	INGA_HV_LTR	LTR/Copia	1016	1098	-376
321	2642_chr2H-386303850-386304349	234	381	-119	+	BARE1A_HV-LTR	LTR/Copia	907	1046	-765
2916	2650_chr2H-388649168-388649667	1	500	0	+	BARE1_HV-LTR	LTR/Copia	966	1498	-331
2806	2651_chr2H-388754659-388755158	3	497	-3	C	BARE1_HV-LTR	LTR/Copia	-324	1505	964
2620	2652_chr2H-389545276-389545775	14	500	0	C	Maximus_I	LTR/Copia	-2245	8715	8229
3907	2666_chr2H-397593294-397593793	3	500	0	C	BARE1_HV-LTR	LTR/Copia	-655	1174	677
4144	2667_chr2H-397633736-397634235	1	500	0	+	BARE1A_HV-LTR	LTR/Copia	301	800	-1021
3356	266_chr1H-93290484-93290983	3	499	-1	+	BARE-2_HV_LTR	LTR/Copia	188	685	-1126
1655	2674_chr2H-399257079-399257578	1	495	-5	+	BARE1A_HV-int	LTR/Copia	1581	2066	-3226
1339	2687_chr2H-405656740-405657239	1	186	-314	C	NIKITA_HV-LTR	LTR/Copia	-2094	324	141
2155	2687_chr2H-405656740-405657239	185	488	-12	C	NIKITA_HV-LTR	LTR/Copia	-2000	418	118
552	2698_chr2H-409628457-409628956	385	500	0	C	BARE1A_HV-int	LTR/Copia	-4276	998	883
3230	2700_chr2H-410237359-410237858	1	500	0	C	BARE-2_HV_I	LTR/Copia	-3724	1270	769
1877	2715_chr2H-416510266-416510765	204	500	0	C	INGA_HV_I	LTR/Copia	-5106	4054	3758
1796	2733_chr2H-423986915-423987414	1	413	-87	C	INGA_HV_LTR	LTR/Copia	-497	977	296
572	2742_chr2H-426015059-426015558	4	486	-14	+	Copia1_HV-int	LTR/Copia	3889	4373	-123
573	2743_chr2H-426779302-426779801	165	496	-4	C	BARE-2_HV_LTR	LTR/Copia	-30	1781	1430
4026	2755_chr2H-429846053-429846552	1	500	0	C	Copia3_HV-int	LTR/Copia	-4296	4331	3837
3198	2760_chr2H-431779537-431780036	1	500	0	+	BARE-2_HV_LTR	LTR/Copia	1249	1766	-63
904	2762_chr2H-432660763-432661262	270	494	-6	+	BARE-2_HV_LTR	LTR/Copia	1415	1644	-167
3458	2763_chr2H-432789163-432789662	1	500	0	C	BARE1_HV-int	LTR/Copia	-1340	3934	3435
2333	2767_chr2H-434888443-434888942	180	500	0	C	BARE1A_HV-LTR	LTR/Copia	0	1821	1503
3181	2780_chr2H-438369337-438369836	26	477	-23	+	BARE1_HV-LTR	LTR/Copia	1332	1769	-60
255	2780_chr2H-438369337-438369836	473	500	0	+	BARE1_HV-int	LTR/Copia	793	820	-4454
2196	2782_chr2H-438873795-438874294	1	317	-183	+	NIKITA_HV-LTR	LTR/Copia	105	418	-2000
1293	2782_chr2H-438873795-438874294	316	500	0	+	NIKITA_HV-LTR	LTR/Copia	141	323	-2095
2167	2802_chr2H-447976990-447977489	1	363	-137	+	NIKITA_HV-LTR	LTR/Copia	546	1128	-1290
352	2802_chr2H-447976990-447977489	364	500	0	C	INGA_HV_I	LTR/Copia	-2476	6684	6563
770	2811_chr2H-450196261-450196760	361	500	0	+	Maximus_LTR	LTR/Copia	2	141	-1275
1387	2813_chr2H-450497969-450498468	7	462	-38	+	BARE-2_HV_LTR	LTR/Copia	699	1188	-623
2470	2823_chr2H-455105515-455106014	1	500	0	+	Maximus_I	LTR/Copia	7481	8004	-2956
1862	2837_chr2H-461220083-461220582	1	311	-189	C	INGA_HV_I	LTR/Copia	-4309	4851	4541
2473	2864_chr2H-470370297-470370796	2	494	-6	+	BARE-2_HV_LTR	LTR/Copia	737	1240	-571
1874	2866_chr2H-471970770-471971269	1	270	-230	+	TREP46	LTR/Copia	354	624	-467
2555	2879_chr2H-475245221-475245720	7	500	0	+	Copia3_HV-LTR	LTR/Copia	302	784	-788
594	2883_chr2H-476005140-476005639	59	416	-84	+	BARE-2_HV_LTR	LTR/Copia	1410	1811	0
332	2883_chr2H-476005140-476005639	417	491	-9	+	BARE-2_HV_I	LTR/Copia	1	75	-4919
1549	2913_chr2H-485961620-485962119	2	500	0	C	INAV_HV-int	LTR/Copia	-2665	2102	1597
3780	2914_chr2H-486997841-486998340	1	454	-46	C	BARE-2_HV_LTR	LTR/Copia	-33	1778	1324
2894	2917_chr2H-487694992-487695491	1	500	0	+	BARE1_HV-int	LTR/Copia	1389	1888	-3386
3768	291_chr1H-103692263-103692762	6	500	0	+	Maximus_LTR	LTR/Copia	301	798	-618
1303	2920_chr2H-488078642-488079141	5	497	-3	+	INGA_HV_I	LTR/Copia	1416	1902	-7258
476	2922_chr2H-488210584-488211083	221	498	-2	+	BARE-2_HV_LTR	LTR/Copia	1319	1608	-203
1083	2925_chr2H-490492686-490493185	3	184	-316	C	BARE1_HV-int	LTR/Copia	-4537	737	556
2058	292_chr1H-104206937-104207436	10	500	0	+	Maximus_I	LTR/Copia	9845	10314	-646
2470	2943_chr2H-497447599-497448098	4	482	-18	C	Maximus_I	LTR/Copia	-3010	7950	7472
4006	2948_chr2H-498665621-498666120	1	500	0	+	BARE1A_HV-int	LTR/Copia	2595	3094	-2198
664	2977_chr2H-511191021-511191520	32	285	-215	C	INGA_HV_LTR	LTR/Copia	-1194	280	29
358	2977_chr2H-511191021-511191520	288	349	-151	C	INGA_HV_I	LTR/Copia	0	9160	9097
2957	2978_chr2H-512967023-512967522	3	500	0	+	Maximus_I	LTR/Copia	7345	7842	-3118
2006	2983_chr2H-514163915-514164414	15	500	0	C	BARE1_HV-LTR	LTR/Copia	-736	1093	607
4493	2991_chr2H-517697385-517697884	1	500	0	C	BARE-2_HV_LTR	LTR/Copia	-1272	539	39
1739	2_chr1H-1222717-1223216	238	464	-36	+	BARE1_HV-LTR	LTR/Copia	1	226	-1603
486	3001_chr2H-520457709-520458208	119	461	-39	+	BARE-2_HV_LTR	LTR/Copia	1283	1630	-191
532	301_chr1H-106471786-106472285	47	384	-116	C	BARE-2_HV_LTR	LTR/Copia	-189	1640	1295
3830	3023_chr2H-528369099-528369598	1	500	0	C	Copia1_HV-int	LTR/Copia	-3960	536	35
3289	3024_chr2H-528444071-528444570	1	500	0	C	BARE-2_HV_LTR	LTR/Copia	-77	1752	1252
680	3031_chr2H-530348579-530349078	25	467	-33	+	BARE-2_HV_LTR	LTR/Copia	1322	1809	-2
289	3031_chr2H-530348579-530349078	470	500	0	C	Maximus_LTR	LTR/Copia	-623	793	763
2126	3034_chr2H-531902588-531903087	1	276	-224	+	BARE1_HV-LTR	LTR/Copia	1555	1829	0
427	3050_chr2H-538026044-538026543	1	294	-206	+	BARE-2_HV_LTR	LTR/Copia	1496	1821	0
3804	3064_chr2H-545248994-545249493	1	500	0	+	BARE-2_HV_LTR	LTR/Copia	1246	1756	-55
3067	3073_chr2H-550609451-550609950	2	500	0	+	Maximus_I	LTR/Copia	6365	6864	-4096
553	3074_chr2H-551633580-551634079	1	69	-431	+	Copia3_HV-LTR	LTR/Copia	1506	1572	0
1771	3085_chr2H-557894920-557895419	1	500	0	+	BARE1_HV-int	LTR/Copia	260	751	-4523
2457	3088_chr2H-559046886-559047385	1	496	-4	C	BARE-2_HV_I	LTR/Copia	-211	4783	4283
293	3094_chr2H-562281688-562282187	126	219	-281	+	BARE1A_HV-LTR	LTR/Copia	1296	1390	-439
564	3094_chr2H-562281688-562282187	278	500	0	+	BARE-2_HV_LTR	LTR/Copia	1485	1728	-83
2196	3112_chr2H-567537385-567537884	1	317	-183	+	NIKITA_HV-LTR	LTR/Copia	105	418	-2000
1332	3112_chr2H-567537385-567537884	316	500	0	+	NIKITA_HV-LTR	LTR/Copia	141	323	-2095
3313	3119_chr2H-569322027-569322526	1	500	0	+	BARE1_HV-LTR	LTR/Copia	1232	1739	-90
3108	3127_chr2H-571688717-571689216	2	500	0	+	BARE1A_HV-int	LTR/Copia	4774	5273	-19
3888	3136_chr2H-576898608-576899107	1	500	0	+	Copia3_HV-int	LTR/Copia	7121	7620	-1007
3737	313_chr1H-110677422-110677921	1	500	0	C	BARE1_HV-LTR	LTR/Copia	-136	1693	1204
2462	3142_chr2H-577622648-577623147	1	500	0	C	Maximus_I	LTR/Copia	-4594	6366	5877
4205	3145_chr2H-578497657-578498156	1	500	0	C	BARE1A_HV-int	LTR/Copia	-1228	4064	3565
3327	3148_chr2H-579867673-579868172	1	500	0	C	Maximus_I	LTR/Copia	-3562	7398	6884
338	3162_chr2H-585080806-585081305	6	166	-334	+	BARE-2_HV_LTR	LTR/Copia	1012	1165	-646
2300	316_chr1H-112269167-112269666	2	500	0	C	BARE1_HV-LTR	LTR/Copia	-975	854	327
283	3186_chr2H-594821346-594821845	1	71	-429	C	BARE-2_HV_I	LTR/Copia	-4923	71	1
672	3186_chr2H-594821346-594821845	72	430	-70	C	BARE-2_HV_LTR	LTR/Copia	0	1811	1410
685	3199_chr2H-597711312-597711811	25	249	-251	+	BARE1A_HV-LTR	LTR/Copia	898	1142	-679
298	3199_chr2H-597711312-597711811	415	479	-21	+	BARE1_HV-LTR	LTR/Copia	1312	1383	-446
4179	31_chr1H-8740312-8740811	1	492	-8	C	Copia1_HV-int	LTR/Copia	-4003	493	1
2965	3224_chr2H-604482460-604482959	2	500	0	C	Maximus_I	LTR/Copia	-3791	7169	6671
4243	3255_chr2H-612466949-612467448	1	500	0	+	BARE1_HV-int	LTR/Copia	1686	2185	-3089
2531	3267_chr2H-614979528-614980027	1	500	0	+	INGA_HV_LTR	LTR/Copia	190	704	-770
2410	3290_chr2H-621753837-621754336	2	360	-140	+	BARE1A_HV-LTR	LTR/Copia	1475	1821	0
1137	3290_chr2H-621753837-621754336	362	500	0	+	BARE1_HV-int	LTR/Copia	2	140	-5134
700	3296_chr2H-624007459-624007958	28	466	-34	+	BARE1A_HV-LTR	LTR/Copia	1324	1796	-25
2958	3303_chr2H-626515919-626516418	1	500	0	+	BARE-2_HV_LTR	LTR/Copia	92	595	-1216
2525	3307_chr2H-627603407-627603906	72	500	0	C	BARE-2_HV_LTR	LTR/Copia	-439	1372	922
2360	3326_chr2H-634072169-634072668	1	481	-19	C	Copia-4_HV-I	LTR/Copia	-2691	1796	1317
2659	3351_chr2H-642469870-642470369	3	500	0	C	BARE1_HV-LTR	LTR/Copia	-328	1501	965
228	3361_chr2H-645838048-645838547	340	466	-34	C	NIKITA_HV-LTR	LTR/Copia	-1537	881	756
1360	3365_chr2H-646891167-646891666	1	186	-314	C	NIKITA_HV-LTR	LTR/Copia	-2094	324	141
2139	3365_chr2H-646891167-646891666	185	488	-12	C	NIKITA_HV-LTR	LTR/Copia	-2000	418	118
2016	3368_chr2H-647560925-647561424	1	500	0	+	NIKITA_HV-LTR	LTR/Copia	1965	2242	-176
720	3387_chr2H-652310786-652311285	225	496	-4	C	INGA_HV_I	LTR/Copia	-2444	6716	6440
1725	3395_chr2H-655589621-655590120	1	499	-1	+	NIKITA_HV-LTR	LTR/Copia	344	1135	-1283
4195	3397_chr2H-655701410-655701909	1	500	0	+	BARE1_HV-int	LTR/Copia	1657	2155	-3119
2142	3402_chr2H-658704644-658705143	1	317	-183	+	NIKITA_HV-LTR	LTR/Copia	105	418	-2000
1293	3402_chr2H-658704644-658705143	316	500	0	+	NIKITA_HV-LTR	LTR/Copia	141	323	-2095
243	3443_chr2H-673597695-673598194	1	31	-469	C	BARE1A_HV-LTR	LTR/Copia	-1790	31	1
2100	3443_chr2H-673597695-673598194	32	500	0	C	BARE1A_HV-int	LTR/Copia	0	5292	4804
3227	3452_chr2H-674696250-674696749	1	391	-109	+	BARE-2_HV_LTR	LTR/Copia	1421	1811	0
2634	3481_chr2H-682162722-682163221	153	500	0	+	BARE1_HV-LTR	LTR/Copia	1	345	-1484
1943	3503_chr2H-688927209-688927708	1	500	0	+	BARE1_HV-LTR	LTR/Copia	935	1530	-299
3767	3533_chr2H-696846290-696846789	1	481	-19	+	BARE-2_HV_LTR	LTR/Copia	1332	1811	0
3302	3545_chr2H-700418304-700418803	30	500	0	C	NIKITA_HV-LTR	LTR/Copia	-1361	1057	576
3268	3546_chr2H-700916571-700917070	6	500	0	C	BARE1_HV-LTR	LTR/Copia	-77	1752	1250
4112	3548_chr2H-701237503-701238002	1	500	0	C	BARE1A_HV-int	LTR/Copia	-4604	688	189
643	3565_chr2H-703987792-703988291	67	484	-16	+	BARE-2_HV_LTR	LTR/Copia	1319	1785	-26
1293	3576_chr2H-706861620-706862119	1	186	-314	C	NIKITA_HV-LTR	LTR/Copia	-2094	324	141
2150	3576_chr2H-706861620-706862119	185	500	0	C	NIKITA_HV-LTR	LTR/Copia	-2000	418	106
1304	3590_chr2H-710722651-710723150	1	186	-314	C	NIKITA_HV-LTR	LTR/Copia	-2094	324	141
2094	3590_chr2H-710722651-710723150	185	488	-12	C	NIKITA_HV-LTR	LTR/Copia	-2000	418	118
1467	3597_chr2H-712782598-712783097	4	267	-233	C	BARE1A_HV-LTR	LTR/Copia	-790	1031	768
270	3608_chr2H-716508275-716508774	1	42	-458	+	BARE-2_HV_LTR	LTR/Copia	782	821	-1000
2269	3615_chr2H-718620274-718620773	1	500	0	+	BARE1A_HV-int	LTR/Copia	3399	3898	-1394
708	3617_chr2H-719168630-719169129	310	500	0	C	BARE1A_HV-LTR	LTR/Copia	0	1821	1626
3538	3631_chr2H-722956060-722956559	1	464	-36	+	BARE-2_HV_LTR	LTR/Copia	1348	1811	0
2100	3664_chr2H-733195169-733195668	1	317	-183	+	NIKITA_HV-LTR	LTR/Copia	105	418	-2000
1332	3664_chr2H-733195169-733195668	316	500	0	+	NIKITA_HV-LTR	LTR/Copia	141	323	-2095
2859	3671_chr2H-735771546-735772045	1	500	0	+	BARE1_HV-LTR	LTR/Copia	965	1499	-330
4126	3686_chr2H-740223614-740224113	1	500	0	C	BARE1_HV-int	LTR/Copia	-3478	1796	1294
1152	3721_chr2H-748758394-748758893	2	415	-85	+	BARE1A_HV-LTR	LTR/Copia	757	1181	-640
4060	3750_chr2H-758655756-758656255	14	498	-2	+	Copia1_HV-int	LTR/Copia	100	586	-3910
2785	3757_chr2H-759998420-759998919	1	497	-3	C	BARE1_HV-LTR	LTR/Copia	-166	1663	1156
2486	3765_chr2H-763559799-763560298	33	500	0	C	BARE1A_HV-LTR	LTR/Copia	0	1821	1335
1956	3776_chr2H-765540719-765541218	13	500	0	C	INAV_HV-int	LTR/Copia	-904	3863	3377
3002	3811_chr3H-7697131-7697630	1	500	0	C	BARE1_HV-LTR	LTR/Copia	-461	1368	866
1717	3821_chr3H-10935764-10936263	1	207	-293	C	BARE-2_HV_LTR	LTR/Copia	-218	1593	1388
1614	3821_chr3H-10935764-10936263	208	500	0	C	BARE1A_HV-LTR	LTR/Copia	-546	1275	986
1306	3843_chr3H-15485966-15486465	1	185	-315	C	NIKITA_HV-LTR	LTR/Copia	-2094	324	142
2166	3843_chr3H-15485966-15486465	185	488	-12	C	NIKITA_HV-LTR	LTR/Copia	-2000	418	118
2859	3848_chr3H-17274456-17274955	35	483	-17	C	BARE1A_HV-LTR	LTR/Copia	-5	1816	1355
948	3871_chr3H-24143158-24143657	1	317	-183	C	INAV_HV-int	LTR/Copia	-155	4612	4295
1431	3889_chr3H-29081863-29082362	6	312	-188	+	BARE-2_HV_I	LTR/Copia	4651	4994	0
732	3889_chr3H-29081863-29082362	313	438	-62	+	BARE-2_HV_LTR	LTR/Copia	1	126	-1685
263	388_chr1H-137120372-137120871	1	237	-263	C	BARE-2_HV_LTR	LTR/Copia	-246	1565	1322
779	3895_chr3H-31242410-31242909	153	251	-249	C	Maximus_I	LTR/Copia	-10402	558	458
1809	3895_chr3H-31242410-31242909	250	500	0	C	Maximus_I	LTR/Copia	-10646	314	64
3546	3896_chr3H-31510469-31510968	1	495	-5	C	BARE1_HV-LTR	LTR/Copia	-2	1827	1348
2057	3907_chr3H-32962730-32963229	1	499	-1	C	BARE1_HV-int	LTR/Copia	-2823	2451	1851
3123	3916_chr3H-34684079-34684578	137	500	0	C	BARE-2_HV_LTR	LTR/Copia	0	1811	1447
301	3917_chr3H-34931775-34932274	3	53	-447	C	BARE1A_HV-int	LTR/Copia	-3895	1397	1347
3472	3921_chr3H-36706528-36707027	1	500	0	C	BARE1A_HV-LTR	LTR/Copia	-1019	802	305
2971	3942_chr3H-42071906-42072405	1	500	0	+	BARE1_HV-LTR	LTR/Copia	1198	1704	-125
2089	3946_chr3H-43702076-43702575	1	250	-250	+	BARE1_HV-int	LTR/Copia	440	689	-4585
2094	3946_chr3H-43702076-43702575	247	500	0	+	BARE1_HV-int	LTR/Copia	897	1151	-4123
2113	3947_chr3H-43816022-43816521	1	256	-244	C	BARE1_HV-int	LTR/Copia	-4121	1153	897
2070	3947_chr3H-43816022-43816521	253	500	0	C	BARE1_HV-int	LTR/Copia	-4585	689	442
2621	3958_chr3H-49777711-49778210	8	500	0	+	BARE1A_HV-LTR	LTR/Copia	1355	1888	-3404
3788	3962_chr3H-50691008-50691507	1	500	0	+	Copia3_HV-int	LTR/Copia	6531	7035	-1592
3256	3965_chr3H-51993832-51994331	1	500	0	C	BARE1_HV-LTR	LTR/Copia	-91	1738	1233
3307	3983_chr3H-61158545-61159044	1	479	-21	+	Maximus_I	LTR/Copia	6840	7318	-3642
1321	3986_chr3H-63475158-63475657	1	186	-314	C	NIKITA_HV-LTR	LTR/Copia	-2094	324	141
2165	3986_chr3H-63475158-63475657	185	488	-12	C	NIKITA_HV-LTR	LTR/Copia	-2000	418	118
4112	3987_chr3H-64236326-64236825	6	500	0	+	BARE1_HV-int	LTR/Copia	1858	2352	-2922
3904	3990_chr3H-65583859-65584358	1	500	0	+	Maximus_LTR	LTR/Copia	368	869	-547
2200	3993_chr3H-67842386-67842885	3	499	-1	+	Maximus_I	LTR/Copia	7580	8055	-2905
2267	4002_chr3H-71716724-71717223	1	500	0	C	BARE1A_HV-LTR	LTR/Copia	-217	1604	1098
2159	4019_chr3H-78902019-78902518	1	317	-183	+	NIKITA_HV-LTR	LTR/Copia	105	418	-2000
1301	4019_chr3H-78902019-78902518	316	500	0	+	NIKITA_HV-LTR	LTR/Copia	141	323	-2095
1258	4022_chr3H-79974176-79974675	352	500	0	+	INGA_HV_I	LTR/Copia	1482	1630	-7530
1377	4036_chr3H-84984880-84985379	1	166	-334	+	BARE-2_HV_LTR	LTR/Copia	1645	1811	0
1691	4037_chr3H-85024409-85024908	1	200	-300	+	BARE-2_HV_LTR	LTR/Copia	1611	1811	0
3933	4051_chr3H-89210431-89210930	1	500	0	C	INGA_HV_I	LTR/Copia	-5425	3735	3235
3554	4062_chr3H-94468069-94468568	12	498	-2	C	BARE1A_HV-LTR	LTR/Copia	0	1821	1335
3169	4063_chr3H-94494433-94494932	1	500	0	C	BARE1_HV-LTR	LTR/Copia	-163	1666	1161
3306	4069_chr3H-97367273-97367772	1	499	-1	C	BARE-2_HV_LTR	LTR/Copia	-93	1736	1231
301	4077_chr3H-99117905-99118404	363	496	-4	C	Copia1_HV-int	LTR/Copia	-2064	2432	2293
1738	4093_chr3H-105079731-105080230	1	209	-291	C	BARE-2_HV_LTR	LTR/Copia	-234	1577	1370
1522	4093_chr3H-105079731-105080230	212	499	-1	C	BARE1A_HV-LTR	LTR/Copia	-535	1286	1002
2927	4105_chr3H-108957912-108958411	1	499	-1	+	BARE1_HV-int	LTR/Copia	1770	2268	-3006
769	4122_chr3H-116544386-116544885	40	462	-38	C	Copia1_HV-int	LTR/Copia	-2042	2454	2026
810	4126_chr3H-119055185-119055684	1	394	-106	C	BARE-2_HV_LTR	LTR/Copia	-62	1749	1319
4218	4127_chr3H-119285554-119286053	1	500	0	+	Copia3_HV-int	LTR/Copia	3808	4298	-4329
924	4131_chr3H-119841421-119841920	1	120	-380	C	BARE1A_HV-LTR	LTR/Copia	-1701	120	1
3041	4131_chr3H-119841421-119841920	121	500	0	C	BARE1A_HV-int	LTR/Copia	0	5292	4914
3142	4132_chr3H-120093593-120094092	1	500	0	+	BARE1_HV-int	LTR/Copia	4583	5083	-191
1418	4141_chr3H-124102654-124103153	5	492	-8	C	BARE1A_HV-LTR	LTR/Copia	-211	1610	1112
4136	4143_chr3H-124602238-124602737	1	500	0	C	BARE1_HV-int	LTR/Copia	-3466	1808	1305
3733	4148_chr3H-128750428-128750927	2	458	-42	+	BARE-2_HV_LTR	LTR/Copia	1355	1811	0
1563	414_chr1H-145705512-145706011	5	500	0	+	INGA_HV_I	LTR/Copia	6298	6806	-2354
582	4164_chr3H-134031423-134031922	25	197	-303	C	BARE1_HV-int	LTR/Copia	-5101	173	2
649	4164_chr3H-134031423-134031922	199	497	-3	C	BARE-2_HV_LTR	LTR/Copia	0	1811	1493
2069	416_chr1H-147527683-147528182	1	317	-183	+	NIKITA_HV-LTR	LTR/Copia	105	418	-2000
1307	416_chr1H-147527683-147528182	316	500	0	+	NIKITA_HV-LTR	LTR/Copia	141	323	-2095
787	4170_chr3H-135172065-135172564	2	107	-393	C	BARE1_HV-LTR	LTR/Copia	-1724	105	1
4256	4178_chr3H-140134525-140135024	1	500	0	+	BARE1_HV-int	LTR/Copia	364	860	-4414
2261	4180_chr3H-141149850-141150349	2	361	-139	+	BARE1A_HV-LTR	LTR/Copia	1452	1821	0
842	4180_chr3H-141149850-141150349	362	500	0	+	BARE-2_HV_I	LTR/Copia	4752	4890	-104
2151	4191_chr3H-145234988-145235487	23	494	-6	+	BARE1_HV-LTR	LTR/Copia	219	710	-1119
1215	4192_chr3H-145447863-145448362	1	183	-317	+	BARE1_HV-LTR	LTR/Copia	907	1097	-732
2080	4192_chr3H-145447863-145448362	159	500	0	+	BARE1_HV-LTR	LTR/Copia	1218	1557	-272
1896	4197_chr3H-147783136-147783635	2	469	-31	C	BARE1A_HV-LTR	LTR/Copia	-796	1025	559
3740	4199_chr3H-148425966-148426465	1	500	0	C	BARE1A_HV-int	LTR/Copia	-1385	3907	3408
1796	41_chr1H-12245627-12246126	234	500	0	+	Copia1_HV-int	LTR/Copia	1	275	-4221
4178	4208_chr3H-150483934-150484433	4	500	0	+	BARE1_HV-int	LTR/Copia	4338	4834	-440
3704	4212_chr3H-152469755-152470254	1	428	-72	+	BARE-2_HV_LTR	LTR/Copia	1384	1811	0
1713	4236_chr3H-162599185-162599684	1	349	-151	C	BARE-2_HV_LTR	LTR/Copia	-1459	352	1
242	4236_chr3H-162599185-162599684	372	420	-80	C	INGA_HV_LTR	LTR/Copia	-1070	404	353
2081	4237_chr3H-162608690-162609189	56	481	-19	C	BARE1A_HV-LTR	LTR/Copia	0	1821	1410
2017	4248_chr3H-168272955-168273454	2	327	-173	+	NIKITA_HV-LTR	LTR/Copia	341	649	-1769
1163	4253_chr3H-169352255-169352754	334	500	0	+	IKEROS_HV-LTR	LTR/Copia	1	168	-212
2992	4260_chr3H-170550934-170551433	2	493	-7	C	BARE-2_HV_I	LTR/Copia	-4151	843	351
4028	4336_chr3H-201647499-201647998	1	500	0	+	BARE1_HV-int	LTR/Copia	4711	5208	-66
3576	4347_chr3H-204625735-204626234	1	430	-70	C	BARE-2_HV_I	LTR/Copia	-4235	759	331
622	4347_chr3H-204625735-204626234	423	500	0	C	BARE-2_HV_I	LTR/Copia	-4897	377	302
4345	4353_chr3H-207592182-207592681	1	500	0	C	Copia-4_HV-LTR	LTR/Copia	-38	939	440
2495	4357_chr3H-208604960-208605459	1	395	-105	C	BARE-2_HV_LTR	LTR/Copia	-1414	397	1
708	4357_chr3H-208604960-208605459	396	499	-1	C	BARE1A_HV-int	LTR/Copia	0	5292	5187
2552	4363_chr3H-209865601-209866100	1	499	-1	C	BARE1_HV-LTR	LTR/Copia	-256	1573	1020
2451	437_chr1H-155095343-155095842	1	500	0	+	BARE1A_HV-LTR	LTR/Copia	839	1339	-482
926	4380_chr3H-215623346-215623845	24	180	-320	+	BARE1A_HV-LTR	LTR/Copia	1664	1821	0
2035	4380_chr3H-215623346-215623845	181	500	0	+	BARE1A_HV-int	LTR/Copia	1	321	-4971
484	4395_chr3H-219822894-219823393	120	343	-157	C	Copia3_HV-int	LTR/Copia	-5781	2846	2623
488	4398_chr3H-222030238-222030737	20	86	-414	C	Copia3_HV-LTR	LTR/Copia	-1505	67	1
3984	43_chr1H-12981397-12981896	1	500	0	+	Copia1_HV-int	LTR/Copia	95	594	-3902
916	4427_chr3H-231974761-231975260	8	500	0	C	INGA_HV_I	LTR/Copia	-79	9081	8611
3168	4472_chr3H-249813825-249814324	1	413	-87	+	BARE-2_HV_LTR	LTR/Copia	1399	1811	0
1022	4480_chr3H-252924851-252925350	7	499	-1	+	BARE1_HV-LTR	LTR/Copia	1117	1648	-181
1858	4483_chr3H-254552338-254552837	1	287	-213	C	BARE1_HV-int	LTR/Copia	-4987	287	2
1010	4483_chr3H-254552338-254552837	289	500	0	C	BARE1_HV-LTR	LTR/Copia	0	1829	1577
2848	4487_chr3H-256871424-256871923	2	500	0	C	Maximus_I	LTR/Copia	-3021	7939	7443
3075	4503_chr3H-264360211-264360710	1	498	-2	+	BARE-2_HV_I	LTR/Copia	3346	3839	-1155
752	4512_chr3H-267290133-267290632	23	486	-14	+	Copia1_HV-int	LTR/Copia	1633	2096	-2400
427	4516_chr3H-268676691-268677190	1	62	-438	+	INGA_HV_I	LTR/Copia	6933	6994	-2166
2621	4516_chr3H-268676691-268677190	97	500	0	+	INGA_HV_I	LTR/Copia	6976	7366	-1794
232	4521_chr3H-269936654-269937153	20	202	-298	C	Copia1_HV-int	LTR/Copia	-804	3692	3507
265	4521_chr3H-269936654-269937153	280	498	-2	C	Copia1_HV-int	LTR/Copia	-1067	3429	3208
3334	4535_chr3H-277501922-277502421	1	465	-35	+	BARE1_HV-LTR	LTR/Copia	1368	1829	0
312	4535_chr3H-277501922-277502421	466	500	0	+	BARE-2_HV_I	LTR/Copia	1	35	-4959
3111	454_chr1H-161194669-161195168	1	500	0	+	INGA_HV_I	LTR/Copia	1195	1697	-7463
724	4560_chr3H-285701683-285702182	257	500	0	C	Maximus_LTR	LTR/Copia	0	1416	1170
651	4564_chr3H-286701822-286702321	48	490	-10	+	BARE-2_HV_LTR	LTR/Copia	1319	1811	0
3309	4579_chr3H-289957211-289957710	3	489	-11	+	BARE1_HV-LTR	LTR/Copia	1332	1807	-22
1563	4582_chr3H-290233211-290233710	1	321	-179	+	BARE1_HV-LTR	LTR/Copia	1021	1344	-485
1388	4582_chr3H-290233211-290233710	318	500	0	+	BARE-2_HV_LTR	LTR/Copia	1378	1559	-252
341	4586_chr3H-291992802-291993301	1	245	-255	+	BARE-2_HV_LTR	LTR/Copia	948	1181	-640
3639	4610_chr3H-301991028-301991527	1	459	-41	+	BARE1_HV-int	LTR/Copia	4818	5274	0
309	4610_chr3H-301991028-301991527	460	500	0	+	BARE1_HV-LTR	LTR/Copia	1	39	-1782
3300	4613_chr3H-302661201-302661700	1	499	-1	C	BARE-2_HV_LTR	LTR/Copia	-92	1737	1231
3939	4617_chr3H-304235128-304235627	1	500	0	C	BARE1_HV-int	LTR/Copia	-194	5080	4579
331	4633_chr3H-308680656-308681155	318	409	-91	C	Maximus_I	LTR/Copia	-2625	8335	8250
2629	4651_chr3H-315944708-315945207	1	500	0	C	INGA_HV_I	LTR/Copia	-5995	3165	2601
1889	4697_chr3H-332394118-332394617	63	424	-76	C	BARE1A_HV-LTR	LTR/Copia	0	1821	1444
473	4699_chr3H-334414483-334414982	382	500	0	C	INGA_HV_I	LTR/Copia	-8501	659	541
613	4705_chr3H-335608739-335609238	19	498	-2	C	BARE-2_HV_LTR	LTR/Copia	-2	1809	1297
3250	4723_chr3H-341782178-341782677	7	500	0	+	BARE1_HV-int	LTR/Copia	4384	4877	-397
3395	4724_chr3H-341794932-341795431	3	500	0	C	Maximus_I	LTR/Copia	-3920	7040	6544
682	4743_chr3H-351204572-351205071	1	178	-322	+	BARE1A_HV-LTR	LTR/Copia	1018	1212	-609
1302	4743_chr3H-351204572-351205071	204	497	-3	+	BARE1A_HV-LTR	LTR/Copia	1444	1754	-67
3285	4748_chr3H-352504021-352504520	1	494	-6	+	INGA_HV_I	LTR/Copia	2488	2981	-6179
4373	4761_chr3H-356893856-356894355	1	500	0	+	BARE-2_HV_LTR	LTR/Copia	82	582	-1229
490	477_chr1H-170272718-170273217	5	91	-409	+	BARE-2_HV_LTR	LTR/Copia	899	987	-824
702	477_chr1H-170272718-170273217	216	435	-65	+	BARE1A_HV-LTR	LTR/Copia	986	1204	-625
3225	4781_chr3H-364733011-364733510	2	500	0	+	BARE-2_HV_I	LTR/Copia	1619	2121	-2873
2010	4783_chr3H-365053645-365054144	1	500	0	C	BARE-2_HV_I	LTR/Copia	-3978	1016	517
2101	4796_chr3H-368399881-368400380	1	352	-148	+	BARE1A_HV-LTR	LTR/Copia	1474	1821	0
917	4796_chr3H-368399881-368400380	353	500	0	+	BARE-2_HV_LTR	LTR/Copia	272	420	-1391
377	4801_chr3H-369530850-369531349	22	230	-270	C	Copia1_HV-int	LTR/Copia	-3114	1382	1174
594	480_chr1H-171277286-171277785	3	446	-54	+	BARE-2_HV_LTR	LTR/Copia	1268	1737	-74
2203	4810_chr3H-375761868-375762367	3	498	-2	C	BARE-2_HV_LTR	LTR/Copia	-962	849	342
255	4826_chr3H-380054554-380055053	157	259	-241	C	INGA_HV_LTR	LTR/Copia	-792	682	586
1285	4826_chr3H-380054554-380055053	183	489	-11	+	INGA_HV_LTR	LTR/Copia	610	915	-559
2227	4828_chr3H-380280543-380281042	2	500	0	C	BARE1_HV-LTR	LTR/Copia	-860	969	463
2702	483_chr1H-171716504-171717003	1	499	-1	+	BARE1_HV-LTR	LTR/Copia	958	1505	-324
598	484_chr1H-171863632-171864131	1	70	-430	+	Copia3_HV-int	LTR/Copia	1220	1289	-7338
3384	484_chr1H-171863632-171864131	71	500	0	C	BARE-2_HV_LTR	LTR/Copia	0	1811	1382
2643	4877_chr3H-398885166-398885665	1	329	-171	+	BARE1A_HV-LTR	LTR/Copia	1477	1816	-5
1178	4877_chr3H-398885166-398885665	343	500	0	C	BARE1A_HV-LTR	LTR/Copia	0	1821	1664
3360	4884_chr3H-401306902-401307401	1	498	-2	C	Maximus_LTR	LTR/Copia	-31	1385	874
2002	4887_chr3H-402226735-402227234	1	281	-219	+	BARE1A_HV-LTR	LTR/Copia	1554	1821	0
2790	4899_chr3H-405635437-405635936	1	496	-4	C	BARE1A_HV-int	LTR/Copia	-1203	4089	3594
646	48_chr1H-14058872-14059371	111	428	-72	C	Copia1_HV-int	LTR/Copia	-4004	492	178
1697	4901_chr3H-405983351-405983850	1	481	-19	C	BARE1_HV-int	LTR/Copia	-3429	1845	1364
3187	4918_chr3H-412972051-412972550	1	500	0	+	BARE1_HV-int	LTR/Copia	4690	5187	-87
2675	4929_chr3H-418656890-418657389	1	498	-2	+	NIKITA_HV-LTR	LTR/Copia	490	957	-1461
1623	4935_chr3H-420769573-420770072	1	226	-274	+	BARE1A_HV-LTR	LTR/Copia	1596	1821	0
2222	4935_chr3H-420769573-420770072	227	500	0	+	BARE1A_HV-int	LTR/Copia	1	274	-5018
3214	4937_chr3H-421311879-421312378	1	500	0	C	BARE1_HV-LTR	LTR/Copia	-98	1731	1224
353	4952_chr3H-425942928-425943427	1	43	-457	+	Maximus_LTR	LTR/Copia	1374	1416	0
3607	4952_chr3H-425942928-425943427	44	500	0	+	Maximus_I	LTR/Copia	1	458	-10502
1101	4963_chr3H-431672327-431672826	1	177	-323	+	INGA_HV_LTR	LTR/Copia	997	1172	-302
1298	4963_chr3H-431672327-431672826	178	494	-6	C	BARE-2_HV_LTR	LTR/Copia	0	1811	1485
2457	4967_chr3H-432597736-432598235	18	500	0	+	NIKITA_HV-LTR	LTR/Copia	157	619	-1799
1942	4980_chr3H-437744094-437744593	1	348	-152	C	BARE1A_HV-int	LTR/Copia	-483	4809	4473
3556	4989_chr3H-441811434-441811933	27	500	0	+	BARE-2_HV_LTR	LTR/Copia	1324	1796	-15
1041	4991_chr3H-443243413-443243912	2	134	-366	C	BARE1A_HV-int	LTR/Copia	-5158	134	2
2645	4991_chr3H-443243413-443243912	136	500	0	C	BARE1A_HV-LTR	LTR/Copia	-3	1818	1454
3511	4996_chr3H-444546745-444547244	2	500	0	C	Maximus_I	LTR/Copia	-4439	6521	6023
4234	5002_chr3H-447460216-447460715	1	500	0	C	BARE1_HV-int	LTR/Copia	-3069	2205	1706
654	5007_chr3H-450308536-450309035	81	440	-60	C	BARE-2_HV_LTR	LTR/Copia	0	1811	1410
2330	5010_chr3H-451314908-451315407	1	467	-33	+	INGA_HV_I	LTR/Copia	592	1061	-8099
425	5012_chr3H-451719012-451719511	1	108	-392	C	Maximus_I	LTR/Copia	-2623	8337	8235
682	5012_chr3H-451719012-451719511	218	500	0	C	Maximus_I	LTR/Copia	-2981	7979	7703
3136	5031_chr3H-458360846-458361345	1	499	-1	C	BARE1_HV-LTR	LTR/Copia	-987	842	342
327	5033_chr3H-460492734-460493233	1	39	-461	C	BARE1_HV-int	LTR/Copia	-5234	40	2
1706	5033_chr3H-460492734-460493233	41	462	-38	C	BARE1_HV-LTR	LTR/Copia	0	1829	1418
2039	5054_chr3H-467491359-467491858	1	500	0	C	BARE1A_HV-LTR	LTR/Copia	-682	1139	642
469	5058_chr3H-468309629-468310128	56	275	-225	+	BARE-2_HV_LTR	LTR/Copia	1571	1811	0
1694	5058_chr3H-468309629-468310128	276	500	0	C	BARE1_HV-int	LTR/Copia	-379	4895	4671
1910	5060_chr3H-469728719-469729218	7	500	0	C	Copia3_HV-int	LTR/Copia	-6336	2291	1793
1003	5061_chr3H-470275035-470275534	1	128	-372	C	BARE-2_HV_I	LTR/Copia	-4869	125	1
2948	5061_chr3H-470275035-470275534	129	497	-3	C	BARE-2_HV_LTR	LTR/Copia	0	1811	1442
2609	5066_chr3H-472134505-472135004	2	493	-7	+	Maximus_I	LTR/Copia	7661	8134	-2826
3216	5083_chr3H-477715202-477715701	1	500	0	C	Maximus_I	LTR/Copia	-5676	5284	4784
4276	5092_chr3H-482289266-482289765	1	500	0	+	INGA_HV_LTR	LTR/Copia	432	932	-542
3751	5105_chr3H-486658269-486658768	4	500	0	C	BARE1_HV-LTR	LTR/Copia	-663	1166	667
2676	5148_chr3H-502429671-502430170	1	388	-112	+	BARE1A_HV-LTR	LTR/Copia	1446	1821	0
919	5148_chr3H-502429671-502430170	389	500	0	+	BARE-2_HV_I	LTR/Copia	1	112	-4882
719	5149_chr3H-502643298-502643797	68	499	-1	+	BARE-2_HV_LTR	LTR/Copia	1326	1778	-33
2303	5159_chr3H-504976025-504976524	35	499	-1	C	BARE1A_HV-LTR	LTR/Copia	-189	1632	1165
395	5173_chr3H-510298589-510299088	2	123	-377	C	BARE-2_HV_I	LTR/Copia	-4874	120	1
580	5173_chr3H-510298589-510299088	124	482	-18	C	BARE-2_HV_LTR	LTR/Copia	0	1811	1410
3775	5174_chr3H-510435162-510435661	1	457	-43	+	BARE-2_HV_LTR	LTR/Copia	1355	1811	0
369	5174_chr3H-510435162-510435661	458	500	0	C	BARE-2_HV_LTR	LTR/Copia	-1548	263	221
1286	5187_chr3H-515287485-515287984	1	187	-313	C	NIKITA_HV-LTR	LTR/Copia	-2094	324	141
2165	5187_chr3H-515287485-515287984	186	489	-11	C	NIKITA_HV-LTR	LTR/Copia	-2000	418	118
332	5188_chr3H-515717666-515718165	1	103	-397	C	INGA_HV_I	LTR/Copia	-509	8651	8555
231	5188_chr3H-515717666-515718165	446	500	0	C	INGA_HV_I	LTR/Copia	-916	8244	8190
1200	5189_chr3H-516573265-516573764	4	247	-253	C	BARE1A_HV-LTR	LTR/Copia	-55	1766	1527
284	5189_chr3H-516573265-516573764	360	456	-44	C	BARE1A_HV-LTR	LTR/Copia	-468	1353	1257
3326	5204_chr3H-522153803-522154302	1	499	-1	+	BARE1A_HV-LTR	LTR/Copia	502	1024	-797
3454	5211_chr3H-524237812-524238311	1	427	-73	+	BARE-2_HV_LTR	LTR/Copia	1385	1811	0
636	5211_chr3H-524237812-524238311	428	500	0	+	BARE-2_HV_I	LTR/Copia	1	73	-4921
3522	5214_chr3H-525141884-525142383	1	492	-8	C	BARE1A_HV-LTR	LTR/Copia	-966	855	365
3254	5217_chr3H-525575951-525576450	2	500	0	+	BARE1_HV-LTR	LTR/Copia	1231	1736	-93
3359	5218_chr3H-526047833-526048332	1	500	0	C	Copia3_HV-LTR	LTR/Copia	-494	1078	579
4259	5221_chr3H-526635567-526636066	1	500	0	C	BARE-2_HV_LTR	LTR/Copia	-925	886	388
3750	522_chr1H-189738180-189738679	1	490	-10	C	BARE-2_HV_LTR	LTR/Copia	-1317	494	4
2705	5230_chr3H-529604464-529604963	1	498	-2	C	BARE1_HV-LTR	LTR/Copia	-324	1505	964
2751	5238_chr3H-532364753-532365252	44	500	0	C	BARE1_HV-LTR	LTR/Copia	-170	1659	1195
402	5242_chr3H-533591078-533591577	1	50	-450	C	BARE1_HV-int	LTR/Copia	-2939	2335	2286
474	5242_chr3H-533591078-533591577	46	97	-403	C	BARE-2_HV_I	LTR/Copia	-4942	52	1
3322	5242_chr3H-533591078-533591577	98	500	0	C	BARE-2_HV_LTR	LTR/Copia	0	1811	1409
3236	5256_chr3H-539125254-539125753	8	500	0	+	NIKITA_HV-LTR	LTR/Copia	212	689	-1729
1857	525_chr1H-190854965-190855464	126	500	0	+	Maximus_I	LTR/Copia	10002	10377	-583
1344	5270_chr3H-546109810-546110309	1	349	-151	C	INGA_HV_LTR	LTR/Copia	-525	949	391
4200	5271_chr3H-546444244-546444743	1	498	-2	C	BARE-2_HV_I	LTR/Copia	-3134	1860	1362
3934	528_chr1H-193522449-193522948	1	500	0	+	Maximus_I	LTR/Copia	3671	4170	-6790
1869	52_chr1H-14355331-14355830	120	498	-2	+	BARE1A_HV-LTR	LTR/Copia	823	1198	-623
3245	5301_chr3H-557715309-557715808	1	500	0	+	BARE-2_HV_LTR	LTR/Copia	1229	1738	-91
1313	5309_chr3H-560840905-560841404	1	187	-313	C	NIKITA_HV-LTR	LTR/Copia	-2094	324	140
2061	5309_chr3H-560840905-560841404	188	488	-12	C	NIKITA_HV-LTR	LTR/Copia	-2003	415	118
3745	5312_chr3H-561312109-561312608	9	496	-4	+	BARE-2_HV_LTR	LTR/Copia	1322	1811	0
2555	5346_chr3H-573879646-573880145	1	338	-162	+	BARE-2_HV_LTR	LTR/Copia	1467	1795	-16
1310	5346_chr3H-573879646-573880145	339	500	0	+	BARE-2_HV_I	LTR/Copia	1	162	-4832
1231	5360_chr3H-580487700-580488199	1	156	-344	+	BARE-2_HV_LTR	LTR/Copia	1655	1811	0
3216	5390_chr3H-589961399-589961898	1	500	0	+	BARE-2_HV_LTR	LTR/Copia	1226	1734	-95
2729	5391_chr3H-590548949-590549448	1	492	-8	+	Copia3_HV-LTR	LTR/Copia	54	561	-1011
2367	5396_chr3H-591335333-591335832	165	498	-2	C	Maximus_I	LTR/Copia	-10408	552	219
1974	5412_chr3H-595769455-595769954	1	342	-158	C	BARE1_HV-LTR	LTR/Copia	-308	1521	1181
1034	5412_chr3H-595769455-595769954	355	500	0	C	BARE1_HV-LTR	LTR/Copia	-732	1097	947
2052	541_chr1H-199517306-199517805	1	271	-229	+	BARE-2_HV_LTR	LTR/Copia	1528	1811	0
1805	541_chr1H-199517306-199517805	272	500	0	+	BARE-2_HV_I	LTR/Copia	1	231	-4763
1748	542_chr1H-199930836-199931335	1	266	-234	+	BARE1A_HV-LTR	LTR/Copia	1571	1821	0
2764	5433_chr3H-604297453-604297952	175	500	0	C	BARE-2_HV_LTR	LTR/Copia	0	1811	1485
3964	5439_chr3H-606288404-606288903	1	500	0	+	BARE-2_HV_LTR	LTR/Copia	1242	1759	-52
1327	5446_chr3H-609182035-609182534	1	483	-17	+	BARE1A_HV-LTR	LTR/Copia	1132	1627	-194
3354	5449_chr3H-610615410-610615909	1	500	0	C	BARE1_HV-LTR	LTR/Copia	-166	1663	1159
233	5454_chr3H-611449682-611450181	55	106	-394	C	Maximus_I	LTR/Copia	-7889	3071	3020
2551	5498_chr3H-621329366-621329865	1	294	-206	+	BARE-2_HV_LTR	LTR/Copia	1515	1809	-2
4092	5502_chr3H-624157417-624157916	1	499	-1	+	BARE1_HV-int	LTR/Copia	589	1106	-4168
1596	5508_chr3H-625524819-625525318	11	327	-173	C	BARE1A_HV-int	LTR/Copia	-2760	2532	2217
437	5508_chr3H-625524819-625525318	336	464	-36	C	BARE1A_HV-int	LTR/Copia	-3190	2084	1950
3526	5515_chr3H-626589949-626590448	1	499	-1	+	BARE-2_HV_LTR	LTR/Copia	377	875	-936
3369	551_chr1H-202909869-202910368	2	498	-2	C	Maximus_I	LTR/Copia	-2017	8943	8453
778	5525_chr3H-629012364-629012863	3	499	-1	C	BARE1A_HV-LTR	LTR/Copia	-465	1346	826
3017	552_chr1H-203235501-203236000	1	500	0	+	BARE1_HV-int	LTR/Copia	282	791	-4483
3351	5531_chr3H-631405407-631405906	1	500	0	C	BARE1_HV-LTR	LTR/Copia	-90	1739	1231
2479	553_chr1H-203329443-203329942	1	414	-86	+	BARE1_HV-int	LTR/Copia	1749	2163	-3111
792	5578_chr3H-645179854-645180353	337	495	-5	C	BARE-2_HV_LTR	LTR/Copia	0	1811	1653
724	5579_chr3H-645305812-645306311	70	500	0	+	BARE-2_HV_LTR	LTR/Copia	1325	1792	-29
732	5581_chr3H-645510004-645510503	1	101	-399	C	NIKITA_HV-LTR	LTR/Copia	-2317	101	1
1917	5581_chr3H-645510004-645510503	254	500	0	C	BARE-2_HV_LTR	LTR/Copia	0	1811	1564
1925	5582_chr3H-645568979-645569478	1	248	-252	+	BARE-2_HV_LTR	LTR/Copia	1563	1811	0
722	5582_chr3H-645568979-645569478	401	500	0	+	NIKITA_HV-LTR	LTR/Copia	1	100	-2318
3155	5600_chr3H-649986852-649987351	2	370	-130	+	BARE-2_HV_LTR	LTR/Copia	1442	1811	0
1157	5600_chr3H-649986852-649987351	371	500	0	+	BARE-2_HV_I	LTR/Copia	1	130	-4864
4008	5606_chr3H-651306859-651307358	1	500	0	C	Maximus_I	LTR/Copia	-2777	8183	7683
404	5624_chr3H-660222151-660222650	22	462	-38	+	Copia1_HV-int	LTR/Copia	3507	3947	-549
786	5635_chr3H-662926335-662926834	5	500	0	C	Copia1_HV-int	LTR/Copia	-129	4367	3874
595	5652_chr3H-668959725-668960224	6	497	-3	C	Copia1_HV-int	LTR/Copia	-2147	2349	1858
389	5655_chr3H-669396785-669397284	333	499	-1	+	INAV_HV-int	LTR/Copia	3123	3285	-1482
2558	5658_chr3H-670850141-670850640	1	330	-170	C	BARE1_HV-int	LTR/Copia	-1562	3712	3383
1403	5658_chr3H-670850141-670850640	326	500	0	C	BARE1_HV-int	LTR/Copia	-2042	3250	3076
2667	5661_chr3H-672511432-672511931	10	500	0	C	BARE-2_HV_LTR	LTR/Copia	-1272	539	46
618	5681_chr3H-678993100-678993599	403	500	0	C	BARE1A_HV-LTR	LTR/Copia	-38	1783	1686
2342	5719_chr3H-691624317-691624816	1	494	-6	+	BARE1_HV-LTR	LTR/Copia	326	830	-999
371	571_chr1H-209181801-209182300	281	500	0	+	INGA_HV_I	LTR/Copia	4470	4663	-4497
4187	5744_chr3H-699152061-699152560	1	500	0	C	BARE1_HV-int	LTR/Copia	-4273	1001	483
2430	5749_chr3H-699487055-699487554	62	497	-3	+	BARE1A_HV-LTR	LTR/Copia	1325	1737	-84
1480	574_chr1H-210003625-210004124	1	404	-96	+	INGA_HV_I	LTR/Copia	1167	1559	-7601
827	5757_chr4H-2903829-2904328	1	99	-401	C	BARE-2_HV_LTR	LTR/Copia	-215	1596	1498
1694	5757_chr4H-2903829-2904328	282	499	-1	C	BARE-2_HV_LTR	LTR/Copia	-207	1604	1388
3678	5780_chr4H-9307937-9308436	1	448	-52	C	BARE-2_HV_LTR	LTR/Copia	-41	1770	1323
3594	5784_chr4H-10745899-10746398	1	500	0	+	BARE-2_HV_LTR	LTR/Copia	1269	1768	-43
352	5786_chr4H-11273538-11274037	5	105	-395	C	BARE-2_HV_I	LTR/Copia	-4895	99	1
695	5786_chr4H-11273538-11274037	106	464	-36	C	BARE-2_HV_LTR	LTR/Copia	0	1811	1410
728	5795_chr4H-17547682-17548181	1	121	-379	C	BARE-2_HV_LTR	LTR/Copia	-1690	121	1
313	57_chr1H-18322096-18322595	87	148	-352	+	INGA_HV_I	LTR/Copia	1	62	-9098
2999	5804_chr4H-21004362-21004861	4	499	-1	C	BARE1_HV-LTR	LTR/Copia	-441	1388	886
3319	5806_chr4H-21958357-21958856	1	500	0	C	BARE1_HV-LTR	LTR/Copia	-55	1774	1261
1183	5807_chr4H-21959968-21960467	1	142	-358	C	BARE-2_HV_LTR	LTR/Copia	-1668	143	1
2987	5807_chr4H-21959968-21960467	143	498	-2	C	BARE-2_HV_I	LTR/Copia	0	4994	4629
2173	5818_chr4H-24524200-24524699	64	500	0	C	Maximus_I	LTR/Copia	-2103	8857	8309
869	5819_chr4H-25040016-25040515	133	445	-55	+	IKEROS_HV-LTR	LTR/Copia	1	326	-54
424	5833_chr4H-31380093-31380592	243	409	-91	+	BARE1A_HV-LTR	LTR/Copia	1444	1609	-212
247	5833_chr4H-31380093-31380592	408	494	-6	+	BARE-2_HV_LTR	LTR/Copia	1650	1739	-72
653	5843_chr4H-34042347-34042846	1	84	-416	C	BARE1A_HV-int	LTR/Copia	-5208	84	1
2604	5843_chr4H-34042347-34042846	85	500	0	C	BARE1A_HV-LTR	LTR/Copia	0	1821	1422
1196	5845_chr4H-35097523-35098022	2	414	-86	C	Maximus_I	LTR/Copia	-6881	4079	3659
356	5849_chr4H-36575710-36576209	4	104	-396	C	BARE-2_HV_I	LTR/Copia	-4895	99	1
647	5849_chr4H-36575710-36576209	105	464	-36	C	BARE-2_HV_LTR	LTR/Copia	0	1811	1410
1627	5853_chr4H-38028742-38029241	231	500	0	C	Maximus_LTR	LTR/Copia	-560	856	588
3227	5855_chr4H-38479865-38480364	9	408	-92	+	BARE-2_HV_LTR	LTR/Copia	1324	1723	-88
669	5870_chr4H-43692991-43693490	14	418	-82	C	BARE-2_HV_LTR	LTR/Copia	-56	1765	1324
2127	5892_chr4H-48903815-48904314	1	500	0	C	BARE1A_HV-int	LTR/Copia	-76	5216	4698
1578	5897_chr4H-50320193-50320692	1	174	-326	+	BARE-2_HV_LTR	LTR/Copia	1129	1303	-508
2730	5935_chr4H-68349167-68349666	1	346	-154	+	BARE-2_HV_LTR	LTR/Copia	1465	1811	0
1271	5935_chr4H-68349167-68349666	347	500	0	+	BARE-2_HV_I	LTR/Copia	1	154	-4840
3184	5937_chr4H-69102700-69103199	4	448	-52	+	BARE1A_HV-LTR	LTR/Copia	1387	1819	-2
417	5937_chr4H-69102700-69103199	451	500	0	+	BARE1A_HV-int	LTR/Copia	1	50	-5242
1557	5941_chr4H-69912396-69912895	82	444	-56	+	BARE1A_HV-LTR	LTR/Copia	1444	1821	0
477	5949_chr4H-71681194-71681693	112	499	-1	+	BARE-2_HV_LTR	LTR/Copia	1283	1697	-114
249	5950_chr4H-71806158-71806657	341	375	-125	+	Maximus_I	LTR/Copia	10469	10503	-457
3316	5951_chr4H-72341938-72342437	1	500	0	+	Maximus_I	LTR/Copia	6817	7316	-3644
569	5953_chr4H-73175329-73175828	3	86	-414	C	BARE1A_HV-int	LTR/Copia	-5208	84	1
2487	5953_chr4H-73175329-73175828	87	485	-15	C	BARE1A_HV-LTR	LTR/Copia	0	1821	1402
4201	5964_chr4H-75469496-75469995	1	488	-12	+	BARE1_HV-int	LTR/Copia	163	650	-4624
1773	5966_chr4H-75956164-75956663	124	486	-14	C	BARE1A_HV-LTR	LTR/Copia	0	1821	1444
3234	5972_chr4H-78550791-78551290	3	500	0	C	BARE-2_HV_I	LTR/Copia	-3667	1327	827
2185	5978_chr4H-81704093-81704592	64	494	-6	C	BARE1A_HV-int	LTR/Copia	-3431	1861	1417
2805	5991_chr4H-86140144-86140643	25	500	0	C	BARE-2_HV_LTR	LTR/Copia	-674	1137	643
1001	6004_chr4H-95798176-95798675	2	347	-153	+	BARE-2_HV_LTR	LTR/Copia	810	1165	-646
1655	6005_chr4H-96281812-96282311	21	498	-2	+	BARE-2_HV_I	LTR/Copia	1539	2032	-2962
358	6008_chr4H-96894286-96894785	1	500	0	+	Copia1_HV-int	LTR/Copia	3145	3638	-858
4037	6026_chr4H-103986411-103986910	3	500	0	+	BARE1_HV-int	LTR/Copia	2628	3127	-2147
3497	6041_chr4H-109781700-109782199	2	499	-1	+	BARE-2_HV_I	LTR/Copia	3165	3661	-1333
3689	6055_chr4H-114361143-114361642	1	481	-19	+	BARE-2_HV_LTR	LTR/Copia	1331	1811	0
4129	6066_chr4H-116385215-116385714	1	500	0	C	BARE1_HV-int	LTR/Copia	-3017	2257	1758
1620	6087_chr4H-124770309-124770808	20	499	-1	+	BARE1A_HV-int	LTR/Copia	1601	2071	-3221
2309	6099_chr4H-129636242-129636741	49	500	0	+	INGA_HV_LTR	LTR/Copia	1	467	-1007
1342	6158_chr4H-157092781-157093280	38	496	-4	+	INGA_HV_I	LTR/Copia	1	491	-8669
1597	615_chr1H-222878970-222879469	79	484	-16	+	BARE1A_HV-LTR	LTR/Copia	1428	1821	0
2852	6162_chr4H-158418539-158419038	1	500	0	C	Maximus_LTR	LTR/Copia	-123	1293	778
2639	6168_chr4H-160824240-160824739	1	498	-2	+	BARE1A_HV-int	LTR/Copia	3465	3962	-1330
264	6180_chr4H-165092666-165093165	1	30	-470	+	BARE1_HV-LTR	LTR/Copia	1800	1829	0
4254	6214_chr4H-175891949-175892448	1	500	0	+	BARE-2_HV_I	LTR/Copia	546	1046	-3948
2756	6223_chr4H-177851364-177851863	2	494	-6	C	BARE1_HV-LTR	LTR/Copia	-221	1608	1119
3302	6227_chr4H-179796222-179796721	1	500	0	C	INGA_HV_I	LTR/Copia	-8242	918	419
3670	6230_chr4H-181821434-181821933	20	500	0	+	BARE-2_HV_LTR	LTR/Copia	1322	1804	-7
2513	6231_chr4H-181859140-181859639	1	500	0	+	BARE1_HV-int	LTR/Copia	1817	2357	-2917
659	6260_chr4H-190832492-190832991	201	489	-11	C	BARE-2_HV_LTR	LTR/Copia	0	1811	1484
270	6266_chr4H-193498204-193498703	152	315	-185	+	Copia1_HV-int	LTR/Copia	3793	3956	-540
272	6266_chr4H-193498204-193498703	342	476	-24	+	Copia1_HV-int	LTR/Copia	4025	4160	-336
813	6267_chr4H-193665314-193665813	6	447	-53	C	BARE-2_HV_LTR	LTR/Copia	-24	1787	1319
270	6268_chr4H-193704404-193704903	152	315	-185	+	Copia1_HV-int	LTR/Copia	3793	3956	-540
272	6268_chr4H-193704404-193704903	342	476	-24	+	Copia1_HV-int	LTR/Copia	4025	4160	-336
2158	6277_chr4H-196931439-196931938	1	285	-215	C	BARE-2_HV_LTR	LTR/Copia	-176	1635	1355
1109	6277_chr4H-196931439-196931938	280	499	-1	C	BARE1A_HV-LTR	LTR/Copia	-520	1301	1088
1570	628_chr1H-227330543-227331042	2	492	-8	C	BARE1A_HV-int	LTR/Copia	-3500	1792	1294
2388	6291_chr4H-200515996-200516495	1	375	-125	+	BARE1A_HV-LTR	LTR/Copia	1422	1821	0
922	6291_chr4H-200515996-200516495	376	500	0	+	BARE1A_HV-int	LTR/Copia	1	126	-5166
1100	6300_chr4H-203399643-203400142	1	366	-134	+	BARE1_HV-LTR	LTR/Copia	1439	1829	0
3859	6327_chr4H-212605791-212606290	1	500	0	+	Maximus_I	LTR/Copia	9893	10392	-568
485	6329_chr4H-214240759-214241258	1	75	-425	+	BARE1A_HV-LTR	LTR/Copia	1749	1821	0
910	634_chr1H-228964337-228964836	1	116	-384	+	Copia1_HV-LTR	LTR/Copia	207	323	0
3647	6350_chr4H-222560023-222560522	22	500	0	C	BARE1_HV-int	LTR/Copia	0	5274	4797
468	6357_chr4H-226888072-226888571	2	119	-381	C	BARE1A_HV-int	LTR/Copia	-331	4961	4841
3603	6360_chr4H-227535577-227536076	1	500	0	C	BARE-2_HV_LTR	LTR/Copia	-1018	793	295
1762	6377_chr4H-233429166-233429665	6	282	-218	C	BARE-2_HV_I	LTR/Copia	-2576	2418	2137
340	6377_chr4H-233429166-233429665	305	499	-1	C	BARE-2_HV_LTR	LTR/Copia	-26	1785	1573
3931	6384_chr4H-236256807-236257306	18	500	0	+	BARE-2_HV_LTR	LTR/Copia	1323	1806	-5
1870	6410_chr4H-243909308-243909807	276	499	-1	C	Maximus_I	LTR/Copia	-10408	552	329
2383	6416_chr4H-245147472-245147971	1	499	-1	C	Maximus_I	LTR/Copia	-492	10468	9972
1890	6421_chr4H-247561158-247561657	1	344	-156	C	BARE1_HV-LTR	LTR/Copia	-301	1528	1191
1010	6421_chr4H-247561158-247561657	353	500	0	C	BARE1_HV-LTR	LTR/Copia	-743	1086	939
655	6433_chr4H-253896675-253897174	369	500	0	C	Copia3_HV-LTR	LTR/Copia	0	1572	1396
3241	6448_chr4H-258274750-258275249	11	498	-2	+	Copia3_HV-LTR	LTR/Copia	885	1375	-197
2217	6452_chr4H-259316296-259316795	1	317	-183	+	NIKITA_HV-LTR	LTR/Copia	105	418	-2000
1005	6452_chr4H-259316296-259316795	317	454	-46	+	NIKITA_HV-LTR	LTR/Copia	142	277	-2141
1767	6454_chr4H-261730778-261731277	1	445	-55	+	BARE1A_HV-int	LTR/Copia	1527	1977	-3315
674	6491_chr4H-270970066-270970565	8	500	0	+	Copia2_HV-int	LTR/Copia	4775	5273	-2070
1224	6494_chr4H-271452335-271452834	1	339	-161	+	BARE1A_HV-LTR	LTR/Copia	750	1104	-707
376	6494_chr4H-271452335-271452834	367	500	0	+	BARE1A_HV-LTR	LTR/Copia	1426	1559	-252
2148	649_chr1H-235358945-235359444	4	500	0	C	BARE1A_HV-LTR	LTR/Copia	-541	1280	747
3520	6501_chr4H-272742756-272743255	1	439	-61	C	Copia1_HV-int	LTR/Copia	-4035	461	1
477	6501_chr4H-272742756-272743255	440	498	-2	C	Copia1_HV-LTR	LTR/Copia	0	323	265
405	6510_chr4H-277397575-277398074	9	462	-38	+	Copia1_HV-int	LTR/Copia	1894	2349	-2147
274	6510_chr4H-277397575-277398074	464	500	0	+	BARE1A_HV-LTR	LTR/Copia	1	37	-1774
1750	652_chr1H-236341524-236342023	1	490	-10	C	BARE1A_HV-int	LTR/Copia	-2152	3140	2651
2284	6537_chr4H-288727220-288727719	1	500	0	C	INGA_HV_I	LTR/Copia	-172	8988	8511
278	6543_chr4H-290285947-290286446	331	421	-79	+	Copia1_HV-int	LTR/Copia	2665	2761	-1735
1152	6567_chr4H-297971247-297971746	113	500	0	C	BARE1A_HV-LTR	LTR/Copia	-685	1144	770
2958	6588_chr4H-305898170-305898669	2	497	-3	+	BARE1A_HV-LTR	LTR/Copia	576	1093	-728
2893	6623_chr4H-319983979-319984478	3	499	-1	C	INGA_HV_I	LTR/Copia	-1551	7609	7129
2845	664_chr1H-239121305-239121804	1	426	-74	C	BARE1A_HV-LTR	LTR/Copia	-45	1776	1338
1940	6665_chr4H-336245771-336246270	3	471	-29	+	BARE1A_HV-LTR	LTR/Copia	514	992	-829
2222	666_chr1H-239876880-239877379	1	500	0	C	BARE1_HV-LTR	LTR/Copia	-1065	764	253
3515	6674_chr4H-338427856-338428355	1	500	0	C	Maximus_I	LTR/Copia	-653	10307	9805
1642	6690_chr4H-343753780-343754279	6	432	-68	C	Maximus_I	LTR/Copia	-4095	6865	6425
3292	6699_chr4H-347909641-347910140	1	500	0	+	Maximus_I	LTR/Copia	8569	9065	-1895
2415	6700_chr4H-348800419-348800918	9	499	-1	+	BARE1_HV-int	LTR/Copia	4653	5143	-131
4299	6703_chr4H-351012363-351012862	1	499	-1	C	BARE1_HV-int	LTR/Copia	-4650	624	127
3944	6710_chr4H-354508048-354508547	1	495	-5	C	Copia1_HV-int	LTR/Copia	-4000	496	1
2354	6716_chr4H-357364107-357364606	2	499	-1	+	BARE1A_HV-int	LTR/Copia	4776	5292	0
1357	6735_chr4H-362909396-362909895	1	196	-304	+	BARE1_HV-LTR	LTR/Copia	941	1135	-694
1774	6735_chr4H-362909396-362909895	216	499	-1	+	BARE1_HV-LTR	LTR/Copia	1244	1523	-306
1475	673_chr1H-242590790-242591289	26	437	-63	+	BARE1_HV-LTR	LTR/Copia	1333	1742	-87
1424	6749_chr4H-368230620-368231119	3	184	-316	+	BARE1A_HV-LTR	LTR/Copia	1636	1817	-4
1301	6760_chr4H-373750539-373751038	1	238	-262	C	Maximus_I	LTR/Copia	-6505	4455	4197
3159	6766_chr4H-375951948-375952447	1	500	0	+	Maximus_I	LTR/Copia	9186	9685	-1275
3489	6780_chr4H-380973426-380973925	1	500	0	C	BARE1_HV-LTR	LTR/Copia	-34	1795	1311
3096	6788_chr4H-382517111-382517610	142	500	0	C	Maximus_I	LTR/Copia	-10411	549	191
246	6793_chr4H-384542414-384542913	7	67	-433	+	Maximus_I	LTR/Copia	492	552	-10408
4251	6805_chr4H-388823658-388824157	1	500	0	C	BARE-2_HV_LTR	LTR/Copia	-865	946	446
3385	6809_chr4H-390708856-390709355	3	500	0	+	Copia-5_HV-I	LTR/Copia	1675	2185	-3046
2272	6815_chr4H-394617978-394618477	1	500	0	C	BARE1A_HV-LTR	LTR/Copia	-995	826	327
3678	6841_chr4H-400457434-400457933	1	500	0	+	Maximus_I	LTR/Copia	10265	10763	-197
2965	6842_chr4H-400994311-400994810	1	500	0	+	BARE-2_HV_I	LTR/Copia	1383	1885	-3109
3145	6862_chr4H-408449932-408450431	1	500	0	+	BARE1A_HV-LTR	LTR/Copia	232	730	-1091
402	6875_chr4H-414889891-414890390	421	500	0	C	BARE1A_HV-LTR	LTR/Copia	0	1821	1744
4033	691_chr1H-248488598-248489097	1	500	0	C	Copia3_HV-int	LTR/Copia	-2658	5969	5471
1246	6926_chr4H-434523584-434524083	7	499	-1	C	BARE-2_HV_LTR	LTR/Copia	-387	1424	920
743	6934_chr4H-436552813-436553312	411	500	0	+	BARE-2_HV_LTR	LTR/Copia	705	795	-1016
1127	6942_chr4H-439717207-439717706	89	499	-1	C	BARE1A_HV-LTR	LTR/Copia	-459	1362	943
570	6945_chr4H-441623200-441623699	15	465	-35	C	Copia3_HV-int	LTR/Copia	-5765	3395	3015
552	6949_chr4H-442909852-442910351	5	275	-225	+	BARE-2_HV_LTR	LTR/Copia	1430	1739	-72
613	6949_chr4H-442909852-442910351	346	500	0	+	BARE-2_HV_I	LTR/Copia	1	155	-4839
3924	696_chr1H-249947782-249948281	1	500	0	C	BARE1A_HV-LTR	LTR/Copia	-791	1030	530
2639	6972_chr4H-449637858-449638357	1	500	0	C	BARE1_HV-int	LTR/Copia	-4205	1069	562
283	6976_chr4H-451158624-451159123	1	75	-425	C	INGA_HV_LTR	LTR/Copia	-768	706	632
225	6976_chr4H-451158624-451159123	20	82	-418	+	INGA_HV_I	LTR/Copia	6580	6646	-2514
2510	6976_chr4H-451158624-451159123	166	499	-1	C	BARE1A_HV-LTR	LTR/Copia	0	1821	1487
2674	7003_chr4H-461796616-461797115	1	306	-194	+	BARE-2_HV_LTR	LTR/Copia	1369	1673	-138
1733	7003_chr4H-461796616-461797115	304	500	0	+	BARE-2_HV_I	LTR/Copia	50	246	-4748
1015	7013_chr4H-464112008-464112507	280	404	-96	C	BARE-2_HV_LTR	LTR/Copia	0	1811	1688
3263	7016_chr4H-466001450-466001949	1	500	0	+	BARE-2_HV_LTR	LTR/Copia	1231	1736	-93
2923	7018_chr4H-467942255-467942754	1	438	-62	+	BARE1A_HV-LTR	LTR/Copia	1370	1821	0
401	7018_chr4H-467942255-467942754	439	500	0	+	BARE-2_HV_I	LTR/Copia	1	63	-4931
4294	7021_chr4H-469748876-469749375	1	500	0	+	BARE-2_HV_I	LTR/Copia	1885	2384	-2610
533	7031_chr4H-471443232-471443731	79	425	-75	C	BARE-2_HV_LTR	LTR/Copia	-18	1793	1430
299	7037_chr4H-473701402-473701901	21	107	-393	+	Copia3_HV-LTR	LTR/Copia	909	990	-582
646	7039_chr4H-473832873-473833372	100	497	-3	+	BARE-2_HV_LTR	LTR/Copia	1313	1739	-72
497	7049_chr4H-478325603-478326102	3	312	-188	C	Copia1_HV-int	LTR/Copia	-2506	1990	1681
1438	7051_chr4H-478563503-478564002	10	497	-3	C	INGA_HV_I	LTR/Copia	-382	8778	8298
3509	7061_chr4H-480337620-480338119	1	500	0	C	Maximus_I	LTR/Copia	-534	10426	9917
1528	7069_chr4H-484285277-484285776	1	458	-42	C	BARE-2_HV_LTR	LTR/Copia	-55	1756	1324
1398	7083_chr4H-489080527-489081026	1	205	-295	C	NIKITA_HV-LTR	LTR/Copia	-1634	784	578
2259	7083_chr4H-489080527-489081026	217	500	0	C	BARE1A_HV-LTR	LTR/Copia	0	1821	1537
3549	7096_chr4H-494797734-494798233	1	450	-50	+	BARE1A_HV-int	LTR/Copia	4844	5292	0
393	7096_chr4H-494797734-494798233	451	500	0	+	BARE1A_HV-LTR	LTR/Copia	1	49	-1772
244	7098_chr4H-496792173-496792672	473	500	0	+	BARE1A_HV-LTR	LTR/Copia	1	28	-1793
3010	7106_chr4H-500178513-500179012	1	500	0	C	BARE1A_HV-LTR	LTR/Copia	-1098	723	256
3768	7116_chr4H-504956817-504957316	1	429	-71	C	BARE-2_HV_LTR	LTR/Copia	-970	841	413
1688	7118_chr4H-505180858-505181357	1	304	-196	+	BARE1A_HV-LTR	LTR/Copia	1157	1471	-350
1090	7135_chr4H-512182075-512182574	31	500	0	+	Maximus_I	LTR/Copia	4493	4963	-5997
4215	7150_chr4H-516103106-516103605	2	500	0	+	BARE1_HV-int	LTR/Copia	4464	4962	-312
1629	7153_chr4H-516935159-516935658	10	500	0	C	BARE1A_HV-int	LTR/Copia	-3593	1699	1195
1318	7157_chr4H-518240678-518241177	5	470	-30	+	BARE1A_HV-LTR	LTR/Copia	727	1180	-641
4191	7164_chr4H-523769878-523770377	1	498	-2	C	Maximus_I	LTR/Copia	-9753	1207	710
3413	7197_chr4H-532801305-532801804	1	500	0	+	BARE1A_HV-int	LTR/Copia	770	1273	-4019
2554	7209_chr4H-537862971-537863470	106	498	-2	C	BARE1_HV-int	LTR/Copia	-1353	3921	3529
2311	7218_chr4H-540812855-540813354	16	500	0	+	BARE1A_HV-LTR	LTR/Copia	1314	1819	-2
3659	7227_chr4H-544116849-544117348	1	500	0	+	NIKITA_HV-LTR	LTR/Copia	1789	2289	-129
3429	7234_chr4H-546155528-546156027	1	400	-100	+	BARE-2_HV_LTR	LTR/Copia	1412	1811	0
821	7234_chr4H-546155528-546156027	401	500	0	+	BARE-2_HV_I	LTR/Copia	1	101	-4893
4055	7238_chr4H-547556326-547556825	1	500	0	+	Maximus_LTR	LTR/Copia	317	819	-597
2399	7246_chr4H-550096293-550096792	32	450	-50	+	BARE1_HV-LTR	LTR/Copia	1129	1546	-283
4163	7255_chr4H-553654019-553654518	1	500	0	C	BARE1A_HV-LTR	LTR/Copia	-944	877	377
2502	7262_chr4H-557510154-557510653	31	443	-57	+	BARE1A_HV-LTR	LTR/Copia	1402	1821	0
427	7262_chr4H-557510154-557510653	444	498	-2	+	BARE1A_HV-int	LTR/Copia	1	55	-5237
3671	7263_chr4H-557512193-557512692	2	500	0	+	BARE1_HV-int	LTR/Copia	1585	2083	-3191
1769	7267_chr4H-559422250-559422749	4	441	-59	C	BARE1A_HV-int	LTR/Copia	-4854	438	1
3648	7278_chr4H-563001859-563002358	1	496	-4	+	BARE1_HV-LTR	LTR/Copia	1323	1806	-23
678	7285_chr4H-566165937-566166436	1	79	-421	C	BARE-2_HV_I	LTR/Copia	-4915	79	1
3362	7285_chr4H-566165937-566166436	80	500	0	C	BARE-2_HV_LTR	LTR/Copia	0	1811	1391
3253	7289_chr4H-566944327-566944826	1	500	0	C	BARE-2_HV_I	LTR/Copia	-2910	2084	1580
1755	7300_chr4H-571131909-571132408	64	500	0	C	BARE1A_HV-LTR	LTR/Copia	-547	1264	775
1348	7306_chr4H-573933382-573933881	287	498	-2	+	BARE1_HV-int	LTR/Copia	2675	2886	-2388
3417	7314_chr4H-577201744-577202243	1	500	0	+	Maximus_I	LTR/Copia	9048	9547	-1413
3071	7322_chr4H-579229192-579229691	1	494	-6	C	BARE-2_HV_LTR	LTR/Copia	-56	1755	1253
2452	7335_chr4H-583231806-583232305	2	495	-5	+	BARE1_HV-int	LTR/Copia	4522	5015	-259
4134	7338_chr4H-584803353-584803852	1	500	0	C	BARE-2_HV_I	LTR/Copia	-2889	2105	1605
2953	7339_chr4H-585275892-585276391	1	500	0	C	BARE1_HV-LTR	LTR/Copia	-159	1670	1147
565	734_chr1H-268604053-268604552	1	66	-434	+	BARE1A_HV-LTR	LTR/Copia	607	672	-1149
2219	734_chr1H-268604053-268604552	68	500	0	+	BARE1A_HV-LTR	LTR/Copia	1269	1725	-96
2679	7359_chr4H-594336632-594337131	1	500	0	+	BARE1_HV-int	LTR/Copia	523	1085	-4207
3811	736_chr1H-269299498-269299997	1	500	0	+	BARE1A_HV-LTR	LTR/Copia	387	885	-936
281	7374_chr4H-597959181-597959680	1	30	-470	+	BARE1A_HV-int	LTR/Copia	2457	2486	-2806
2760	7374_chr4H-597959181-597959680	50	430	-70	+	BARE1_HV-LTR	LTR/Copia	1452	1829	0
522	7394_chr4H-602643201-602643700	310	396	-104	C	INGA_HV_LTR	LTR/Copia	0	1474	1388
3592	7398_chr4H-603923726-603924225	1	499	-1	C	BARE-2_HV_LTR	LTR/Copia	-56	1773	1268
3242	7408_chr4H-607048950-607049449	1	500	0	+	BARE-2_HV_I	LTR/Copia	1570	2071	-2923
343	7413_chr4H-607888976-607889475	213	318	-182	+	INGA_HV_I	LTR/Copia	6605	6681	-2479
317	7413_chr4H-607888976-607889475	242	338	-162	C	INGA_HV_LTR	LTR/Copia	-830	644	541
3689	7423_chr4H-610092283-610092782	1	456	-44	+	BARE-2_HV_LTR	LTR/Copia	1356	1811	0
399	7423_chr4H-610092283-610092782	458	500	0	+	BARE-2_HV_I	LTR/Copia	2	44	-4950
2806	7425_chr4H-611166517-611167016	1	500	0	C	Copia-4_HV-I	LTR/Copia	-1622	2865	2366
1383	7474_chr4H-622976223-622976722	1	329	-171	+	BARE1_HV-LTR	LTR/Copia	503	873	-956
1261	7478_chr4H-623755372-623755871	2	495	-5	+	BARE1_HV-LTR	LTR/Copia	1116	1630	-199
2962	7505_chr4H-634173833-634174332	51	500	0	C	BARE-2_HV_LTR	LTR/Copia	-531	1280	809
2800	753_chr1H-276189669-276190168	1	500	0	C	BARE1A_HV-int	LTR/Copia	-545	4747	4248
1162	755_chr1H-277739489-277739988	11	286	-214	+	BARE1A_HV-LTR	LTR/Copia	1523	1821	0
1031	755_chr1H-277739489-277739988	287	500	0	+	BARE1A_HV-int	LTR/Copia	1	217	-5075
704	7569_chr5H-3948660-3949159	1	441	-59	C	BARE-2_HV_LTR	LTR/Copia	-1	1810	1324
3683	7581_chr5H-6026011-6026510	3	478	-22	C	BARE-2_HV_LTR	LTR/Copia	0	1811	1324
488	7606_chr5H-15701919-15702418	14	87	-413	C	BARE-2_HV_I	LTR/Copia	-4920	74	1
1880	7606_chr5H-15701919-15702418	88	494	-6	C	BARE1A_HV-LTR	LTR/Copia	0	1821	1429
3761	7620_chr5H-20946170-20946669	1	500	0	C	Copia1_HV-int	LTR/Copia	-3972	524	23
2974	7624_chr5H-22481002-22481501	57	500	0	+	INGA_HV_I	LTR/Copia	4297	4740	-4420
2253	762_chr1H-280036105-280036604	1	494	-6	+	BARE1A_HV-LTR	LTR/Copia	840	1378	-433
904	7630_chr5H-24147127-24147626	2	212	-288	+	BARE-2_HV_LTR	LTR/Copia	1604	1811	0
2627	7649_chr5H-29583919-29584418	1	500	0	C	BARE1_HV-int	LTR/Copia	-391	4883	4384
3993	7654_chr5H-30303202-30303701	1	500	0	+	BARE1_HV-int	LTR/Copia	4615	5114	-160
3312	7678_chr5H-40290043-40290542	3	500	0	+	BARE-2_HV_LTR	LTR/Copia	1271	1759	-52
454	7697_chr5H-45622346-45622845	109	357	-143	C	Copia1_HV-int	LTR/Copia	-3075	1421	1173
4237	7699_chr5H-46095621-46096120	1	500	0	+	BARE-2_HV_LTR	LTR/Copia	478	979	-832
414	7732_chr5H-55550258-55550757	1	81	-419	+	Maximus_I	LTR/Copia	4891	4972	-5988
809	7732_chr5H-55550258-55550757	202	312	-188	+	TREP46	LTR/Copia	846	956	-135
654	7732_chr5H-55550258-55550757	313	461	-39	C	Maximus_LTR	LTR/Copia	0	1416	1267
3480	7741_chr5H-58305900-58306399	5	500	0	C	BARE1A_HV-LTR	LTR/Copia	0	1821	1339
3198	7752_chr5H-61940841-61941340	1	500	0	C	Copia3_HV-int	LTR/Copia	-1763	6864	6351
571	7756_chr5H-63339946-63340445	1	86	-414	+	INGA_HV_I	LTR/Copia	4902	4987	-4173
3180	7759_chr5H-65437558-65438057	1	500	0	+	BARE1_HV-LTR	LTR/Copia	1229	1735	-94
3879	7778_chr5H-72820078-72820577	1	500	0	+	BARE1A_HV-LTR	LTR/Copia	749	1249	-572
3738	7779_chr5H-73612601-73613100	1	500	0	C	BARE-2_HV_I	LTR/Copia	-1318	3676	3180
3671	7781_chr5H-74070255-74070754	6	500	0	+	INGA_HV_LTR	LTR/Copia	478	972	-502
1662	7789_chr5H-76741555-76742054	1	259	-241	C	BARE1_HV-LTR	LTR/Copia	-289	1540	1286
1228	7789_chr5H-76741555-76742054	327	500	0	C	BARE1_HV-LTR	LTR/Copia	-727	1102	928
2760	7790_chr5H-76766059-76766558	81	484	-16	C	NIKITA_HV-LTR	LTR/Copia	-1523	895	502
2097	7791_chr5H-77787569-77788068	8	500	0	C	BARE1A_HV-LTR	LTR/Copia	-739	1082	592
3288	7793_chr5H-79263732-79264231	1	500	0	+	Copia3_HV-int	LTR/Copia	7862	8394	-233
4128	7806_chr5H-84006712-84007211	1	500	0	C	BARE1_HV-int	LTR/Copia	-3107	2167	1668
3324	7824_chr5H-90593031-90593530	2	500	0	+	BARE1_HV-LTR	LTR/Copia	1231	1738	-91
240	7830_chr5H-93760109-93760608	423	495	-5	C	Copia1_HV-int	LTR/Copia	-3084	1412	1340
1982	7834_chr5H-95443194-95443693	14	481	-19	C	BARE-2_HV_LTR	LTR/Copia	-734	1077	588
857	7837_chr5H-97000196-97000695	1	233	-267	+	IKEROS_HV-int	LTR/Copia	361	622	-6311
1801	7837_chr5H-97000196-97000695	270	500	0	+	BARE-2_HV_LTR	LTR/Copia	1	231	-1580
682	7851_chr5H-102177708-102178207	364	500	0	C	BARE1_HV-LTR	LTR/Copia	-953	876	741
3399	7856_chr5H-103908439-103908938	1	500	0	+	BARE-2_HV_I	LTR/Copia	1582	2065	-2929
616	7857_chr5H-104039532-104040031	2	110	-390	+	NIKITA_HV-LTR	LTR/Copia	1795	1995	-423
1475	7857_chr5H-104039532-104040031	169	499	-1	+	INGA_HV_LTR	LTR/Copia	346	599	-875
485	7887_chr5H-115090148-115090647	1	61	-439	C	BARE1A_HV-LTR	LTR/Copia	-1757	64	1
1308	7898_chr5H-116916162-116916661	1	186	-314	C	NIKITA_HV-LTR	LTR/Copia	-2094	324	141
2091	7898_chr5H-116916162-116916661	185	488	-12	C	NIKITA_HV-LTR	LTR/Copia	-2000	418	118
1386	7905_chr5H-118965541-118966040	232	406	-94	C	BARE-2_HV_LTR	LTR/Copia	0	1811	1636
339	7905_chr5H-118965541-118966040	456	499	-1	C	BARE-2_HV_LTR	LTR/Copia	-168	1643	1600
3255	7907_chr5H-119295905-119296404	1	500	0	C	BARE-2_HV_LTR	LTR/Copia	-106	1723	1216
3969	7943_chr5H-135156446-135156945	1	500	0	C	BARE-2_HV_LTR	LTR/Copia	-77	1734	1238
4068	7952_chr5H-138324283-138324782	1	499	-1	+	Maximus_I	LTR/Copia	1910	2423	-8537
2662	7967_chr5H-145607562-145608061	1	500	0	+	BARE1_HV-int	LTR/Copia	4251	4750	-524
3055	7981_chr5H-149652615-149653114	1	500	0	+	Maximus_I	LTR/Copia	9495	9976	-984
4219	799_chr1H-293190494-293190993	1	500	0	C	BARE1_HV-int	LTR/Copia	-375	4899	4400
1929	8003_chr5H-161458148-161458647	1	476	-24	+	BARE1_HV-LTR	LTR/Copia	578	1066	-763
3696	8015_chr5H-167419795-167420294	80	500	0	C	BARE-2_HV_LTR	LTR/Copia	0	1811	1392
2138	8043_chr5H-181414695-181415194	1	317	-183	+	NIKITA_HV-LTR	LTR/Copia	105	418	-2000
1286	8043_chr5H-181414695-181415194	316	500	0	+	NIKITA_HV-LTR	LTR/Copia	141	323	-2095
394	8076_chr5H-192074856-192075355	47	291	-209	C	Copia1_HV-int	LTR/Copia	-3078	1418	1174
3250	8077_chr5H-192631282-192631781	1	500	0	+	BARE-2_HV_LTR	LTR/Copia	1229	1736	-93
1825	807_chr1H-296001483-296001982	165	397	-103	+	BARE1A_HV-LTR	LTR/Copia	1588	1821	0
815	807_chr1H-296001483-296001982	398	500	0	+	BARE1A_HV-int	LTR/Copia	1	103	-5189
1185	8109_chr5H-206150748-206151247	5	471	-29	C	BARE1A_HV-LTR	LTR/Copia	-84	1737	1254
3552	8142_chr5H-219780737-219781236	1	500	0	+	Maximus_LTR	LTR/Copia	722	1222	-194
2111	8143_chr5H-219807390-219807889	1	294	-206	+	NIKITA_HV-LTR	LTR/Copia	732	1044	-1374
730	8143_chr5H-219807390-219807889	309	492	-8	C	INGA_HV_I	LTR/Copia	-1794	7366	7217
804	8143_chr5H-219807390-219807889	353	497	-3	+	INGA_HV_LTR	LTR/Copia	326	471	-1003
2712	8152_chr5H-222623183-222623682	6	490	-10	C	INGA_HV_I	LTR/Copia	-5775	3385	2899
3263	8166_chr5H-227518617-227519116	6	500	0	C	BARE-2_HV_LTR	LTR/Copia	-465	1346	809
1775	8167_chr5H-227782645-227783144	1	500	0	+	BARE1A_HV-int	LTR/Copia	93	582	-4710
1327	8176_chr5H-232092330-232092829	4	499	-1	C	BARE1A_HV-LTR	LTR/Copia	-202	1619	1101
2397	8179_chr5H-232724876-232725375	4	500	0	+	INGA_HV_I	LTR/Copia	6070	6698	-2462
473	8180_chr5H-233142673-233143172	293	500	0	C	Maximus_I	LTR/Copia	-7869	3091	2926
1007	8198_chr5H-236958683-236959182	161	451	-49	C	BARE-2_HV_LTR	LTR/Copia	-67	1744	1440
2257	819_chr1H-302467376-302467875	1	458	-42	C	INGA_HV_LTR	LTR/Copia	-497	977	512
3120	8206_chr5H-239632545-239633044	1	500	0	C	BARE1A_HV-int	LTR/Copia	-298	4994	4505
3424	8220_chr5H-245179128-245179627	1	497	-3	+	BARE1_HV-LTR	LTR/Copia	764	1275	-554
1236	8223_chr5H-245930542-245931041	5	500	0	C	Maximus_I	LTR/Copia	-3716	7244	6729
3930	8236_chr5H-250561630-250562129	3	500	0	+	Copia1_HV-int	LTR/Copia	2650	3146	-1350
1820	8243_chr5H-253857978-253858477	2	246	-254	+	BARE-2_HV_LTR	LTR/Copia	1381	1624	-187
1881	8243_chr5H-253857978-253858477	252	500	0	+	BARE-2_HV_LTR	LTR/Copia	1541	1790	-21
703	8258_chr5H-259758198-259758697	27	481	-19	+	Copia1_HV-int	LTR/Copia	1895	2349	-2147
365	8309_chr5H-278497470-278497969	29	499	-1	C	Copia1_HV-int	LTR/Copia	-848	3648	3178
1128	830_chr1H-308313707-308314206	14	488	-12	+	INGA_HV_I	LTR/Copia	4920	5395	-3765
640	8310_chr5H-278980923-278981422	32	176	-324	C	INGA_HV_I	LTR/Copia	-5026	4134	3990
910	8310_chr5H-278980923-278981422	184	500	0	C	INGA_HV_I	LTR/Copia	-4906	4254	3956
367	831_chr1H-308333121-308333620	1	40	-460	C	BARE-2_HV_I	LTR/Copia	-4954	40	1
3593	831_chr1H-308333121-308333620	41	500	0	C	BARE-2_HV_LTR	LTR/Copia	0	1811	1353
2274	8334_chr5H-284670619-284671118	1	500	0	+	BARE-2_HV_LTR	LTR/Copia	1214	1786	-25
2324	8338_chr5H-286224628-286225127	1	322	-178	C	Copia1_HV-int	LTR/Copia	-4151	345	1
1342	8338_chr5H-286224628-286225127	323	487	-13	C	Copia1_HV-LTR	LTR/Copia	0	323	158
1862	8340_chr5H-286517004-286517503	1	499	-1	+	BARE1A_HV-int	LTR/Copia	1403	1901	-3391
552	8341_chr5H-286579819-286580318	23	190	-310	C	IKEROS_HV-LTR	LTR/Copia	-213	167	1
4028	8349_chr5H-289838394-289838893	1	500	0	C	BARE1A_HV-int	LTR/Copia	-3099	2193	1695
1108	8354_chr5H-291671059-291671558	1	500	0	+	Maximus_I	LTR/Copia	9208	9705	-1255
3977	8378_chr5H-303084807-303085306	1	499	-1	C	Maximus_I	LTR/Copia	-8331	2629	2131
3021	8380_chr5H-304060160-304060659	1	500	0	C	INGA_HV_I	LTR/Copia	-7525	1635	1133
3391	8382_chr5H-304346497-304346996	1	499	-1	+	BARE1A_HV-LTR	LTR/Copia	449	945	-876
496	8384_chr5H-305979779-305980278	15	250	-250	C	BARE-2_HV_LTR	LTR/Copia	-72	1739	1484
339	8384_chr5H-305979779-305980278	256	362	-138	C	BARE1A_HV-LTR	LTR/Copia	-410	1419	1324
1134	8392_chr5H-311045283-311045782	1	160	-340	C	BARE1A_HV-LTR	LTR/Copia	-54	1767	1608
248	8392_chr5H-311045283-311045782	166	249	-251	C	BARE1_HV-LTR	LTR/Copia	-159	1670	1603
1425	8392_chr5H-311045283-311045782	227	500	0	C	BARE1_HV-LTR	LTR/Copia	-159	1670	1394
3817	8393_chr5H-311113318-311113817	1	496	-4	+	INGA_HV_I	LTR/Copia	5578	6074	-3086
3899	8400_chr5H-312511597-312512096	2	500	0	+	Maximus_LTR	LTR/Copia	282	781	-635
2611	8407_chr5H-315099971-315100470	1	365	-135	C	BARE1A_HV-LTR	LTR/Copia	-952	869	506
789	8413_chr5H-316539215-316539714	176	482	-18	C	BARE-2_HV_LTR	LTR/Copia	0	1811	1484
1540	8420_chr5H-320716780-320717279	11	500	0	+	INGA_HV_LTR	LTR/Copia	650	1248	-1170
2039	8429_chr5H-326022611-326023110	233	500	0	C	BARE-2_HV_LTR	LTR/Copia	0	1811	1544
304	8440_chr5H-328947162-328947661	2	166	-334	C	INGA_HV_I	LTR/Copia	-4521	4639	4475
1783	8459_chr5H-337273295-337273794	1	248	-252	+	BARE1_HV-LTR	LTR/Copia	886	1131	-698
1989	8459_chr5H-337273295-337273794	254	500	0	+	BARE-2_HV_LTR	LTR/Copia	1323	1568	-243
2461	8471_chr5H-342175083-342175582	1	500	0	+	INGA_HV_I	LTR/Copia	1495	1995	-7165
1676	8501_chr5H-354937473-354937972	188	500	0	C	BARE1A_HV-LTR	LTR/Copia	0	1821	1494
542	8517_chr5H-361319966-361320465	152	500	0	+	BARE-2_HV_LTR	LTR/Copia	1276	1631	-180
2563	8528_chr5H-365335099-365335598	1	500	0	C	Maximus_I	LTR/Copia	-4588	6372	5881
3954	8531_chr5H-368655061-368655560	1	500	0	C	BARE1A_HV-int	LTR/Copia	-1552	3740	3241
2783	8537_chr5H-369585403-369585902	1	500	0	+	BARE-2_HV_I	LTR/Copia	4207	4722	-272
3171	8556_chr5H-378646952-378647451	26	500	0	C	Maximus_I	LTR/Copia	-10408	552	78
4231	8562_chr5H-381419751-381420250	1	500	0	+	BARE1_HV-int	LTR/Copia	1737	2236	-3038
3075	8564_chr5H-381424623-381425122	1	476	-24	C	BARE-2_HV_LTR	LTR/Copia	-90	1721	1244
1370	8568_chr5H-382947871-382948370	3	157	-343	C	BARE-2_HV_I	LTR/Copia	-4839	155	1
2922	8568_chr5H-382947871-382948370	158	500	0	C	BARE-2_HV_LTR	LTR/Copia	0	1811	1468
3114	856_chr1H-319885920-319886419	1	423	-77	+	BARE1_HV-LTR	LTR/Copia	1410	1829	0
2547	8573_chr5H-384204031-384204530	1	500	0	C	BARE1_HV-int	LTR/Copia	-213	5061	4561
240	8582_chr5H-389950278-389950777	453	500	0	+	Copia1_HV-LTR	LTR/Copia	8	51	-272
652	8589_chr5H-394522400-394522899	66	424	-76	C	BARE-2_HV_LTR	LTR/Copia	0	1811	1410
3218	858_chr1H-320060220-320060719	1	498	-2	+	BARE1_HV-int	LTR/Copia	4396	4894	-380
3981	8596_chr5H-397264472-397264971	1	500	0	C	Maximus_I	LTR/Copia	-5889	5071	4571
3961	8601_chr5H-398337756-398338255	1	500	0	+	BARE1_HV-int	LTR/Copia	4574	5074	-200
3119	8621_chr5H-406205809-406206308	4	500	0	+	Maximus_I	LTR/Copia	7059	7573	-3387
4100	8657_chr5H-419915418-419915917	1	500	0	+	BARE1_HV-LTR	LTR/Copia	566	1064	-765
2829	8661_chr5H-421777914-421778413	2	462	-38	+	BARE1A_HV-LTR	LTR/Copia	1378	1821	0
314	8661_chr5H-421777914-421778413	464	500	0	+	BARE1_HV-int	LTR/Copia	2	38	-5236
2715	8666_chr5H-423422710-423423209	1	483	-17	+	BARE1A_HV-LTR	LTR/Copia	261	768	-1053
2313	8669_chr5H-424054440-424054939	8	496	-4	C	BARE1A_HV-int	LTR/Copia	-52	5240	4753
796	8671_chr5H-424743935-424744434	92	495	-5	C	BARE-2_HV_LTR	LTR/Copia	-443	1368	958
1205	8684_chr5H-430403030-430403529	19	500	0	+	BARE1A_HV-LTR	LTR/Copia	1251	1747	-74
578	8688_chr5H-432205901-432206400	340	497	-3	C	BARE1A_HV-LTR	LTR/Copia	0	1821	1661
3580	8694_chr5H-436184707-436185206	28	500	0	C	BARE1_HV-LTR	LTR/Copia	0	1829	1369
3274	8720_chr5H-443328025-443328524	1	499	-1	C	BARE1_HV-LTR	LTR/Copia	-93	1736	1229
790	8737_chr5H-452123522-452124021	1	104	-396	C	BARE-2_HV_LTR	LTR/Copia	-1707	104	1
1751	8741_chr5H-454479301-454479800	1	229	-271	+	BARE-2_HV_LTR	LTR/Copia	1582	1811	0
1126	8741_chr5H-454479301-454479800	230	500	0	+	BARE-2_HV_I	LTR/Copia	1	310	-4964
4319	8744_chr5H-455254835-455255334	1	500	0	C	Copia1_HV-int	LTR/Copia	-2018	2478	1979
552	8757_chr5H-458533004-458533503	1	151	-349	C	BARE-2_HV_LTR	LTR/Copia	-256	1555	1409
366	8757_chr5H-458533004-458533503	369	500	0	C	BARE1A_HV-LTR	LTR/Copia	-644	1177	1045
2806	875_chr1H-323925222-323925721	1	499	-1	+	BARE-2_HV_I	LTR/Copia	1855	2362	-2632
3898	8762_chr5H-461042543-461043042	6	494	-6	C	BARE-2_HV_LTR	LTR/Copia	0	1811	1323
3319	8776_chr5H-465314833-465315332	3	499	-1	+	Copia-4_HV-LTR	LTR/Copia	85	604	-373
2180	8782_chr5H-468681427-468681926	1	317	-183	+	NIKITA_HV-LTR	LTR/Copia	105	418	-2000
1332	8782_chr5H-468681427-468681926	316	500	0	+	NIKITA_HV-LTR	LTR/Copia	141	323	-2095
2143	8790_chr5H-473913151-473913650	1	317	-183	+	NIKITA_HV-LTR	LTR/Copia	104	418	-2000
1109	8790_chr5H-473913151-473913650	316	500	0	+	NIKITA_HV-LTR	LTR/Copia	141	391	-2027
3809	8795_chr5H-475717754-475718253	1	500	0	C	BARE1_HV-int	LTR/Copia	-1368	3906	3407
1087	8804_chr5H-479591511-479592010	54	498	-2	C	Maximus_I	LTR/Copia	-2951	8009	7577
1902	880_chr1H-325622038-325622537	1	346	-154	+	BARE1A_HV-LTR	LTR/Copia	1455	1821	0
3749	8818_chr5H-486417489-486417988	1	449	-51	+	BARE-2_HV_LTR	LTR/Copia	1363	1811	0
370	8818_chr5H-486417489-486417988	454	500	0	+	BARE1A_HV-LTR	LTR/Copia	1727	1783	-38
4024	8821_chr5H-487134000-487134499	1	500	0	+	BARE1A_HV-LTR	LTR/Copia	86	601	-1220
2698	8823_chr5H-490195766-490196265	1	500	0	+	BARE1_HV-LTR	LTR/Copia	967	1497	-332
484	8850_chr5H-497794771-497795270	15	134	-366	+	Copia2_HV-int	LTR/Copia	119	286	-7057
348	8850_chr5H-497794771-497795270	186	483	-17	+	Copia2_HV-int	LTR/Copia	213	497	-6846
4135	8855_chr5H-499836873-499837372	1	500	0	+	BARE1A_HV-LTR	LTR/Copia	141	641	-1180
3305	8858_chr5H-500487910-500488409	5	500	0	+	BARE1_HV-LTR	LTR/Copia	1268	1762	-67
1492	8864_chr5H-503585968-503586467	1	243	-257	+	BARE1A_HV-LTR	LTR/Copia	1421	1662	-159
1550	8864_chr5H-503585968-503586467	220	474	-26	+	BARE1A_HV-LTR	LTR/Copia	1564	1821	0
1453	8867_chr5H-504007924-504008423	30	478	-22	+	BARE1A_HV-LTR	LTR/Copia	1410	1821	0
919	8879_chr5H-507357721-507358220	7	343	-157	+	INAV_HV-int	LTR/Copia	2245	2569	-2198
3545	8880_chr5H-508035502-508036001	1	500	0	+	BARE1_HV-LTR	LTR/Copia	1307	1824	-5
2455	8882_chr5H-508287758-508288257	1	494	-6	C	BARE1A_HV-LTR	LTR/Copia	-35	1786	1270
601	8889_chr5H-510693065-510693564	435	500	0	C	BARE1A_HV-LTR	LTR/Copia	0	1821	1756
3144	8892_chr5H-513516283-513516782	1	500	0	C	Maximus_I	LTR/Copia	-2252	8708	8209
493	88_chr1H-24384535-24385034	199	387	-113	+	INGA_HV_I	LTR/Copia	8588	8776	-384
1590	8905_chr5H-521137384-521137883	9	276	-224	C	BARE-2_HV_LTR	LTR/Copia	-1541	270	1
1245	8905_chr5H-521137384-521137883	277	500	0	C	BARE1A_HV-int	LTR/Copia	0	5292	5052
2603	8926_chr5H-528972328-528972827	1	456	-44	+	BARE1A_HV-LTR	LTR/Copia	1357	1821	0
3429	892_chr1H-329037875-329038374	1	496	-4	+	BARE1A_HV-LTR	LTR/Copia	666	1161	-660
1810	8947_chr5H-534268674-534269173	1	413	-87	+	BARE1A_HV-LTR	LTR/Copia	1414	1821	0
1618	894_chr1H-330453781-330454280	1	338	-162	C	BARE1_HV-int	LTR/Copia	-4933	341	2
804	894_chr1H-330453781-330454280	340	493	-7	C	BARE1A_HV-LTR	LTR/Copia	0	1821	1665
3011	8970_chr5H-541869247-541869746	13	434	-66	+	NIKITA_HV-LTR	LTR/Copia	1	418	-2000
446	8970_chr5H-541869247-541869746	433	498	-2	+	NIKITA_HV-LTR	LTR/Copia	141	206	-2212
3279	8975_chr5H-543613146-543613645	1	500	0	+	BARE-2_HV_LTR	LTR/Copia	1258	1763	-66
3457	8976_chr5H-543758122-543758621	1	500	0	C	Copia-5_HV-I	LTR/Copia	-567	4664	4172
1760	8992_chr5H-548488990-548489489	5	447	-53	C	BARE1A_HV-int	LTR/Copia	-4847	445	1
2451	8996_chr5H-549780843-549781342	1	351	-149	C	BARE-2_HV_I	LTR/Copia	-1216	3778	3429
2247	900_chr1H-333236000-333236499	1	363	-137	C	BARE1A_HV-LTR	LTR/Copia	-2	1819	1448
3668	9027_chr5H-560886006-560886505	2	498	-2	C	BARE-2_HV_I	LTR/Copia	-1735	3259	2767
370	9032_chr5H-562413044-562413543	1	41	-459	C	BARE-2_HV_I	LTR/Copia	-4953	41	1
1573	9032_chr5H-562413044-562413543	42	230	-270	C	BARE-2_HV_LTR	LTR/Copia	0	1811	1622
2483	9032_chr5H-562413044-562413543	230	500	0	C	BARE-2_HV_LTR	LTR/Copia	-390	1421	1152
391	9035_chr5H-563017848-563018347	1	92	-408	C	Copia3_HV-LTR	LTR/Copia	-770	802	711
524	9035_chr5H-563017848-563018347	253	496	-4	C	Copia3_HV-LTR	LTR/Copia	-1085	487	214
4013	9052_chr5H-566718060-566718559	1	499	-1	C	BARE-2_HV_I	LTR/Copia	-1164	3830	3337
1237	9080_chr5H-575517211-575517710	1	155	-345	+	BARE-2_HV_LTR	LTR/Copia	1656	1811	0
4043	9111_chr5H-588159420-588159919	1	500	0	C	Copia1_HV-int	LTR/Copia	-1103	3393	2895
667	9124_chr5H-590162681-590163180	3	299	-201	+	BARE-2_HV_LTR	LTR/Copia	1493	1811	0
791	9124_chr5H-590162681-590163180	300	499	-1	+	BARE1A_HV-int	LTR/Copia	1	200	-5092
511	9136_chr5H-593110805-593111304	3	355	-145	C	BARE-2_HV_LTR	LTR/Copia	-94	1717	1315
1321	9157_chr5H-597788118-597788617	1	186	-314	C	NIKITA_HV-LTR	LTR/Copia	-2094	324	141
2151	9157_chr5H-597788118-597788617	185	489	-11	C	NIKITA_HV-LTR	LTR/Copia	-2000	418	118
3666	9159_chr5H-598286566-598287065	2	475	-25	C	BARE-2_HV_LTR	LTR/Copia	-15	1796	1322
384	9171_chr5H-603600004-603600503	457	500	0	C	BARE1_HV-LTR	LTR/Copia	0	1829	1786
3299	9191_chr5H-607761059-607761558	21	500	0	C	Copia-4_HV-LTR	LTR/Copia	-220	757	273
2925	9192_chr5H-607841133-607841632	1	500	0	C	NIKITA_HV-LTR	LTR/Copia	-662	1756	1319
395	9193_chr5H-607920638-607921137	1	47	-453	C	NIKITA_HV-LTR	LTR/Copia	-2231	187	141
1953	9193_chr5H-607920638-607921137	46	326	-174	C	NIKITA_HV-LTR	LTR/Copia	-2000	418	141
1203	9193_chr5H-607920638-607921137	325	500	0	C	NIKITA_HV-LTR	LTR/Copia	-2000	418	244
395	9194_chr5H-607921196-607921695	1	47	-453	C	NIKITA_HV-LTR	LTR/Copia	-2231	187	141
1953	9194_chr5H-607921196-607921695	46	326	-174	C	NIKITA_HV-LTR	LTR/Copia	-2000	418	141
1203	9194_chr5H-607921196-607921695	325	500	0	C	NIKITA_HV-LTR	LTR/Copia	-2000	418	244
395	9195_chr5H-607921754-607922253	1	47	-453	C	NIKITA_HV-LTR	LTR/Copia	-2231	187	141
1953	9195_chr5H-607921754-607922253	46	326	-174	C	NIKITA_HV-LTR	LTR/Copia	-2000	418	141
1203	9195_chr5H-607921754-607922253	325	500	0	C	NIKITA_HV-LTR	LTR/Copia	-2000	418	244
395	9196_chr5H-607922312-607922811	1	47	-453	C	NIKITA_HV-LTR	LTR/Copia	-2231	187	141
1953	9196_chr5H-607922312-607922811	46	326	-174	C	NIKITA_HV-LTR	LTR/Copia	-2000	418	141
1203	9196_chr5H-607922312-607922811	325	500	0	C	NIKITA_HV-LTR	LTR/Copia	-2000	418	244
395	9197_chr5H-607923149-607923648	1	47	-453	C	NIKITA_HV-LTR	LTR/Copia	-2231	187	141
1953	9197_chr5H-607923149-607923648	46	326	-174	C	NIKITA_HV-LTR	LTR/Copia	-2000	418	141
1203	9197_chr5H-607923149-607923648	325	500	0	C	NIKITA_HV-LTR	LTR/Copia	-2000	418	244
395	9198_chr5H-607923707-607924206	1	47	-453	C	NIKITA_HV-LTR	LTR/Copia	-2231	187	141
1931	9198_chr5H-607923707-607924206	46	326	-174	C	NIKITA_HV-LTR	LTR/Copia	-2000	418	141
1215	9198_chr5H-607923707-607924206	325	500	0	C	NIKITA_HV-LTR	LTR/Copia	-2000	418	244
395	9199_chr5H-607924265-607924764	1	47	-453	C	NIKITA_HV-LTR	LTR/Copia	-2231	187	141
1945	9199_chr5H-607924265-607924764	46	326	-174	C	NIKITA_HV-LTR	LTR/Copia	-2000	418	141
1240	9199_chr5H-607924265-607924764	325	500	0	C	NIKITA_HV-LTR	LTR/Copia	-2000	418	244
2210	9201_chr5H-608116582-608117081	1	317	-183	+	NIKITA_HV-LTR	LTR/Copia	105	418	-2000
1292	9201_chr5H-608116582-608117081	316	500	0	+	NIKITA_HV-LTR	LTR/Copia	141	323	-2095
2192	9210_chr5H-610699558-610700057	1	318	-182	+	NIKITA_HV-LTR	LTR/Copia	104	418	-2000
1257	9210_chr5H-610699558-610700057	317	500	0	+	NIKITA_HV-LTR	LTR/Copia	141	323	-2095
2192	9211_chr5H-610816881-610817380	1	318	-182	+	NIKITA_HV-LTR	LTR/Copia	104	418	-2000
1257	9211_chr5H-610816881-610817380	317	500	0	+	NIKITA_HV-LTR	LTR/Copia	141	323	-2095
4406	9218_chr5H-612907423-612907922	1	500	0	C	BARE-2_HV_LTR	LTR/Copia	-831	980	480
1504	921_chr1H-339395430-339395929	1	177	-323	C	BARE-2_HV_I	LTR/Copia	-4817	177	1
2611	921_chr1H-339395430-339395929	180	500	0	C	BARE-2_HV_LTR	LTR/Copia	-2	1809	1487
2003	9222_chr5H-613311068-613311567	1	497	-3	C	BARE1_HV-int	LTR/Copia	-2818	2456	1858
290	9248_chr5H-618683043-618683542	6	121	-379	C	Copia1_HV-int	LTR/Copia	-1314	3182	3067
3595	924_chr1H-340156620-340157119	1	435	-65	+	BARE-2_HV_LTR	LTR/Copia	1376	1811	0
360	924_chr1H-340156620-340157119	441	499	-1	+	BARE1_HV-LTR	LTR/Copia	359	417	-1412
2849	9286_chr5H-631193607-631194106	167	500	0	C	BARE-2_HV_LTR	LTR/Copia	0	1811	1477
4096	9288_chr5H-631608199-631608698	1	500	0	+	BARE-2_HV_LTR	LTR/Copia	1238	1762	-49
243	928_chr1H-342789880-342790379	4	88	-412	+	INGA_HV_I	LTR/Copia	6667	6749	-2411
1800	9302_chr5H-638742577-638743076	98	484	-16	C	BARE1A_HV-LTR	LTR/Copia	0	1821	1451
4215	9316_chr5H-641728557-641729056	1	500	0	C	INGA_HV_LTR	LTR/Copia	-526	948	449
1551	9319_chr5H-642203960-642204459	1	185	-315	+	BARE-2_HV_LTR	LTR/Copia	1389	1572	-239
1008	9319_chr5H-642203960-642204459	196	324	-176	+	BARE-2_HV_LTR	LTR/Copia	1682	1811	0
1552	9319_chr5H-642203960-642204459	325	500	0	+	BARE-2_HV_I	LTR/Copia	1	176	-4818
3712	9324_chr5H-642802347-642802846	2	500	0	C	Copia3_HV-LTR	LTR/Copia	-860	712	216
3351	9339_chr5H-648539714-648540213	1	498	-2	C	BARE-2_HV_LTR	LTR/Copia	-82	1729	1244
1946	9340_chr5H-648544370-648544869	1	500	0	C	BARE1_HV-int	LTR/Copia	-2834	2440	1839
1374	934_chr1H-345733538-345734037	1	500	0	+	Maximus_I	LTR/Copia	8499	9124	-1836
3711	935_chr1H-346481191-346481690	1	500	0	+	BARE1_HV-int	LTR/Copia	3307	3807	-1467
2599	9366_chr5H-655060189-655060688	1	334	-166	C	BARE-2_HV_LTR	LTR/Copia	-109	1702	1369
1072	9366_chr5H-655060189-655060688	332	500	0	C	BARE1A_HV-LTR	LTR/Copia	-627	1194	1025
458	9372_chr5H-655902836-655903335	244	491	-9	C	Copia1_HV-int	LTR/Copia	0	4496	4249
3936	9379_chr5H-659011043-659011542	1	500	0	C	BARE1_HV-int	LTR/Copia	-4547	727	244
2242	9380_chr5H-659140192-659140691	13	332	-168	+	NIKITA_HV-LTR	LTR/Copia	119	435	-1983
1153	9380_chr5H-659140192-659140691	334	500	0	+	NIKITA_HV-LTR	LTR/Copia	195	358	-2060
3140	9390_chr5H-661886940-661887439	1	500	0	C	BARE1A_HV-LTR	LTR/Copia	-154	1667	1146
3045	9410_chr5H-669007356-669007855	9	500	0	+	BARE1_HV-LTR	LTR/Copia	1160	1666	-163
366	9419_chr6H-723305-723804	24	500	0	+	Copia1_HV-int	LTR/Copia	1846	2322	-2174
1893	9426_chr6H-3450879-3451378	1	500	0	+	BARE1A_HV-LTR	LTR/Copia	577	1093	-728
3171	9449_chr6H-12862110-12862609	35	500	0	+	BARE-2_HV_LTR	LTR/Copia	1252	1720	-91
3429	944_chr1H-348968943-348969442	21	500	0	+	NIKITA_HV-LTR	LTR/Copia	1	477	-1941
3234	9450_chr6H-13434246-13434745	2	406	-94	+	BARE-2_HV_LTR	LTR/Copia	1409	1811	0
763	9450_chr6H-13434246-13434745	409	500	0	+	BARE-2_HV_I	LTR/Copia	17	108	-4886
1091	9467_chr6H-17130726-17131225	19	500	0	C	INAV_HV-int	LTR/Copia	-4068	699	219
2265	9473_chr6H-19008150-19008649	1	254	-246	+	BARE-2_HV_LTR	LTR/Copia	1189	1440	-371
1125	9473_chr6H-19008150-19008649	355	499	-1	+	BARE-2_HV_LTR	LTR/Copia	1666	1811	0
2770	9485_chr6H-22660374-22660873	1	499	-1	+	BARE1A_HV-LTR	LTR/Copia	631	1130	-691
952	9491_chr6H-24261900-24262399	201	498	-2	C	BARE-2_HV_LTR	LTR/Copia	-646	1165	835
2858	9500_chr6H-28187349-28187848	165	500	0	+	Maximus_I	LTR/Copia	2081	2416	-8544
628	9504_chr6H-30302899-30303398	189	500	0	C	Copia1_HV-int	LTR/Copia	-1179	3317	3006
577	9509_chr6H-32388846-32389345	125	488	-12	+	BARE-2_HV_LTR	LTR/Copia	1332	1736	-93
935	9514_chr6H-32892278-32892777	52	500	0	C	IKEROS_HV-int	LTR/Copia	-1503	5430	4983
538	9518_chr6H-34148864-34149363	13	484	-16	C	Copia1_HV-int	LTR/Copia	-722	3774	3303
1966	9519_chr6H-34321195-34321694	1	219	-281	C	BARE-2_HV_LTR	LTR/Copia	-1591	220	1
4040	9536_chr6H-39122967-39123466	1	500	0	+	Copia1_HV-int	LTR/Copia	82	581	-3915
2302	9540_chr6H-39929612-39930111	3	500	0	+	BARE1A_HV-int	LTR/Copia	3439	3937	-1355
1016	9541_chr6H-40162948-40163447	295	428	-72	C	BARE-2_HV_LTR	LTR/Copia	0	1811	1677
1840	9559_chr6H-46709007-46709506	1	500	0	+	Maximus_I	LTR/Copia	7861	8378	-2582
3184	9565_chr6H-50120964-50121463	2	500	0	C	BARE1A_HV-LTR	LTR/Copia	-839	982	486
3084	9583_chr6H-54977843-54978342	6	494	-6	C	Maximus_I	LTR/Copia	-1154	9806	9318
4050	9598_chr6H-61477437-61477936	1	500	0	C	BARE1_HV-int	LTR/Copia	-326	4948	4449
690	9612_chr6H-65633619-65634118	9	85	-415	+	BARE1A_HV-LTR	LTR/Copia	1742	1818	-3
3427	9612_chr6H-65633619-65634118	88	500	0	+	BARE-2_HV_I	LTR/Copia	1	415	-4579
3915	9613_chr6H-65776615-65777114	1	499	-1	C	Copia3_HV-int	LTR/Copia	-6996	1631	1133
2552	9621_chr6H-68958531-68959030	8	500	0	+	Maximus_I	LTR/Copia	6567	7047	-3913
3112	9644_chr6H-77881233-77881732	1	410	-90	+	BARE-2_HV_LTR	LTR/Copia	1402	1811	0
720	9644_chr6H-77881233-77881732	411	500	0	+	BARE-2_HV_I	LTR/Copia	1	91	-4903
978	9661_chr6H-83680084-83680583	3	495	-5	C	Copia3_HV-int	LTR/Copia	-1900	6727	6177
2361	9683_chr6H-91145199-91145698	1	500	0	+	BARE1_HV-int	LTR/Copia	1891	2382	-2892
2196	9716_chr6H-102466589-102467088	1	500	0	C	BARE1_HV-LTR	LTR/Copia	-330	1499	968
2513	9721_chr6H-105616558-105617057	11	423	-77	+	BARE1A_HV-LTR	LTR/Copia	1402	1821	0
594	9721_chr6H-105616558-105617057	424	500	0	+	BARE-2_HV_I	LTR/Copia	1	77	-4917
1403	9746_chr6H-113929310-113929809	1	339	-161	+	BARE1A_HV-LTR	LTR/Copia	1471	1819	-2
2776	9759_chr6H-119650736-119651235	1	500	0	+	Maximus_I	LTR/Copia	5573	6066	-4894
696	9764_chr6H-121094703-121095202	353	499	-1	C	BARE-2_HV_LTR	LTR/Copia	-15	1796	1650
569	9788_chr6H-133626748-133627247	75	433	-67	+	BARE-2_HV_LTR	LTR/Copia	1430	1811	0
235	9788_chr6H-133626748-133627247	434	500	0	+	BARE-2_HV_I	LTR/Copia	1	69	-4925
3248	9799_chr6H-137215088-137215587	1	499	-1	C	BARE1_HV-int	LTR/Copia	-3141	2133	1636
1592	9811_chr6H-143315224-143315723	10	498	-2	C	BARE-2_HV_LTR	LTR/Copia	-168	1643	1146
3190	9827_chr6H-147398162-147398661	118	500	0	C	BARE-2_HV_LTR	LTR/Copia	0	1811	1429
2447	9849_chr6H-154699986-154700485	1	500	0	C	Maximus_I	LTR/Copia	-811	10149	9653
409	987_chr1H-367781462-367781961	3	285	-215	C	BARE-2_HV_LTR	LTR/Copia	-271	1550	1258
513	987_chr1H-367781462-367781961	314	491	-9	C	BARE-2_HV_LTR	LTR/Copia	-623	1188	1013
2404	9884_chr6H-170984126-170984625	169	500	0	+	Maximus_I	LTR/Copia	559	890	-10070
3762	9887_chr6H-171460785-171461284	1	500	0	C	Maximus_I	LTR/Copia	-8241	2719	2220
674	9916_chr6H-180927429-180927928	24	374	-126	+	Maximus_I	LTR/Copia	8220	8562	-2398
3836	9924_chr6H-183167101-183167600	1	499	-1	+	Maximus_LTR	LTR/Copia	254	754	-662
262	9930_chr6H-184339347-184339846	444	499	-1	+	BARE1_HV-int	LTR/Copia	2880	2935	-2339
3962	9956_chr6H-192997888-192998387	1	500	0	C	Maximus_I	LTR/Copia	-7481	3479	2980
1610	9993_chr6H-203196830-203197329	18	380	-120	C	INGA_HV_LTR	LTR/Copia	-455	1019	650
665	9993_chr6H-203196830-203197329	392	500	0	C	Copia3_HV-LTR	LTR/Copia	0	1572	1461
1773	10000_chr6H-206073336-206073835	244	500	0	+	SUKKULA1_HV-LTR	LTR/Gypsy	1	257	-4703
319	10011_chr6H-212004102-212004601	8	320	-180	+	SUKKULA4_HV_LTR	LTR/Gypsy	884	1220	-4235
390	10012_chr6H-212130021-212130520	78	269	-231	C	Gypsy-4_HV-I	LTR/Gypsy	-975	7488	7307
318	10017_chr6H-214181877-214182376	2	406	-94	+	Gypsy2-HV_I	LTR/Gypsy	1890	2294	-6334
3815	10018_chr6H-214920001-214920500	2	500	0	C	Gypsy2-HV_I	LTR/Gypsy	-6397	2231	1734
475	10031_chr6H-218666521-218667020	52	358	-142	C	Gypsy-7_HV-I	LTR/Gypsy	-2284	2973	2669
271	10037_chr6H-220098920-220099419	415	485	-15	+	SUKKULA4_HV_I	LTR/Gypsy	4485	4558	-792
3808	1003_chr1H-373047756-373048255	2	500	0	C	SUKKULA4_HV_I	LTR/Gypsy	-1069	4281	3783
703	10041_chr6H-221056247-221056746	1	268	-232	+	BAGY1_HV-LTR	LTR/Gypsy	710	978	-3228
379	10051_chr6H-223228609-223229108	4	123	-377	+	SUKKULA4_HV_LTR	LTR/Gypsy	990	1115	-4340
2097	10074_chr6H-229559439-229559938	19	478	-22	+	Gypsy2-HV_I	LTR/Gypsy	5870	6374	-2254
464	10077_chr6H-229809424-229809923	15	213	-287	+	Gypsy2-HV_I	LTR/Gypsy	20	217	-8411
324	10077_chr6H-229809424-229809923	428	500	0	+	Gypsy2-HV_I	LTR/Gypsy	433	492	-8136
3158	1007_chr1H-373448026-373448525	3	500	0	C	Gypsy2-HV_I	LTR/Gypsy	-5224	3404	2913
727	10086_chr6H-233712304-233712803	63	498	-2	C	Gypsy2-HV_I	LTR/Gypsy	-7396	1232	797
572	10090_chr6H-234479292-234479791	266	500	0	+	Gypsy-5_HV-LTR	LTR/Gypsy	163	400	-108
312	10091_chr6H-234509262-234509761	1	104	-396	C	Gypsy-5_HV-LTR	LTR/Gypsy	-240	268	163
2827	10099_chr6H-237282856-237283355	3	499	-1	C	SUKKULA4_HV_I	LTR/Gypsy	-1828	3522	3027
620	10102_chr6H-237786083-237786582	82	477	-23	C	Gypsy2-HV_I	LTR/Gypsy	-7574	1054	656
1110	10109_chr6H-238850660-238851159	1	483	-17	C	Gypsy2-HV_I	LTR/Gypsy	-7311	1317	834
856	10115_chr6H-242922907-242923406	18	295	-205	C	Gypsy-3_HV-LTR	LTR/Gypsy	-962	1847	1572
746	10128_chr6H-247175912-247176411	280	499	-1	C	SUKKULA1_HV-LTR	LTR/Gypsy	-1001	3959	3750
861	10133_chr6H-249228723-249229222	1	189	-311	C	SUKKULA_LTR	LTR/Gypsy	-2995	1111	911
2631	10134_chr6H-249311088-249311587	76	500	0	C	BAGY2_HV-LTR	LTR/Gypsy	-877	646	231
986	10135_chr6H-249315222-249315721	288	499	-1	C	SABRINA_HV	LTR/Gypsy	-1720	692	469
461	10141_chr6H-251001659-251002158	67	405	-95	+	BAGY1_HV-int	LTR/Gypsy	4761	5024	-986
3056	10144_chr6H-252223280-252223779	1	498	-2	C	Gypsy2-HV_LTR	LTR/Gypsy	-821	1968	1470
2663	10150_chr6H-254260582-254261081	1	339	-161	C	Gypsy-4_HV-I	LTR/Gypsy	-8123	340	2
1199	10150_chr6H-254260582-254261081	341	499	-1	C	Gypsy-4_HV-LTR	LTR/Gypsy	0	159	1
2567	10161_chr6H-257768735-257769234	1	500	0	C	Gypsy2-HV_LTR	LTR/Gypsy	-1646	1143	668
3572	10167_chr6H-259725994-259726493	17	496	-4	+	BAGY1_HV-LTR	LTR/Gypsy	2643	3120	-1086
1003	10168_chr6H-259796794-259797293	2	484	-16	C	Gypsy-3_HV-LTR	LTR/Gypsy	-2183	626	143
347	10172_chr6H-260431491-260431990	1	125	-375	+	BAGY1_HV-int	LTR/Gypsy	4900	5024	-986
313	10172_chr6H-260431491-260431990	351	475	-25	+	SUKKULA4_HV_I	LTR/Gypsy	4626	4750	-600
776	10178_chr6H-263032118-263032617	302	500	0	+	Gypsy2-HV_LTR	LTR/Gypsy	1105	1302	-1487
755	10182_chr6H-264694819-264695318	16	499	-1	+	SUKKULA2_HV-LTR	LTR/Gypsy	3256	3740	-1869
294	10188_chr6H-267311159-267311658	217	266	-234	C	BAGY2_HV-LTR	LTR/Gypsy	-981	542	492
2494	10192_chr6H-267946347-267946846	1	500	0	C	Gypsy-3_HV-LTR	LTR/Gypsy	-1759	1050	555
1387	101_chr1H-29309748-29310247	1	273	-227	C	Gypsy2-HV_LTR	LTR/Gypsy	-1520	1269	1024
1423	101_chr1H-29309748-29310247	280	500	0	C	Gypsy2-HV_LTR	LTR/Gypsy	-2023	766	546
3395	10207_chr6H-270878745-270879244	1	496	-4	C	Gypsy-5_HV-I	LTR/Gypsy	-5775	6452	5958
4017	10212_chr6H-271261694-271262193	1	500	0	+	Gypsy2-HV_LTR	LTR/Gypsy	325	823	-1966
359	10216_chr6H-273022003-273022502	1	84	-416	C	SUKKULA1_HV-LTR	LTR/Gypsy	-3449	1511	1430
1206	10220_chr6H-273318264-273318763	1	488	-12	C	Gypsy-4_HV-I	LTR/Gypsy	-524	7939	7415
2170	10221_chr6H-273367757-273368256	1	499	-1	+	Gypsy-3_HV-LTR	LTR/Gypsy	418	915	-1894
3724	10224_chr6H-273900025-273900524	1	500	0	C	BAGY1_HV-int	LTR/Gypsy	-2996	3014	2515
1951	10228_chr6H-274479088-274479587	21	495	-5	+	Gypsy2-HV_I	LTR/Gypsy	5870	6408	-2220
2108	10238_chr6H-277339897-277340396	244	500	0	+	Gypsy-4_HV-I	LTR/Gypsy	5532	5787	-2676
1487	10247_chr6H-280527319-280527818	1	219	-281	C	OPHELIA1_HV	LTR/Gypsy	-362	228	1
1993	10247_chr6H-280527319-280527818	209	499	-1	C	OPHELIA2_HV	LTR/Gypsy	0	831	548
3558	10256_chr6H-282379862-282380361	1	500	0	+	Gypsy2-HV_I	LTR/Gypsy	2214	2713	-5915
2683	10260_chr6H-284008908-284009407	1	404	-96	+	Gypsy-3_HV-LTR	LTR/Gypsy	549	953	-1856
256	1026_chr1H-382558265-382558764	1	63	-437	+	Gypsy-4_HV-I	LTR/Gypsy	5107	5171	-3292
335	10272_chr6H-288642213-288642712	1	105	-395	C	SUKKULA1_HV-LTR	LTR/Gypsy	-3442	1518	1415
1115	10288_chr6H-294766779-294767278	4	500	0	C	BAGY1_HV-LTR	LTR/Gypsy	-2670	1536	1028
462	10290_chr6H-295549316-295549815	48	477	-23	+	Gypsy2-HV_I	LTR/Gypsy	1868	2297	-6331
2490	10291_chr6H-296391610-296392109	1	500	0	+	Gypsy-5_HV-I	LTR/Gypsy	36	533	-11694
2637	10293_chr6H-296657833-296658332	2	500	0	C	SUKKULA4_HV_I	LTR/Gypsy	-2068	3282	2783
3695	10303_chr6H-299888274-299888773	1	500	0	+	Gypsy-4_HV-I	LTR/Gypsy	4281	4780	-3683
1016	10310_chr6H-302205635-302206134	5	165	-335	+	SABRINA_HV	LTR/Gypsy	538	696	-1716
814	10317_chr6H-305280095-305280594	1	339	-161	C	CEREBA_HV-int	LTR/Gypsy	-2289	3710	3373
251	1031_chr1H-385770555-385771054	226	283	-217	+	OPHELIA3_HV	LTR/Gypsy	554	612	-21
413	10321_chr6H-305842522-305843021	1	82	-418	+	OPHELIA3_HV	LTR/Gypsy	548	629	-4
248	10321_chr6H-305842522-305843021	216	289	-211	+	BAGY2_HV-LTR	LTR/Gypsy	214	288	-1235
1692	10324_chr6H-306385803-306386302	1	350	-150	C	Gypsy2-HV_I	LTR/Gypsy	-3793	4835	4483
3391	10327_chr6H-307584163-307584662	1	470	-30	C	Gypsy-5_HV-LTR	LTR/Gypsy	-37	471	1
249	10327_chr6H-307584163-307584662	471	500	0	C	Gypsy-5_HV-I	LTR/Gypsy	0	12227	12198
3728	10352_chr6H-316486915-316487414	1	500	0	+	BAGY1_HV-int	LTR/Gypsy	2353	2852	-3158
4053	10356_chr6H-317802947-317803446	1	500	0	C	Gypsy-4_HV-I	LTR/Gypsy	-4169	4294	3795
318	10373_chr6H-322360046-322360545	158	467	-33	+	Gypsy-5_HV-I	LTR/Gypsy	11931	12227	0
2217	10388_chr6H-329958557-329959056	1	390	-110	+	Gypsy2-HV_I	LTR/Gypsy	1783	2171	-6457
551	10388_chr6H-329958557-329959056	380	500	0	+	Gypsy2-HV_I	LTR/Gypsy	2923	3043	-5585
2747	10390_chr6H-331492457-331492956	1	500	0	+	BAGY1_HV-LTR	LTR/Gypsy	822	1322	-2884
3707	1039_chr1H-388069072-388069571	2	500	0	+	Gypsy2-HV_I	LTR/Gypsy	1723	2223	-6405
2595	10405_chr6H-336323294-336323793	3	500	0	+	TREP57	LTR/Gypsy	7	363	-53
245	10407_chr6H-338116630-338117129	18	125	-375	+	Gypsy-4_HV-I	LTR/Gypsy	7362	7472	-991
263	10407_chr6H-338116630-338117129	366	424	-76	C	OPHELIA3_HV	LTR/Gypsy	-21	612	554
1679	10415_chr6H-343026559-343027058	14	499	-1	+	Gypsy2-HV_I	LTR/Gypsy	6843	7330	-1298
3769	10417_chr6H-343677807-343678306	5	500	0	+	BAGY1_HV-int	LTR/Gypsy	2115	2610	-3400
443	10419_chr6H-345295980-345296479	1	261	-239	+	SUKKULA2_HV-LTR	LTR/Gypsy	1007	1285	-4324
511	10428_chr6H-347402201-347402700	137	465	-35	C	Gypsy-5_HV-I	LTR/Gypsy	-7297	4930	4602
3271	10434_chr6H-349087452-349087951	1	500	0	+	Gypsy-4_HV-I	LTR/Gypsy	7255	7756	-707
3551	1043_chr1H-388818202-388818701	1	498	-2	+	Gypsy2-HV_LTR	LTR/Gypsy	1394	1891	-898
3275	10448_chr6H-351816729-351817228	1	500	0	C	CEREBA_HV-int	LTR/Gypsy	-3829	2170	1664
604	10455_chr6H-353971169-353971668	1	74	-426	+	Gypsy-5_HV-LTR	LTR/Gypsy	435	508	0
2131	10455_chr6H-353971169-353971668	75	500	0	+	Gypsy-5_HV-I	LTR/Gypsy	1	425	-11802
480	10457_chr6H-354529418-354529917	270	500	0	C	SUKKULA1_HV-LTR	LTR/Gypsy	-4242	718	507
3019	10460_chr6H-355002479-355002978	5	500	0	+	Gypsy2-HV_LTR	LTR/Gypsy	2060	2555	-234
1944	10465_chr6H-355666033-355666532	1	251	-249	+	OPHELIA2_HV	LTR/Gypsy	586	831	0
2064	10465_chr6H-355666033-355666532	241	500	0	+	OPHELIA1_HV	LTR/Gypsy	1	269	-321
496	10477_chr6H-360442033-360442532	54	500	0	C	BAGY1_HV-LTR	LTR/Gypsy	-3406	800	340
3578	10494_chr6H-366324051-366324550	1	500	0	+	Gypsy2-HV_I	LTR/Gypsy	2137	2636	-5992
3265	10497_chr6H-367622448-367622947	3	500	0	+	SUKKULA2_HV-LTR	LTR/Gypsy	3830	4335	-1274
1288	10500_chr6H-369629752-369630251	333	500	0	C	SABRINA_HV	LTR/Gypsy	-1718	694	527
1616	10512_chr6H-374703567-374704066	1	483	-17	C	Gypsy2-HV_I	LTR/Gypsy	-1595	7033	6578
3233	10513_chr6H-374725484-374725983	1	498	-2	C	Gypsy2-HV_LTR	LTR/Gypsy	-748	2041	1544
3913	10515_chr6H-375388880-375389379	1	500	0	+	SUKKULA4_HV_I	LTR/Gypsy	3118	3617	-1733
3909	10517_chr6H-375787159-375787658	1	500	0	C	BAGY1_HV-int	LTR/Gypsy	-2853	3157	2658
621	10521_chr6H-376665006-376665505	1	358	-142	+	SUKKULA4_HV_LTR	LTR/Gypsy	951	1290	-4165
696	10523_chr6H-376950440-376950939	5	302	-198	+	BAGY1_HV-LTR	LTR/Gypsy	633	929	-3277
4230	10527_chr6H-377952277-377952776	1	500	0	C	OPHELIA2_HV	LTR/Gypsy	-197	634	133
1041	10529_chr6H-378376491-378376990	80	499	-1	+	BAGY1_HV-LTR	LTR/Gypsy	823	1258	-2948
2968	10531_chr6H-379722991-379723490	1	499	-1	C	Gypsy-5_HV-I	LTR/Gypsy	-7214	5013	4515
727	10537_chr6H-381776129-381776628	15	362	-138	+	BAGY1_HV-LTR	LTR/Gypsy	633	978	-3228
1146	10539_chr6H-382872468-382872967	15	441	-59	+	BAGY1_HV-int	LTR/Gypsy	3993	4418	-1592
3056	10540_chr6H-383121736-383122235	1	500	0	C	Gypsy2-HV_I	LTR/Gypsy	-5132	3496	2997
1322	10545_chr6H-384275432-384275931	37	500	0	+	BAGY1_HV-LTR	LTR/Gypsy	633	1103	-3103
1455	10548_chr6H-385528682-385529181	1	500	0	C	Gypsy2-HV_I	LTR/Gypsy	-1756	6872	6414
2726	10552_chr6H-387055273-387055772	1	483	-17	C	Gypsy2-HV_LTR	LTR/Gypsy	-1211	1578	1098
520	10553_chr6H-387086585-387087084	268	500	0	C	Gypsy2-HV_LTR	LTR/Gypsy	-686	2103	1873
961	10555_chr6H-387517034-387517533	12	500	0	C	SABRINA_HV	LTR/Gypsy	-453	1959	1454
732	10561_chr6H-390626365-390626864	9	500	0	C	SUKKULA1_HV-LTR	LTR/Gypsy	-3750	1210	688
2354	1056_chr1H-395060067-395060566	4	499	-1	+	Gypsy2-HV_I	LTR/Gypsy	7464	7959	-669
3076	10571_chr6H-395187168-395187667	7	500	0	+	SUKKULA4_HV_LTR	LTR/Gypsy	4335	4824	-631
3779	10581_chr6H-399082796-399083295	1	500	0	C	Gypsy-4_HV-I	LTR/Gypsy	-3828	4635	4136
671	10587_chr6H-400669739-400670238	113	456	-44	+	Gypsy2-HV_I	LTR/Gypsy	467	810	-7818
2056	10589_chr6H-401330802-401331301	8	499	-1	C	Gypsy2-HV_I	LTR/Gypsy	-438	8190	7700
2448	1058_chr1H-395326543-395327042	1	500	0	C	Gypsy2-HV_I	LTR/Gypsy	-4750	3878	3382
4001	10592_chr6H-402065279-402065778	2	500	0	+	BAGY1_HV-int	LTR/Gypsy	2450	2948	-3062
2777	10593_chr6H-402443046-402443545	1	500	0	C	Gypsy-4_HV-I	LTR/Gypsy	-1122	7341	6841
280	10602_chr6H-406349641-406350140	2	120	-380	+	Gypsy2-HV_I	LTR/Gypsy	2179	2297	-6331
3263	10605_chr6H-408409589-408410088	3	500	0	C	SUKKULA4_HV_LTR	LTR/Gypsy	-792	4663	4163
1407	10611_chr6H-411521509-411522008	2	500	0	+	Gypsy2-HV_I	LTR/Gypsy	6623	7107	-1521
3189	1061_chr1H-396276761-396277260	3	500	0	C	Gypsy2-HV_I	LTR/Gypsy	-8106	522	25
3170	10629_chr6H-418389700-418390199	76	500	0	+	BAGY2_HV-LTR	LTR/Gypsy	382	806	-717
266	10645_chr6H-427798388-427798887	18	151	-349	C	Gypsy2-HV_I	LTR/Gypsy	-4324	4304	4111
266	10645_chr6H-427798388-427798887	278	446	-54	C	Gypsy2-HV_I	LTR/Gypsy	-4324	4110	3862
796	10649_chr6H-428435780-428436279	3	499	-1	+	Gypsy2-HV_I	LTR/Gypsy	1031	1527	-7101
529	10650_chr6H-428437318-428437817	188	499	-1	+	Gypsy2-HV_I	LTR/Gypsy	2567	2879	-5749
3820	10653_chr6H-429573376-429573875	4	500	0	C	BAGY1_HV-int	LTR/Gypsy	-3582	2428	1932
2098	10658_chr6H-432501731-432502230	169	500	0	+	BAGY1_HV-LTR	LTR/Gypsy	921	1253	-2953
3362	1065_chr1H-397426749-397427248	1	500	0	C	Gypsy2-HV_I	LTR/Gypsy	-8010	618	119
377	10679_chr6H-439300593-439301092	3	126	-374	C	Gypsy-4_HV-I	LTR/Gypsy	-997	7466	7362
660	10688_chr6H-442601212-442601711	1	95	-405	C	SUKKULA1_HV-LTR	LTR/Gypsy	-4866	94	1
569	10692_chr6H-444330642-444331141	13	162	-338	C	Gypsy2-HV_I	LTR/Gypsy	-1263	7365	7216
269	10692_chr6H-444330642-444331141	368	500	0	C	Gypsy2-HV_I	LTR/Gypsy	-1629	6999	6864
3312	10696_chr6H-446370315-446370814	1	500	0	C	Gypsy2-HV_I	LTR/Gypsy	-5143	3485	2986
441	10699_chr6H-446670132-446670631	299	499	-1	C	BAGY1_HV-LTR	LTR/Gypsy	-3229	977	777
1724	10701_chr6H-447160202-447160701	18	499	-1	C	BAGY1_HV-LTR	LTR/Gypsy	-871	3335	2824
887	10702_chr6H-447170042-447170541	381	500	0	C	BAGY2_HV-LTR	LTR/Gypsy	0	1523	1404
3349	10706_chr6H-450294003-450294502	1	499	-1	C	Gypsy-4_HV-I	LTR/Gypsy	-1093	7370	6871
1140	10707_chr6H-450530181-450530680	277	500	0	C	SUKKULA4_HV_LTR	LTR/Gypsy	0	5455	5234
2957	10708_chr6H-450566746-450567245	1	500	0	C	SUKKULA2_HV-LTR	LTR/Gypsy	-1380	4229	3718
1951	1070_chr1H-399595970-399596469	3	247	-253	+	BAGY1_HV-int	LTR/Gypsy	5574	5818	-192
625	1070_chr1H-399595970-399596469	318	500	0	+	BAGY1_HV-LTR	LTR/Gypsy	921	1103	-3103
2251	10722_chr6H-455341021-455341520	160	500	0	C	SABRINA_HV	LTR/Gypsy	-1668	744	400
2815	10732_chr6H-459759821-459760320	1	500	0	+	SUKKULA4_HV_I	LTR/Gypsy	4712	5225	-125
3126	10739_chr6H-463518937-463519436	2	500	0	C	SABRINA_HV	LTR/Gypsy	-1899	513	11
244	10741_chr6H-464997140-464997639	35	78	-422	+	Gypsy-4_HV-I	LTR/Gypsy	1	44	-8419
1107	10741_chr6H-464997140-464997639	279	500	0	+	OPHELIA2_HV	LTR/Gypsy	115	332	-499
1503	10744_chr6H-465998844-465999343	1	408	-92	+	BAGY1_HV-LTR	LTR/Gypsy	818	1225	-2981
227	10751_chr6H-469521425-469521924	405	470	-30	+	SUKKULA4_HV_I	LTR/Gypsy	2024	2088	-3262
1933	10756_chr6H-471803826-471804325	1	500	0	+	BAGY1_HV-LTR	LTR/Gypsy	715	1214	-2992
3862	10757_chr6H-471871312-471871811	1	500	0	+	Gypsy2-HV_I	LTR/Gypsy	1454	1952	-6676
4230	1075_chr1H-401980671-401981170	1	500	0	+	BAGY2_HV-int	LTR/Gypsy	3188	3687	-2876
445	10760_chr6H-472573070-472573569	444	500	0	C	BAGY1_HV-LTR	LTR/Gypsy	-1935	2271	2216
422	10776_chr6H-478228492-478228991	60	414	-86	+	Gypsy2-HV_I	LTR/Gypsy	7	224	-8404
3696	1077_chr1H-403599934-403600433	1	500	0	+	Gypsy2-HV_I	LTR/Gypsy	168	667	-7961
397	10786_chr6H-481749079-481749578	231	500	0	C	SUKKULA4_HV_LTR	LTR/Gypsy	-4169	1286	1034
557	10789_chr6H-483183115-483183614	1	441	-59	+	SUKKULA1_HV-LTR	LTR/Gypsy	388	826	-2304
1455	1078_chr1H-404055375-404055874	1	221	-279	+	OPHELIA2_HV	LTR/Gypsy	618	831	0
1947	1078_chr1H-404055375-404055874	211	500	0	+	OPHELIA1_HV	LTR/Gypsy	1	308	-282
4348	10790_chr6H-483372670-483373169	3	500	0	+	SABRINA_HV	LTR/Gypsy	64	562	-1850
3217	107_chr1H-31245111-31245610	1	500	0	+	Gypsy2-HV_LTR	LTR/Gypsy	367	866	-1923
2193	10800_chr6H-486413538-486414037	2	490	-10	C	Gypsy-5_HV-I	LTR/Gypsy	-2172	10055	9561
2145	10802_chr6H-486485147-486485646	2	352	-148	+	BAGY2_HV-int	LTR/Gypsy	4265	4617	-1946
1680	10805_chr6H-487079235-487079734	97	498	-2	C	Gypsy2-HV_I	LTR/Gypsy	-517	8111	7715
950	10806_chr6H-487477078-487477577	1	492	-8	C	Gypsy2-HV_I	LTR/Gypsy	-7276	1352	861
245	10807_chr6H-487484622-487485121	15	64	-436	C	SUKKULA1_HV-LTR	LTR/Gypsy	-3430	1530	1481
2482	10811_chr6H-488595381-488595880	1	495	-5	+	Gypsy-4_HV-I	LTR/Gypsy	7019	7518	-945
418	10821_chr6H-494090091-494090590	222	359	-141	C	Gypsy-4_HV-I	LTR/Gypsy	-993	7470	7331
3419	10826_chr6H-494998357-494998856	1	500	0	C	SABRINA_HV	LTR/Gypsy	-1381	1031	538
282	10844_chr6H-500269358-500269857	5	66	-434	C	OPHELIA2_HV	LTR/Gypsy	-737	94	20
1033	10845_chr6H-500389448-500389947	1	158	-342	C	Gypsy2-HV_I	LTR/Gypsy	-8470	158	2
2318	10845_chr6H-500389448-500389947	160	499	-1	C	Gypsy2-HV_LTR	LTR/Gypsy	0	2789	2450
[truncated: 2,788 more rows]
