# Supplementary material for: Identification of Highly Repetitive Enhancers with Long-range Regulation Potential in Barley via STARR-seq
Source: Genomics Proteomics Bioinformatics. 2024 Feb 21;22(2):qzae012. doi: 10.1093/gpbjnl/qzae012 (PMC12016029; doi:10.1093/gpbjnl/qzae012)
Supplement: qzae012_Supplementary_Data [file qzae012_supplementary_data.zip › qzae012_Supplementary_Data/Table S3-done.xlsx]

## Sheet: 0–10 kb
Table S3A FPKM data of barley genes within 10 kb of STARR-seq enhancers
Note: RNA-seq data of 228 samples were collected from public database. FPKM, fragments per kilobase million.
Barley genes	ERR3500503	ERR3500504	ERR3500505	ERR3500506	ERR3500507	ERR3500508	ERR3500509	ERR3500510	ERR3500511	ERR3500512	ERR3500513	ERR3500514	ERR3500515	ERR3500516	ERR3500519	ERR3500520	ERR3500521	ERR3500522	ERR3500523	ERR3500524	ERR3500525	ERR3500526	ERR3500527	ERR3500528	ERR3500529	ERR3500530	ERR3500531	ERR3500532	ERR3500533	ERR3500534	ERR3500535	ERR3500536	ERR3500537	ERR3500538	ERR3500539	ERR3500540	ERR3500542	ERR3500543	ERR3500544	ERR3500545	ERR3500546	ERR3500547	ERR3500548	ERR3500549	ERR3500550	ERR3500551	ERR3500552	ERR3500553	ERR3500554
HORVU1Hr1G000350	0	0.05	0	0	0.09	0.01	0.06	0.06	0.1	0.03	0.03	0.03	0.03	0.07	0	0	0	0	0	0.03	0	0	0.03	0.03	0.06	0.08	0	0	0.03	0	0	0.03	0	0.03	0.03	0.07	0.07	0	0	0	0	0	0	0	0	0	0	0	0.08
HORVU1Hr1G000990	0	0	0	0	0	0	0	0	0	0	0	0	0	0	0	0	0	0	0	0	0	0	0	0	0	0	0	0	0	0	0	0	0	0	0	0	0	0	0	0	0	0	0	0	0	0	0	0	0
HORVU1Hr1G001090	0.07	0.13	0.12	0	0.02	0	0.02	0.04	0.05	0.04	0.07	0.07	0.02	0	0.02	0.04	0.05	0.05	0.04	0.05	0.02	0.08	0	0	0	0	0.04	0.04	0.06	0.11	0	0	0.04	0.02	0	0.02	0.02	0	0	0	0	0	0.12	0.11	0	0	0	0	0
HORVU1Hr1G001750	6.86	6.84	6.92	6.3	5.87	5.91	5.56	5.75	6.16	5.26	6.01	6.49	4.91	4.88	5.55	4.79	5.22	5.05	4.7	4.77	5.16	4.82	4.6	4.26	4.81	4.65	6.69	5.79	6.28	5.93	5.55	5.11	5.1	4.72	4.92	4.9	4.39	4.17	4.31	4.48	3.8	5.69	5.14	3.53	4.59	4.5	4.66	5.75	5.43
HORVU1Hr1G002000	0.27	0.2	0.25	0.28	0.12	0.2	0.17	0.15	0.35	0.41	0.31	0.37	0.37	0.42	0.07	0.09	0.04	0.06	0.05	0.06	0.12	0.07	0.14	0.07	0.14	0.1	0.08	0.1	0.08	0.13	0.04	0.05	0.02	0.02	0.04	0.1	0.04	0.07	0.08	0.13	0.11	0.09	0.04	0.03	0.03	0.03	0.03	0.05	0.03
HORVU1Hr1G002240	11.07	10.21	10.2	11.22	10.94	9.6	11.01	10.46	8.86	10.22	9.1	9.23	11.68	12.1	12.85	11.09	12.31	11.12	10.41	11.3	10.64	11.03	13.55	12.76	13.53	12.89	14.61	15	14.54	15.5	12.64	13.73	14.66	13.81	15.7	16.06	17.96	16.19	16.47	15.98	15.58	15.44	15.39	14.12	15.21	14.84	17.24	16.51	16.19
HORVU1Hr1G002850	1.64	1.37	1.35	1.41	1.42	0.94	0.97	1.03	0.53	0.7	0.93	0.89	0.36	0.27	0.48	0.61	0.51	0.52	0.51	0.49	0.5	0.42	0.34	0.11	0.24	0.18	0.82	0.54	0.94	0.86	0.43	0.23	0.4	0.49	0.28	0.4	0.26	0.59	0.87	0.38	0.75	0.44	0.91	0.17	0.28	0.48	0.4	0.26	0.23
HORVU1Hr1G002860	0	0	0.04	0	0	0	0	0	0	0	0	0	0	0	0	0	0	0	0	0	0	0	0	0	0	0	0	0	0	0	0	0	0	0	0	0	0	0	0	0	0	0	0	0	0	0	0	0	0
HORVU1Hr1G003210	0	0	0	0	0.02	0	0	0	0	0	0.01	0	0	0	0	0	0	0.03	0.03	0.05	0.03	0.03	0	0	0	0	0.03	0	0.08	0.11	0	0	0	0	0	0	0	0	0	0	0	0	0	0	0	0	0	0	0
HORVU1Hr1G004080	18.38	17.34	18.45	17.88	12.66	12.45	12.6	12.14	15.82	15.9	15.49	15.63	9.28	9.16	9.92	10.54	10.08	10.65	9.12	9.35	8.75	9.22	7.05	7.26	7.02	6.91	9.24	9.12	9.3	9.91	6.66	6.68	6.95	6.48	6.6	6.42	5.87	5.83	6.13	5.36	6.19	6.48	7.42	7.28	7.49	6.55	5.9	5.98	6
ENSRNA049449288	0	0	0	0	0	0	0	0	0	0	0	0	0	0	0	0	0	0	0	0	0	0	0	0	0	0	0	0	0	0	0	0	0	0	0	0	0	0	0	0	0	0	0	0	0	0	0	0	0
HORVU1Hr1G005120	71.06	59.66	66.46	60.68	76.17	71.29	79.21	71.76	62.91	57.27	51.64	56.66	25.05	24.34	22.83	27.87	33.81	31.35	34.24	26.28	31.08	35.98	12.53	13.99	14.15	13.65	19.54	18.54	17.61	18.69	16.86	22.33	18.31	18.96	9.5	10.38	19.41	12.6	11.92	8.7	11.17	14.32	11.27	10.98	17.49	11.44	10.79	11.46	26.49
ENSRNA049449260	0	0	0	0	0	0	0	0	0	0	0	0	0	0	0	0	0	0	0	0	0	0	0	0	0	0	0	0	0	0	0	0	0	0	0	0	0	0	0	0	0	0	0	0	0	0	0	0	0
HORVU1Hr1G006910	0	0	0.02	0	0	0	0	0	0	0	0	0	0.07	0.04	0.02	0.15	0.07	0.08	0.08	0.04	0.02	0.02	0.33	0.2	0.21	0.13	0.2	0.32	0.24	0.12	0.35	0.14	0.27	0.23	0.2	0.21	0.25	0.56	0.44	0.18	0	0.06	0.23	0.11	0	0.05	0.41	0.38	0.51
HORVU1Hr1G006920	0	0	0	0	0	0	0	0	0	0	0	0	0	0	0	0	0	0	0	0	0	0	0.02	0	0.02	0	0.02	0.02	0	0.02	0	0.02	0	0	0.02	0	0	0	0	0	0	0	0	0	0	0	0	0	0
HORVU1Hr1G008270	0	0	0	0	0	0	0	0	0	0	0.11	0.11	0	0.11	0	0	0.11	0.11	0	0	0	0	0	0	0	0	0	0	0.19	0	0.11	0	0	0	0.11	0.11	0.11	0	0	0	0	0	0	0	0	0	0	0	0
HORVU1Hr1G008340	0	0	0	0	0	0	0	0	0	0	0	0	0	0	0	0	0	0	0	0	0	0	0	0	0	0	0	0	0	0	0	0	0	0	0	0	0	0	0	0	0	0	0	0	0	0	0	0	0
HORVU1Hr1G008900	0.05	0.24	0.18	0.17	0.08	0.11	0.04	0.18	0.19	0.08	0.07	0.04	0.08	0.08	0.04	0.1	0.09	0	0.08	0.14	0.23	0.11	0.11	0.05	0.05	0.08	0.15	0.23	0.2	0.04	0.11	0.12	0.12	0.17	0.19	0.16	0.22	0.07	0.22	0.21	0.28	0.1	0.05	0.13	0.22	0.23	0.2	0.06	0
HORVU1Hr1G011350	0	0	0	0	0	0	0	0	0	0	0	0	0	0	0	0	0	0	0	0	0	0	0	0	0	0	0	0	0	0	0	0	0	0	0	0	0	0	0	0	0	0	0	0	0	0	0	0	0
HORVU1Hr1G011360	0	0	0	0	0	0	0	0	0	0	0	0	0	0	0	0	0	0	0	0	0	0	0	0	0	0	0	0.08	0.04	0	0	0	0	0	0	0	0	0	0	0	0	0	0	0	0	0	0	0	0
HORVU1Hr1G012720	0.73	0.62	0.76	1.01	1.19	1.13	1.4	1.05	0.79	1.07	1.32	0.96	0.84	1.02	0.79	0.75	0.83	0.61	0.89	0.83	0.53	0.91	1.21	1.35	1.09	1.3	1.18	0.99	1.13	1.51	0.66	0.93	0.78	0.9	2.25	1.57	1.73	2.25	1.86	1.95	1.63	1.65	3.22	2	2.17	1.48	2.38	1.65	1.74
HORVU1Hr1G012920	0	0	0	0	0	0	0	0	0	0.11	0	0	0	0.01	0	0	0	0.11	0	0	0.1	0	0	0	0.1	0	0	0	0.1	0	0	0	0	0	0	0	0.11	0	0	0	0	0	0	0	0	0	0	0	0
HORVU1Hr1G013040	6.44	6.56	6.25	6.24	7.22	6.53	6.81	6.21	4.51	4.96	4.17	4.69	5.61	5.56	5.71	6.11	6.36	5.81	5.35	5	5.5	5.99	3.87	3.86	3.42	3.87	4.86	5.26	5.08	5.48	3	3.33	3.42	3.34	3.5	4.03	3.67	3.03	2.75	3.74	3.41	3.88	3.14	3.62	3.44	3.61	3.94	3.95	3.97
HORVU1Hr1G014150	0	0.07	0.07	0.03	0	0	0.05	0	0.04	0.08	0.04	0.04	0.04	0	0.04	0.06	0.17	0	0.08	0.12	0.04	0.04	0	0	0.06	0.04	0	0	0.11	0	0.04	0.08	0	0.08	0.12	0.08	0	0.19	0.19	0	0.18	0	0	0	0	0.15	0	0.15	0.15
HORVU1Hr1G014610	61.29	64.08	63.5	62.87	66.41	69.49	64.79	68.33	56.56	56.48	57.07	54.71	77.67	76.07	68.45	68.29	67.6	65.48	73.88	72.38	74.82	76.41	70.69	71.06	74.11	75.61	90.35	84.89	87.83	88.44	69.83	68.39	67.13	67.8	72.75	71.94	68.73	65.63	68.66	66.23	67.87	68.55	70.09	67.38	67.54	76.86	77.28	75.78	80.91
HORVU1Hr1G014700	0.16	0.26	0.27	0.28	0.21	0.29	0.15	0.25	0.14	0.25	0.24	0.11	0.23	0.26	0.43	0.36	0.34	0.41	0.4	0.44	0.29	0.63	0.41	0.6	0.39	0.43	0.55	0.51	0.64	0.59	0.68	0.84	0.72	0.48	0.52	0.38	0.66	0.43	0.44	0.17	0.51	0.39	0.56	0.61	0.46	0.63	0.79	0.34	0.28
HORVU1Hr1G014710	127.43	131.38	127.76	122.55	144.35	142.25	142.61	157.88	120.43	124.32	120.31	123.96	187.35	190.4	142.92	147.35	150.29	148.03	158.94	160.75	157.24	160.73	149.27	142.16	144.27	146.08	166.55	165.87	160.87	165.01	116.6	115.57	115.7	122.44	99.56	97.7	108.03	101.38	102.96	99.77	99.99	102.26	100.45	100.24	97.95	109.14	115.48	122.13	123.24
HORVU1Hr1G015770	21.62	21.85	21.66	22.45	21.89	21.79	20.63	22.21	13.39	12.56	13.44	13.17	33.78	31.45	34.78	36.14	35.39	36.19	34.5	33.03	32.07	32.81	39.36	38.77	38.35	38.85	35.86	35.37	35.95	34.54	37.37	36.29	38.97	37.39	32.98	33.62	34.81	34.71	32.36	36.32	33.5	37.44	36.55	38.4	32.03	35.37	33.93	36.92	37.44
HORVU1Hr1G018100	0	0	0	0	0	0	0	0	0	0	0	0	0	0	0	0	0	0	0	0	0	0	0	0	0	0	0	0	0	0	0	0	0	0	0	0	0	0	0	0	0	0	0	0	0	0	0	0	0
HORVU1Hr1G020370	0	0	0	0	0	0	0	0	0	0	0	0	0	0	0	0	0	0	0	0	0	0	0	0	0	0	0	0	0	0	0	0	0	0	0	0	0	0	0	0	0	0	0	0	0	0	0	0	0
HORVU1Hr1G020380	0.01	0	0	0.01	0.01	0.01	0	0	0	0	0	0	0	0	0	0	0	0	0.01	0	0	0	0	0	0	0	0	0	0	0	0	0	0	0	0	0	0	0	0	0	0	0	0	0	0	0	0	0	0
HORVU1Hr1G022680	0	0	0	0	0	0	0	0	0	0	0	0	0	0	0	0	0	0	0	0	0	0	0	0	0	0	0	0	0	0	0	0	0	0	0	0	0	0	0	0	0	0	0	0	0	0	0	0	0
HORVU1Hr1G023100	0	0	0	0	0	0	0	0	0	0.01	0	0	0	0	0.01	0	0	0	0	0	0	0	0	0	0	0	0	0	0	0	0	0	0	0	0	0	0	0	0	0	0	0	0	0	0	0.03	0	0	0
HORVU1Hr1G023120	0	0	0	0	0	0	0	0	0	0	0	0	0	0	0	0	0	0	0	0	0	0	0	0	0	0	0	0	0	0	0	0	0	0	0	0	0	0	0	0	0	0	0	0	0	0	0	0	0
HORVU1Hr1G023160	5.01	4.82	4.77	4.15	2.44	3.79	3.35	3.59	3.7	3.89	4.39	4.27	2.98	1.52	1.67	1.93	1.31	2.22	2.79	1.45	2.64	2.69	0.89	1.05	0.98	1.13	1.77	1.85	1.37	1.69	2.82	2.02	2.69	2.27	1.25	1.08	0.99	1.22	1.35	1.06	0.82	2.23	1.25	1.05	1.32	1.06	0.95	1.99	1.64
HORVU1Hr1G024210	30.55	33.97	32.66	32.39	35.58	34.11	35.68	36.52	28.27	27.89	27.98	29.56	37.98	40.37	35.28	35.89	36.24	35.96	34.95	35.65	35.19	34.39	36.03	34.72	33.17	36.05	36.92	35.79	37.73	37.82	33.16	31.83	32.11	31.56	26.49	28.65	26.77	25.08	26.92	24.86	28.68	25.52	28.68	26.84	26.42	32.89	29.41	30.26	36.04
HORVU1Hr1G025060	0.48	0.58	0.51	0.7	0.79	0.74	0.62	0.6	0.4	0.53	0.48	0.43	0.34	0.27	0.4	0.34	0.53	0.56	0.51	0.49	0.59	0.58	0.43	0.5	0.39	0.34	0.94	0.77	1.09	0.94	0.44	0.4	0.32	0.33	0.49	0.31	0.29	0.21	0.59	0.32	0.33	0.52	0.59	0.3	0.42	0.48	0.37	0.57	0.73
HORVU1Hr1G025280	0	0.02	0.03	0.02	0.02	0.02	0	0	0	0	0	0	0	0	0	0	0.02	0	0	0	0	0	0.02	0	0.02	0	0.02	0.02	0.02	0.02	0	0	0.02	0	0	0.02	0	0	0	0	0	0	0	0	0	0	0	0	0
HORVU1Hr1G025670	91.2	91.4	92.25	91.62	99.64	100.73	98.97	97.32	70.9	73.47	72.56	73.26	129.04	126.41	154.39	154.24	159.36	151.93	142.55	138.3	142.47	139.39	88.61	89.79	88.44	88.33	119	117.79	125.03	120.94	113.76	112.5	112.88	115.2	54.54	54.01	54.1	53.92	53.71	56.25	53.85	52.51	54.13	51.77	57.56	52.22	56.11	55.11	54.44
HORVU1Hr1G025870	0.99	0.83	0.82	0.81	1.25	0.99	1.27	1.23	0.73	0.64	0.71	0.89	0.19	0.18	0.37	0.26	0.24	0.25	0.15	0.14	0.15	0.19	0.33	0.29	0.32	0.21	0.3	0.3	0.17	0.2	0.24	0.4	0.44	0.41	0.23	0.28	0.24	0.27	0.28	0.2	0.3	0.14	0.19	0.09	0.18	0.13	0.17	0.25	0.16
HORVU1Hr1G026780	10.03	10.18	10.58	10.28	4.09	4.38	4.44	4.71	6.54	6.97	5.63	5.85	2.81	2.69	5.38	5.31	5.01	5.03	3.77	3.38	4.35	3.71	1.91	1.8	1.83	2.05	1.88	1.83	1.77	1.74	2.34	2.1	2.15	2.55	1.17	1.28	1.15	1.47	1.09	1.96	1.05	1.71	1.22	1.31	1.55	1.2	1.84	1.5	1.05
ENSRNA049486418	0	0	0	0	0	0	0	0	0	0	0	0	0	0	0	0	0	0	0	0	0	0	0	0	0	0	0	0	0	0	0	0	0	0	0	0	0	0	0	0	0	0	0	0	0	0	0	0	0
ENSRNA049486383	0	0	0	0	0	0	0	0	0	0	0	0	2.97	0	0	0	0	0	0	0	0	0	0	0	0	0	0	0	0	0	0	0	0	0	0	0	0	0	0	0	0	0	0	0	0	0	0	0	0
ENSRNA049486305	0	0	0	0	0	0	0	0	0	0	0	0	0	0	0	0	0	0	0	0	0	0	0	0	0	0	0	0	0	0	0	0	0	0	0	0	0	0	0	0	0	0	0	0	0	0	0	0	0
HORVU1Hr1G026900	0	0.04	0.03	0	0	0	0	0	0	0	0	0	0	0	0	0	0	0	0	0	0	0	0	0	0	0	0.12	0.04	0.04	0.07	0	0	0	0	0.03	0.04	0	0	0	0.14	0	0	0.26	0	0	0	0	0	0
HORVU1Hr1G027000	3.04	4.79	4.53	4.96	4.93	5.34	5.23	4.33	3.88	3.62	4.57	5.48	5.54	4.27	2.84	3.41	3.73	5.93	3	2.95	2.39	2.97	4.03	3.83	4.15	4.68	15.11	12.37	13.53	14.43	2.77	2.77	1.98	3.29	5.89	7.24	9.1	6.29	7.05	7.7	5.28	7.5	9.92	6.38	7.03	9.34	7.75	7.1	7.1
ENSRNA049486416	0	0	0	0	0	0	0	0	0	0	0	0	0	0	0	0	0	0	0	0	0	0	0	0	0	0	0	0	0	0	0	0	0	0	0	0	0	0	0	0	0	0	0	0	0	0	0	0	0
HORVU1Hr1G027300	0	1.55	0	0	0	0	0	0	0	0	0	0	0	0	0	0	0	0	0	0	0	0	1.96	0	0	0	0	0	0	0	0	0	1.93	1.95	0	0	0	0	0	0	0	0	0	0	0	0	0	0	0
ENSRNA049486428	0	0	0	0	0	0	0	0	0	0	0	0	0	0	0	0	0	0	0	0	0	0	0	0	0	0	0	0	0	0	0	0	0	0	0	0	0	0	0	0	0	0	0	0	0	0	0	0	0
ENSRNA049486352	0	0	0	0	0	0	0	0	0	0	0	0	0	0	0	0	0	0	0	0	0	0	0	0	0	0	0	0	0	0	0	0	0	0	0	0	0	0	0	0	0	0	0	0	0	0	0	0	0
ENSRNA049486407	0	0	0	0	0	0	0	0	0	0	0	0	0	0	0	0	0	0	0	0	0	0	0	0	0	0	0	0	0	0	0	0	0	0	0	0	0	0	0	0	0	0	0	0	0	0	0	0	0
HORVU1Hr1G028890	32.1	32.03	32.14	32.99	30.27	30.59	29.29	29.75	34.54	33.43	35.18	33.54	35.12	36.39	29.61	29.8	29.85	29.58	28.03	31.27	30.3	29.64	38.21	38.3	38.48	38.59	43.16	43.33	41.28	42.84	42.23	41.77	39.76	42.13	42.31	42.15	40.48	43.07	39.28	41.89	42.08	40.13	44.18	40.98	37.08	42.18	40.2	41.75	42.09
HORVU1Hr1G029370	9.5	9.89	10.51	9.68	9.65	8.04	8.02	8.7	10.86	10.26	9.98	12.06	7.75	8.36	7.05	6.83	7.18	6.61	7.22	7.02	6.35	7.58	6.74	6.11	5.82	6.31	7.95	8.16	7.63	7.7	6.73	6.28	6.06	6.15	5.33	5.35	5	4.31	3.7	5.87	4.41	4.62	5.72	4.83	6.02	6	5.72	4.68	6.25
HORVU1Hr1G030220	0	0	0	0	0	0	0	0	0	0	0	0	0	0	0	0	0	0	0	0	0	0	0.11	0	0	0	0	0	0	0	0	0	0	0	0	0	0	0	0	0	0	0	0	0	0	0	0	0	0
HORVU1Hr1G030930	1.53	1.66	1.57	1.7	1.42	1.59	1.71	1.6	2.1	2.25	1.93	1.99	2.03	2.49	1.42	1.41	1.23	1.46	1.78	1.76	1.51	1.58	1.99	1.73	2.11	1.86	2.08	2.02	1.92	1.93	1.89	2.12	1.75	2.07	2.16	2.06	2.16	2.83	2.06	2.19	2.4	2.04	2.29	1.89	1.57	1.93	2.88	2.45	2.51
HORVU1Hr1G031950	55.99	55.78	59.31	57.65	60.77	57.15	57.17	54.45	58.54	54.11	57.05	50.05	57.58	56.15	60.8	51.27	52.23	57.98	63.96	59.94	55.4	58.36	73.94	67.73	67.56	73.7	73.74	70.28	76.63	72.13	79.26	77.64	72.49	74.94	76.4	69.25	77.94	69.26	67.2	69.27	69.42	80.42	73.29	73	74.83	90.03	81.47	76.7	91.23
HORVU1Hr1G032670	106.24	102.64	104.39	104.62	79.78	76.66	76.09	75.26	100.8	101.61	105.3	98.94	54.92	50.9	56.61	51.98	52.6	51.65	40.1	41.34	42.16	42.16	44.16	42.79	44.65	44.82	50.31	51.83	49.87	49.64	51.31	50.45	50.69	50.67	40.6	39.16	39.32	38.08	41.18	40.4	40.24	37.33	42.23	44.36	43.51	42.54	41.51	42.18	41.35
HORVU1Hr1G033740	16.84	17.81	16.88	17.83	21.59	20.14	20.81	21.78	20.69	21.08	21.51	19.85	19.34	18.51	20.39	21.53	19.47	20.55	24.62	24.85	23.03	23.82	23.55	23.35	23.53	23.8	19.33	18	17.63	18.75	25.24	23.53	24.73	24.96	26.89	27.26	27.63	23.45	26.07	26.89	26.58	25.07	25.43	26.48	24.49	25.77	24.22	25.12	24.6
HORVU1Hr1G034730	40.09	39.73	40.84	39.65	46.2	45.15	44.99	45.41	46.06	44.69	42.97	44.09	44.42	43.49	39.67	37.8	36.97	39.38	38.02	37.1	36.98	37.87	35.71	35.19	35.77	36.46	35.69	37.65	36.46	36.29	37.27	34.94	34.05	36.02	32.06	32	30.41	31.93	28.28	32.32	29.01	32.05	28.43	30.99	30.81	33.53	30.94	33.97	31.17
HORVU1Hr1G034750	0	0	0	0	0	0	0	0	0	0	0	0	0	0	0	0	0	0	0	0	0	0	0	0	0	0	0	0	0	0	0	0	0	0	0	0	0	0	0	0	0	0	0	0	0	0	0	0	0
HORVU1Hr1G035200	12.85	12.76	11.74	12.4	14.59	14.93	14.85	16.03	13.34	12.27	12.36	12.75	18.74	16.97	14.94	14.62	14.03	14.57	17.55	15.62	16.72	15.5	13	13.35	13.63	12.65	13.55	12.46	13.27	12.86	12.6	12.78	12.16	12.55	11.38	11.54	11.12	9.71	11.98	9.84	10.77	9.08	11.27	8.94	8.89	12.43	11.98	11.18	11.83
HORVU1Hr1G035760	0	0	0	0	0	0	0	0	0	0	0	0	0	0	0	0	0	0	0	0	0	0	0	0	0	0	0	0	0	0	0	0	0	0	0	0	0	0	0	0	0	0	0	0	0	0	0	0	0
HORVU1Hr1G035950	0.26	0.16	0.06	0.1	0	0.14	0.1	0.08	0	0.13	0.08	0.07	0	0.09	0.08	0.05	0	0.12	0	0	0.18	0.15	0.04	0.07	0.04	0	0.08	0.17	0.07	0	0	0.08	0	0.04	0	0.04	0	0	0	0	0	0	0.22	0.1	0	0	0	0	0
HORVU1Hr1G036060	10.48	10.75	11.04	10.51	7.35	7.54	7.84	7.65	10.52	10.63	9.36	10.94	7.12	7.73	7.19	7.12	7.29	6.78	5.72	5.87	5.35	6.26	5.34	5.54	5.69	5.25	8	7.62	8.47	6.92	5.73	5.77	5.57	5.42	5.12	5.73	4.85	4.3	4.64	6.22	6.43	5.2	5.5	5.74	5.22	5.32	5.35	6.15	7
HORVU1Hr1G038920	0.96	0.75	0.79	0.84	0.47	0.34	0.6	0.58	0.53	0.54	0.71	0.47	0.12	0.02	0.03	0.26	0.14	0.05	0.04	0.04	0.06	0.21	0.05	0	0.05	0	0.02	0	0.02	0.02	0.06	0.02	0.02	0.05	0.02	0	0.02	0.07	0	0	0	0	0.06	0	0.12	0	0	0	0
HORVU1Hr1G040640	0	0	0	0	0	0	0	0	0	0	0	0	0	0	0	0	0	0	0	0	0	0	0	0	0	0	0	0	0	0	0	0	0	0	0	0.3	0	0	0	0	0	0	0	0	0	0	0	0	0
HORVU1Hr1G043700	0	0	0	0	0	0	0	0	0	0	0	0	0	0	0	0	0	0	0	0	0	0	0	0	0	0	0	0	0	0	0	0	0	0	0	0	0	0	0	0	0	0	0	0	0	0	0	0	0
HORVU1Hr1G043710	24.17	24.31	23.69	23.61	26.71	24.53	24.82	24.61	14.34	13.01	13.85	13.92	26.76	27.42	37.63	41.53	39.74	40.25	48.41	49.84	47.71	48.55	56.2	56.67	57.44	56.91	61.48	60.03	61.03	60.63	57.8	55.93	57.56	57.68	85.58	85.37	87.13	80.23	82.28	83.08	82.5	84.58	84.23	82.47	80.96	72.88	74.52	75.35	76.84
HORVU1Hr1G044350	9.18	9.04	9.01	9.13	11.48	11.57	11.59	11.05	10.77	10.26	10.54	10.85	12.06	11.88	12.13	12.37	12.16	12.36	11.87	12.33	11.81	11.65	8.85	8.88	8.9	9.01	10.04	10.54	9.78	10.25	10.76	10.48	10.55	10.58	9.12	9.12	9.53	9.2	9.55	9.44	8.52	7.94	9.54	8.49	8.97	10.93	10.95	9.4	10.67
HORVU1Hr1G044380	2.1	3.27	3.13	3.83	1.73	1.56	2.02	1.36	1.35	0.92	1.4	1.46	2.31	1.9	4.05	2.86	3.1	3.84	1.43	1.17	1.44	1.87	2.12	2.43	2.76	2.35	3.81	2.64	3.64	3.17	1.34	1.94	1.77	1.66	1.7	1.69	1.8	3.46	1.45	1.2	2.98	2.36	4.13	4.39	2.88	2.33	1.24	2.26	1.93
HORVU1Hr1G044680	149.45	152.47	146.43	146.68	134.01	136.84	137.97	137.94	99.08	100.9	102.47	100.32	34.05	33.19	51.01	50.25	49.36	49.97	45.61	48.38	45.66	45.08	24.04	23.39	22.88	22.98	29.99	31.2	30.12	30.79	32.28	33.5	31.95	31.84	16.8	17.82	17.13	16.98	18.16	18.78	18.73	25.04	25.77	24.28	23.12	22.03	25.94	25.37	24.81
HORVU1Hr1G045100	1.42	2.61	1.83	1.88	2.19	1.97	2.05	1.9	2.02	2.07	1.98	1.66	2.7	2.54	2.18	2.36	1.91	1.69	2.38	2.35	1.85	1.72	2.63	2.52	1.88	2.05	1.58	1.59	1.84	1.72	1.62	2.24	1.44	1.85	2.19	1.58	1.85	1.67	1.67	1.24	2.32	1.21	1.77	1.14	1.41	1.24	2.19	1.41	1.71
HORVU1Hr1G045110	6.77	7.36	7.19	6.64	6.93	7.02	9.1	8.57	5.22	4.8	5.64	4.34	5.01	4.95	7.16	6.36	5.13	5.97	5.64	5.73	5.57	6.2	8.68	9.85	8.19	8.48	6.68	6.82	7.24	6.45	10.85	12.2	9.2	10.07	15.05	14.69	15.12	12.59	14.8	12.61	12.77	13.31	10.77	12.16	9.81	14.6	11.89	17.28	11.03
HORVU1Hr1G045120	0	0.04	0.04	0	0	0	0	0	0	0	0	0	0.05	0	0.06	0	0	0	0	0.1	0.05	0	0	0.05	0.05	0	0.09	0.06	0.03	0	0	0.16	0	0	0.1	0.07	0.17	0.16	0.33	0	0	0	0	0	0.26	0.13	0	0	0
HORVU1Hr1G045130	24.58	25.4	26.64	27.1	31.68	31.56	30.84	31.62	30.55	32.35	32.21	31.32	27.63	26.42	26.96	25.74	26.25	24.3	22.9	24.15	26.04	24.21	18.54	16.86	18.29	17.46	19.48	19.47	19.73	18.43	18.05	18.75	17.3	18.92	14.07	15.56	14.35	12.62	14	15.44	11.47	15.33	12.12	14.28	14.44	17.27	18.9	18.99	17.74
HORVU1Hr1G045220	56.97	57.28	55.79	56.85	53.16	53.26	54.76	54.86	21.32	23.57	22.4	23.29	50.27	50.55	74.4	74.52	70.73	71.75	55.52	55.45	55	55.15	72.33	72.83	70.84	71.09	114.87	115.25	112.42	114.45	70.46	71.16	68.75	69.29	87.77	90.2	86.98	92.87	89.36	92.52	92.23	119.45	115.41	117.93	114.61	81.39	81.43	80.27	81.97
HORVU1Hr1G045500	0	0	0	0	0	0	0	0	0	0	0	0	0	0	0	0	0	0	0	0	0	0	0	0	0	0	0	0	0	0	0	0	0	0	0	0	0	0	0	0	0	0	0	0	0	0	0	0	0
HORVU1Hr1G046190	0	0	0	0	0.08	0	0	0	0	0	0	0	0	0	0	0	0	0	0	0	0	0	0	0	0	0	0	0	0	0	0	0	0	0	0	0	0	0	0	0	0	0	0	0	0	0	0	0	0
HORVU1Hr1G046200	0	0	0	0	0	0	0	0	0	0	0	0	0	0	0	0	0	0	0	0	0	0	0	0	0	0	0	0	0	0	0	0	0	0	0	0	0	0	0	0	0	0	0	0	0	0	0	0	0
HORVU1Hr1G046270	14.57	13.73	14.35	12.98	15.61	15.38	15.13	15.82	12.54	13.13	13.56	12.76	14.27	13.8	17.14	17.49	17.13	17.9	14.95	15.5	15.82	15.73	12.9	12.8	11.55	12.17	13.86	14.41	14.78	14.86	10.85	11.12	11.42	11	9.3	10.42	9.92	11.27	10.52	9.08	9.85	10.36	10.54	11.65	11.03	12.12	11.81	11.51	12.26
HORVU1Hr1G047110	9.25	8.95	8.23	9.47	11.72	12.48	12.81	12	8.03	6.3	6.79	7.01	13.15	13.44	11.41	11.05	11.5	11.16	13.3	13.14	12.82	12.76	10.64	9.9	10.46	11.33	13.97	13.32	12.92	12.72	9.73	10.21	9.17	8.54	8.52	8.44	9.24	8.59	8.48	8.29	10.06	9.4	8.48	9.63	9.36	12.36	10.99	10.27	10.1
HORVU1Hr1G047550	0.16	0	0.05	0	0.06	0.06	0	0	0	0	0	0	0	0.07	0	0	0	0	0	0.06	0.07	0	0	0	0.06	0.06	0	0.06	0	0.06	0	0	0	0	0.06	0	0.13	0	0	0	0	0	0	0	0	0	0	0	0
HORVU1Hr1G048290	2.94	3.09	3.25	3.52	2.2	2.01	2.33	2.38	7.18	7	7.71	7.04	3.87	3.34	1.65	1.5	1.79	1.76	1.48	1.14	1.3	1.29	2.79	2.32	2.3	2.26	2.69	2.02	2.57	2.91	2.4	2.8	2.69	2.61	1.11	1.17	1.02	0.73	1.08	1.03	1.31	1.27	1.39	0.79	1.19	1.29	1.39	1.06	2.19
HORVU1Hr1G048620	18.45	19.23	17.92	18.22	21.08	21.41	21.46	20.85	21.42	20.96	20.27	20.39	20.81	19.15	19.68	17.75	17.1	19.01	19.02	18.44	19.46	18.64	18.28	17.11	18.45	17.8	17.38	17.01	17.69	16.96	17.38	17.54	17.08	18.22	16.49	15.49	14.51	14.53	15.12	15.81	17.31	15.25	16.01	13.55	13.37	17.43	17.61	16.13	16.55
HORVU1Hr1G048830	0.14	0.14	0.14	0.1	0.16	0.16	0.17	0.1	0.11	0.11	0.19	0.06	0.18	0.15	0.31	0.5	0.43	0.49	0.54	0.84	0.67	0.58	0.08	0.06	0.14	0.12	0.14	0.12	0.14	0.22	0.19	0.22	0.25	0.3	0.02	0.01	0.11	0	0.07	0	0.06	0.07	0.11	0.17	0.07	0.03	0.06	0.03	0.06
HORVU1Hr1G048840	36.88	36.29	36.94	36.79	40.9	38.93	39	39.11	38.83	35.78	37.19	36.87	40.97	41.72	40.2	42.26	41.16	39.79	40.11	39.21	39.72	39.52	34.96	33.03	35.46	34.85	40.58	41.43	43.49	41.39	36.44	38.13	38.72	36.5	34.82	32.56	34.42	35.54	32.26	33.21	33.01	29.88	33.3	32.83	33.5	34.38	38.26	36.42	37.87
HORVU1Hr1G048890	0	0.03	0.09	0.06	0.11	0.11	0.09	0.07	0.04	0.11	0.04	0.04	0	0.16	0.07	0.04	0.04	0.09	0.09	0.07	0	0.1	0	0.07	0.04	0.03	0.11	0.13	0	0.1	0	0	0	0	0.04	0	0	0	0	0	0	0.1	0	0	0.1	0	0	0	0
HORVU1Hr1G050740	266.43	267.02	262.8	260.24	296.73	316.47	310.44	312.65	282.8	276.42	275.84	288	367.83	367.93	323.04	329.84	328.03	323.05	305.61	297.47	312.3	300.53	293.42	300.6	291.35	277.51	297.51	302.54	310.18	311.85	250.98	263.85	265.66	256.32	198.46	204.25	216.04	208.15	210.28	227.52	202.24	200.33	196.14	205.1	188.24	227.32	231.04	221.19	211.76
HORVU1Hr1G050760	2.94	3.09	2.88	2.87	2.69	2.55	2.62	2.6	2.61	2.63	2.55	2.81	2.81	2.83	2.93	2.87	2.83	2.8	2.35	2.4	2.28	2.53	2.42	2.36	2.24	2.1	2.46	2.64	2.4	2.66	2.47	2.36	2.51	2.47	1.71	1.74	1.74	1.74	2.04	1.76	1.89	1.93	1.98	1.89	2.07	2.03	2.26	2.36	2.44
HORVU1Hr1G052040	19.12	17.93	18.4	18.29	42.68	43.93	42.37	42.82	20.26	20.28	19.94	20.67	55.01	54.13	39.65	39.93	39.74	40.29	39.7	39.61	39.77	39.42	33.7	33.35	34.12	33.93	51.25	50.43	51.36	50.43	28.4	28.31	27.89	27.99	24.41	23.1	23.33	22.99	22.63	23.04	21.3	26.56	24.71	26.47	23.04	27.62	28.16	26.54	28.95
HORVU1Hr1G052290	4.2	3.78	4.58	6.72	4.54	4.33	3.17	4.11	9.5	3.83	7.53	6	6.93	5.33	5.42	9.51	6.79	5.22	5.2	2.09	5.74	5.33	8.35	8.32	6.32	7.72	3.63	4.58	3.22	3.54	8	5.77	9.21	7.5	14.91	22.86	18.67	22.03	28.35	24.09	17.71	18.19	20.86	23.48	20.65	12.05	20.73	13.09	7.92
HORVU1Hr1G052310	6.75	6.97	6.23	7.45	5.97	5.24	5.37	5.32	4.91	4.91	4.4	5.01	4.98	4.38	6.7	6.63	6.71	6.52	5.24	4.75	5.12	5.66	4.69	5.14	5.17	4.57	7.63	7.89	8.28	8.02	5.38	5.16	5.68	4.96	5.59	5.74	6.33	5.62	5.75	5.5	5.71	6.87	7.19	7.46	6.36	5.79	4.96	5.91	6.04
HORVU1Hr1G052760	19.48	18.87	19.21	18.6	21.19	21.08	20.55	21.41	17	16.92	17.72	17.52	21.15	19.9	22.18	21.81	21.96	20.75	20.73	20.42	21.49	21.35	19.82	20.1	19.26	18.84	18.74	18.75	19.35	18.72	19.64	19.11	17.79	20.12	21.22	21.95	20.3	20.2	21.1	20.51	19.93	21.64	20.27	19.28	20.12	20.49	24.3	20.63	22.17
HORVU1Hr1G052770	30.31	29.47	28.29	29.55	34.55	34.56	33.19	32.62	27.3	28.38	28.45	24.95	46.4	47.69	38.78	40.28	40.2	39.78	43.8	42.8	43.55	43.47	57.97	57.39	54.58	56.77	54.27	52.91	53.54	54.68	57.1	57.93	55.67	54.43	68.55	66.78	66.42	68.54	62.57	69.53	69.64	63.52	66.69	63.49	67.54	73.21	69.03	65.05	69.27
HORVU1Hr1G053190	11.35	11.34	11.46	11.52	10.16	10.47	10.52	10.33	14.77	13.99	14.87	13.68	14.2	14.15	10.74	9.82	11.04	11.55	8.71	9.19	8.77	8.44	10.56	8.41	10.39	9.49	11.61	10.73	11.16	10.04	8.98	9.73	8.96	8.53	8.82	8.12	9.58	8.52	10	8.15	8.27	7.62	7.58	8.42	9.57	7.33	7.92	8.9	7
HORVU1Hr1G054260	32.22	32.06	32.3	31.53	18.26	16.22	16.68	16.96	55.77	55.28	57.31	56.34	17.97	17.41	15.04	16.06	14.95	14.79	8.22	8.12	7.49	8.19	11.91	12.57	12.43	12.62	8.93	8.89	9.02	8.72	13.72	14.36	15.04	13.64	11.53	11.15	12.76	9.57	12.22	12.2	13.59	8.43	7.69	7.7	9.63	8.25	8.59	9.09	9.16
HORVU1Hr1G055140	396.11	398.42	408.25	403.58	157.06	151.32	149.74	158	370.89	370.48	366.56	364.01	176.28	166.31	200.63	205.13	206.2	210.01	156.15	154.4	159.43	156.22	180.84	178.91	180.23	176.88	124.01	125.61	127.54	120.84	161.26	158.27	158.2	155.74	158.7	151.12	157.21	152.15	158.97	164.81	147.58	167.93	166.09	163.91	156.22	134.61	124.56	133.7	132.41
HORVU1Hr1G055560	1.27	1.69	1.51	1.47	0.88	1.13	0.91	0.93	1.07	1.12	1.28	1.19	0.88	1.15	0.73	0.96	0.68	0.75	0.62	0.45	0.72	0.74	0.65	0.84	0.94	0.85	1.05	1.03	1.13	1.01	0.79	0.91	0.78	0.62	0.51	0.82	0.54	0.68	0.57	0.44	0.74	0.73	1.16	0.64	1	0.59	0.5	0.81	0.69
HORVU1Hr1G055870	0	0	0	0	0	0	0	0	0	0	0	0	0	0	0	0	0	0	0	0.01	0	0	0.01	0	0	0	0	0	0	0	0	0	0	0	0	0	0	0	0	0	0	0	0	0	0	0	0	0	0
HORVU1Hr1G056870	12.15	12.35	11.76	12.23	12.07	12.63	12.27	11.97	12.78	13.35	13.37	13.04	10.57	11.21	9.83	9.53	9.2	9.59	9.96	9.81	9.85	10.42	8.49	8.56	9.04	8.64	9.12	9.93	9.99	9.31	8.32	8.44	8.58	8.27	7.88	8.39	7.96	7.88	7.63	7.85	6.77	8.81	8.28	8.22	8.11	7.47	8.27	8.19	7.4
HORVU1Hr1G056930	0	0	0	0	0	0	0	0	0	0	0	0	0	0	0	0	0	0	0	0	0	0	0	0	0	0	0	0	0	0	0	0	0	0	0	0	0	0	0	0	0	0	0	0	0	0	0	0	0
HORVU1Hr1G057190	0	0	0	0.02	0	0	0.02	0.07	0.02	0	0.02	0	0.02	0.02	0	0	0.02	0	0	0	0.04	0	0	0	0	0	0	0	0	0	0	0	0	0	0	0.02	0	0.07	0	0.14	0	0.07	0.07	0	0	0	0	0	0
HORVU1Hr1G058340	7.6	7.49	8.13	7.8	9.4	8.72	9.53	9.21	6.84	7.23	6.35	6.78	7.36	6.45	7.2	7.33	6.58	6.46	7.2	6.85	7.8	7.21	6.37	7.01	6.65	6.7	7.29	7.19	7.52	7.62	6.69	6.25	6.09	6.15	7.35	6.73	7.48	6.26	6.86	5.71	5.94	6.62	6.99	8.88	7.83	7.89	6.7	5.55	6.05
HORVU1Hr1G058400	0	0	0	0	0	0	0	0	0	0	0	0	0.03	0	0	0	0	0	0	0	0	0	0	0	0.02	0	0	0	0	0	0	0	0	0	0	0	0.03	0	0	0	0	0.07	0	0	0.07	0	0	0	0
HORVU1Hr1G058490	14.46	15.67	15.49	16.21	10.09	10.22	10.59	10.22	10.45	9.59	9.84	10.52	7.75	8.9	9.34	8.19	9.4	9.24	9.57	8.65	8.4	7.57	3.36	3.71	3.71	3.77	2.83	3.81	4.15	3.95	2.84	2.21	2.9	2.12	1.32	0.84	0.58	1.24	1.48	1.69	1.71	0.78	1.48	2.53	1.3	0.97	0.74	0.94	0.98
HORVU1Hr1G060810	43.87	43.16	41.74	42.72	45.96	46.57	44.44	48.74	36.09	36.33	34.95	35.36	57.15	56.2	51.31	50.87	51.08	51.11	44.02	45.97	49.47	45.02	65.92	65.61	64.19	63.99	58.06	59.35	57.42	58.25	55.7	54.6	57.9	55.09	59.31	59	61.23	57.11	63.97	58.54	62.82	62.47	60.3	66.22	60.25	54.23	55.9	53.58	56.65
HORVU1Hr1G061120	0	0	0	0	0	0	0.02	0.02	0	0.02	0.02	0.02	0.02	0	0	0	0.04	0	0	0.02	0.02	0.02	0	0	0	0	0	0	0.01	0	0	0	0	0	0.04	0	0.02	0	0	0	0	0	0	0	0	0	0	0.06	0
HORVU1Hr1G061200	17.85	16.18	14.36	13.33	7.28	6.91	6.88	5.1	23.24	25.41	22.6	17.96	10.42	11.15	17.29	25.54	29.49	26.79	12.16	13.3	10.28	14.33	21.24	22.27	15.49	14.69	4.49	3.99	6.2	8.64	8.5	11.47	16.53	18.38	5.55	7.65	5.01	7.87	19.96	6.67	12.74	11.29	21.68	6.7	7.82	11.38	18.23	15.4	12.45
HORVU1Hr1G061210	127.22	118.88	119.72	126.77	110.96	102.99	102.85	113.76	150.1	143.99	150.82	133.88	90.36	81.89	80.8	80.69	77.14	82.09	80.65	71.25	72.81	72.64	75.13	80.02	82.69	85.88	75.95	75.68	74.86	68.13	88.19	85.98	90.34	91.82	58.01	67.26	69.84	64.07	67.91	70.31	59.88	68.35	70.76	62.65	76.75	68.9	73.06	72.12	68.43
HORVU1Hr1G061380	50.09	51.77	50.11	49.04	56.91	57.49	56.31	56.72	17.04	18.22	17.24	17.16	28.68	28.52	69.01	71.1	70.69	71.17	73.41	76.37	75.12	74.61	33.74	34.15	33.47	33.56	31.44	30.69	31.8	31.53	38.09	36.51	38.02	36	32.68	32.69	32.1	32.74	35.77	32.7	33.76	43.06	42.39	43.73	42.63	30.3	32.08	32.28	30.53
HORVU1Hr1G061430	24.05	21.44	22.43	21.95	21.81	24.08	22.67	22.42	19.39	20.6	19.15	18.41	35.19	32.42	28.19	28.05	29.77	27.92	30.67	33.28	30.63	30.86	31.1	29.76	30.78	30.44	37.37	34.72	35.03	38.45	28.51	30.33	28.64	28.94	29.15	28.64	27.77	25.13	26.97	27.36	26.37	27.23	27.57	28.1	28.23	29.57	33.01	34.45	27.91
HORVU1Hr1G061630	4.53	4.57	4.35	4.97	3.58	3.56	4.1	3.7	4.45	3.46	3.39	3.27	3.59	4.09	3.4	3.83	3.83	3.52	4.05	3.91	3.8	3.62	3.79	3.73	4.32	3.47	3.97	3.79	4.07	4.66	4.51	3.45	3.58	4.07	3.13	3.28	3.46	3.93	3.33	3.28	3.08	3.59	3.17	3.71	3.09	4.76	4.8	4.31	3.7
HORVU1Hr1G061670	0.2	0.52	0.38	0.52	0.2	0.27	0.34	0.32	0.51	0.31	0.51	0.39	0.43	0.36	0.59	0.52	0.54	0.3	0.23	0.22	0.21	0.25	0.51	0.47	0.56	0.68	0.63	0.94	0.77	0.64	0.43	0.35	0.36	0.49	0.54	0.75	0.81	0.74	0.56	0.66	0.33	0.74	0.69	1.26	0.67	0.55	0.85	0.49	0.49
HORVU1Hr1G062030	15.64	16.07	14.05	14.58	24.53	24.66	23.46	25.35	11.03	11.29	11.03	10.64	29.35	29.4	40.19	40.58	38.76	39.4	35.5	37.46	36.14	36.76	127.38	132	122.74	123.06	82.94	86.64	83.2	87.42	110.48	116.48	114.33	115.76	171.9	171.93	176.41	183.78	189.54	183.96	182.41	177.53	176.72	182.88	184.31	161.26	169.79	170.69	174.79
HORVU1Hr1G062290	18.19	14.84	18.5	19.1	16.05	16.06	15.36	14.92	21.37	23.78	23.8	21.8	17.22	17.13	15.58	12.92	12.84	13.6	12.42	15	13.06	14.77	16.35	13.76	15.27	14.22	15.47	14.71	15.05	13.35	15.65	15.68	12.42	16.04	14.34	15.22	16.69	13.57	11.86	12.91	21.79	13.28	12.43	14.2	13.21	12.45	15.82	16.44	14.79
HORVU1Hr1G062810	2.08	2.62	2.55	2.53	2.31	2.24	2.19	1.94	2.64	2.2	1.83	3.21	3.18	2.85	3.54	3.2	3.46	3.36	2.95	2.48	2.51	2.77	2.97	2.94	3.22	2.96	3.02	2.84	3.56	3.37	3.3	3.85	3.71	3.2	2.58	2.56	2.75	2.72	4.1	3.16	3.6	3.17	3.77	3.66	3.08	3.53	2.81	3.71	2.8
HORVU1Hr1G062970	1.11	0.9	1.09	1.27	1.44	1.16	1.16	1.47	0.93	0.86	0.95	0.82	1.21	1.23	1.47	1.58	1.53	1.6	1.42	1.5	1.4	1.25	0.76	1.11	1.01	1.14	1.49	1.61	1.43	1.52	1.11	1.22	1.03	1.01	0.85	0.87	0.68	0.83	0.94	1.02	0.75	0.81	0.69	0.75	0.64	0.99	0.95	1.29	1.03
HORVU1Hr1G063370	1.23	1.06	0.85	1.12	1.41	1.47	1.07	1.23	1.11	1.22	1.51	1.4	0.96	1.11	1.01	0.99	1.75	1.15	0.72	1.04	1.34	0.98	0.64	0.48	0.47	0.5	1.29	1.02	1.17	1.06	0.53	0.77	0.86	0.8	0.39	0.38	0.48	0.58	0.28	0.49	0.36	0.66	0.38	0.39	0.52	0.3	0.54	0.34	0.37
HORVU1Hr1G064470	0	0.05	0.05	0	0.21	0.14	0.24	0.06	0.06	0.06	0	0.02	0.08	0.2	0.02	0.06	0.06	0.03	0.14	0.03	0.05	0.03	0.08	0	0.03	0.08	0.06	0.03	0.11	0.06	0.03	0	0	0.03	0.09	0.06	0.04	0.07	0	0	0.26	0	0	0.12	0	0.09	0	0	0
HORVU1Hr1G065030	89.35	87.01	87.99	88.62	65.73	65.11	67.38	67.46	74.28	77.19	77.62	74.72	80.83	81.61	78.15	85.31	81.89	79.93	74.3	73.5	74.8	72.88	86.19	87.05	86.05	84.61	77.1	76.63	75.5	74.99	87.51	86.81	89.54	88.65	103.74	105.1	104.12	108.61	103.56	109.09	110.18	112.91	112.66	109.69	108.04	95.44	96.7	92.85	94.15
HORVU1Hr1G065200	0.06	0.02	0.07	0.05	0.02	0.02	0.08	0.02	0.04	0.04	0.02	0.06	0.02	0.02	0.02	0	0.07	0	0.06	0.04	0.04	0.02	0.07	0.04	0.06	0	0.06	0.02	0.04	0.05	0.04	0.04	0	0.02	0.02	0	0.07	0	0.07	0.07	0	0	0.06	0.12	0	0	0	0	0
HORVU1Hr1G065270	0.86	1.48	1.1	0.88	1.26	0.76	1.07	0.53	0.81	0.71	1	0.83	0.36	0.84	1.25	0.66	0.63	0.54	0.52	0.51	0.38	0.56	0.63	0.38	0.61	0.73	0.69	0.8	1	1.08	0.45	0.25	0.42	0.57	0.48	0.33	0.17	1	0.81	0.5	0.77	0.18	0.31	0.11	0.53	0.32	0.14	0.29	0.81
HORVU1Hr1G067300	552.33	556.22	555.39	564.04	418.72	416.1	413.96	415.69	781.51	775.68	771.01	770.76	266.55	262.04	259.58	256.72	256.06	251.85	220.57	219.66	219.83	218.56	158.66	157.64	161.96	162.76	138.01	136.87	137.1	141.01	199.05	198.19	195.48	194.77	137.22	136.03	133.08	137.5	135.71	132.32	134.73	129.29	124.3	124.61	122.54	139.83	141.91	138.12	142.13
HORVU1Hr1G067320	2	2.57	2.03	2.13	2.06	2.14	1.89	2.19	2.39	2.12	2.33	2.48	1.18	1.21	2.1	1.97	1.97	2.05	1.81	1.66	1.72	2.16	1.13	0.99	1.23	1.15	1.68	1.55	1.47	1.36	1.45	1.55	1.39	1.32	1.4	0.95	1.1	1.62	1.54	1.33	1.04	1.26	0.93	1.15	0.89	1.03	0.87	0.75	0.93
HORVU1Hr1G069000	0	0	0	0	0	0	0	0	0	0	0	0	0	0	0	0	0	0	0	0	0	0	0	0	0	0	0	0	0	0	0	0	0	0	0	0	0	0	0	0	0	0	0	0	0	0	0	0	0
HORVU1Hr1G069560	103.54	104.52	99.99	101.26	64.47	65.52	63.54	65.13	125.11	124.94	126.23	127.49	42.81	44.6	46.58	45.52	46.84	45.89	29.12	31.33	32.89	33.02	33.51	30.85	32.03	32.11	24.99	24.4	24.53	24.5	36.19	37.29	36.48	37.66	27.54	26.64	26.68	27.9	29.56	29.91	27.92	25.2	26.42	25.86	30.31	25.84	26.97	24.52	26.12
ENSRNA049448468	0	0	0	0	0	0	0	0	0	0	0	0	0	0	0	0	0	0	0	0	0	0	0	0	0	0	0	0	0	0	0	0	0	0	0	0	0	0	0	0	0	0	0	0	0	0	0	0	0
HORVU1Hr1G069570	0	0.12	0.23	0.05	0.1	0.06	0.04	0.2	0.02	0.12	0.02	0.02	0.14	0.17	0.11	0.15	0.13	0.11	0.1	0.14	0.08	0.19	0.25	0.37	0.34	0.2	0.33	0.25	0.31	0.04	0.3	0.04	0.08	0.11	0.21	0.09	0.2	0	0.11	0.13	0.13	0.29	0.2	0.06	0.36	0.17	0.27	0.08	0.16
HORVU1Hr1G069580	0	0	0	0	0	0	0	0	0	0	0	0	0	0	0	0	0	0	0	0	0	0	0	0	0	0	0	0	0	0	0	0	0	0	0	0	0	0	0	0	0	0	0	0	0	0	0	0	0
HORVU1Hr1G070230	62.53	63.76	64.33	64.44	69.5	66.39	68.06	67.61	53.19	50.68	51.75	51.76	98.36	100.09	96.67	94.78	91.47	94.41	93.61	94.57	93.05	92.99	106.74	106.28	110.16	107.85	100.66	99.71	99.27	99.46	111.28	114.4	110.46	111.52	165.71	163.87	159.75	160.28	157.5	153.29	161.09	136.41	135.68	137.59	145.45	144.77	137.46	143.62	145.07
HORVU1Hr1G070250	8.59	8.49	8.38	7.18	9.16	10.03	9.2	9.78	5.44	5.8	6.11	6.08	20.93	19.44	18.98	18.67	17.69	16.73	15.4	15.8	15.59	16.13	27.14	27.19	26.18	25.02	19.77	22	19.75	21.42	22.15	24.3	22.87	21.87	24.72	24.08	25.85	23.19	26.36	30.66	25.73	23.23	24.17	23.7	22.28	19.58	20.53	19.2	20.56
HORVU1Hr1G070780	0.28	0.33	0.24	0.34	0.54	0.27	0.46	0.26	0.19	0.12	0.24	0.25	0.19	0.41	0.42	0.32	0.16	0.19	0.41	0.17	0.19	0.14	0.14	0.19	0.19	0.04	0.22	0.15	0.32	0.02	0.17	0.13	0.22	0.22	0.09	0.07	0.12	0.23	0.24	0.23	0.22	0.45	0.11	0.48	0.26	0.49	0.43	0.05	0.19
HORVU1Hr1G070790	0	0	0.02	0	0	0.03	0	0.03	0.03	0	0.03	0	0	0.03	0	0	0.03	0	0.06	0	0.03	0	2.38	2.47	1.89	2.09	0.31	0.47	0.33	0.31	0.97	0.55	0.61	0.65	5.68	6.45	6.51	6.45	7.44	5.43	8.5	10	8.07	9.14	8.02	4.81	5.44	4.63	5.38
HORVU1Hr1G071260	29.48	29.41	27.76	30.18	50.11	48.9	48.13	49.56	18.61	18.44	18.49	17.89	73.76	74.17	42.57	44.93	44.14	44	36.61	38.01	35.4	36.34	35.38	35.7	33.09	34.9	46.61	44.58	42.88	47.04	29.26	32.21	28.78	29.8	27.8	28.34	28.78	26.68	26.76	26.33	28.26	30.06	29.96	33.17	30.29	33.18	30.06	31.63	31.61
HORVU1Hr1G072140	0	0	0	0	0	0	0	0	0	0	0	0	0	0	0	0	0	0	0	0.03	0	0	0	0	0.02	0.02	0.01	0	0.01	0.01	0	0.01	0	0.03	0.05	0.11	0.09	0.1	0.14	0.1	0.14	0.05	0.03	0.1	0.09	0.07	0	0.04	0
HORVU1Hr1G072530	0.04	0.04	0.06	0.03	0.04	0.04	0.04	0.04	0.06	0.06	0.13	0.1	0.02	0.04	0	0	0	0.06	0	0.02	0	0	0	0	0	0	0	0	0	0	0	0	0	0.02	0	0	0.02	0	0	0	0	0	0	0	0	0	0	0	0
HORVU1Hr1G072910	0.65	0.6	0.5	0.68	0.39	0.48	0.38	0.4	0.48	0.64	0.71	0.5	1.5	1.27	0.92	1.07	1.11	0.75	1.12	1.05	0.84	0.96	1.3	1.49	1.37	1.45	1.6	1.53	1.5	1.52	1	1.35	1.02	1.43	1.12	1.57	1.42	1.46	1.3	1.3	1.36	2.04	1.38	1.11	2.66	1.82	2.14	1.73	1.42
HORVU1Hr1G073540	0.55	0.61	0.7	0.75	0.75	0.49	0.7	0.7	0.8	0.67	0.84	0.44	0.92	0.67	0.76	1.01	0.86	0.61	0.93	0.94	0.86	0.87	0.63	0.26	0.42	0.38	0.69	0.65	0.58	0.82	0.74	0.74	0.76	0.59	0.67	0.9	0.68	0.63	0.63	1.08	0.64	0.69	0.81	1.05	0.71	0.96	1.22	0.93	0.43
HORVU1Hr1G074260	6.09	6.09	5.86	5.32	7.02	6.56	6.15	6.3	4.94	5.22	5.19	5.21	6.83	7.25	9.1	10.31	9.73	10.04	7.6	7.74	7.5	7.98	6.55	7.03	6.22	6.52	10.25	11.17	9.43	11.1	7.3	7.35	7.48	7.09	2.3	3.21	2.25	3.53	2.35	2.47	4.33	3.43	3.07	3.23	3.47	3.88	3.47	3.83	3.42
HORVU1Hr1G074320	0.5	0.42	0.5	0.48	0.39	0.36	0.45	0.37	0.29	0.27	0.43	0.2	0.86	0.63	0.7	0.75	0.63	0.54	0.9	0.91	0.8	0.88	0.98	1.18	1.09	0.88	1.21	0.95	1.06	0.96	1.37	1.19	1.33	1.24	2.35	2.53	2.22	3.46	1.99	2.02	2.11	1.69	1.43	1.95	1.72	2.27	1.82	2.93	2.61
HORVU1Hr1G074330	55.07	54.19	58.76	60.55	39.23	34.66	34.66	35.14	61.49	59.49	58.51	60.98	59.3	61.68	58.13	59.51	60.21	55.22	64.76	58.69	57.71	58.84	154.11	150.76	152.02	155.69	100.25	99.76	94.19	99.52	165.33	156.94	158.37	152.62	318.83	325.2	316.36	301.39	313.88	317.56	325.94	307.85	308.36	306.53	303.53	261.41	257.61	280.07	262.47
HORVU1Hr1G074340	5.43	5.04	4.9	4.84	3.89	3.6	3.87	3.45	2.45	2.63	2.73	3.22	2.85	2.9	3.05	3.42	3.38	4.21	2.82	2.66	3.11	3.26	1.14	1.24	1.12	1.32	1.27	1.13	1.21	1.38	0.89	0.64	0.58	0.75	0.38	0.34	0.28	0.13	0.55	0.39	0.52	0.74	0.49	0.35	0.24	0.43	0	0.12	0.42
HORVU1Hr1G074450	19.69	18.93	19.86	21.51	18.24	19.81	18.58	18.03	25.61	25.65	25.8	26.07	15.62	16.28	16.68	17.37	18.44	17.04	13.71	14.06	13.6	14.35	16.9	16.37	16.92	17.79	16.92	15.15	15.99	17.73	19.31	19.1	19.75	20.52	17.61	17.12	15.24	16.58	16.63	16.41	16.99	15.37	15.59	15.25	16.53	18.05	18.58	18.11	16.69
HORVU1Hr1G074460	1.68	1.46	1.46	1.47	1.87	2.19	1.98	1.81	1.71	1.63	1.65	1.52	2.07	2.07	2.25	2.13	2.05	2.2	2.16	1.87	1.57	1.99	0.67	0.81	1	0.85	0.76	1.23	0.91	1.03	0.85	0.92	0.88	0.88	0.3	0.23	0.31	0.17	0.19	0.38	0.31	0	0.25	0.35	0.07	0.08	0.27	0.24	0.42
HORVU1Hr1G075000	5.59	5.77	6.33	5.22	7.7	7.25	7.45	7.01	5.25	5.07	5.8	4.96	6.43	5.59	6.89	5.75	6.08	6.62	6.63	6.75	6.01	6.79	6.88	6.26	6.97	6.52	5.79	6.84	5.29	5.48	6.96	8.2	7.26	6.74	8.15	9.34	8.46	8.68	8.16	8	6.77	8.98	7.35	8.62	8.06	8.57	9	9.3	9.01
HORVU1Hr1G075030	10.32	10.56	9.79	9.58	13.14	11.55	10.84	11.26	8.49	9	8.33	8.21	16.08	15.26	13.84	14.07	13.5	13.69	14.6	14.48	13.9	13.49	11.17	10.71	11.76	11.57	17.82	16.2	16.95	15.71	12.31	11.68	12.17	12.31	11.59	10.62	11.01	13.04	9.98	11.24	10.36	9.37	10.56	8.64	8.92	14.58	9.3	11.93	10.37
HORVU1Hr1G075390	0	0	0	0	0	0	0	0	0	0	0	0	0	0	0	0	0	0	0	0	0	0	0	0	0	0	0	0	0	0	0	0	0	0	0	0	0	0	0	0	0	0	0	0	0	0	0	0	0
HORVU1Hr1G075640	15.76	17.85	17.3	17.52	22.5	22.54	22.3	21.34	15.35	15.75	16.21	15.04	97.41	98.02	55.99	57.5	58.16	59.68	81.53	81.66	82.23	81.4	153.82	150.58	153.53	156.83	169.76	170.66	167.08	168.11	166.73	165.08	161.57	159.39	211.25	207.72	210.37	200.7	200.2	195.76	191.82	196.96	194.28	191.45	191.23	181.98	182.81	179.64	175.05
HORVU1Hr1G075670	25.06	25.09	23.6	25.04	26.3	25.91	26.03	24.96	11.33	11.29	10.95	11.4	35.03	35.08	49.7	51.13	50.32	49.48	44.08	44.24	45.29	45.3	74.75	72.93	69.85	71.29	56.91	54.72	56.04	56.16	72.68	74.98	73.51	75.95	86.68	84.58	85.62	89.65	90.25	90.65	90.22	94.35	91.99	94.23	95.93	74.7	76.8	77.13	74.53
HORVU1Hr1G075680	98.37	103.27	103.25	102.17	126.84	130.35	131.66	123.97	101.46	96.99	90.55	95.01	163.75	163.4	166.52	162.12	165.82	168.54	194.07	187.83	181.91	187.23	189.64	181.09	186.01	187.64	151.39	146.5	153.32	147.31	177.09	181.04	175.82	178.5	223.24	221.48	212.06	217.27	218.3	218.06	221.76	192.05	214.84	204.6	217.76	191.19	178.69	198.64	197.75
HORVU1Hr1G076570	0.14	0.05	0.09	0.11	0.14	0.2	0.24	0.25	0.11	0.21	0.18	0.07	0.26	0.11	0.03	0.3	0.06	0.19	0.01	0.08	0.03	0.11	0.03	0.06	0.05	0.03	0.22	0	0.05	0.06	0.03	0.19	0	0.11	0.23	0.07	0.23	0.1	0.43	0.41	0.06	0	0.71	0.09	0	0.12	0.07	0.37	0.08
HORVU1Hr1G076730	0.16	0.14	0.14	0.16	0.49	0.83	0.8	0.89	0.2	0.15	0.23	0.13	0.08	0.08	0.06	0.13	0.08	0.04	0.16	0.09	0.07	0.05	0	0.02	0.02	0.02	0.07	0.05	0.12	0.1	0.06	0.05	0.05	0.02	0	0	0	0	0	0	0	0	0	0	0	0	0	0	0
HORVU1Hr1G077220	0.14	0.04	0.05	0.07	0.12	0.02	0	0.04	0	0.04	0	0	0.09	0	0	0.02	0.04	0.09	0.08	0.06	0	0.02	0	0	0	0	0	0	0.02	0	0	0	0	0	0	0	0	0	0	0	0	0	0	0	0	0	0	0	0
HORVU1Hr1G077710	7.95	7.86	7.54	7.76	8.49	9.31	9.22	8.65	8.01	7.62	7.94	7.59	6.93	6.97	7.27	6.8	7.49	7.3	7.95	7.64	7.7	8.31	5.67	5.68	6.16	6	6.76	6.82	6.5	7.07	5.69	5.58	5.04	6.05	5.39	5.42	5.08	5.85	4.62	4.49	4.72	5.6	5.86	5.16	4.32	5.79	6.32	5.83	5.36
HORVU1Hr1G078760	0.75	0.85	0.66	0.88	1.45	1.84	1.6	1.42	0.24	0.3	0.23	0.32	1.19	1.29	0.72	0.66	1.1	1.04	0.8	0.74	1.02	0.98	2.43	1.64	2.26	2.71	1.53	1.67	1.4	1.43	1.48	1.38	1.5	1.36	2.11	2.12	1.98	1.99	2.32	2.54	2.32	2.65	1.77	2.03	2.39	1.77	0.98	1.66	1.53
HORVU1Hr1G078930	9.76	9.29	9.12	9.14	9.19	9.28	9.27	8.49	7.12	6.64	6.77	7.45	9.81	11.1	12.69	12.68	12.67	12.43	10.23	10.35	10.21	10.56	11.45	11.14	11.04	10.96	12.03	12.45	12.55	13.06	10.2	10.19	9.96	10.44	9.55	9.69	9.08	8.36	10.06	9.3	10.59	9.6	11.3	10.71	10.76	10.42	9.02	9.55	9.42
HORVU1Hr1G080470	0.21	0.46	0.38	0.16	0.45	0.4	0.32	0.35	0.43	0.34	0.45	0.54	0.44	0.37	0.38	0.2	0.34	0.42	0.54	0.41	0.2	0.5	0.39	0.38	0.26	0.34	0.68	0.59	0.4	0.49	0.34	0.28	0.71	0.77	0.34	0.19	0.44	0.52	0.19	0.97	0.38	0.21	0.34	0.74	0.28	0.48	0.45	0.74	0.27
HORVU1Hr1G080500	7.57	6.36	5.15	7.2	4.12	2.94	2.86	4.32	9.06	8.68	9.15	9.2	2.26	2	2.14	2.31	3	2.43	2.41	1.85	2.15	2.18	1.04	1.49	1.46	1.68	1.13	0.9	0.94	1.18	1.17	1.57	1.45	0.99	0.75	0.64	0.95	0.52	0.55	1.01	0.45	0.48	0.42	0.48	0.62	0.57	1.18	0.73	0.52
HORVU1Hr1G080840	18.85	19.31	16.48	17.95	21.86	21.73	21.02	20.69	17.85	18.69	16.47	19.32	16.74	19.12	17.61	14.78	17.71	17.03	11.26	11.31	11.13	12.82	13.07	12.85	11.53	10.7	14.39	13.75	13.59	13.66	11.01	11.9	11.67	9.73	6.25	7.6	7.28	8.91	6.92	9.13	6.39	9.03	7.65	9.65	8.08	9.18	13.31	11.38	11.43
HORVU1Hr1G080950	30.94	31.21	31.78	31.59	32.61	31.28	32.18	31.19	38.23	39.68	40.27	38.32	16.37	16.53	18.57	18.25	18.67	18.74	18.24	19.43	17.66	18.75	14.71	15.05	13.9	13.83	14.53	14.57	13.65	14.95	16.24	16.43	16.04	15.47	12.79	12.16	12.98	13.64	12.51	12.01	13.38	12.16	12.72	13.49	13.47	13.91	12.53	14.21	13.73
HORVU1Hr1G080970	0.42	0.36	0.33	0.49	0.3	0.21	0.25	0.3	0.26	0.34	0.32	0.26	0.47	0.29	0.3	0.25	0.27	0.32	0.21	0.24	0.24	0.31	0.26	0.27	0.12	0.3	0.32	0.19	0.37	0.26	0.18	0.16	0.26	0.17	0.16	0.23	0.14	0.06	0	0.1	0.08	0.22	0.23	0.34	0.15	0.15	0.09	0.15	0.16
HORVU1Hr1G081400	0.03	0.05	0.05	0.04	0.33	0.37	0.26	0.24	0.02	0.06	0.06	0.06	0.17	0.24	0.11	0.11	0.22	0.16	0.15	0.16	0.15	0.14	0.46	0.25	0.49	0.23	0.39	0.49	0.42	0.45	0.15	0.45	0.36	0.29	0.15	0.22	0.18	0.51	0.37	0.26	0.48	0.5	0.12	0.29	0.24	0.11	0.22	0.17	0.12
HORVU1Hr1G081430	0.81	0.82	0.72	0.72	0.44	0.44	0.35	0.45	0.43	0.59	0.59	0.62	0.5	0.43	0.73	0.77	0.76	0.78	0.31	0.4	0.34	0.33	0.73	0.69	0.76	0.8	0.66	0.82	0.88	0.9	0.55	0.57	0.53	0.4	0.56	0.68	0.66	0.8	0.77	0.86	0.75	0.65	0.81	0.91	0.79	0.64	0.7	0.47	0.54
HORVU1Hr1G081490	6.31	7.37	7.55	6.45	9.01	9.52	8.4	9.74	5.77	7.83	4.71	3.71	8.18	9.14	7.33	8.67	6.04	6.33	8.34	4.72	6.27	5.17	5.18	7.33	5.52	6.42	7.03	6.42	7.18	5.52	7.19	5.82	7.4	8.13	9.16	6.84	6.51	7.79	8.62	7.31	5.94	5.97	5.45	10.59	7.22	9.89	7.75	8.23	7.6
HORVU1Hr1G081500	0.19	0.4	0.32	0.25	0.27	0.21	0.29	0.33	0.42	0.36	0.41	0.51	0.13	0	0.29	0.17	0.03	0.3	0.21	0.19	0.11	0.1	0.13	0.13	0.06	0.11	0.06	0.03	0.03	0.06	0.09	0.13	0.22	0.12	0.19	0.13	0.03	0	0.2	0.1	0	0.09	0	0	0	0.08	0.08	0.08	0
HORVU1Hr1G082020	0.66	0.56	0.69	0.67	0.29	0.33	0.22	0.22	0.98	1.11	1.16	1.2	0.22	0.15	0.21	0.18	0.14	0.13	0.14	0.22	0.3	0.27	0.17	0.31	0.2	0.19	0.08	0.05	0.12	0.06	0.24	0.21	0.18	0.15	0.4	0.35	0.33	0.44	0.4	0.21	0.35	0.2	0.37	0.39	0.27	0.14	0.18	0.32	0.21
HORVU1Hr1G082330	6.71	6.77	6.27	6.62	5.41	5.13	5.63	5.84	4.9	5.16	4.84	5.4	6.83	6.4	6.44	6.4	6.08	5.88	5.81	5.08	5.51	5.45	6.22	7	6.56	5.42	7.05	8.11	7.47	7.9	6.49	6.18	6.46	6.26	5.13	6.39	5.83	6.09	5.54	5.64	6.29	6.1	6.98	6.77	6.67	7.33	6.77	6.33	7.18
HORVU1Hr1G082670	21.11	22.22	22.41	20.67	25.94	23.79	24.51	26.17	13.7	13.97	13.46	14.79	40.86	42.82	32.57	29.85	30.17	31.44	26.1	26.65	27.54	27.19	35.1	34.88	34.57	35.3	32.38	33.66	32.88	34.19	24	24.37	24.64	25.11	43.56	44.57	49.43	44.09	48.02	47.81	45.08	38.85	40.61	39.88	38.47	40.35	41.28	42.49	44.69
HORVU1Hr1G083300	7.11	5.51	5.46	5.88	5.57	4.72	4.95	7.4	4.17	5.18	4.8	3.97	5	6.63	5.53	8.85	6.69	7.94	6.14	5.93	6.19	6.2	6.26	6.31	6.9	6.77	6.21	6.59	5.85	7.2	7.37	5.4	5.67	5.56	6.61	6.18	6.86	6	8	5.54	8.78	6.94	7.46	6.01	6.14	8.34	7.72	8.59	7.5
HORVU1Hr1G083660	10.03	10.91	10.18	10.27	10.31	9.95	10.88	9.43	10.63	11.59	11.81	11.35	9.13	9.55	8.84	8.57	9.17	8.64	8.57	8.26	9.48	8.09	7.18	7	7.46	6.87	8.53	8.16	7	7.71	7.77	7.23	8.09	6.91	9.2	9.71	8.5	8.57	8.68	8.72	8.87	8.36	8.92	6.49	8.51	7.96	12.55	8.78	7.18
HORVU1Hr1G083670	0.1	0	0	0	0	0	1.25	0	0	0.74	0	0	0	0	0.79	0	0	0	0	0	0.24	0	0	0.55	0.38	0	0.48	0	1.17	0.16	0.99	0	1.01	0	0	0.04	0	0.02	2.62	3.04	0	0	0	0	0.88	0	0	0	0.53
HORVU1Hr1G083700	10.28	10.56	10.01	9.79	12.85	11.81	12.4	12.23	8.03	8.38	8.67	8.31	23.92	23.36	23.41	23.09	24.74	24.62	22.02	22.4	21.9	22.2	26.72	27.81	25.92	26.54	22.49	23.39	23.42	23.41	25.49	25.59	25.93	25.51	28.8	28.62	28.85	31.97	31.25	33.27	30.89	29.4	28.5	27.59	26.92	25.03	25.21	26.64	23.82
HORVU1Hr1G083710	77.54	75.2	75.13	74.46	98.25	99.22	99.16	100.49	75.26	75.11	75.75	73.87	69.12	69.86	84.49	90.38	89.74	87.64	81.25	79.73	81.37	82.05	40.54	41.67	42.15	40.64	40.72	40.57	39.74	41.62	37.38	36.02	35.32	36.32	22.63	21.49	22.61	23.6	23.98	23.24	25.03	20.43	23.11	23.53	23.34	24.68	24.19	23.96	24.7
HORVU1Hr1G083800	7.72	9.09	8.15	8.1	8.25	7.33	7.98	7.6	8.7	6.96	8.06	7.78	7.58	7.08	5.39	7.3	5.98	6.67	6.63	6.46	6.31	6.86	6.07	6.66	7.04	6.29	6.24	7.01	6.92	6.55	6.27	6.19	6.16	5.32	6.59	7.52	6.37	7.48	7.06	7.24	6.53	6.55	6.02	5.13	6.71	5.28	5.37	5.67	5.64
HORVU1Hr1G083870	0.53	0.36	0.26	0.48	0.64	0.81	0.52	0.59	0.45	0.66	0.49	0.53	0.86	0.46	0.73	0.57	0.65	0.71	0.64	0.81	0.74	0.45	0.87	0.58	0.64	0.88	1.47	1.02	1.89	1.06	0.96	0.82	0.8	0.79	0.79	0.41	0.75	0.65	0.52	0.84	0.5	0.69	0.41	0.95	0.77	0.29	0.89	0.95	0.68
HORVU1Hr1G084390	8.3	8.87	9.32	8.5	14.65	14.98	14.02	14.53	8.42	9.16	7.86	8.01	10.5	10.05	5.96	5.55	5.97	6.3	5.35	4.88	4.97	5.83	7.66	8.3	7.46	7.96	7.91	7.09	8.59	8.03	4.55	4.6	4.67	4.49	5.85	5.53	6.19	6.37	6.61	7.57	6.84	8.81	7.65	8.66	8.25	7.18	7.4	7.19	6.07
HORVU1Hr1G084730	0	0	0	0	0	0	0	0	0	0	0	0	0	0	0	0	0	0	0	0	0	0	0	0	0	0	0	0	0	0	0	0	0	0	0	0	0	0	0	0	0	0	0	0	0	0	0	0	0
HORVU1Hr1G084800	32.34	34.27	34.72	33.36	36.29	36.7	35.58	36.87	32.59	29.89	31.73	31.96	79.32	80.66	50	48.35	48.98	50.61	58.15	55.86	56.03	56.1	172.76	171.75	176.27	174.06	112.88	113.41	111.05	111.35	143.62	136.71	134.37	139.46	269.61	269.35	269.46	256.2	260.33	261.44	262.71	266.65	264.04	273.72	259.74	224.47	232.98	218.71	234.1
HORVU1Hr1G084940	0	0	0	0	0	0	0	0	0	0	0	0	0	0.02	0	0	0	0	0	0.02	0	0	0	0	0	0	0.02	0	0	0.02	0	0	0.02	0	0.02	0	0	0	0.07	0	0	0	0	0	0	0.06	0	0	0
HORVU1Hr1G085050	0.09	0	0.05	0.06	0.24	0.36	0.15	0.23	0.11	0.05	0.05	0.14	0	0.06	0.06	0.04	0.03	0.04	0.05	0.03	0.07	0.06	0	0	0	0	0	0.04	0	0	0	0	0	0	0	0	0.06	0.18	0	0	0	0	0	0	0	0	0.07	0	0
HORVU1Hr1G085830	0.01	0.02	0.01	0.05	0	0.04	0	0.02	0	0	0	0.01	0.09	0.1	0.06	0.06	0.04	0.05	0.1	0.08	0.05	0.08	0.13	0.09	0.08	0.15	0.13	0.13	0.18	0.17	0.05	0.11	0.07	0.05	0.01	0.11	0.11	0.17	0	0.05	0.16	0.05	0.21	0.15	0.2	0.04	0.11	0.07	0.07
HORVU1Hr1G086210	0	0	0	0	0	0	0	0	0	0	0	0	0	0	0	0	0	0	0	0	0	0	0	0	0	0	0	0	0	0	0	0	0	0	0	0	0	0	0	0	0	0	0	0	0	0	0	0	0
HORVU1Hr1G086290	0	0	0	0	0	0	0	0	0	0	0	0	0	0	0	0	0	0	0	0	0	0	0	0	0	0	0	0	0	0	0	0	0	0	0	0	0	0	0	0	0	0	0	0	0	0	0	0	0
HORVU1Hr1G086300	0	0	0.04	0	0	0	0	0	0	0	0	0	0	0	0	0	0	0	0	0	0	0	0	0	0.04	0.08	0	0.03	0	0	0	0	0	0	0	0	0	0	0	0	0	0	0	0	0	0	0	0	0
HORVU1Hr1G086310	2.2	1.86	1.92	2.39	1.03	0.88	1.24	1.02	2.04	1.68	1.98	2.08	0.32	0.14	0.98	0.82	0.53	0.76	0.91	0.69	0.43	0.73	0.48	0.72	0.56	0.4	0.53	0.73	0.71	0.52	0.51	0.45	0.27	0.41	0.14	0.17	0.25	0.11	0.11	0.32	0.43	0.2	0.4	0.19	0.1	0.35	0.09	0	0.26
HORVU1Hr1G086340	0	0	0	0	0	0	0	0	0	0	0	0	0	0	0	0	0	0	0	0	0	0	0	0	0	0	0	0	0	0	0	0	0	0	0	0	0	0	0	0	0	0	0	0	0	0	0	0	0
HORVU1Hr1G086400	6.37	6.29	6.54	6.78	4.95	4.51	5.16	5.52	4.89	4.98	5.52	4.34	8.98	7.98	7.08	7.09	7.28	7.42	4.84	5.49	5.3	5.45	5.76	5.47	5.45	5.95	6.74	6.99	6.97	7.59	4.11	4.02	4.46	4.1	5.53	5.62	5.36	5.02	4.89	4.98	4.41	4.35	5.2	4.4	5.12	4.32	4.36	4.56	5.12
HORVU1Hr1G086710	0.05	0.05	0.07	0.05	0.06	0.03	0	0	0.03	0	0	0.06	0	0.02	0.06	0.03	0.02	0	0.04	0.03	0.08	0.06	0	0	0	0	0.03	0.03	0	0	0	0.02	0	0	0	0	0	0	0	0	0	0.08	0	0	0	0	0	0	0
HORVU1Hr1G087660	39.7	42.28	41.7	41.15	41.87	43.22	42.8	43.31	36.07	35.1	37.24	37.25	29.92	30.96	37.21	37.06	37.23	38.95	35.73	34.32	34.82	34.77	26.29	24.33	25.98	25.64	29.14	30.45	30.32	30.58	27.98	28.31	28.34	29.76	28.63	30.52	28	32.05	25.07	28.36	30.73	27.37	27.51	31.63	33.11	33.73	29.89	30.12	31.39
HORVU1Hr1G087940	0	0	0	0	0	0	0	0	0	0	0	0	0	0	0	0	0	0	0	0	0	0	0	0.03	0.03	0	0.03	0.06	0	0.03	0.06	0	0	0	0.03	0.09	0.07	0.1	0.1	0.19	0.2	0	0	0	0.09	0.08	0.08	0.16	0.08
HORVU1Hr1G087950	0	0	0	0	0	0	0	0	0	0	0	0	0	0	0	0	0	0	0	0	0	0	0	0	0	0	0	0	0	0	0	0	0	0	0	0	0	0	0	0	0	0	0	0	0	0	0	0	0
HORVU1Hr1G088360	0.36	0.49	0.22	0.29	0.3	0.2	0.42	0.14	0.15	0.2	0.2	0.15	0.16	0.14	0.22	0.49	0.32	0.32	0.19	0.13	0.18	0.18	0.25	0.3	0.14	0.19	0.22	0.13	0.17	0.28	0.15	0.4	0.23	0.13	0.13	0.08	0.08	0.17	0.15	0.23	0	0.33	0.22	0.21	0.29	0.32	0.3	0.19	0.47
HORVU1Hr1G089640	0	0	0	0	0	0	0	0	0	0	0	0	0	0	0	0	0	0	0	0	0	0	0	0	0	0	0	0	0	0	0	0	0	0	0	0	0	0	0	0	0	0	0	0	0	0	0	0	0
HORVU1Hr1G089650	0	0	0	0	0	0	0	0	0	0	0	0	0	0	0	0	0	0	0	0	0	0	0	0	0	0	0	0	0	0	0	0	0	0	0	0	0	0	0	0	0	0	0	0	0	0	0	0	0
HORVU1Hr1G090170	0.1	0.04	0.19	0.08	0.09	0.16	0.32	0.24	0.05	0.07	0.05	0.07	0.19	0.15	0.07	0.18	0.1	0.12	0.11	0.09	0.11	0.09	0.14	0.12	0.11	0.02	0.06	0.04	0.1	0.15	0	0.02	0.07	0.05	0.02	0.02	0.02	0.07	0	0	0	0	0	0.06	0	0	0	0.12	0.06
HORVU1Hr1G090760	404.31	409.76	413.44	405.19	586.44	579.46	582.94	577.57	400.49	410.75	414.08	405.77	516.18	518.03	430.15	438.07	431.39	431.74	463.98	477.78	458.01	470.64	391.38	375.36	391.48	395.93	375.52	379.22	384.38	385.07	331.51	331.41	335.68	326.87	374.32	369.74	367.48	385.52	358.13	365.97	365.69	348.74	346.67	371.26	361.71	380.54	381.77	372.29	380.07
HORVU1Hr1G091890	29.11	28.93	27.55	27.25	23.28	23.54	23.67	24.34	26.82	29.78	27.21	27.43	15.82	16.3	17.51	17.46	17.21	17.8	20.85	19.67	19.64	18.42	16.18	16.1	17.06	16.69	15.9	15.61	15.8	16.12	17.56	16.07	16.13	16.57	15.33	14.75	15.45	14.1	15.08	14.7	15	18.02	15.04	14.28	13.64	17.06	15.8	15.17	15.35
HORVU1Hr1G092130	7.97	6.67	6.86	6.26	7.49	8.18	7.34	7.23	4.3	4.48	4.59	3.65	16.6	15.62	13.25	13.42	13.96	14.18	15.87	14.96	16.31	15.77	19.95	19.74	19.99	20.36	18.01	16.99	19.33	17.59	18.28	17.67	17.81	18.3	19.61	20.6	20.05	21.88	21.69	20.4	20.77	17.76	19.63	19.26	18.19	18.55	19.17	16.92	18.63
HORVU1Hr1G092590	0	0	0	0	0	0	0	0	0	0	0.02	0	0	0	0	0	0	0.03	0	0	0	0	0	0	0	0.03	0	0	0	0	0.02	0	0	0	0	0	0	0	0	0	0	0	0	0	0	0	0	0	0
HORVU1Hr1G092680	0.01	0.01	0	0.05	0.07	0.01	0.05	0.05	0.03	0.03	0.03	0.03	5.02	5.98	1.44	0.96	1.14	1.19	4.47	4.05	5.07	4.31	82.89	82.28	83.25	84.52	55.56	56.19	57.29	53.69	66.52	62.85	66.08	65.08	171.74	168.81	170.01	166.22	170.66	159.54	161.42	185.38	190.89	184.64	185.39	122.46	132.04	123.26	124.82
HORVU1Hr1G093000	1.82	1.86	2.04	1.96	1.94	2	2.71	1.88	1.72	1.89	2.14	1.79	1.54	2.12	1.67	1.95	1.76	1.87	1.96	2.02	1.91	2.11	1.33	1.36	1.5	1.49	2.2	1.94	1.92	1.75	1.86	2.56	1.84	1.84	1.8	1.79	1.5	1.33	2.02	1.52	1.5	1.55	1.58	1.81	2.14	2.02	2.42	1.76	1.69
HORVU2Hr1G000590	21.49	20.72	20.48	19.63	20.23	16.58	18	18.24	18.69	17.75	18.19	17.4	17.31	16.89	20.92	17.8	20.81	18.43	15.49	16.4	16.03	15.79	16.5	14.68	15.73	16.25	19	18.46	19.54	19.29	15.61	15.8	14.77	14.96	15.21	15	16.68	16.55	15.04	15.99	14.16	18.46	16.69	12.96	15.69	16.57	15.63	15.17	18.33
HORVU2Hr1G001690	2.74	2.58	2.55	2.6	2.46	2.83	2.38	2.87	3.14	2.47	2.67	2.64	3.35	2.92	2.67	2.44	2.46	2.57	2.25	2.18	2.91	2.55	1.59	2.23	1.9	2	2.77	2.95	3.02	2.46	1.8	1.88	1.52	2.32	2.76	2.37	2.04	1.87	2.56	2.1	1.8	2.31	1.85	2.27	2.3	3.19	2.84	2.69	2.8
HORVU2Hr1G002440	0.19	0.29	0.38	0.57	0.54	0.55	0.2	0.16	0.59	0.6	0.45	0.36	0.29	0.17	0.62	0.24	0.3	0.36	0.15	0.09	0.13	0.1	0.19	0.07	0.52	0.24	0.22	0.06	0.09	0.27	0.07	0.19	0.02	0.05	0.02	0.19	0.02	0.08	0	0	0	0.08	0.16	0.16	0.07	0	0.16	0	0
HORVU2Hr1G003860	22.62	22.11	22.54	22.45	22.01	21.48	22.98	22.11	15.78	15.67	15.29	13.84	26.98	25.88	27.79	29.14	27.96	28.79	26.49	25.83	26.45	24.78	31.14	30.29	30.81	30.54	30.52	30.08	29.34	29.49	29.31	30.02	29.79	28.4	35.5	36.46	36.44	35.17	33.97	32.88	34.59	31.54	32.13	33.48	32.22	30.31	31.73	29.49	30.17
HORVU2Hr1G004190	1.66	1.5	1.32	1.08	2.83	1.74	2.26	2.48	1.04	1.14	1.05	0.59	4.64	3.68	2.96	3.2	3.18	3.51	3.72	3.25	2.93	3.63	8.65	9.66	9.3	10.5	5.81	7.61	7.51	6.11	7.2	7.49	8.15	8.16	10.21	9.14	9.74	10.68	9.33	11.91	11.01	12.82	10	10.41	9.74	9.13	8.14	7.41	9.64
HORVU2Hr1G004230	226.71	227.95	228.71	233.72	230.29	227.05	231.02	234.03	131.87	124.41	126.92	127.53	197.99	194.79	270.93	270.44	274.81	266.34	241.54	252.29	243.09	237.55	168.4	167.21	161.42	163.74	152.1	156.55	154.87	161.6	195.66	203.25	196.58	199.13	124.3	135.1	133.55	126.37	142.13	134.37	130.49	128.15	133.46	133.75	125.93	142.31	148.42	134.35	143.68
HORVU2Hr1G005910	0	0	0	0	0	0	0	0	0	0	0	0	0	0	0	0	0	0	0	0	0	0	0	0	0	0	0.01	0	0	0	0	0	0	0	0.02	0	0	0	0	0	0	0	0	0	0	0	0	0	0
HORVU2Hr1G007720	0	0	0	0	0	0	0	0	0	0	0	0	0	0	0	0	0	0	0.02	0	0	0	0	0	0	0	0	0	0	0	0.02	0.02	0	0	0	0.02	0	0	0	0	0	0	0	0	0	0	0	0	0
HORVU2Hr1G008960	0.03	0	0	0	0.05	0.07	0.07	0.05	0	0	0	0	0	0	0	0	0	0	0	0.02	0.05	0.02	0	0	0	0	0.07	0.03	0	0.1	0	0	0	0.04	0	0	0	0	0	0	0	0	0	0	0	0	0	0	0
HORVU2Hr1G013370	13.39	13.11	13.71	13.69	13.33	13.91	13.11	14.17	13.74	13.45	12.78	13.58	18.07	18.18	15.29	14.97	14.81	15.79	16.94	17.57	17.16	17.34	23.16	22.06	22.38	22.18	22.31	22	22.15	22.1	22.73	21.97	22.63	22.5	22.52	22.56	23.03	22.03	23.23	22.96	22.47	20.57	21.44	22.71	20.42	21.11	20.05	21.4	21.54
HORVU2Hr1G014770	124.39	122.45	126.07	121.87	147.8	151.67	146.18	149.71	127.52	126.33	131.6	124.61	182.97	176.5	145.87	145.27	144.2	148.85	165.82	166.33	165.66	163.58	156.59	156.17	152.93	155.17	152.94	154.21	151.15	156.31	145.71	142.35	145.37	145.37	123.43	123.2	123.28	124.18	122.22	125.65	118.84	119.63	118.49	120.25	118.82	142.91	136.52	139.21	130.12
HORVU2Hr1G014840	1.53	2	1.41	1.5	2.02	1.05	1.68	1.85	2.07	1.47	1.93	1.34	1.24	1.18	1.03	1.43	0.74	0.88	0.63	0.97	0.82	1.04	0.29	1.04	0.55	0.29	1.18	1.02	0.89	1.16	0.42	0.79	0.8	0.43	0.34	0.13	0.3	0.37	0.23	0.33	0.64	0.69	0.51	0.97	0.4	0.33	0.45	1.01	0.57
HORVU2Hr1G014900	7.28	7.22	7.76	7.22	8.96	8.69	8.87	8.31	5.98	6.68	6.4	6.33	13.33	13.14	12.19	11.59	12.38	12.32	12.29	11.09	11.52	11.78	14.34	14.13	13.9	14.88	15.45	14.81	14.31	14.74	14.42	14.04	13.83	14.37	13.58	13.72	14.21	13.41	12.59	12.87	13.94	12.19	13.67	12.29	11.5	14.77	14.27	13.14	14.73
HORVU2Hr1G015850	0.22	0.25	0.41	0.27	0.32	0.63	0.32	0.38	0.66	0.64	0.74	0.64	0.51	0.3	0.45	0.24	0.19	0.46	0.19	0.22	0.54	0.14	0.78	1.49	0.47	0.85	1.02	1.15	1.46	1.47	1.1	0.95	0.79	1.44	0.53	0.11	0.27	1.03	0.17	0.26	0.53	0.1	0.33	0.38	0.67	0.36	0.45	0.29	0.29
ENSRNA049439905	0	0	0	0	0	0	0	0	0	0	0	0	0	0	0	0	0	0	0	0	0	0	0	0	0	0	0	0	0	0	0	0	0	0	0	0	0	0	0	0	0	0	0	0	0	0	0	0	0
HORVU2Hr1G016510	54.25	52.01	55.25	54.47	52.2	53.72	53.04	51.68	52.01	51.15	47.71	50.36	39.99	42.87	40.09	39.74	40.36	40.46	43.13	42.25	43.13	41.54	33.59	33.13	33.2	31.96	35.2	36.92	36.5	38.28	33.96	31.94	31.79	31.02	30.07	29.43	29.38	29.49	28.63	31.45	32.56	29.35	29.85	27.58	31.75	32.56	29.37	32.36	31.87
HORVU2Hr1G017370	2.47	2.23	2.34	2.38	1.8	1.85	2.11	2	2.23	2.05	2.36	2.08	8.22	8.91	3.6	3.37	3.45	3.36	3.31	3.23	2.87	3.46	11.41	10.92	11.48	11.57	8.35	8.42	9.09	8.66	7.76	7.3	8.07	7.47	16.14	16.39	16.59	15.11	16.51	15.74	18.22	12.86	15.33	15.35	14.83	11.19	12.12	11.44	11.5
HORVU2Hr1G017940	3.46	3.38	3.31	3.42	1.84	2.01	1.83	1.71	1.94	1.74	1.68	1.92	1.69	1.61	2.59	2.29	2.47	2.35	2.03	2.13	2	2.21	1.64	1.63	1.62	1.56	2.09	2.02	1.92	2.09	1.49	1.46	1.89	1.75	1.6	1.37	1.18	1.52	1.13	1.35	1.09	2.03	1.31	1.5	1.83	1.99	1.47	1.56	1.64
HORVU2Hr1G020690	50.68	49.27	51.02	48.95	90.13	90.08	93.53	91.42	55.49	55.32	55.88	56.98	62.23	62.82	68.21	67.36	65.97	67.53	67.27	66.2	68.55	67.98	31.79	32.3	31.76	31.1	28.93	31.39	29.97	30.44	28.42	27.59	28.21	28.5	17.13	17.28	17.03	17.21	16.64	16.43	15.88	15.29	14.68	15.67	13.33	18.67	19.83	19.74	20.51
HORVU2Hr1G020790	0.11	0.05	0.13	0.05	0.03	0.04	0	0.06	0.09	0.23	0.12	0.13	0.1	0.04	0.15	0.03	0.09	0.3	0.09	0	0.12	0.09	0	0.13	0.11	0.27	0.17	0.04	0.2	0.14	0.21	0.03	0.12	0.06	0.06	0.08	0.09	0	0	0.1	0.13	0.12	0.12	0	0.09	0.11	0.16	0.32	0.11
HORVU2Hr1G021050	0	0	0	0	0	0	0	0	0	0	0	0	0	0	0	0	0	0	0	0	0	0	0	0	0	0	0	0	0	0	0	0	0	0	0	0	0.55	0	0	0	0	0	0	0	0	0	0	0	0
HORVU2Hr1G021700	83.48	85.89	85.71	85.51	56.59	57.06	56.3	55.35	86.32	83.53	85.48	84.91	8.23	8.35	12.53	12.38	13.23	13.09	12.13	11.65	11.12	12	4.63	4.88	4.7	4.81	6.18	5.88	6.08	5.67	6.34	6.77	6.03	6.55	3.47	3.66	3.74	3.39	3.84	3.36	3.56	4.27	5.22	4.18	4.45	4.13	3.93	4.18	4.82
HORVU2Hr1G021730	8.08	7	7.8	7.95	4.71	6.05	7.34	5.24	5.72	5.3	4.82	4.74	3.23	3.35	5.35	5.88	6.16	5.93	5.13	5.59	5.11	4.52	3.71	3.58	3.19	4.57	4.03	4.08	4.66	4.23	4.08	4.23	3.34	3.72	3.94	3.33	3.9	4.83	2.37	2.45	3.29	4.85	4.72	3.47	4	2.17	5.24	2.97	4.43
HORVU2Hr1G021900	21.38	21.33	22.83	22.52	21.33	21.91	22.94	24.62	18.54	19.17	19.58	18.29	17.85	16.72	17.16	20.85	18.17	20.51	18.57	19.36	16.24	17.19	11.91	11.62	10.9	11.82	12.78	12.83	12.93	13.68	10.88	10.38	9.94	10.23	7.79	7.13	7.41	7.6	6.16	5.84	10.81	7.86	7.72	6.99	7.47	7.04	7.55	7.34	7.64
HORVU2Hr1G021920	48.37	48.41	46.94	46.54	30.95	30.93	30.95	30.83	55.14	54.17	55.42	53.99	23.46	24.25	23.66	22.52	22.37	23.02	18	19.14	19.98	19.69	20.76	20.11	19.87	19.63	15.04	16.11	15.6	15.61	18.49	17.8	18.95	18.42	14.33	13.29	13.11	13.77	13.28	14.41	13.77	16.67	17.77	15.81	14.17	14.7	14.28	14.98	14.21
HORVU2Hr1G022000	0	0	0	0	0	0	0	0	0	0	0	0	0	0	0	0	0	0	0	0	0	0	0	0	0	0	0	0	0	0	0	0	0	0	0	0	0	0	0	0	0	0	0	0	0	0	0	0	0
HORVU2Hr1G024790	2.03	2.02	1.06	1.06	2.76	2.89	2.84	1.83	1.16	1.09	0.79	0.96	1.84	2.27	1.65	1.52	2.36	2.52	0.87	1.5	1.37	1.46	1.48	1.34	1.49	1.59	2.42	1.85	1.99	3.21	1.04	0.47	1	0.91	0.73	1.05	0.78	0.51	1.39	0.64	0.74	0.7	0.49	1.35	2.61	1.27	1.35	1.16	1.25
HORVU2Hr1G024940	0.27	0.3	0.36	0.24	0.3	0.37	0.38	0.29	0.29	0.32	0.51	0.63	0.36	0.29	0.47	0.46	0.43	0.32	0.46	0.34	0.41	0.43	0.24	0.28	0.19	0.23	0.5	0.32	0.34	0.29	0.23	0.24	0.26	0.27	0.21	0.28	0.33	0	0	0.12	0.25	0.25	0.32	0.23	0.21	0.21	0.51	0	0.29
HORVU2Hr1G025140	16.05	16.13	16.81	16.89	14.38	13.82	13.96	13.98	14.01	14.32	14.2	14.42	12.87	12.32	15.12	15	15.28	14.74	13.5	13.42	13.42	13.61	13.36	13.95	13.82	13.95	16.89	16.79	16.47	16.49	18.38	18.34	18.12	17.98	17.49	17.29	17.2	17.02	17.07	17.56	17.04	16.7	16.78	17.07	16.31	16.96	16.64	16.52	17.24
HORVU2Hr1G025980	30.05	30.47	29.89	30.12	25.11	25.38	25.08	25.02	29.42	30.81	29.72	30.32	54.53	55.05	43.52	44.81	45.88	43.29	49.21	49.88	49.21	51.31	78.79	78.22	80.65	77.66	45.05	45.78	46.13	46.43	90.89	91.96	91.63	91.06	119.8	116.32	115.71	113.46	113.33	113.75	110.9	93.43	93.82	92.72	90.35	103.93	101.13	105.13	103.66
HORVU2Hr1G027220	0	0	0	0	0	0	0	0	0	0	0	0	0	0	0.05	0	0	0.05	0	0	0	0	0	0	0	0	0	0	0	0	0	0	0	0	0	0	0	0	0	0	0	0	0	0	0	0	0	0	0
HORVU2Hr1G029250	0.08	0.17	0.08	0.11	0.13	0.21	0.11	0.15	0.12	0.08	0.09	0.14	0.17	0.16	0.15	0.1	0.1	0.08	0.02	0.09	0.09	0.09	0.08	0.08	0.08	0.1	0.14	0.14	0.16	0.07	0.11	0.14	0.06	0.08	0.03	0.06	0.07	0.05	0	0.1	0.03	0.06	0.03	0.03	0.08	0.08	0.08	0.04	0.12
HORVU2Hr1G029350	74.37	73.07	76.97	75.8	100.09	103.11	100.02	102.6	57.92	58.66	58.25	62.39	106.07	112.22	90.45	93.06	92.85	94.09	108.52	103.61	108.36	112.63	72.01	72.28	72.5	72.65	90.88	86.6	88.59	90.39	60.69	64.17	57.95	61.68	46.4	47.28	46.82	45.74	43.06	44.13	46.79	46.77	44.49	48.72	49.91	55.31	54.29	57.75	53.46
HORVU2Hr1G032660	0.04	0.04	0	0	0	0	0	0	0	0	0	0	0.02	0	0	0	0.05	0	0	0	0	0	0	0	0.02	0	0	0	0	0	0	0	0.04	0	0	0	0	0	0	0	0	0	0	0	0	0	0	0	0
HORVU2Hr1G033540	1.63	1.12	1.64	1.29	0.59	0.75	0.92	0.88	1.08	1.41	1.08	1.27	1.15	1.43	0.87	1.36	1.48	1.65	0.92	0.41	1.13	0.79	0.72	0.9	0.76	1.11	0.79	1.14	1.41	0.96	0.56	0.72	0.77	0.89	1.03	0.84	1.1	1.27	0.5	1.31	1.52	1.32	0.87	1.64	1.45	0.81	0.65	0.65	1.1
HORVU2Hr1G034010	0	0.04	0.07	0	0.04	0.04	0.08	0.03	0.04	0.18	0.07	0.13	0.09	0.06	0.09	0	0.05	0	0.06	0	0.05	0.11	0	0	0	0.03	0.05	0.08	0.04	0.05	0	0	0.04	0	0.05	0	0	0.16	0	0.15	0	0	0	0	0	0	0	0	0
ENSRNA049483560	0	0	0	0	0	0	0	0	0	0	0	0	0	0	0	0	0	0	0	0	0	0	0	0	0	0	0	0	0	0	0	0	0	0	0	0	0	0	0	0	0	0	0	0	0	0	0	0	0
ENSRNA049483561	0	0	0	0	0	0	0	0	0	0	0	0	0	0	0	0	0	0	0	0	0	0	0	0	0	0	0	0	0	0	0	0	0	0	0	0	0	0	0	0	0	0	0	0	0	0	0	0	0
HORVU2Hr1G035750	5.5	5.03	7.4	6.81	8.22	11.08	7.55	9.91	8.48	9.23	9.54	8.52	10.64	13.38	7.97	7.77	7.94	8.75	10.78	9.1	10.5	10.3	6.85	6.47	8.47	10.19	5.42	4.19	4.28	7.05	12.68	10.61	11.73	8.46	8.78	11.04	7.62	6.81	6.65	6.42	6.83	6.14	7.78	6.79	5.11	8.31	10.33	12.92	12.77
HORVU2Hr1G035940	0	0	0	0	0	0	0	0	0	0	0	0	0	0	0	0	0	0	0	0	0	0	0	0	0	0	0	0	0	0	0	0	0	0	0	0	0	0	0	0	0	0	0	0	0	0	0	0	0
HORVU2Hr1G036530	0.04	0.03	0.07	0.05	0.04	0.04	0.05	0.06	0.07	0.12	0.07	0.1	0.05	0.09	0.07	0.06	0.08	0.04	0.04	0.07	0.04	0.01	0.1	0.1	0.12	0.09	0.02	0.05	0.04	0.06	0.03	0.09	0.04	0.09	0.1	0.14	0.12	0.11	0	0.17	0.03	0.18	0.07	0.09	0.13	0.06	0.11	0.06	0.34
HORVU2Hr1G036780	76.37	72.29	74.9	77.26	101.86	106.61	107.36	106.32	38.43	38.61	39.92	39.25	114.89	118.62	125.75	131.92	136.23	128.04	115.91	113.45	117.22	115.38	117.03	119.84	129.05	122.97	151.06	148.93	145.83	145.03	116.3	112.48	110.23	113.38	109.81	111.04	112.82	110.25	100.21	106.4	108.44	106.87	111.18	108.58	103.79	105.04	115.32	107.67	110.24
HORVU2Hr1G037200	8.22	7.91	8.28	8.17	5.4	5.82	5.92	5.07	6.17	6.34	5.77	6.24	7	7.48	5.68	6.54	6.28	6.3	6.97	6.25	6.38	5.88	4.9	4.68	5.11	4.94	2.3	2.13	2.11	1.96	3.77	4.06	4.09	3.51	8.74	8.8	9.43	9.46	8.78	9.56	8.55	8.07	7.97	8.95	9.64	6.73	6.55	6.11	5.45
HORVU2Hr1G039710	12.49	12.28	12.44	12.53	10.37	11.64	10.32	11.33	14.86	16.39	11.8	11.85	18.51	17.78	19.71	18.98	18.66	19.75	24.24	18.83	18.93	19.37	32.51	30.5	31.11	31.63	23.8	25.37	25.87	25.66	33.72	31.2	34.13	33.37	34.92	37.54	37.73	41.42	37.02	39.27	37.58	38.29	37.32	36.51	33.62	32.29	31.44	32.69	30.22
HORVU2Hr1G039750	0	0	0	0	0	0	0	0	0	0	0	0	0	0	0	0	0	0	0	0	0	0	0	0	0	0	0	0	0	0	0	0	0	0	0	0	0	0	0	0	0	0	0	0	0	0	0	0	0
HORVU2Hr1G041480	0	0	0.04	0.09	0.09	0	0	0.03	0	0	0	0	0.09	0.05	0	0	0.04	0.05	0	0	0	0	0	0	0	0	0.19	0	0.04	0	0	0	0.09	0.02	0.09	0	0	0	0	0	0	0	0	0	0	0	0	0.04	0
HORVU2Hr1G042620	0	0	0	0	0	0	0	0	0	0	0	0	0	0	0	0	0	0.12	0	0	0	0	0	0	0	0	0	0	0	0	0	0	0	0	0	0	0	0	0	0	0	0	0	0	0	0	0	0	0
HORVU2Hr1G042680	0	0	0	0.24	0	0	0	0.07	0	0	0	0	0.07	0	0.08	0.16	0	0.15	0.07	0	0	0	0.14	0	0	0.07	0.07	0	0.06	0	0	0.07	0.07	0.07	0.07	0.14	0	0.23	0	0	0	0	0	0	0	0	0	0	0
HORVU2Hr1G044270	18.73	19.8	19.74	18.66	30.64	31.24	32.48	32.15	6.78	7.43	6.8	6.82	23.2	23.25	37.5	36.73	36.81	37.73	33.48	31.55	33.27	30.52	22.19	22.47	22.1	22.78	36.64	39.81	40.23	38.73	28.6	30.55	28.54	30.3	14.03	13.97	14.68	14.08	14.3	14.72	14.39	16.88	16.05	16.09	16.96	19.93	19.2	20.45	21.48
ENSRNA049439644	0	0	0	0	0	0	0	0	0	0	0	0	0	0	0	0	0	0	0	0	0	0	0	0	0	0	0	0	0	0	0	0	0	0	0	0	0	0	0	0	0	0	0	0	0	0	0	0	0
HORVU2Hr1G045130	44.81	44.77	45.11	44.11	43.85	43.55	46.01	46.78	53.43	54.31	51.49	53.08	49.79	50.21	40.05	39.99	41.06	40.27	44.39	43.77	42.78	43.86	48.96	49.84	48.2	47.62	42.4	43.68	41.33	41.82	47.41	49.08	47.66	49.25	46.5	45.87	44.03	47.77	46.94	46.6	48.18	43.9	44.72	42.05	44.83	47.39	49.31	46.5	49.03
HORVU2Hr1G045140	24.78	24.15	24.53	25.65	24.57	24.77	25.63	24.47	23.06	24.5	23.72	22.58	20.31	21.75	21.82	22.04	21.39	21.63	20.61	20.74	20.29	21.02	16	16.58	14.76	14.4	16.41	16.91	17.44	16.07	14.64	16.46	15.5	14.69	14.22	13.4	13.77	14.34	14.14	13.34	12.66	14.07	15.38	13.96	14.99	15.25	15.14	15.22	15.61
HORVU2Hr1G045350	0.53	0.36	0.51	0.49	0.45	0.77	0.55	0.82	0.53	0.8	0.46	0.46	2.11	1.81	2.09	2.13	1.7	1.9	1.57	1.47	1.75	1.85	2.32	1.76	2.73	1.88	3.62	3.51	3.18	3.78	2.65	2.78	3.52	4	3.19	3.53	2.94	3.21	3.08	2.31	4.11	2.52	2.07	2.89	2.29	4.64	3.32	3.44	3.31
HORVU2Hr1G045400	1.9	2.13	2.06	1.58	1.81	1.1	1.66	1.07	1.77	0.65	1.74	1.9	0.92	0.67	1.88	1.38	1.06	2.02	0.76	0.51	1.23	1.11	1	0.25	1.09	0.99	0.58	0.82	1.14	0.8	0.76	1.67	0.62	0.74	0.64	0.78	0.68	1.21	0.41	1.18	0.79	0.36	1.1	0.35	0.7	0.94	1.59	0.61	0.31
HORVU2Hr1G045480	8.44	8.29	8.56	8.56	13.79	13.72	13.92	13.22	6.07	5.64	6	5.86	10.48	9.66	6.52	6.11	6.6	6.1	5.15	5.48	4.94	4.91	23.19	23.48	23.45	23.41	19.39	18.95	19.36	19.15	20.6	19.05	20.22	19.71	29.12	30.03	30.32	28.99	27.14	26.78	28.79	29.77	26.96	26.52	26.15	37.7	33.88	35.74	35.66
HORVU2Hr1G046310	0	0	0	0	0	0	0	0	0	0	0	0	0	0	0	0	0	0	0	0	0	0	0	0	0	0	0	0	0	0	0	0	0	0	0	0	0	0	0	0	0	0	0	0	0	0	0	0	0
HORVU2Hr1G046320	0	0	0	0	0	0	0	0	0	0	0	0	0	0	0	0	0	0	0	0	0	0	0	0	0	0	0	0	0	0	0	0	0	0	0	0	0	0	0	0	0	0	0	0	0	0	0	0	0
HORVU2Hr1G046850	0	0	0	0	0	0	0	0	0	0	0	0	0	0	0	0	0	0	0	0	0	0	0	0	0	0	0	0	0	0	0	0	0	0	0	0	0	0	0	0	0	0	0	0	0	0	0	0	0
HORVU2Hr1G046900	0.47	0.4	0.46	0.38	0.44	0.31	0.36	0.48	0.64	0.76	0.76	0.58	0.43	0.3	0.39	0.24	0.48	0.3	0.3	0.27	0.42	0.27	0.32	0.26	0.3	0.27	0.38	0.38	0.25	0.33	0.31	0.33	0.28	0.26	0.38	0.14	0.11	0.56	0.28	0.32	0.05	0.07	0.18	0.22	0.15	0.4	0.21	0.26	0.25
HORVU2Hr1G047630	13	13.65	13.27	13.56	10.51	10.13	9.81	10.55	8.68	7.59	8.22	8.45	7.74	8.76	9.12	8.9	8.57	9.38	6.39	6.79	6.48	6.2	5.13	5.18	5.75	5.26	10	9.64	9.79	9.7	5.09	5.03	5.17	4.91	4.44	3.8	3.61	4.45	4.95	4.5	4.19	5.08	6.24	4.27	6.14	5.95	6.59	6.02	6.74
HORVU2Hr1G047640	1.88	0.41	0.52	2.7	1.16	0.36	0.23	0.13	0	0.01	0	0.16	0	1.51	0.22	1.36	1.17	0.96	0	0.66	0	0	0.16	1.57	0.06	1.71	0.74	0.3	0	0.27	0.9	0.39	0	0.46	0.03	0.15	0.06	0	0	1.18	0	0.04	0.59	1.75	0	0	0.6	1.4	0
HORVU2Hr1G047870	10.67	11.69	11.2	11.6	11.1	10.57	10.86	11.35	10.61	11.33	10.92	10.31	14.76	13.43	10.81	11.31	11.14	11.09	10.73	9.92	9.83	10.37	13.07	13.13	14.03	12.23	14.15	15.22	14.12	14.95	14.13	13.96	14.12	14.69	12.98	12.99	12.54	12.93	13.75	13.11	12.58	13.46	13.66	13.91	12.46	12.84	13.07	15.2	14.33
HORVU2Hr1G048220	38.83	41.4	40.82	42.41	53.46	48.87	52.78	51.34	38.38	37.9	37.71	36.22	77.76	79.81	57.04	57.8	53.36	59.39	69.9	69.82	69.26	71.31	85.38	84.33	84.29	84.61	104.87	106.42	101.81	100.1	88.53	86.97	86.02	87.31	81.27	82.1	81.76	78.14	79.65	79.27	81.14	79.48	74.53	78.17	75.9	89.97	90.74	85.71	86.93
HORVU2Hr1G049330	167.87	130.12	165.79	148.95	154.06	149.21	166.19	135.22	122.31	113.5	90.66	106.73	127.76	124.27	143.06	141.9	121.64	134.55	93.53	114.94	112.56	110.02	105.17	88.41	107.32	82.53	164.61	149.06	154.58	157.25	90.58	120.71	86.97	99.18	123.9	126.99	126.29	67.18	100.33	111.93	89.99	109.44	107.53	96.01	126.67	108.38	114.81	92.98	92.89
HORVU2Hr1G049760	33.34	35.52	32.83	34.59	35.81	35.74	36.36	38.04	35.35	32.89	33.37	36.11	39.85	38.09	35.9	34.85	36.09	35.16	35.83	37.1	36.81	37.12	35.19	38.42	36.64	37.2	32.34	32.46	32.97	32.24	36.74	34.34	33.81	34.57	33.99	35.33	33.57	35.5	33.13	34.61	31.37	35.78	33.73	34.67	32.18	32.99	32.34	36.56	33.83
HORVU2Hr1G050270	124.08	123.83	125.42	120.36	157.84	152.01	132.7	152.17	127.13	133.4	131.16	130.22	204.19	188.12	150.48	155.18	154.12	154.73	183.58	186.74	175.19	193.57	152.52	154.33	159.51	148.66	141.42	134.46	139.46	133.12	123.37	134.72	127.41	128.18	124.32	114.74	120.66	116.66	115.53	115.71	126.56	130.6	129.39	130.34	116.91	138.13	143.18	143.25	124.95
HORVU2Hr1G050500	15.72	14.16	14.59	15.49	13.68	13.91	14.03	13.34	11.35	12.66	12.31	12.2	16.61	15.84	16.92	16.99	17.47	17.11	18.06	18.02	17.86	17.72	17.55	17.79	17.82	17.04	19.88	19.57	19.45	19.26	19.05	19.65	18.49	19.29	19.83	18.1	19.22	18.91	19.1	17.29	18.95	20.85	17.6	20.33	20.51	18.91	20.14	18.9	18.29
HORVU2Hr1G050510	8.12	7.03	6.62	6.99	8.66	3.1	4.09	4.89	6.91	7.36	5.28	7.18	8.67	7.42	6.69	4.53	5.19	4.67	5.85	8.69	8.69	7.91	8.07	7	9.52	8.19	8.34	6.46	9.75	9.31	5.19	5.17	8.4	9.05	3.4	4.55	7.35	8.34	4.6	11.09	5.27	3.72	7.17	4.06	6.04	2.1	4.82	9.19	6.74
HORVU2Hr1G050630	0.25	0.24	0.21	0.15	0.23	0.23	0.26	0.24	0.12	0.16	0.23	0.14	0.41	0.38	0.35	0.54	0.4	0.34	0.38	0.52	0.47	0.45	0.7	0.61	0.55	0.54	0.58	0.68	0.51	0.7	0.5	0.54	0.57	0.54	0.62	0.66	0.45	0.65	0.64	0.79	0.57	0.65	0.65	0.67	0.77	0.45	0.6	0.45	0.55
HORVU2Hr1G050640	45.19	47.83	47.66	42.73	33.91	32.5	40.07	34.27	53.3	51.42	49.46	50.66	62.91	65.12	48.56	51.71	51.16	48.97	52.07	49.37	52.51	50.21	85	82.38	85.29	84.32	69.43	69.91	64.2	66.37	83.5	84.12	79.59	83.93	81.41	79.66	81.87	79.01	85.09	83.67	77.8	79.69	74.04	77.59	75.3	88.78	90.46	92.81	92.43
HORVU2Hr1G050790	30.72	32.89	31.97	33.06	31.95	34.37	33.35	33.61	30.75	30.1	27.72	28.83	38.4	41.55	43.52	38.7	37.86	33.76	41.67	40.88	42.36	40.78	31.65	33.68	32.97	32.76	44.49	45.64	43.88	45.72	38.9	38.14	38.32	40.04	30.06	31.5	31.73	33.52	38	27.74	28.83	28.94	31.32	36.6	33.74	33.64	32.73	40.51	36.61
HORVU2Hr1G050820	0	0	0	0	0	0	0	0	0	0	0	0	0	0	0	0	0	0	0	0	0	0	0	0	0	0	0	0	0	0	0	0	0	0	0	0	0	0	0	0	0	0	0	0	0	0	0	0	0
HORVU2Hr1G050830	0	0	0	0	0	0	0	0	0	0	0	0	0	0	0	0	0	0	0	0	0	0	0	0	0	0	0	0	0	0	0	0	0	0	0	0	0	0	0	0	0	0	0	0	0	0	0	0	0
HORVU2Hr1G052380	0	0	0	0	0	0	0	0	0	0	0	0	0	0	0	0	0	0	0	0	0	0	0	0	0	0	0	0	0	0	0	0	0	0	0	0	0	0	0	0	0	0	0	0	0	0	0	0	0
HORVU2Hr1G053110	14.47	15.31	14.16	15.39	14.49	15.63	15.25	16.25	17.11	17.52	16.64	16.32	20.39	19.91	16.5	16.76	16.18	17.69	17.56	18.69	18.16	18.51	19.52	18.68	19.18	18.71	20.46	20.34	19.66	19.78	20.09	20.21	20.11	19.55	19.23	19.09	18.92	17.43	17.8	19.8	18.97	16.46	18	17.89	16.84	19.8	20.9	21.57	18.99
HORVU2Hr1G054100	16.15	17.78	19.49	20.68	22.14	20.65	18.71	23.17	21.61	21.29	21.84	20.2	20.9	19.09	18.47	18.89	18.62	21.39	18.89	17.74	20.26	20.4	19.72	20.29	17.37	14.33	18.14	18.2	21.26	20.52	20.35	20.3	20.06	16.62	20.09	18.94	19.43	19.49	27.93	14.39	22.3	16.31	23.58	21.43	21.35	22.17	23.62	21.19	23.6
HORVU2Hr1G054370	7.67	7.82	7.61	7.63	7.12	6.34	7.38	7.06	8.84	7.75	8.35	8.4	7.73	8.03	6.56	6.93	6.76	6.35	7.96	7.91	7.63	6.95	7.33	7.13	7.94	8.08	8.56	7.64	7.54	7.32	7.06	7.37	8.47	7.13	6.85	6.54	7.57	6.82	7.89	7.56	7.79	7.52	6.89	8.5	7.2	8.17	8.93	7.02	7.85
HORVU2Hr1G054470	22.21	25.94	25.14	24.78	25.37	25.99	27.1	24.3	28.12	28.12	26.96	28.42	32.37	32.93	26.29	26.37	28.08	25.22	30.33	28.02	28.61	27.78	31.19	29.54	33.16	32.56	30	31.14	30.44	31.08	34.12	33.49	34.53	33.34	33.28	33.23	33.08	28.55	29.97	31.36	36.02	26.96	32.72	30.54	29.98	32.16	32.09	29.95	32.26
HORVU2Hr1G055560	1.22	1.43	0.59	0.91	1.3	1.17	1.14	1.36	0.71	0	0.36	0.36	0.25	0.38	1.16	0.59	0.63	0.39	0.48	0.54	0.7	1.3	0.24	0.24	0.23	0.24	0.55	0.7	0.11	0.44	0.24	0.37	0.47	0.12	0	0	0	0	0.39	0	0	0.34	0.35	0	0.67	0.6	1.22	0.29	0.59
HORVU2Hr1G055570	0	0	0	0	0	0	0	0	0	0	0	0	0	0	0	0	0	0	0	0	0	0.14	0	0	0	0	0	0	0	0	0	0	0	0	0	0	0	0	0	0	0	0	0	0	0	0	0	0	0
HORVU2Hr1G055830	5.29	5.57	5.69	5.18	4.06	4.4	4.28	3.94	4.03	4.11	4.86	4.9	2.63	2.92	3.26	2.85	2.86	3.22	2.43	2.9	2.7	2.74	2.02	1.69	1.66	1.82	2.94	3.03	3.04	2.71	2.22	2.38	2.37	2.24	1.51	1.4	1.36	1.62	0.99	1.39	1.04	1.38	1.37	1.32	1.58	1.72	1.77	1.27	2.02
HORVU2Hr1G056230	26.32	26.61	25.55	25.67	30.5	31.18	31.06	26.07	26.35	27.33	24.75	25.41	25.8	26.52	27.78	25.92	25.5	27.53	26.62	24.25	26.57	23.06	18.97	19.52	18.53	19.13	20.42	21.66	22.6	22.39	20.04	20.17	16	18.55	12	12.75	13.58	10	12.9	13.7	11.56	14.75	16.95	14.77	16.41	17.91	14.68	16.93	17.05
HORVU2Hr1G056440	7.01	7.67	7.19	7.1	9.94	9.21	9.03	9.32	10	9.37	11.23	9	6.26	6.2	8.01	6.66	6.85	8.58	5.26	6.42	4.95	6.4	2.88	2.69	3.06	2.4	2.46	2.1	2.7	3.22	3.68	3.61	4.67	3.58	2.1	3.19	2.49	1.94	2.27	1.9	4.25	1.56	1.73	1.68	3	3.89	1.75	1.88	1.71
HORVU2Hr1G057670	25.12	24.23	25.07	25.68	25.45	25.47	25.79	25.5	22.2	22	21.65	22.62	36.85	37.79	31.69	29.41	30.96	31.45	29.92	30.75	30.95	29.76	45.41	43.37	44.2	45.59	40.41	40.79	40.92	41.27	40.67	41.22	40.35	40.44	53.53	50.85	51.22	52.99	50.28	50.21	46.75	42.51	45.65	45.7	47.87	47.94	46.84	46.66	48.74
HORVU2Hr1G060630	14.5	15.7	14.85	12.46	13.11	13.01	11.48	12.46	16.17	15.42	16.43	14.99	21.56	21.91	20.12	19.32	20.33	19.61	14.15	14.96	18.37	20.67	20.34	19.26	19.41	19.56	14.75	18.99	14.77	16.58	21.77	22.98	22.46	20.67	17.86	21.78	19.21	18.15	20.11	16.86	13.72	16.13	19.6	14.39	22.79	15.2	18.96	15.82	17.96
HORVU2Hr1G061030	0.04	0	0	0.04	0	0	0	0.04	0	0	0	0	0	0	0	0	0	0	0	0	0	0	0	0	0	0	0	0	0	0	0	0.01	0	0	0	0	0	0	0	0	0	0	0	0.07	0	0.08	0	0	0
HORVU2Hr1G061250	0	0.06	0.12	0.06	0	0	0	0	0.07	0	0	0.07	0	0	0	0	0	0	0	0	0	0	0	0	0.07	0	0	0	0	0	0	0.08	0	0.07	0.07	0	0	0	0.24	0	0	0	0.22	0	0.21	0.19	0	0	0
HORVU2Hr1G061260	0	0	0	0	0.03	0	0	0	0	0	0	0	0	0	0	0	0	0.04	0	0	0	0	0	0	0	0	0	0	0.03	0	0	0	0	0	0	0	0	0	0	0	0	0	0.11	0	0	0	0	0	0
HORVU2Hr1G061380	7.05	7.06	7.41	7.33	8.87	9.56	9.71	8.49	6.28	7.47	6.93	6.25	10.56	9.76	8.76	9.68	8.89	9.65	10.15	10.34	9.96	10.57	7.78	7.54	7.74	8.15	7.62	6.98	7.22	7.46	7.78	6.98	6.65	6.89	6.99	7.37	6.66	6.39	6.8	7.14	7.02	5.7	6.63	6.69	5.26	6.74	7.3	6.62	5.97
HORVU2Hr1G061440	0	0	0	0	0	0	0	0	0	0	0	0	0	0	0	0	0	0	0	0	0	0	0	0	0	0	0	0	0	0	0	0	0	0	0	0	0	0	0	0	0	0	0	0	0	0	0	0	0
HORVU2Hr1G061450	0	0	0	0	0	0	0	0	0	0	0	0	0	0	0	0	0	0	0	0	0	0	0	0	0	0	0	0	0	0	0	0	0	0	0	0	0	0	0	0	0	0	0	0	0	0	0	0	0
HORVU2Hr1G061800	0	0.03	0	0	0.09	0.09	0.08	0.14	0	0.03	0	0	0	0.06	0	0	0	0	0	0	0	0	0	0	0	0.03	0	0	0	0	0	0	0	0	0	0	0	0	0	0	0	0	0	0	0	0	0	0	0.08
HORVU2Hr1G062440	7.48	6.61	7.07	6.21	3.64	3.79	3.46	3.51	9.18	8.43	10.18	9.67	2.84	2.83	3.11	2.96	3.69	3.32	2.3	2.52	2.32	2.63	1.97	2.12	2.47	2.47	3.27	3.34	3.32	3.53	2.5	3.09	2.63	2.81	2.24	1.95	2.4	1.52	2.29	2.17	2.25	2.41	2.46	2.81	2.66	2.9	2.22	3.34	2.55
HORVU2Hr1G062460	3.07	4.91	6.57	6.5	1.73	3.69	0.49	6.46	7.01	1.67	2.56	4.44	0	5.06	1.88	2.94	1.48	2.26	1.84	0	2.39	0	2.49	2.79	2.35	0	3.56	0	3.96	0	2.27	1.68	0.89	1.1	2.33	1.58	2.46	0	0	4.7	2.52	0	8.36	11.45	0	0	0	2.79	0
HORVU2Hr1G062670	46.68	45.88	45.98	45.87	36.64	35.84	36.02	36.86	34.42	30.87	29.75	33.93	21.69	21.23	14.84	18.74	16.18	19.22	18.86	19.13	18.69	20.59	23.2	24.03	23.24	25.53	17.15	18.69	14.5	17.56	14.97	12.67	12.76	13.19	40.58	43.37	44.64	42.24	42.16	39.76	41.97	57.92	55.1	49.78	53.18	39.44	35.69	40.99	42.36
HORVU2Hr1G062680	36.38	36.9	36.39	36.8	33.38	34.32	38.74	35.01	33.02	33.12	35.48	35.19	22.14	21.48	19.94	19.57	20.97	18.97	19.52	22.36	22.17	19.34	22.42	22.86	21.89	22.58	11.24	11.88	11.22	11.29	13.25	13.92	13.33	14.11	43.8	45.1	42.13	46.02	43.36	46.9	42.54	52.58	48.03	45.58	49.73	38.15	38.68	37.92	38.55
HORVU2Hr1G062940	0.13	0.08	0.13	0.1	0.07	0	0.07	0.05	0.07	0.04	0	0	0.06	0.14	0.06	0.04	0.01	0.05	0.04	0	0.02	0.05	0.09	0.11	0.04	0.02	0.05	0.03	0.05	0.07	0.08	0.06	0.04	0.02	0	0.04	0	0	0	0	0	0.11	0	0.05	0.05	0.05	0.05	0.14	0.08
HORVU2Hr1G063340	47.99	46.78	49.12	48.79	51.58	50.11	52.77	52.46	51.78	49.55	49.49	48.91	54.46	54.6	51.96	46.02	53.5	46.79	53.99	49.67	52.28	52.64	52.74	53.34	53.32	50.24	47.84	47.98	49.56	50.07	56.21	53.56	54.17	55.14	52.08	51.29	54.32	54.31	49.37	49.37	56.67	47.91	47.78	52	46.32	54.01	56.73	54.97	58.37
HORVU2Hr1G064420	0	0	0	0	0	0	0	0	0	0	0	0.02	0	0.04	0	0	0	0	0	0	0	0	0	0	0	0	0	0	0	0	0	0	0	0	0	0	0	0	0	0	0	0	0	0	0	0	0	0	0
HORVU2Hr1G066100	0.78	1.16	0.85	0.68	1.52	1.18	1.18	1.41	0.73	0.86	0.64	0.66	1.62	1.64	0.81	1.35	1.48	1.47	1.38	1.13	0.98	1.17	0.97	0.56	0.96	0.84	0.77	1.03	0.99	0.93	1.02	0.78	1.04	0.93	1.1	1.05	0.72	0.96	0.91	0.81	1.21	0.77	0.98	0.93	1.37	1.16	1.07	1	1.08
HORVU2Hr1G066130	0	0	0	0	0	0	0	0	0	0	0	0	0	0	0	0	0	0	0	0	0	0	0	0	0	0	0	0	0	0	0	0	0	0	0	0	0	0	0	0	0	0	0	0	0	0	0	0	0
HORVU2Hr1G066140	0	0	0	0	0	0	0	0	0	0	0	0	0	0	0	0	0	0	0	0	0	0	0	0	0	0	0	0	0	0	0	0	0	0	0	0	0	0	0	0	0	0	0	0	0	0	0	0	0
HORVU2Hr1G066160	0	0	0	0.25	0	0	0	0	0	0	0	0	0	0	0	0	0	0	0	0	0	0	0	0	0	0	0	0	0	0	0	0	0	0	0	0	0	0	0	0	0	0	0	0	0	0	0	0	0
HORVU2Hr1G067340	1.18	0.76	1.08	0.69	0.96	1.04	1.19	1.17	0.66	0.63	0.66	0.67	2.68	2.78	2.76	2.96	2.45	2.91	3.13	2.47	2.96	3.08	6.89	6.42	6.61	6.87	4.17	4.22	4.39	4.27	5.42	5.28	5.42	5.4	10.97	10.96	10.22	9.85	10.73	10.77	11.41	10.42	9.01	10.48	7.97	7.19	7.11	8.08	7.2
HORVU2Hr1G067390	3.17	3.16	2.96	3.43	2.41	2.47	2.49	2.15	1.83	2.11	2.05	2.19	2.24	2.24	2.13	2.94	2.65	2.53	2.06	2.04	1.98	1.88	1.94	1.68	1.83	1.66	3.09	2.85	3.05	2.91	2.05	1.88	1.74	2.18	1.95	2.05	1.9	2.11	1.78	1.73	1.8	2.58	2.57	2.02	2.88	2.37	2.47	2.18	2.03
HORVU2Hr1G068430	0	0	0	0	0	0	0	0	0	0	0	0	0	0	0	0	0	0	0	0	0	0	0	0	0	0	0	0.02	0	0	0	0	0	0	0	0	0	0	0	0	0	0	0	0	0	0	0	0	0
HORVU2Hr1G068960	0.28	0.28	0.33	0.29	0.34	0.38	0.38	0.37	0.11	0.1	0.26	0.19	0.38	0.34	0.2	0.23	0.18	0.08	0.22	0.17	0.11	0.09	0.09	0.11	0.09	0.07	0.14	0.28	0.2	0.32	0.13	0.12	0.06	0.13	0.13	0.23	0.18	0.18	0.12	0.17	0	0.32	0.06	0.11	0.21	0.1	0.2	0.24	0.29
HORVU2Hr1G069810	0	0	0	0	0	0	0	0	0	0	0	0	0	0	0	0	0	0	0	0	0	0	0	0	0	0	0	0	0	0	0	0	0	0	0	0	0	0	0	0	0	0	0	0	0	0	0	0	0
HORVU2Hr1G071450	0.36	0.14	0.26	0.31	0.24	0.19	0.17	0.31	0.14	0.16	0.16	0.17	0.31	0.48	0.21	0.41	0.46	0.42	0.48	0.65	0.54	0.53	2.28	2.36	1.98	2.09	1.24	1.28	1.17	1.38	1.67	1.4	1.62	1.62	4.28	3.73	4.62	3.71	3.63	2.9	4.15	4.74	5	5.78	3.8	2.36	3.14	2.16	2.99
HORVU2Hr1G071830	13.7	14.39	14.08	14.09	15.83	16.16	16.07	14.24	13.8	13.71	15.43	13.98	20.6	18.65	15.76	16.03	15.25	15.67	18.69	18.93	17.44	17.97	23.21	23.59	21.42	22.62	19.57	17.69	19.93	20.21	20.21	22.38	20.42	21.48	27.06	27.38	26.7	29.09	30.77	27.86	25.08	22.55	25.19	24.06	22.03	27.16	25.48	24.24	26.09
HORVU2Hr1G072090	0.05	0	0.05	0.15	0	0.06	0.11	0.06	0.06	0.06	0.06	0.06	0	0	0.13	0.07	0	0.06	0.06	0	0.12	0.06	0.06	0.06	0.06	0	0.11	0.06	0.11	0.05	0.06	0.06	0.06	0.06	0	0	0	0	0	0	0	0.17	0	0	0.17	0.15	0	0	0
HORVU2Hr1G072400	0	0	0	0	0	0	0	0	0	0	0	0	0	0	0	0	0	0	0.02	0	0	0	0	0	0	0	0	0.02	0	0	0.02	0.02	0.02	0	0	0	0	0	0	0	0	0	0.04	0	0	0	0	0	0
ENSRNA049482376	0	0	0	0	0	0	0	0	0	0.42	0	0	0	0	0	0	0	0	0	0	0	0	0	0	0	0	0	0.34	0.32	0	0	0	0	0	0	0	0	0	0	0	0	0.94	0	0	1.29	0	0	1.11	0
HORVU2Hr1G073110	3.59	3.55	3.42	3.76	4.8	5.48	4.98	4.79	2.23	2.8	2.83	2.57	5.81	5.63	5.1	5.27	5.51	5.12	4.78	5.25	4.62	4.99	3.06	3.2	3.29	3.6	3.94	4.11	4.55	4.32	2.52	2.55	2.4	2.4	1.7	1.9	1.35	1.78	1.68	1.5	1.44	1.56	1.02	1.8	1.32	2.37	1.76	2.4	2
HORVU2Hr1G073370	164.48	159.36	157.22	159.46	99.91	97.19	98.57	98.71	45.95	50.17	50.39	49.32	3.35	3.14	9.63	9.28	9.13	8.2	14.72	13.24	15.03	14.95	3.15	3.1	3.42	3.02	6.51	7.55	6.58	6.82	4.31	3.82	4.88	4.48	6.77	5.89	6.22	4.92	5.64	5.64	4.97	13.89	17.46	14.37	16.14	12.12	15.07	12.3	14.9
HORVU2Hr1G073780	0.76	0.72	1	0.79	0.54	0.54	0.53	0.46	1.28	1.1	0.99	0.96	0.51	0.85	0.83	1.01	0.68	0.5	0.61	0.73	0.6	0.86	0.5	0.6	0.33	0.51	0.96	0.87	0.86	0.7	0.72	0.73	0.61	0.5	0.36	0.3	0.36	0.32	0.68	0.66	0.45	0.29	0.35	0.7	0.68	0.27	0.31	0.42	0.41
HORVU2Hr1G074030	0	0	0	0	0	0	0	0	0	0	0	0	0	0	0	0	0	0	0	0	0	0	0	0	0	0	0	0	0	0	0	0	0	0	0	0	0	0	0	0	0	0	0	0	0	0	0	0	0
HORVU2Hr1G075670	31.96	34.07	31.91	32.56	45.54	46.12	47.66	43.27	25.07	25.97	23.22	23.35	60.57	60.79	60.17	58.72	60.02	59.89	65.78	62.14	65.68	65.89	88.02	84.91	88.72	90.25	85.28	90.13	92.58	88.44	88.34	89.49	86.98	83.95	85.1	87.53	90.82	84.46	81.88	77.74	92.12	101.57	97.33	98.34	94.64	102.02	98.38	97.26	97.71
HORVU2Hr1G075810	53.91	52.04	54.83	54.52	60.65	60.78	58.69	59.72	54.57	53.26	54.79	53.27	71.66	67	57.57	58.02	58.19	60.88	67.89	69.12	67.12	67.18	72.36	71.4	75.03	73.87	77.71	77.84	76.83	76.96	74.96	76.28	72.11	74.64	68.3	69.87	68.8	67.5	66.99	69.3	66.61	65.74	72.25	66.05	65.58	79.63	79.72	77.69	79.22
HORVU2Hr1G077200	22.97	23.32	23.97	24.07	24.48	23.27	23.07	23.41	19.18	20.59	20.64	22.13	38.9	39.61	31.49	30.23	28.01	28.85	33.34	34.58	31.36	31.78	35.83	34.29	34.65	35.86	39.55	39.46	40.06	37.66	34.63	36.02	34.44	35.62	32.67	33.08	33.24	33.77	34.31	35.58	34.99	29.44	32.07	31.07	32.69	37.25	35.5	34.04	35.16
ENSRNA049438889	0	0	0	0	0	0	0	0	0	0	0	0	0	0	0	0	0	0	0	0	0	0	0	0	0	0	0	0	0	0	0	0	0	0	0	0	0	0	0	0	0	0	0	0	0	0	0	0	0
HORVU2Hr1G080130	0	0	0	0	0	0	0	0	0	0	0	0	0	0	0	0	0	0	0	0.02	0	0	0	0	0	0	0	0	0	0	0	0	0	0	0	0	0	0	0	0	0	0	0	0	0	0	0	0	0
HORVU2Hr1G080140	166.37	170.62	166.35	168.22	147.84	150.87	151.32	151.52	87.99	89.14	90.79	87.04	178.64	181.76	263.32	262.73	270.14	275.14	270.81	263.38	269.81	274.47	262	262.78	258.34	258.06	181.44	189.39	191.1	191.44	297.92	305.13	310.65	304.21	289.27	294.01	302.32	292.22	302.02	291.91	302.25	306.12	300.91	306.17	311.31	257.75	257.07	261.88	253.7
HORVU2Hr1G080170	0	0	0	0	0	0	0	0	0	0	0	0	0	0	0	0	0	0	0	0	0	0	0	0	0	0	0	0	0	0	0	0	0	0	0	0.01	0	0	0	0	0	0	0	0	0	0	0	0	0
HORVU2Hr1G080180	0	0	0	0	0	0	0	0	0	0	0	0	0	0	0	0	0	0	0	0	0	0	0	0	0	0	0	0	0	0	0	0	0	0	0	0	0	0	0	0	0	0	0	0	0	0	0	0	0
HORVU2Hr1G080190	0.09	0.23	0.11	0.13	0	0.1	0.13	0	0.25	0.16	0.21	0.13	0.1	0	0.04	0	0.14	0.08	0.1	0.12	0.03	0.1	0	0	0	0.03	0	0	0.03	0	0	0	0	0	0	0.07	0.04	0	0	0	0	0	0	0.1	0	0	0	0	0
HORVU2Hr1G081320	34.01	31.62	32.24	33.23	27.86	26.83	26.3	28.12	47.74	47.33	49.35	47.33	33.86	33.43	23.27	25.62	24.26	20.88	22.93	21.97	23.89	23.38	30.09	31.01	32.75	32.9	25.59	24.63	24.81	25.56	31.74	33.36	28.18	31.27	37.6	36.82	39.35	39.64	35.36	38.93	39.8	34.51	31.74	37.9	35.7	36.36	32.69	35.39	29.52
HORVU2Hr1G081600	1.69	1.6	1.75	2.22	1.96	1.53	1.02	1.38	2.33	1.5	1.53	3.06	3.8	5.04	5.08	4.71	2.89	2.46	4.52	3.84	2.81	4.13	3.1	3.33	4.02	3.33	4.27	3.08	1.97	2.16	1.24	2.63	2.51	1.58	2.34	2.15	1.09	0.93	0.97	1.88	1.49	0.88	1.81	1.27	2.7	1.53	1.91	0.78	0.81
HORVU2Hr1G081950	0.68	0.5	0.76	0.48	0.75	0.96	0.75	0.81	0.74	0.97	0.59	0.56	0.62	0.98	0.87	0.75	1.04	0.88	0.79	0.9	0.81	1	0.48	0.29	0.23	0.35	0.5	0.87	0.83	0.71	0.54	0.56	0.4	0.3	0.24	0.23	0.15	0.19	0.11	0.34	0.75	0.33	0.55	0.62	0.19	0.3	0.49	0.21	0.28
HORVU2Hr1G081960	32.13	31.14	31.39	31.53	35.23	36.25	35.01	37.28	29.93	30.47	30.46	29.72	31.38	30.46	36.19	36.55	35.38	35.75	35.92	34.67	35.5	35.16	28.67	29	28.32	26.73	31.53	31.11	30.3	30.69	28.69	28.76	28.25	26.8	23.12	22.95	24.33	23.84	25.05	23.99	24.21	24.33	26.22	26.55	24.31	26.05	26.07	25.2	26.08
HORVU2Hr1G082720	0.76	0.74	0.76	0.92	2.06	1.81	1.64	1.17	1.08	0.85	0.96	0.56	1.26	0.97	0.79	1.33	1.16	0.73	0.6	1.39	0.89	0.8	0.77	0.7	0.78	0.5	0.67	0.75	0.84	0.72	0.59	0.71	0.53	0.35	0.39	0.25	0.71	0.3	0.33	0.44	0.39	0.42	0.46	0.42	0.34	0.33	0.1	0.34	0.51
HORVU2Hr1G085160	36.54	34.99	37.53	37.87	33.04	33.88	34.36	33.15	29.66	28.72	28.16	29.32	66.1	65.08	63.34	66.26	64.38	64.31	73.47	70.6	72.11	72.47	117.67	118.57	123.85	119.97	86.01	85.54	87.69	83.65	122.56	120.46	119.74	121.67	150.16	148.8	148.66	147.06	153.68	147.78	146.37	133.46	138.66	145.52	141.15	133.7	132.39	130.34	132.7
HORVU2Hr1G085830	7.61	6.98	6.49	6.2	7.64	8.9	10.21	7.35	7.32	6.5	9.82	8.03	12.17	8.64	6.33	6.94	7.01	6.72	7.59	6.4	8.56	8.04	8.53	10.92	11.86	7.86	10.38	10.68	11.21	10.35	8.9	8.92	8.94	8.22	12.04	9.98	11.74	8.16	10.24	9.52	13.27	13.62	9.29	8.22	15.69	15	9.38	15.3	10.89
HORVU2Hr1G086920	8.75	8.94	9.34	8.74	7.59	7.59	7.82	7.91	11.13	11.38	10.62	10.99	3.44	3.44	4.7	4.5	4.42	4.52	3.81	3.71	3.5	3.64	2.96	2.79	2.9	2.81	2.62	2.76	2.64	2.56	3.43	3.71	4.02	3.91	4.1	3.8	3.96	4.11	4.32	3.62	4.26	4.44	5.06	4.51	4.86	4.22	4.13	3.95	4.02
HORVU2Hr1G087310	0	0	0	0	0	0	0	0	0	0	0	0	0	0	0	0	0	0	0	0	0	0	0	0	0	0	0	0	0	0	0	0	0	0	0	0	0	0	0	0	0	0	0	0	0	0	0	0	0
HORVU2Hr1G087540	3.84	4.12	4.04	4.14	3.41	3.5	3.39	3.25	2.91	2.89	3.17	2.81	2.98	2.88	2.75	2.79	2.66	2.75	2.48	2.55	2.86	2.45	2.58	3.07	2.96	2.79	3.87	4.25	3.72	3.91	3.12	3.22	3.2	3.25	4.21	4.26	4.01	4.38	3.65	3.8	3.31	3.52	3.86	3.17	3.68	4.15	3.56	3.88	4.33
HORVU2Hr1G088060	0	0	0	0	0	0	0	0	0	0	0	0	0	0	0	0	0	0	0	0	0	0	0	0	0	0	0	0	0	0	0	0	0	0	0	0	0	0	0	0	0	0	0	0	0	0	0	0	0
HORVU2Hr1G088270	8.39	7.94	8.58	8.43	10.06	9.43	9.94	9.87	5.79	5.68	5.47	6.16	9.48	9.55	8.67	8.5	7.93	8.41	8.31	7.9	8.33	8.53	11.08	11.2	11.06	10.61	13.54	13.54	13.15	13.62	11.7	12.03	11.75	11.92	14.79	14.81	14.09	15.7	14.02	14.22	14.62	13.87	14.99	13.22	14.74	16.23	16.47	16.24	17.12
HORVU2Hr1G088570	5.48	5.12	5.32	5.45	3.62	4.11	3.76	4.13	7.41	6.68	6.95	7.27	8.02	8.11	4.53	4.6	4.55	4.48	4.15	4.36	4.17	4.64	2.61	2.4	2.44	2.81	2.06	1.99	2.05	2.24	1.05	1.17	1.47	1.4	0.72	0.59	0.59	0.63	0.51	0.57	0.95	0.56	0.76	0.46	0.45	0.33	0.65	0.56	0.75
HORVU2Hr1G088760	0	0	0	0	0	0	0	0	0	0	0	0	0	0	0	0	0	0	0	0	0	0	0	0	0	0	0	0	0	0	0	0	0	0	0.03	0	0	0	0.18	0	0	0.27	0	0	0	0	0.07	0.07	0
HORVU2Hr1G088770	0	0	0.01	0	0	0	0	0	0	0	0	0	0	0	0	0	0	0	0	0	0	0	0	0.02	0	0	0	0	0	0	0	0	0	0.02	0	0	0	0	0	0	0	0	0	0	0	0	0	0	0
HORVU2Hr1G089710	11.56	11.39	12.12	11.46	13.51	13.75	13.78	13.28	11.05	11.9	12.26	11.3	19.16	19.32	21.22	19.13	19.1	18.81	20.91	19.41	20.86	20.69	25.67	26.57	27.55	27.16	25.84	24.78	24.22	24.89	29.68	28.4	28.86	30.33	34.19	36.55	35.28	34.7	36.78	38.51	32.44	32.3	32.93	31.08	33.55	32.77	32.15	33.32	30.56
HORVU2Hr1G089730	0	0	0	0	0	0	0	0	0	0	0	0	0	0	0	0	0	0	0	0	0	0	0	0	0	0	0	0	0	0	0	0	0	0	0	0	0	0	0	0	0	0	0	0	0	0	0	0	0
HORVU2Hr1G090090	2.8	2.29	2.52	2.62	2.67	2.17	2.23	2.18	3.59	3.78	3.62	3.3	2.2	2.51	1.84	2.11	1.73	1.8	1.62	1.5	1.55	1.81	1.58	1.9	1.76	1.78	2.31	1.76	1.74	2.02	1.64	1.48	1.34	1.73	0.98	1.31	1.05	1.12	0.65	0.95	1.32	1.17	1.32	1.41	1.38	0.94	1.69	1.29	1.64
HORVU2Hr1G090100	11.45	10.51	10.52	11.22	6.38	6.53	7.39	7.21	13.36	12.85	13.21	12.66	7.96	6.9	6.89	5.89	6.25	6.93	4.73	4.58	4.97	5.33	5.2	5.67	5.33	5.55	6.64	5.97	6.42	6.39	5.5	4.87	5.33	5.6	4.5	4.85	4.79	4.96	6.23	3.99	4.74	5.97	5.75	5.11	6.26	6.55	5.48	5.74	5.16
HORVU2Hr1G090250	5.07	4.27	3.89	5.24	5.76	5.58	6.01	4.83	2.49	2.11	1.92	2.21	9.73	8.15	11.05	10.94	10.32	10.91	12.21	11.1	10.81	10.39	15.83	16.57	18	16.11	17.95	19.91	18.05	18.26	18.94	19.49	20.41	18.81	20.49	19.97	20.47	18.11	19.09	19.34	22.86	22.65	21.47	23.58	20.96	22.5	21.73	20.21	20.16
HORVU2Hr1G090260	3.21	4.06	3.79	4.22	5.48	6.89	7.38	7.05	4.15	5.98	4.76	3.13	6.36	4.57	6.85	5.82	5.9	7.56	7.43	6.81	6.4	5.36	5.11	5.45	5.71	4.78	4.69	4.82	4.17	5.3	6.31	6.66	7.16	5.62	4.31	3.87	5.3	4.55	4.48	4.97	4.89	4.63	5.93	4.28	3.87	4.89	8.18	7.97	6.22
HORVU2Hr1G090510	0	0	0	0	0	0	0	0.07	0	0	0	0	0	0	0	0	0	0	0	0	0	0	0	0	0.07	0	0.06	0	0	0.06	0	0	0	0	0.07	0.21	0	0	0	0	0.22	0.2	0	0	0	0.18	0	0	0
HORVU2Hr1G091100	0.26	0.44	0.27	0.33	0.32	0.09	0.32	0.14	0.5	0.49	0.47	0.63	0.22	0.22	0.48	0.42	0.4	0.54	0.47	0.3	0.4	0.41	0.09	0.09	0.2	0.06	0.22	0.64	0.11	0.29	0.06	0.21	0.18	0.12	0.12	0.03	0.03	0.09	0	0	0	0.17	0.17	0	0	0.23	0.16	0.07	0.15
HORVU2Hr1G091110	1.88	1.6	1.44	2.17	1.91	1.93	2.01	2.08	1.31	1.49	0.95	0.76	1.89	2.27	2.28	2.65	3.11	3.61	2.6	3.08	2.54	3.11	1.99	2.49	2.6	1.84	1.58	1.16	2.24	1.88	2.36	1.77	1.7	2.05	2.16	1.54	2.05	1.1	1.8	1.29	1.95	1.19	1.01	2.51	1.75	2.45	2.32	2.05	1.55
HORVU2Hr1G091290	4.6	4.87	4.98	4.52	5.72	5.14	6.03	5.75	4.02	3.61	3.9	4.19	5.33	6.74	6.43	6.36	6.54	6.28	6.85	6.69	7.08	6.74	5.74	5.78	4.96	6.01	6.84	5.88	6.27	6.14	5.87	6.12	5.49	5.87	4.06	3.39	3.24	4.36	4.4	3.84	3.97	3.61	5.18	4.22	4.86	4.06	4.53	4.33	4.09
HORVU2Hr1G091530	0.32	0.09	0.16	0.21	0.33	0.24	0.6	0.28	0.03	0.23	0.03	0.09	0.62	0.75	0.68	0.36	0.45	0.64	0.38	0.14	0.54	0.27	0.35	0.26	0.64	0.29	0.54	0.43	0.48	0.84	0.25	0.17	0.17	0.52	0.11	0.52	0.24	0.29	0.04	0.61	0.43	0.02	0.25	0.04	0.07	0.32	0.21	0.25	0.05
HORVU2Hr1G091680	420.68	432.11	434.58	433.72	374.44	378.74	381.48	380.07	616.38	619.68	615.44	620.79	367.07	359.01	266.11	269.67	268.91	279.34	240.32	236.96	240.2	235.74	283.01	280.14	274.34	283.09	342.62	335.54	349.33	345.82	315.59	314.61	314.43	327.74	299.57	298.87	302.48	289.48	292.59	284.71	298.71	254	259.92	254.31	258.57	320.08	308.04	308.66	329.5
HORVU2Hr1G093530	0	0	0	0	0	0	0	0	0	0	0	0	0	0	0	0	0	0	0	0	0	0	0	0.03	0	0	0	0	0	0	0	0	0	0	0	0	0	0	0	0	0	0	0	0	0	0	0	0	0
HORVU2Hr1G093540	0	0	0	0	0	0	0	0	0	0	0	0	0	0	0	0	0	0	0	0	0	0	0	0	0	0	0	0	0	0	0	0	0	0	0	0	0	0	0	0	0	0	0	0	0	0	0	0	0
HORVU2Hr1G096160	0	0	0	0	0	0	0	0	0	0	0	0	0	0	0	0	0	0	0	0	0	0	0	0	0	0	0	0	0	0	0	0	0	0	0	0	0	0	0	0	0	0	0	0	0	0	0	0	0
HORVU2Hr1G096430	2.84	2.6	2.74	2.79	3.29	2.41	2.79	2.43	2.34	1.99	1.9	2.59	3.31	3.54	2.34	2.12	2.8	2.26	2.47	2.71	1.96	2.38	3.19	3.13	2.99	3.48	4.95	4.14	4.13	4.58	2.77	3	3.9	3.42	2.62	2.47	2.44	3.97	2.75	4.09	3.51	3.51	4.38	3.14	3.65	3.14	4	3.75	3.09
HORVU2Hr1G096440	0	0	0	0	0	0	0	0	0	0	0	0	0	0	0	0	0	0	0	0	0	0	0	0	0.07	0	0	0	0	0	0	0	0	0	0	0	0	0	0	0	0	0	0	0	0	0	0	0	0
HORVU2Hr1G097180	0	0	0	0	0	0.05	0	0	0	0	0	0	0	0	0	0	0	0	0	0	0	0	0.09	0.05	0.02	0.11	0	0.09	0	0	0	0	0	0.02	0.05	0	0	0	0	0.14	0	0.14	0.06	0	0	0	0	0	0
HORVU2Hr1G097230	0	0	0	0	0	0	0	0	0	0	0	0	0	0	0	0	0	0	0	0	0	0	0.06	0	0	0.11	0.06	0	0.42	0	0.06	0.51	0.11	0	0.67	1.03	0.18	0.37	0.2	0.19	0.39	0.17	1.31	0.35	0.16	0.44	0.45	0	1.16
HORVU2Hr1G097360	0.84	0.81	0.94	0.91	0.95	0.89	1.12	0.82	1.42	1.1	1.05	0.96	1.14	0.97	0.89	1.05	0.88	0.88	1.18	0.74	0.62	0.76	0.94	0.67	0.98	0.76	1.04	1.35	1.01	1.02	1.06	1.06	1	0.91	0.71	0.61	0.75	0.56	0.63	0.87	0.99	0.6	0.42	0.87	0.65	0.87	0.88	0.97	1.06
HORVU2Hr1G097380	0.14	0.07	0.11	0.07	0.19	0.08	0.09	0.19	0	0.07	0	0	0.06	0.03	0.07	0.03	0	0.04	0.02	0.03	0.04	0.08	0.24	0.17	0.04	0.04	0.05	0.05	0.1	0.06	0.06	0.04	0.08	0.03	0.13	0.05	0.1	0.05	0.21	0.07	0.11	0.12	0	0.16	0.07	0.18	0.2	0.08	0.07
HORVU2Hr1G097640	0	0	0	0	0	0	0	0	0	0	0	0	0	0.05	0	0	0	0	0	0	0	0	0	0	0	0	0	0	0	0	0	0.05	0	0	0	0	0	0	0	0.14	0.14	0	0.13	0	0	0	0	0	0
HORVU2Hr1G099000	0.15	0.2	0.3	0.26	0.36	0.25	0.38	0.36	0.15	0.13	0.23	0.1	0.46	0.43	0.68	0.81	0.78	0.68	0.25	0.44	0.49	0.42	0.18	0.26	0.25	0.2	0.14	0.19	0.12	0.14	0.31	0.16	0.13	0.25	0.08	0.08	0.05	0	0.08	0.08	0.16	0.07	0.08	0	0.07	0.07	0.07	0.06	0.19
HORVU2Hr1G099480	5.17	4.49	5.42	5.95	4.54	5.06	5.02	4.79	3.89	4.22	4.61	4.92	3.17	3.49	2.57	2.74	2.14	3.08	2.74	2.65	2.29	2.25	1.71	1.67	1.72	2.13	2.4	2.76	2.48	2.53	1.93	1.54	1.9	2.03	1.21	1.26	1.27	1.36	0.85	1.06	1.34	1.33	1.34	1.57	1.66	1.31	1.09	1.96	1.45
HORVU2Hr1G099890	32.14	32.17	31.74	29.97	33.11	32.8	33.86	33.36	15.75	16.16	15.56	15.74	26.35	25.11	29.17	30.83	29.11	31.79	26.59	28.91	26.66	29.15	37.14	35.71	35.1	34.31	34.86	35.78	34.51	35.14	29.72	30.58	31.28	31.59	19.06	19.59	19.81	19.76	21.87	22.66	19.8	24.64	23.66	23.38	21.25	24.74	24.06	22.91	25.98
HORVU2Hr1G100050	0.02	0.05	0.05	0.07	0	0	0.05	0.03	0.03	0	0.03	0.06	0.09	0.3	0.06	0.06	0	0.06	0.04	0.03	0.03	0.08	0	0.02	0.03	0.06	0.05	0.08	0.05	0.03	0.03	0	0	0.02	0.03	0.1	0.09	0	0	0.06	0	0.24	0.08	0	0.16	0.07	0.16	0.07	0
HORVU2Hr1G100360	2.81	2.76	2.69	2.58	5.35	5.54	5.4	4.77	2.54	2.7	2.61	2.5	15.72	15.36	13.09	11.4	13.02	12.16	15.28	14.42	14.67	14.93	18.8	18.18	18.1	20.11	18.61	19.26	19.21	20.21	12.09	13.5	12.63	12.73	16.97	18.02	16.92	18.15	16.36	16.17	18.38	15.64	16.31	14.91	17.87	21.03	16.95	18.17	18.25
HORVU2Hr1G101170	0	0	0	0	0	0	0	0	0	0	0	0	0	0	0	0	0	0	0	0	0	0	0	0	0	0	0	0	0	0	0	0	0	0	0	0	0	0	0	0	0	0	0	0	0	0	0	0	0
HORVU2Hr1G101180	0	0	0	0	0	0	0	0	0	0	0	0	0	0	0	0	0	0	0	0	0	0	0	0	0	0	0	0	0	0	0	0	0	0	0	0	0	0	0	0	0	0	0	0	0	0	0	0	0
HORVU2Hr1G101600	2.69	2.31	2.32	2.63	2.67	2.75	2.77	3	3.03	3.15	3.46	2.76	3.85	4.28	3.7	3.05	3.28	3.67	4.36	4.27	4.85	3.99	7.22	7.25	6.75	7.77	7.19	7.5	7.01	7.28	7.38	8.68	6.94	7.76	8.53	10.54	8.8	8.03	9.73	10.1	9.71	9.77	9.09	8.91	8.93	8.76	8.2	9.46	8.74
HORVU2Hr1G101980	35.67	38.73	35.26	36.26	49.09	47.8	44.93	46.42	24.98	24.8	24.83	25.84	94.57	97.99	84.96	88.92	90.47	87.9	98.62	100.33	104.91	100.61	120.29	120.92	119.64	117.38	135.39	141.48	142.08	136.61	118.84	119.08	120.01	116.14	121.37	126.41	122.7	124	125.21	130.22	130.42	129.15	136.5	124.79	128.52	117.5	117.69	125.71	125.62
HORVU2Hr1G102010	0.02	0.03	0	0.02	0.06	0.13	0.06	0.02	0	0.04	0	0	0	0	0	0	0	0.04	0.04	0	0	0	0	0.02	0	0	0	0	0	0	0	0	0	0	0	0.02	0.04	0.13	0	0	0	0	0	0	0	0	0	0	0.1
HORVU2Hr1G102260	0.02	0.02	0.02	0	0.02	0	0	0.01	0.02	0.02	0.05	0.04	0.08	0.03	0.03	0.07	0.06	0.05	0.07	0.1	0.03	0.09	0	0	0	0	0.02	0.02	0	0.01	0	0	0	0	0	0	0	0	0	0.12	0	0	0	0	0	0	0	0	0
HORVU2Hr1G102760	0	0	0	0	0	0	0	0	0	0	0	0	0	0	0.32	0	0	0.32	0	0	0	0	0	0	0	0	0	0.27	0.26	0	0	0	0	0	0	0	0	0	0	0	0	0	0	0	0	0	0	0	0
HORVU2Hr1G102880	86.06	83.05	85.4	85.24	92.29	87.9	91.74	85.86	83.7	89.01	84.34	86.32	98.77	99.37	69.25	69.38	71.54	68.05	76.04	76.15	75.14	75.93	146.78	150.84	150.5	145.4	100.4	98.7	101.43	97.42	106.2	105.37	105.19	105.75	177.04	179.03	177.69	176.52	168.83	171.38	183.03	169.5	173.91	162.98	159.04	146.93	147.85	148.93	151.66
ENSRNA049478028	0	0	0	0	0	0	0	0	0	0	0	0	0	0	0	0	0	0	0	0	0	0	0	0	0	0	0	0	0	0	0	0	0	0	0	0	0	0	0	0	0	0	0	0	0	0	0	0	0
HORVU2Hr1G102890	0	0	0	0	0	0	0	0	0	0	0	0	0	0	0	0	0	0	0	0	0	0	0	0	0	0	0	0	0	0	0	0	0	0	0	0	0	0	0	0	0	0	0	0	0	0	0	0	0
HORVU2Hr1G103800	10.18	11.43	10.98	11.23	13.38	11.96	12.03	12.69	12.24	9.94	11.14	11.12	10.84	10.57	9.58	10.49	10.08	10.12	9.69	8.86	10.1	12.28	4.88	5.69	4.51	4.93	7.43	6.1	5.76	6.5	5.62	6.1	6.18	4.85	3.48	3.81	2.69	4.53	3.16	5.38	3.3	3.66	5.36	2.98	2.1	6.04	4.51	4.02	4.95
HORVU2Hr1G103970	0.16	0.17	0.26	0.14	0.36	0.2	0.48	0.36	0.31	0.19	0.15	0.2	0.28	0.25	0.49	0.48	0.53	0.41	0.22	0.28	0.26	0.45	0.34	0.39	0.23	0.15	0.42	0.44	0.54	0.59	0.29	0.5	0.27	0.2	0.09	0.29	0.16	0.36	0.12	0	0.12	0.26	0.22	0.36	0.25	0.29	0.2	0.5	0.51
HORVU2Hr1G104030	5.16	5.43	5.28	5.64	7.15	6.67	7.27	6.36	4.75	3.39	3.99	4.44	6.03	6.56	3.68	4.79	3.88	4.61	2.69	2.91	3.01	2.65	1.7	2.2	1.94	2	1.63	2.75	1.99	2.46	1.26	1.37	1.88	0.98	0.47	0.33	0.38	0.21	0.85	0.53	0.53	0.59	0.19	0.61	0.37	0.56	0.48	0.54	0.78
HORVU2Hr1G104610	0.23	0.25	0.21	0.25	0.28	0.2	0.28	0.25	0.11	0.21	0.23	0.08	0.63	0.5	0.61	0.59	0.6	0.54	0.63	0.73	0.63	0.61	0.73	0.72	0.81	0.78	0.55	0.61	0.66	0.6	1.08	0.92	1.02	1.07	1.54	1.58	1.33	1.46	1.32	1.46	1.75	1.47	1.54	1.29	1.38	1.17	1.23	0.98	1.4
HORVU2Hr1G104860	1.61	2.56	2.35	2.14	1.59	2.04	1.38	1.2	2.16	3.09	2.43	2.86	3.68	4.08	4.25	4.48	4.33	3.68	2.19	2.39	2.8	2.5	1.08	1.53	1.09	1.12	1.08	1.19	1.24	1.25	1.68	1.87	1.36	1.85	0.94	0.95	1.15	0.62	0.64	1.68	1.7	1.13	0.87	0.97	1.53	1.13	1.41	0.86	1.36
HORVU2Hr1G105740	0	0	0	0	0.17	0.4	0.16	0.22	0	0	0	0	0	0.06	0.12	0.06	0.06	0.06	0	0.06	0	0	0	0.06	0	0	0	0	0	0.05	0	0	0	0	0	0	0.06	0	0.19	0	0	0.17	0	0.16	0	0.15	0	0	0
HORVU2Hr1G106720	0.13	0.14	0.26	0.13	0	0.03	0.08	0.08	0	0	0.14	0	0.15	0.25	0.26	0	0.17	0	0.11	0	0.08	0.17	0.08	0	0	0	0.22	0.03	0.15	0.14	0.08	0.03	0.08	0	0.16	0.08	0.06	0.25	0	0.09	0.25	0	0.08	0.22	0	0	0.07	0.07	0.39
HORVU2Hr1G107180	8.96	9.05	9.87	9	7.15	7.24	7.31	7.48	9.66	10.79	10.62	9.59	13.17	13.4	10.79	11.16	11.11	10.51	7.69	8.74	8.3	8.16	14.01	14.32	13.8	13.18	20.66	22.2	21.73	21.13	12.69	12.72	12.11	13.65	21.39	22.06	21.5	20.22	19.61	20.77	19.65	21.97	22.71	22.65	23.53	23.71	21.09	21.06	20.86
HORVU2Hr1G107700	1.62	2.5	1.59	2.59	0.57	1.15	0.93	1.3	0.79	0.81	0.58	0.59	0.41	0.83	1.18	1.52	1.86	0.21	0.79	0.2	1.54	0.77	0.58	0.39	0.57	0.77	1.44	1.58	1.06	0.77	0.79	0.6	0.77	0.77	0.41	0.85	1.07	1.27	1.94	0	1.24	1.68	2.84	0.54	1.64	1.91	0.97	0.93	1.87
HORVU2Hr1G107730	0	0	0	0	0	0	0	0	0	0	0	0	0	0	0	0	0	0	0	0	0	0	0	0	0	0	0	0	0	0	0	0	0	0	0	0	0	0	0	0	0	0	0	0	0	0	0	0	0
HORVU2Hr1G109120	160.3	160.15	160.17	160.35	49.46	49.94	50.48	52.16	157.92	156.29	162.49	161.23	206.14	207.4	244.43	243.69	245.34	245.01	203.25	205.73	210.94	206.15	384.47	389.99	382.17	384.22	267.31	269.41	270.82	267.48	423.44	429.62	435.07	424.86	450.15	459.78	465.68	470.92	483.96	483.39	474.35	471.03	468.06	480.98	468.49	428.48	415.15	435.41	427.06
HORVU2Hr1G109140	13.72	9.74	11.15	10.45	10.18	11.15	9.89	10.04	10.42	10.27	10.37	13.12	17.45	14.67	11.03	12.5	10.59	12.4	12.46	11.57	11.28	13.06	17.15	16.11	16.05	18.09	17.34	19.37	18.03	19.32	14.98	14.56	14.41	16.39	14.39	13.16	16.37	13.98	13.91	19.01	13.61	17.79	16.63	11.3	15.46	15	17.09	17.29	16.56
HORVU2Hr1G109150	2.15	2.74	1.86	1.95	2.66	2.29	2.25	2.52	2.75	1.87	2.7	2.72	3.34	3.05	3	3.43	2.49	2.18	2.64	2.21	2.49	1.85	2.03	1.56	2.01	2.32	2.29	3.29	3.5	2.55	1.97	2.11	3.04	1.62	1.61	1.56	2.17	1.95	1.31	2.83	2.24	2.05	3.01	1.06	2.14	2.42	2.24	2	2.16
HORVU2Hr1G109580	0	0	0	0	0	0	0	0	0	0	0	0	0	0	0	0	0	0	0	0	0	0	0	0	0	0	0	0	0	0	0	0	0	0	0	0	0	0	0	0	0	0	0	0	0	0	0	0	0
HORVU2Hr1G109980	67.46	68.82	66.92	68.83	51.89	50.56	50.65	51.35	68.69	70.58	68.09	71.28	51.65	51.52	49.58	50.64	51.39	49.26	48.29	48.58	48.91	48.22	35.63	36.31	34.61	36.84	38.03	38.8	39.12	37.92	35.91	36.24	36.64	37.55	28.37	37.42	28.05	28.67	26.43	28.66	27.95	30.64	32.51	30.82	33.66	33.49	32.79	30.97	34.19
HORVU2Hr1G110250	0	0	0.11	0.23	0	0	0	0	0	0	0	0	0	0.3	0.6	0.31	0.29	0	0.14	0	0	0	0.28	0	0.4	0.27	0	0.13	0.13	0.13	0	0.14	0.14	0.27	0	0	0.3	0	0	0	0	0.4	0	0.77	0	0	0	0	0.67
HORVU2Hr1G110310	0.48	0.5	0.46	0.43	0.27	0.28	0.22	0.27	1.62	1.88	1.55	2	0.08	0.03	0.14	0.03	0.05	0.31	0.05	0.13	0.05	0.18	0.08	0.03	0	0	0.05	0.05	0.02	0.02	0	0.08	0.08	0	0.08	0.05	0.03	0	0.09	0	0.25	0.15	0	0	0	0.07	0	0	0.07
HORVU2Hr1G111050	12.5	12.39	12.74	13.34	12.58	13.7	13	11.88	13.68	13.82	13.13	11.89	11.46	11.57	9.6	9.88	9.85	9.93	11.3	10.78	12.16	11.23	13.15	12.35	13.89	13.45	14.36	13.72	13.55	13.4	10.91	10.83	13.32	11.78	10.35	10.07	10.72	10.9	10.72	9.91	11.34	12.81	10.02	9.1	12.4	9.17	9.47	9.76	10.12
HORVU2Hr1G111500	0	0	0	0	0	0	0	0	0	0	0	0	0	0	0	0	0	0	0	0	0	0	0	0	0	0	0	0	0	0	0	0	0	0	0	0.03	0	0	0	0	0	0	0	0	0	0	0	0	0
HORVU2Hr1G111540	277.39	275.84	283.6	282.75	162.77	160.88	160.29	160.82	386.28	376.95	388.39	380.7	109.46	112.96	88.67	87.17	89.91	89.53	73.59	76.62	73.26	72.58	65.85	64.48	63.85	64.74	55.04	56.15	54.38	51.94	70.79	68.58	70.68	70.54	55.74	52.91	50.55	49.03	52.83	51.12	54.82	52.82	53.34	51.18	52.26	57.93	58.19	61.77	54.18
HORVU2Hr1G112020	0	0	0	0	0	0.02	0	0.02	0	0	0	0.02	0.02	0	0	0	0	0	0	0	0	0	0	0	0	0	0	0	0	0	0.02	0	0	0	0	0	0	0	0	0	0	0	0	0	0	0	0	0	0
HORVU2Hr1G112580	29.02	28.22	28.19	29.73	42.23	41.64	41.68	41.93	23.39	22.39	21.9	23.26	104.22	107.79	52.25	51.34	52.69	52.13	50.52	51.23	50.26	50.75	325.22	323.25	319.67	323.79	224.8	224.52	223.91	224.42	252.92	248.82	248.75	249.69	413.24	416.04	419.57	414.11	420.72	428.28	410.17	420.37	420.22	430.2	410.19	369.04	363.21	368.5	358.57
HORVU2Hr1G113360	0	0	0	0	0	0	0	0	0	0	0	0	0	0	0	0	0	0	0	0	0	0	0	0	0	0	0	0	0	0	0	0	0	0	0	0	0	0	0	0	0	0	0	0	0	0	0	0	0
HORVU2Hr1G114450	26.95	26.9	27.28	27.7	43.8	45.11	45.92	44.16	11.43	11.9	11.75	12.2	66.38	70.27	102.75	102.31	104.12	103.94	112.2	106.35	109.97	107.44	94.59	93.15	89.74	87.38	71.49	69.5	70.27	70.63	84.53	84.74	86.8	88.2	89.42	92.42	93.09	88.59	90.17	91.17	88.66	79.81	76.32	77.48	78.28	81.71	81.62	83.97	82.18
HORVU2Hr1G115180	0.35	0.32	0.53	0.4	0.55	0.43	0.65	0.52	0.24	0.22	0.26	0.31	0.84	0.8	1.02	0.96	1.06	1.02	1.04	1.04	0.96	1.03	1.03	1.18	1.3	1	1.4	1.54	1.71	1.65	1.54	1.61	1.76	1.76	0.58	0.55	0.52	0.83	0.85	0.59	0.6	0.64	1.13	0.75	0.67	1.13	1.03	0.86	0.94
HORVU2Hr1G115210	25.27	28.44	28.35	29.13	28.01	26.84	27.82	28.44	30.02	29.45	26.86	27.62	31.23	30.43	22.56	24.71	25.04	26.44	27.53	27.18	26.25	26.07	32.1	32.26	30.92	30.54	36.35	33.84	37.44	35.16	32.99	31.39	31.18	30.46	30	28.83	30.85	27.27	29.79	30.91	25.85	31.57	31.17	27.53	30.05	35.9	32.45	32.81	34.38
HORVU2Hr1G116220	0	0	0	0	0	0	0	0	0	0	0	0	0	0	0	0	0	0	0	0	0	0	0	0	0	0	0	0	0	0	0	0	0	0	0	0	0	0	0	0	0	0	0.08	0	0	0	0	0	0
HORVU2Hr1G116650	4.01	5.26	5.13	4.52	2.91	2.29	3.09	2.44	3.9	3.96	3.46	3.07	2.11	1.94	2.29	2.49	2.01	2.61	1.73	1.81	1.88	2.08	1.01	1.18	1.55	1.74	2.28	1.97	2.56	1.64	2.17	1.73	1.5	2.2	0.91	1.3	1.22	1.22	0.62	1.38	1.2	1.77	1.18	1.7	1.77	1.1	0.86	0.82	1.37
HORVU2Hr1G116660	78.32	78.34	76.86	76.91	48.92	48.57	46.89	45.42	110.69	110.15	113.3	113.33	21.93	22.13	21.2	22.3	21.05	20.74	19.01	17.49	17.37	18.41	10.26	9.87	9.77	10.46	10.65	11.18	11.69	11.34	15.42	15.22	14.76	15.98	8.28	8.16	7.15	6.16	7.13	8.89	8.1	9.09	9.17	7.46	8.25	10.27	10.05	10.32	9.48
HORVU2Hr1G116880	31.13	31.73	31.83	31.1	31.69	33.18	33.49	30.92	27.49	28.55	28.58	29.72	45.38	44.37	38.75	38.75	38.67	38.17	39.69	38.63	39.61	39.22	49.67	47.23	48.61	48.74	54.38	53.79	54.71	54	48.39	47.87	49.37	48.08	46.6	48.77	47.07	46.08	46.63	41.42	45.08	40.01	39.28	39.77	42.15	44.38	43.76	44.96	43.66
HORVU2Hr1G116980	0	0	0	0	0.02	0.02	0	0.03	0.04	0	0	0	0.02	0.02	0	0.02	0.02	0	0.02	0.02	0	0	0	0	0	0.02	0	0	0	0	0	0	0	0	0	0	0	0	0	0	0	0	0	0	0	0	0	0	0
HORVU2Hr1G117860	2.18	1.9	1.23	1.88	1.9	1.83	2.37	1.29	1.43	1.62	1.19	1.85	2.47	0.7	2.71	3.17	1.4	1.94	1.36	1.65	1.88	1.63	2.71	2.12	2.11	3.26	1.19	1.15	1.4	1.3	2.11	0.55	2	3.1	1.93	1.6	1.13	1.3	0.81	3.18	1.74	0.85	0.2	2.07	3.01	3.29	2.26	1.61	2.39
HORVU2Hr1G117870	2.12	2.56	2	2.22	2.04	2.56	2.46	2.42	0.77	1.04	0.71	0.95	2.77	2.93	2.62	2.16	2.06	3.21	3.14	1.88	1.83	2.43	3.16	3.71	2.87	4.44	3.71	3.79	3.89	4.75	2.96	2.66	3.38	3.29	3.85	3.58	3.77	4.42	3.94	3.16	4.07	3.62	3.65	3.28	3.81	4.33	6.13	4.41	4.34
HORVU2Hr1G120150	51.87	51.77	49.93	49.85	46.27	48.35	47.21	45.74	34.18	34.14	34.98	35.61	69.73	70.5	81.21	80.11	78.59	78.59	63.08	64.32	63.44	65.34	108.2	109.34	102.46	105.08	67.8	71.76	68.93	71.35	97.87	99.19	97.28	98.38	131.41	132.83	136.78	140.34	143.83	139.78	146.65	145.22	145.02	141.09	152.76	116.93	123.23	123.65	121.14
HORVU2Hr1G120200	0.03	0.21	0.09	0.11	0.07	0.14	0.1	0.18	0.22	0.19	0.14	0.11	0.38	0.16	0.25	0.39	0.12	0.23	0.05	0.09	0.1	0.07	0.46	0.61	0.36	0.42	0.15	0.26	0.27	0.16	0.35	0.53	0.39	0.38	0.37	0.32	0.27	0.69	0.66	0.8	0.58	0.37	0.39	0.44	0.36	0.6	0.63	0.61	0.79
HORVU2Hr1G120430	0.55	0.66	0.78	0.74	0.87	0.68	0.87	0.91	0.92	0.78	0.99	0.72	0.73	0.63	0.88	0.68	0.79	0.92	0.85	0.57	0.65	0.68	0.35	0.42	0.46	0.41	0.62	0.81	0.49	0.51	0.47	0.43	0.4	0.27	0.38	0.32	0.3	0.46	0.15	0.28	0.28	0.32	0.31	0.2	0.33	0.41	0.47	0.38	0.32
HORVU2Hr1G120440	0.03	0	0	0	0	0	0	0	0	0	0	0	0	0	0	0	0	0	0	0	0	0	0	0	0	0	0	0	0	0	0	0	0	0	0	0	0	0	0	0	0	0	0	0	0	0	0	0	0
HORVU2Hr1G120530	57.54	57.44	58.5	55.12	68.98	70.47	71.77	71.5	34.96	36.08	37.12	35.8	27.39	29.33	55.65	56.49	56.77	55.36	60.97	62.41	63.76	63.87	20.14	20.8	20.56	18.83	24.05	24.05	23.5	25.21	27.87	26.74	27.25	28.31	9.4	10.75	9.52	8.64	10.21	9.95	10.14	10.77	11.57	10.27	10.18	11.83	12.64	13.84	12.78
HORVU2Hr1G121080	81.59	80.98	82.03	81.04	73.11	74.45	74.34	71.5	69.11	67.21	67.71	68.35	39.22	39.91	51.26	54.54	52.38	52.07	45.3	45.44	45.68	45.47	32.61	32.89	31.47	32.03	36.19	36.92	35.77	35.16	34.67	34.58	34.89	34.09	28.39	28.62	28.82	30.58	27.86	28.9	29.59	31.11	32.87	31.95	31.25	29.49	30.65	31.21	32.13
HORVU2Hr1G122680	13.09	13.92	14.11	12.99	14.74	12.43	14.02	15.43	12.47	13.08	14.52	12.28	15.95	17.33	14.8	15.28	14.56	13.74	15.16	14.83	13.72	14.65	16.43	14.99	17.41	17.46	17.61	17.85	18.59	18.17	16.56	17.08	17.19	16.94	14.73	17.51	16	17.36	17.95	17.35	18.16	14.31	18.72	15.91	16.21	15.06	16.56	17.1	15.19
HORVU2Hr1G123200	7.94	7.8	7.67	7.8	9.43	9.62	9.2	9.58	7.96	8.06	7.99	7.53	2.8	2.74	2.85	3.33	3.01	2.74	2.7	2.91	2.54	2.78	1.23	1.31	1.23	1.35	2.86	2.56	2.49	2.24	1.57	1.6	1.59	1.69	0.71	0.72	0.71	0.59	0.64	0.85	0.5	0.92	0.92	0.8	0.79	1.02	0.78	0.84	0.98
HORVU2Hr1G123220	84.6	90.71	96.34	90.72	106.82	101.37	99.62	105.12	82.45	81.32	72.09	77.32	78.61	70.57	82.75	81.39	78.82	77.3	84.86	82.68	84.94	78.84	63.54	65.5	67.24	69.13	79.59	72.79	74.17	76.66	66.62	67.34	65.64	64.41	62.54	59.63	55.18	60.91	49.7	61.08	54.57	55.17	58.39	65.74	64.13	64.82	66.9	61.19	60.12
HORVU2Hr1G124320	2.95	2.55	2.98	2.66	3.64	3.61	3.91	4.2	1.4	0.91	1.09	0.96	11.47	10.75	5.95	6.28	6.03	6.17	10.34	11.02	10.72	11.32	36.94	38.92	39.7	39.24	30.17	29.99	27.57	29.46	37.34	38.38	37.89	37.38	63.91	64.13	64.98	59.43	53.33	64.47	59.56	72.36	70.77	68.18	76.7	62.76	64.53	63.73	62.01
HORVU2Hr1G124530	14.35	14.12	13.55	14.93	15.4	15.76	14.71	14.52	20.07	18.76	17.95	18.22	22.21	21.89	15.84	15.03	15.41	14.72	12.48	12.93	11.96	12.45	12.88	13.77	13.15	13.8	16.11	17.03	17.79	16.85	14.72	15.46	15.65	15.22	9.62	9.65	8.77	7.94	10.29	8.57	8.84	5.93	5.15	5.45	6.66	13.56	14.63	12.9	12.07
HORVU2Hr1G124790	29.8	32.03	30.64	30.49	40.21	38.27	38	38.44	33.5	31.53	31.56	31.13	38.48	39.31	39	36.41	36.83	36.41	36.73	35.89	36.24	35.86	26.71	26.16	27.07	28.82	30.42	30.46	31.44	30.37	27.75	26.96	28.38	26.78	21.71	20.94	20.33	20.81	20.55	19.59	18.65	18.79	20	20	20.08	22.23	19.85	24.89	21.34
HORVU2Hr1G124870	8.05	7.4	8.23	8.24	7.83	7.12	7.24	8.33	5.03	4.24	5.08	5.12	6.85	7.7	10.91	9.15	10.44	9.65	9.18	9.68	10.33	9.7	6.93	7.84	6.62	7.35	6.7	7.99	8.01	7.91	7.95	6.99	7.47	7.8	6.7	7.19	7.12	8.95	9.55	9.01	7.36	8.17	8.64	8.28	7.71	6.1	6.28	6.48	5.49
HORVU2Hr1G124880	11.4	11.15	10.82	12.21	12.77	13.09	12.82	12.34	8.22	8.17	8.67	7.63	16.03	16.64	20.64	21.01	20.5	20.75	20.68	19.46	19.76	18.67	16.04	16.09	15.82	16.8	12.66	12.11	12.34	12.33	20.28	19.84	20.11	18.05	26.91	24.69	26.08	24.62	25	27.66	25.84	23.36	20.21	22.07	23.11	23	25.62	25.73	26.18
HORVU2Hr1G125010	0	0	0.03	0	0	0	0	0	0	0.04	0	0	0	0	0	0	0	0	0	0	0	0	0	0	0	0	0	0	0	0	0	0	0	0	0	0	0	0	0	0	0	0	0	0	0	0	0	0	0
HORVU2Hr1G126080	0.37	0.4	0.46	0.67	0.16	0.16	0.21	0.23	0.89	0.7	0.68	0.38	0.21	0.15	0.23	0.3	0.11	0.18	0.11	0.11	0.08	0.07	0	0.13	0.16	0.2	0	0	0.05	0.07	0	0.12	0.07	0.23	0.05	0	0.08	0	0.23	0	0	0	0	0.22	0.17	0	0	0	0
HORVU2Hr1G126510	3.05	3.01	3.16	3.02	3.64	4.04	4.49	5.85	3.31	2.89	2.93	4.45	6.64	5.67	6.76	7.12	6.63	6.88	5.2	6.36	4.23	5.01	4.78	4.29	5.72	4.64	5.14	5.14	4.74	5.4	4.85	4.42	4.27	4.59	5.21	4.47	4.55	6.39	5.97	4.58	5.03	3.8	4	4.36	3.67	6.72	3.96	5.26	6.59
HORVU2Hr1G127640	7.47	3.08	3.55	4.47	2.51	7.05	6.62	3.41	6.54	11.56	9.28	9.28	5.52	5.15	4.19	3.74	2.89	4.53	3.49	1.11	1.69	4.36	1.53	4.57	3.01	3.23	1.22	1.66	0	2.02	3.48	3.7	6.03	4.21	0.64	2.23	0	1.18	1.69	1.52	0	3.87	1.58	0	0.7	2.11	3.6	2.03	2.52
HORVU3Hr1G001140	208.25	216.36	213.49	211.52	269.11	264.74	266.89	269.31	234.67	230.02	227.39	234.08	197.36	197.66	214.51	216.67	218.68	206.46	194.47	200.34	194.49	198.03	113.61	111.18	114.63	109.95	120.66	115.81	118.29	116.14	89.75	91.4	93.32	90.82	60.77	60.84	61.11	57.17	66.75	58.21	59.44	54.44	57.56	57.65	61.58	66.24	63.09	63.47	64.86
HORVU3Hr1G001380	0	0	0	0	0	0	0	0	0.01	0	0	0	0	0	0	0	0	0.01	0	0	0	0	0	0	0	0	0	0	0	0	0	0	0	0	0	0	0	0	0	0	0	0	0	0	0	0	0	0	0
HORVU3Hr1G001530	12.97	12.64	12.09	12.33	15.73	16.74	14.37	16.17	11.7	12.56	12.14	11.69	13.57	13.55	14.27	15.27	14.53	13.29	13.08	12.72	13.39	13.22	7.84	8.59	7.88	8.05	8.86	8.99	10.05	8.55	7.2	7.77	7.2	7.59	5.37	5.45	6.09	6.27	5.64	4.46	5.02	5.05	5.24	5.57	4.49	6.73	5.59	6.24	5.84
HORVU3Hr1G001540	0.85	0.73	0.79	0.94	0.42	0.61	0.56	0.53	0.48	0.61	0.48	0.74	0.29	0.2	0.45	0.23	0.35	0.38	0.48	0.38	0.26	0.37	0.21	0.23	0.35	0.38	0.55	0.24	0.38	0.46	0.13	0.24	0.25	0.23	0.25	0.21	0.31	0.2	0.14	0.26	0.33	0.18	0.25	0.3	0.42	0.22	0.22	0.32	0.21
HORVU3Hr1G001560	0	0	0	0	0	0	0	0	0	0	0	0	0	0	0	0	0	0	0	0	0	0	0	0	0	0	0	0	0	0	0	0	0	0	0	0	0	0	0	0	0	0	0	0	0	0	0	0	0
HORVU3Hr1G001660	20.41	20.03	19.95	20.77	17.92	18.92	18.5	19.12	18.25	18.51	18.34	17.64	12.12	14.29	15.78	16.22	16.59	16.12	15.1	15.05	14.24	15.15	11.77	10.98	10.94	12.16	12.49	12.92	12.48	12.35	12.04	12.08	12.42	12.08	9.29	8.75	8.27	8.22	8.89	8.72	9.89	10.04	9.88	9.63	9.74	10.47	11.41	12.38	9.52
HORVU3Hr1G002040	3.13	3.1	3.43	3.19	5.83	5.25	5.29	5.73	2.91	2.63	2.77	2.46	5.48	4.8	5.93	5.14	6.24	5.96	5.81	6.52	6.67	6.59	3.55	4.14	3.78	3.88	5.86	6.7	5.28	5.79	4.57	3.93	4.21	4.44	2.44	2.65	2.56	2.46	2.8	1.69	2.77	2.98	3.76	3.34	3.37	3.69	3.13	3.29	3.87
HORVU3Hr1G002050	0.23	0.43	0.53	1.29	1	1.2	0.84	1.54	0.83	0.51	0.52	0.53	0.71	1.33	1.02	0.46	0.75	0.5	0.43	0.5	0.46	0.82	0.83	0.41	0.53	0.84	0.37	0.4	0.4	0.46	0.19	0.68	0.19	0.38	0.39	0.15	0.18	0.12	1.43	0.33	0.25	0.58	0.11	1.09	0.16	0.16	0.25	0.14	0.75
HORVU3Hr1G003470	60.36	53.45	59.27	61.31	50.46	54.11	47.15	55.4	58.1	57.96	61.51	66.69	81.51	75.95	55.61	57.59	64.01	55.01	60.87	55.52	64.1	60.08	66.84	76.74	72.29	65.84	46.11	56.38	55.57	50.82	50.69	49.62	55.01	54.43	52.43	58.21	55.82	71.37	41.2	51.54	65.19	68.72	63.48	68.5	70.48	58.27	64.1	66.12	59.01
HORVU3Hr1G004400	0	0	0	0	0	0.13	0	0.06	0.14	0	0	0	0	0	0	0.07	0	0	0	0.07	0	0	0	0.14	0	0.07	0.06	0	0	0.12	0.07	0.07	0.07	0	0.14	0	0	0	0	0	0	0	0	0	0	0	0	0	0.17
HORVU3Hr1G004890	0	0	0	0	0	0	0	0	0	0	0	0	0	0	0	0	0	0	0	0	0	0	0	0	0	0	0	0	0	0	0	0	0	0	0	0	0	0	0	0	0	0	0	0	0	0	0	0	0
HORVU3Hr1G005450	0	0	0	0	0	0	0	0	0	0	0	0	0	0	0	0	0	0	0	0	0.04	0	0	0	0	0	0	0	0	0	0	0	0	0	0	0	0	0	0	0	0	0	0	0	0	0	0	0	0
HORVU3Hr1G005540	0	0	0	0	0	0	0	0.03	0	0	0	0	0	0	0.03	0	0	0.03	0.11	0.05	0.05	0	0	0	0.05	0.03	0.02	0.05	0.05	0	0	0.03	0	0.03	0	0	0.06	0	0	0.08	0	0	0.08	0	0.08	0	0	0	0
HORVU3Hr1G007080	5.64	7.07	6.18	4.81	5.55	7.26	7.5	6.31	4.92	4.22	5.11	5.33	8.01	7.95	6.38	6.99	7.01	9.22	8.18	7.96	8.87	8.36	7.06	7	6.02	6.65	8.93	8.63	8.99	9.46	6.86	7.76	6.59	6.37	5.99	6.49	6.06	5.8	6.5	6.66	7.46	5.76	4.92	3.77	5.93	7.87	7.15	5.99	5.72
HORVU3Hr1G007120	1.27	1.51	1.17	1.26	1.29	1.23	1.16	1.14	1.79	1.65	1.72	1.56	0.3	0.3	0.36	0.23	0.28	0.27	0.33	0.47	0.35	0.41	0.12	0.09	0.09	0.12	0.18	0.12	0.12	0.19	0.03	0.06	0.12	0.09	0.01	0.03	0	0	0.08	0	0	0	0	0	0	0.08	0.08	0	0
HORVU3Hr1G007200	0.45	0.35	0.64	0.61	0.99	1.2	1.18	1.05	0.28	0.44	0.39	0.19	0.54	0.26	0.71	1.31	0.79	0.9	1.06	0.92	0.93	0.88	0.52	0.59	0.5	0.48	0.54	0.5	0.53	0.54	0.6	0.7	0.79	1.01	0.62	0.6	0.58	0.8	0.54	0.45	0.62	0.63	0.98	0.84	1.28	0.54	0.76	0.5	0.75
HORVU3Hr1G007210	0.04	0.02	0	0.02	0.11	0	0.04	0.06	0.06	0.06	0	0	0	0.05	0.12	0.08	0.07	0.1	0.11	0.09	0	0.04	0.02	0	0	0	0	0	0	0	0	0	0	0.02	0	0	0.06	0	0	0	0	0	0	0	0	0.06	0	0	0
HORVU3Hr1G007250	2.79	3.15	3.16	3.31	2.33	2.85	2.88	2.89	1.81	2.28	2	2.14	3.3	3.34	3.16	3.49	3.34	2.93	3.81	3.85	3.96	3.46	4.7	5.42	5.34	5.26	5.2	5.48	5.89	5.44	5.26	4.94	5.65	5.6	7.12	6.78	6.09	6.89	6.48	7.66	7.25	5.89	6.99	7.39	5.98	6.61	5.99	6.76	6.97
HORVU3Hr1G007260	0.17	0.09	0.22	0.04	0.02	0.16	0.02	0	0.18	0.06	0.08	0.12	0	0	0.08	0.16	0	0.04	0.07	0.19	0	0.01	0	0.06	0.18	0	0.09	0.33	0.22	0.32	0.14	0	0.07	0.1	0.05	0.04	0	0.19	0.14	0	0.06	0	0.03	0.43	0	0.02	0	0	0.08
HORVU3Hr1G007590	35.06	33.08	35.1	33.19	29.36	29.2	29.15	28.95	13.49	13.77	13.11	13.78	41.74	39.31	60.42	62.05	61.57	59.89	58.19	58.7	57.22	57.42	58.27	58.49	57.86	59.6	56.64	56.53	58.16	57.89	61.42	62.96	62.19	61.11	74.97	71.91	73.93	76.21	72.23	77.04	77.73	76.37	82.07	77.49	85.4	65.36	67.43	66.39	66.8
HORVU3Hr1G010070	1.62	1.79	1.65	2.08	1.64	2.01	2.02	1.74	2.14	2.1	1.9	2.07	1.91	2.35	2.29	2.11	2.36	2.55	2.24	2.17	2.05	2.26	1.03	0.7	0.81	0.97	1.21	1.4	1.44	1.22	1.19	1.21	0.99	1.21	0.71	0.75	0.55	0.64	0.56	0.44	0.72	0.7	0.87	0.65	0.66	0.66	0.54	0.91	0.44
HORVU3Hr1G010080	0	0	0	0	0	0	0	0	0	0	0	0	0	0	0	0	0	0	0	0	0	0	0	0	0	0	0	0	0	0	0	0	0	0	0	0	0	0	0	0	0	0	0	0	0	0	0	0	0
HORVU3Hr1G010570	24.08	23.92	23.26	23.53	22.48	22.89	23.12	23.23	27.17	27.1	28.42	28.63	51.48	51.43	30.38	30.27	32.63	32.82	28.33	28.47	27.71	27.96	42.35	41.5	41.3	40.83	48.75	47.95	45.94	46.61	44.08	42.97	42.97	42.91	33.68	34.08	33.88	35.23	36.37	36.33	33.64	30.31	30.56	29.15	29.67	37.58	34.41	38.03	35
HORVU3Hr1G011010	0	0	0	0	0	0	0	0	0	0	0	0	0	0	0	0	0	0	0	0	0	0	0	0	0	0	0	0	0.03	0	0	0	0	0	0	0	0	0	0	0	0	0	0	0	0	0	0	0	0
HORVU3Hr1G013420	0	0	0	0	0	0	0	0	0	0	0	0	0	0	0	0	0	0	0.02	0	0	0	0	0	0	0	0	0	0	0	0	0	0	0	0	0	0	0	0	0	0	0	0	0	0	0	0	0	0
HORVU3Hr1G013430	0	0	0	0	0	0	0	0	0	0	0	0	0	0	0	0	0	0	0	0	0	0	0	0	0	0	0	0	0	0	0	0	0	0	0	0	0	0	0	0	0	0	0	0	0	0	0	0	0
HORVU3Hr1G013850	0	0	0	0	0	0	0	0	0	0	0	0	0	0	0	0	0	0	0	0	0	0	0	0	0	0	0	0	0	0	0	0	0	0	0	0.02	0	0	0	0	0	0	0	0.07	0	0	0	0	0
HORVU3Hr1G014230	10.06	10.65	10.87	10.44	10.89	10.3	11.05	11.39	10.18	10.22	10.87	10.14	11.97	11.19	11.85	11.13	11.97	11.88	12.34	11.59	11.99	12.01	11.69	11.46	10.84	11.96	11.04	11.31	11.33	11.53	12.91	12.62	12.81	12.33	10.55	11.12	10.76	11.34	10.47	10.53	10.38	11.01	10.67	9.26	9.13	12.68	11.44	12.21	11.25
HORVU3Hr1G014240	1.32	1.52	1.5	1.58	1.82	1.59	1.75	1.86	1.86	1.39	1.67	2.3	1.6	1.82	2	1.62	2.03	1.66	1.35	1.57	1.41	1.29	1.36	1.13	0.99	1.18	1.4	1.88	1.31	1.22	1.05	1.1	1.14	1.18	0.98	1.13	1.08	1.35	0.88	1	1.19	0.86	0.85	1.21	1.17	1.19	1.28	1.61	1.11
HORVU3Hr1G014510	1.08	0.81	0.94	0.74	1.15	0.92	1.05	1.01	2.16	2.15	1.78	2.1	0.94	0.69	0.68	0.67	0.77	0.77	0.75	0.66	0.58	0.71	0.4	0.24	0.22	0.25	0.16	0.36	0.4	0.22	0.14	0.15	0.25	0.17	0.05	0.06	0.07	0	0.06	0.06	0.3	0.06	0.17	0.16	0.09	0	0.25	0.1	0.15
HORVU3Hr1G014520	1.07	1.13	1.07	1.11	0.97	0.91	0.92	1.05	1.07	1.05	0.99	1.12	0.73	0.9	0.88	0.8	0.84	0.88	0.82	1.04	0.79	0.86	0.55	0.48	0.52	0.61	0.63	0.58	0.57	0.58	0.46	0.41	0.53	0.54	0.34	0.32	0.25	0.41	0.6	0.16	0.36	0.5	0.26	0.38	0.37	0.41	0.42	0.36	0.31
HORVU3Hr1G015600	42.48	42.66	39.5	40.59	36.34	39.62	38.19	38.08	33.92	35.29	35.36	35.82	29.36	31.47	34.9	33.12	32.93	34.49	27.72	30.74	28.63	27.44	19.96	20.29	21.46	18.56	31.4	27.75	30.15	30.65	21.45	21.42	20.61	19.85	16.21	15.19	15.32	14.62	14.56	13.87	17.59	13.67	16.51	13.81	14.79	18.1	16.38	15.53	14.77
HORVU3Hr1G015610	6.1	6.58	5.84	5.99	6.75	6.29	6.5	5.97	7.63	7.66	6.48	6.73	7.56	8.16	8.77	7.64	8.76	8.08	8.69	8.65	8.39	7.8	7.75	8.03	6.98	7.74	6.29	6.84	7.52	6.45	7.74	7.31	7.76	7.5	7.64	7.64	8.34	8.73	8.67	8.99	7.99	8.53	8.39	8.16	8.11	7.93	8.25	8.31	8.82
HORVU3Hr1G015620	143.52	143.39	148.37	147.59	155.93	147.06	156.36	148.54	192.18	193.21	195.1	197.9	202.11	199.15	156.33	157.36	159.56	160.18	149.1	148.53	150.18	149.66	147.4	145.39	150.83	151.38	124.4	125.22	127.22	122.99	137.88	144.66	138.8	143.94	134.17	131.75	128.49	129.99	128.52	127.56	123.41	119.57	129.82	119.75	119.68	132.02	139	135.05	138.35
HORVU3Hr1G015710	0.23	0.2	0.24	0.15	0.13	0.13	0.09	0.16	0.17	0.1	0.19	0.25	0.31	0.31	0.23	0.32	0.22	0.25	0.15	0.12	0.17	0.09	0.14	0.12	0.15	0.13	0.07	0.05	0.09	0.09	0.14	0.08	0.06	0.12	0.06	0.04	0.1	0.12	0.13	0.12	0.06	0.33	0	0.16	0.38	0.15	0	0.15	0.1
HORVU3Hr1G016430	11.24	11.39	11.14	10.95	9.15	9.18	9.1	8.71	17.01	16.87	17.4	16.64	16.94	17.5	18.55	17.89	18.69	18.77	19.84	20.75	19.83	19.73	28.79	28.52	28.23	27.59	18.21	19.26	19.12	19.45	24.04	25.88	24.78	24.61	24.69	26.37	26.21	25.88	28.08	25.22	27.17	25.62	25.18	25.51	25	19.03	20.24	18.63	18.76
HORVU3Hr1G016630	4.97	5.44	5.86	6.32	6.45	5.19	5.46	5.17	5.08	5.08	5.16	5.9	7.43	5.75	6.53	5.83	5.56	5.52	5.43	5.49	5.82	5.87	4.95	5.61	5	4.57	6.35	5.58	7.34	6.59	6.02	5.04	5.27	5.18	5.51	4.87	5.74	4.69	4.65	5.46	4.39	4.43	6.05	7.47	5.42	6.26	5.65	5.22	5.67
HORVU3Hr1G017440	0	0	0	0	0.13	0.05	0.02	0.04	0	0	0	0	0.05	0.05	0	0	0	0	0.06	0.06	0	0	0	0	0	0	0	0	0	0	0	0	0	0	0	0	0.05	0	0	0	0	0	0	0	0.06	0.15	0.06	0	0
HORVU3Hr1G017590	3.45	3.51	3.47	3.4	2.16	1.91	2.35	2.35	5.53	5.39	6.11	5.45	1.19	1.1	0.79	1.31	0.83	0.72	0.52	0.46	0.81	0.63	0.96	1.04	0.74	0.85	1.52	1.23	1.27	1.33	0.82	1.01	0.9	0.6	0.1	0.1	0.25	0.38	0.23	0.3	0.3	0.21	0.28	0.13	0.07	0.19	0.38	0.12	0.3
HORVU3Hr1G018550	0.08	0.06	0.12	0.16	0.12	0.15	0.11	0.15	0.12	0.12	0.14	0.16	0.18	0.24	0.22	0.32	0.22	0.46	0.21	0.18	0.22	0.25	0.3	0.33	0.17	0.19	0.21	0.31	0.19	0.21	0.32	0.38	0.5	0.38	0.28	0.23	0.24	0.22	0.28	0.27	0.27	0.3	0.31	0.1	0.2	0.36	0.32	0.35	0.31
HORVU3Hr1G018880	5.41	5.13	5.27	5.1	5.99	6.78	6.22	5.9	4.9	4.55	4.54	5.46	6.07	7.29	5.78	6.17	6.51	6.55	6.69	6.25	6.58	6.13	6.1	6.01	6.15	6.63	6.39	7.07	5.54	5.66	6.95	6.21	6.89	7.1	4.52	4.67	5.06	5.29	5.05	5.84	4.8	5.61	5.06	5.18	5.3	4.26	5.08	5.36	4.56
HORVU3Hr1G019850	0.17	0.13	0.14	0.17	0.06	0.12	0.12	0.18	0.41	0.34	0.47	0.25	6.86	6.37	0.46	0.65	0.52	0.52	2.79	1.79	2.35	1.66	64.64	65.63	65.63	62.43	25.2	24.56	22.74	24.21	45.31	48.25	49.75	48.71	150.08	152.73	151.96	148.82	166.84	158.5	164.48	145.83	138.56	146.84	146.29	78.12	82.74	81.6	88.29
HORVU3Hr1G020490	0.4	0.43	0.37	0.54	0.34	0.54	0.78	0.41	0.04	0.08	0.11	0.04	0.11	0.04	0.22	0.04	0.12	0.04	0	0.16	0.04	0.19	0.2	0.68	0.21	0.66	0.59	0.14	0.11	0	0.11	0.11	0.26	0.11	2.25	2.09	1.59	0.62	2.67	2.05	1.22	2.95	1.84	3.07	2.93	1.54	0.77	1.12	1.01
HORVU3Hr1G020520	1.05	0.51	0.96	0.91	0.85	0.89	1.24	1.03	0.28	0.17	0.24	0.18	0.13	0.23	0.03	0.29	0.27	0.29	0.28	0.67	0.34	0.48	1.28	1.73	1.4	1.66	0.77	1.13	0.65	0.98	1.18	1.05	1.76	1.01	7.15	8.18	8.21	5.46	7.88	8.34	7.42	7.25	8.69	6.25	8.42	4.52	7.03	6.04	5.29
HORVU3Hr1G022000	9.83	9.68	10	9.57	9.83	9.17	9.81	10.06	9.68	9.88	10.49	10.54	14.89	15.4	10.32	9.73	11.3	11.09	13.48	12.69	11.43	13.01	19.19	19.32	18.46	20.73	17.01	17.46	17.02	17.29	15.04	15.59	15.96	15.51	25.37	25.9	24.92	27.13	24.88	25.54	25.12	25.99	24.76	25.89	24.2	19.24	18.66	21.35	18.96
HORVU3Hr1G022350	33.03	34.36	33.77	34.56	44.33	44.08	44.72	44.57	41.13	40.1	40.13	40.15	39.62	39.94	41.46	39.57	41.42	40.5	39.9	40.37	39.22	39.1	29.05	29.3	28.59	29.11	29.33	28.02	28.04	28.73	31.88	31.54	30.21	31.74	29.3	29.8	29.38	27.32	29	27.44	27.32	25.33	26.05	24.38	25.07	28.44	27.85	27.39	28.58
HORVU3Hr1G022770	55.12	53.9	55.64	55.93	74.07	72.9	73.28	71	36.22	35.65	37.63	36.46	79.71	76.74	84.13	85.91	83.54	84.37	88.63	90.99	87.89	89.84	81.5	79.43	81.38	81.08	81.59	79.35	80.33	82.51	78.72	79.55	80.68	76.77	67.52	65.22	65.79	64.57	66.6	69.19	68.3	65.68	64.25	63.67	60.81	74.17	75.47	73.66	79.3
HORVU3Hr1G023030	0.2	0.21	0.22	0.11	0.26	0.21	0	0.26	0.22	0.42	0.33	0.24	0.21	0.17	0.08	0.22	0.23	0.13	0.11	0.18	0.13	0.12	0	0	0	0	0.05	0.14	0.04	0.05	0	0	0.12	0	0.15	0.08	0.08	0	0	0	0	0	0	0.22	0	0	0	0	0
HORVU3Hr1G023060	0.48	0.4	0.46	0.4	0.81	0.62	0.65	0.9	0.3	0.47	0.36	0.31	1.22	1	1.01	0.72	0.53	0.84	0.72	0.41	0.91	0.63	0.72	0.47	0.73	0.86	0.51	0.64	1.01	0.59	0.1	0.56	0.21	0.16	0.35	0.37	0.34	0.65	0.53	0.19	0.72	0.44	0.22	0.51	0.26	0.43	0.68	0.51	0.24
HORVU3Hr1G024650	52.09	51.29	50.04	49.86	36.54	36.08	35.54	36.82	54.02	53.99	53.55	53.86	44.97	44.3	55.51	54.54	57.36	54.97	52.8	51.26	52.19	50.46	47.76	51.91	50.1	49.44	44.74	44.89	46.15	43.36	51.94	55.37	54.37	53.04	36.57	36.54	37.42	37.47	41.25	37.68	37.5	36.94	34.78	39.16	37.86	34.66	34.05	35.79	35.4
HORVU3Hr1G024900	0.12	0.3	0.2	0.31	0.17	0.23	0.26	0.3	0.2	0.1	0.23	0.34	0.21	0.25	0.17	0.26	0.27	0.25	0.1	0.15	0.27	0.19	0.08	0.14	0.08	0.18	0.33	0.29	0.17	0.21	0.25	0.16	0.24	0.37	0.18	0.2	0.31	0.19	0.26	0.29	0.18	0.18	0.24	0.11	0.18	0.15	0.27	0.27	0.26
HORVU3Hr1G025090	2.54	2	2.41	2.04	2.11	2.25	2.46	2.12	1.16	1.08	0.76	1.05	4.17	2.77	3.33	2.92	2.56	3.08	3.33	3.06	3.2	3.28	2.88	2.79	3.05	2.28	5.47	5.42	5.97	4.93	2.95	2.34	2.55	2.82	4.31	3.57	3.16	3.01	2.32	3.1	3.75	3.73	3.34	3.38	3.28	5.14	5.52	3.49	4.45
HORVU3Hr1G025400	2.08	1.11	1.63	1.57	2.35	2.4	1.71	2.14	2.29	1.78	2.12	2.86	1.48	1.08	1.39	1.06	1.47	0.81	0.81	0.69	0.79	0.98	0.8	0.49	0.96	1.18	1.14	0.75	0.98	0.99	1.18	1.49	0.79	0.9	0.56	1.6	0.5	0.46	1.11	1.18	1.73	1.47	0.61	0.78	0.75	0.57	0.88	0.58	0.52
HORVU3Hr1G026210	6.77	6.48	5.94	5.68	4.35	3.91	4.27	4.3	5.8	5.48	5.87	5.27	3.24	3.56	4.53	4.37	4.53	4.04	3.48	3.26	3.06	3.05	5.33	5.16	4.62	4.76	4.28	5.15	4.62	4.7	4.1	3.74	4.25	4.43	4.78	4.48	4.52	3.67	4.37	4.59	6.33	5.99	5.97	5.07	5.14	4.95	4.03	4.01	4.6
HORVU3Hr1G026820	0	0	0	0	0	0	0	1.43	0	0	0	0	0	0	0	0	0	0.82	0	0	0.72	0.73	0	0.74	0.67	0	0	1.39	0.67	0	0	0	0	0	0	0	0	0	0	0	0	0	2.13	0	0	0	0	1.65	0
HORVU3Hr1G029020	45.93	46.61	47.14	46.83	39.97	35.85	36.52	34.02	38.53	41.65	43.82	40.98	33.97	28.87	30.41	31.56	30.8	29.76	28.23	30.33	32.76	27.76	27.53	25.33	25.44	25.93	31.76	31.63	30.55	33.59	30.97	30.19	28	26.18	26.59	28.51	28.27	27.1	23.35	25.43	24.78	32.62	26.08	25.64	27.42	29.66	34.08	29.78	28.93
HORVU3Hr1G029160	18.41	16.97	14.28	13.3	21.83	20.92	20.23	23.39	14.43	17.72	17.77	16.87	17.67	18	17.95	18.79	18.27	18.71	15.76	15.97	17.21	17.38	10.18	13.31	14.41	15.13	17.59	18.73	19.39	17.4	14.57	13.37	13.3	15.56	16.01	15.03	13.7	13.9	17.75	14.7	20.47	17.28	15.05	10.16	11.61	11.91	15.38	13.89	17.08
HORVU3Hr1G029300	5.86	5.96	6.5	6.32	6.7	6.5	6.78	6.38	6.92	6.67	6.14	6.01	7.13	7.14	6.92	6.6	7.04	6.08	6.29	6.38	5.73	6.44	6.55	6.74	7.03	7.53	8.45	6.55	7.13	7.56	6.57	6.64	6.59	6.56	6.66	6.17	6.19	6.88	6.77	6.93	6.62	6.33	6.14	6.6	6.28	6.15	7.6	6.44	6.87
HORVU3Hr1G029810	0.05	0.06	0.06	0.14	0.06	0.13	0.18	0.12	0	0.02	0.07	0.09	0.07	0.07	0.07	0.3	0.07	0.14	0.23	0.13	0.06	0.21	0.06	0.07	0.14	0.08	0.35	0.3	0.19	0.24	0.09	0.11	0.19	0.2	0.07	0	0.14	0	0.07	0	0	0.18	0	0.18	0.55	0.06	0	0.05	0.11
HORVU3Hr1G029820	0	0	0	0	0	0.11	0.12	0	0	0.11	0	0.11	0	0	0.12	0	0.37	0	0	0	0	0	0	0.11	0	0	0	0	0	0.22	0	0.11	0	0.11	0	0	0	0	0	0	0	0	0	0	0	0	0	0	0
HORVU3Hr1G029840	0.1	0	0.19	0.1	0.11	0.11	0	0.22	0.12	0.12	0	0.12	0	0.12	0	0.13	0.12	0	0.12	0.24	0.11	0.12	0.12	0	0	0.12	0	0.11	0.21	0.11	0	0	0	0	0	0	0	0	0	0	0	0	0	0.65	0	0	0	0	0.29
HORVU3Hr1G030040	35.79	36.27	35.47	35.2	31.35	32.62	32.4	33.01	41.92	43.79	42.91	42.89	57.63	59.22	50.59	50.75	49.84	51.78	47.68	46.7	46.99	45.14	48.2	47.13	45.9	49.95	40.01	38.73	37.59	37.29	41.12	38.78	40.06	40.7	50.09	48.58	47.56	45.33	50.09	47.95	53.76	43.49	45.43	45.51	44.92	49.33	48.08	51.05	47.1
HORVU3Hr1G030310	0.18	0.13	0.14	0.2	0.08	0.15	0.03	0.03	0.1	0.03	0.07	0.07	0.04	0.04	0.04	0.04	0.07	0.07	0.08	0.09	0.18	0.08	0.07	0.07	0.07	0.15	0.12	0.06	0.09	0.11	0.03	0.02	0.05	0.07	0.17	0.15	0.07	0.11	0.11	0.1	0.11	0.1	0.1	0.19	0.14	0.09	0.13	0.13	0.09
HORVU3Hr1G030520	9.54	9.65	9.81	10.02	8.03	7.4	7.29	5.17	8.8	7.16	8.79	10.19	6.15	5.66	3.53	3.41	7.62	6.59	6.33	5.82	4.81	3.59	5.6	4.63	5.13	5.89	7.32	6.95	6.76	5.17	6.28	6.29	4.73	5.35	5.29	4.02	4.2	4.28	5.66	4.1	6.27	6.5	7.04	4.12	2.43	4.5	6.75	5.33	6.23
HORVU3Hr1G030670	0.35	0.4	0.76	0.45	0.29	0.23	0.44	0.42	0.99	0.58	0.72	0.57	0.12	0.1	0.29	0.04	0.09	0.06	0.41	0.19	0.24	0.28	0	0	0.09	0	0.16	0.26	0.08	0.24	0	0	0.02	0	0	0	0.03	0	0	0	0	0	0	0	0	0	0	0	0
HORVU3Hr1G030900	71.13	70.24	70.58	69.15	71.55	71.2	72.06	71.25	78.65	82.85	78.06	80.62	76.04	73.51	57.72	56.4	60.27	59.66	59.28	51.6	55.88	55.68	49.07	51.69	49.44	47.98	62.52	66.91	66.22	65.32	48.05	47.9	46.96	47.7	36.23	38.44	35.4	34.85	38.44	37.2	37.83	39.56	38.59	41.74	40.08	43.96	43.1	46.18	47.87
HORVU3Hr1G031620	0	0	0	0	0	0	0	0	0	0	0	0	0	0	0	0	0	0	0	0	0	0	0	0	0	0	0	0	0	0	0	0	0	0	0	0	0	0	0	0	0	0	0	0	0	0	0	0	0
HORVU3Hr1G031740	0.37	0.36	0.41	0.29	0.31	0.29	0.2	0.37	0.51	0.54	0.47	0.67	0.36	0.36	0.39	0.29	0.27	0.42	0.32	0.39	0.41	0.18	0.41	0.4	0.23	0.18	0.3	0.41	0.42	0.32	0.23	0.39	0.27	0.25	0.21	0.26	0.24	0.22	0.32	0.22	0.31	0.24	0.25	0.2	0.56	0.37	0.15	0.14	0.36
HORVU3Hr1G032420	67.27	63.54	65.91	68.13	78.73	81.73	76.59	78.02	67.47	68.85	70.44	70.5	74.58	70.19	68.25	67.02	67.24	69.3	71.84	71.35	70.9	72.65	56.53	53.99	55.41	51.06	54.62	55.69	55.9	55.16	55.51	53.02	54.34	54.23	41.71	43.09	44.7	39.72	41.96	45.59	41.63	42.17	42.03	45.72	43.42	51.01	50.84	46.76	48.12
HORVU3Hr1G032650	0	0	0	0	0	0.08	0.07	0.04	0	0	0	0	0	0	0	0	0	0.04	0	0	0.04	0	0	0	0	0	0	0	0.02	0	0	0.11	0	0	0	0	0	0	0	0	0	0	0	0	0	0	0	0.06	0
HORVU3Hr1G033410	3.75	4.24	4.57	4.64	5.43	4.38	5	5.29	5.63	5.4	5.78	4.52	3.47	5.64	2.71	5.35	4.45	3.25	5.72	3.15	5.68	4.84	4.97	4.48	3.52	4.14	6.33	6.61	6.08	6.29	5.5	6.03	6.58	4.08	3.72	3.64	4.85	6.69	6.81	6.65	4.19	6.18	5.42	5.75	3.61	8.72	5.03	5.12	5.74
HORVU3Hr1G034750	71.22	70.51	72.5	71.47	89.18	87.52	85.49	84.58	78.63	77.14	80.63	76.69	64.77	67.85	72.55	71.19	70.35	71.41	72.5	75.58	75.41	73.76	45.97	47.46	47.95	45.48	49.65	47.53	47.77	49.45	46.73	47.42	46.64	46.07	40.98	40.88	39.1	39.22	41.08	37.83	39.49	39.16	38.44	37.89	36.1	42.95	40.9	44.84	41.81
HORVU3Hr1G034760	0.56	0.65	0.54	0.5	0.63	0.69	0.77	0.72	0.47	0.5	0.49	0.36	0.67	0.6	0.73	0.63	0.62	0.53	0.5	0.5	0.42	0.53	0.36	0.34	0.23	0.46	0.7	0.77	0.7	0.82	0.31	0.37	0.44	0.44	0.36	0.3	0.32	0.44	0.23	0.31	0.34	0.32	0.35	0.48	0.41	0.51	0.17	0.36	0.34
HORVU3Hr1G035380	53.82	54.53	55.12	55.26	60.05	57.88	56.88	61.22	69.23	70.18	68.23	69.99	70.37	70.05	69.13	70.48	68.55	70.83	74.35	73.05	73.42	75.17	72.74	71.29	72.19	70.6	72.28	76.08	74.71	76	77.2	78.01	79.17	78.06	83	83.01	82.12	81.13	79.76	81.56	85.87	79.74	82.42	80.42	84.56	92.14	89.59	92.81	90.11
HORVU3Hr1G035850	27.26	26.58	26.59	27.18	28.42	29.33	29.82	29.83	24.75	23.64	24.96	24.58	26.61	27.32	28.07	28.41	27.75	28.29	29.34	28.55	29.04	29.31	26.53	26.51	26.33	27.64	28.23	28.39	29.31	29.32	27.57	27.06	27.37	27.11	23.56	23.12	22.55	22.7	22.55	20	21.31	25.82	26.87	23.45	24	26.72	25.19	24.6	24.46
HORVU3Hr1G037170	2.83	2.47	2.99	2.21	5.42	5.57	6.39	5.46	2.16	2.06	1.61	1.64	4.47	4.34	3.1	3.09	2.38	3.54	3	2.95	2.81	3.28	1.2	1.09	1.54	1.35	1.89	1.6	1.34	2.03	1.32	1.41	1.25	1.23	0.54	0.67	0.6	0.87	0.65	1.14	0.55	0.72	0.88	0.55	0.57	0.69	1.2	1.07	0.51
HORVU3Hr1G037310	10.54	11.59	11.59	11.24	13.94	13.83	14.36	14.18	13.72	12.75	13.28	13.57	16.62	15.76	13.68	16.51	14.65	14.69	14.94	14.59	15.23	15.48	18.33	19.09	18.48	19.73	16.24	15.79	15.27	16.87	16.38	17.27	17.91	16.23	18.6	18.93	19.63	18.98	16.57	19.55	18.4	16.25	18.08	18.03	18.16	17.77	17.48	20.14	16.76
HORVU3Hr1G038050	6.55	6.53	6.32	7.62	9.86	8.91	9.39	9.83	10.14	9.8	9.08	10.14	7.12	6.53	6.38	6	5.86	6.13	4.82	4.67	4.71	4.52	3.53	2.59	2.75	3.22	2.89	3.33	3.7	4.11	3.63	2.78	4.72	3.57	1.55	1.74	1.95	2.3	2.09	2.38	2.22	2.15	2.03	1.69	0.62	2.08	2.89	1.95	2.37
HORVU3Hr1G038170	18.82	18.89	20.43	20.69	20.42	20.93	20.16	18.9	17.15	17.37	16.97	16.83	24.16	25.43	22.87	19.03	22.07	20.4	21.71	21.77	22.2	22.12	30.98	30.02	29.17	28.7	34.39	33.05	31.7	33.31	30.16	29.44	29.89	28.86	30.68	30.51	29.01	31.07	26.63	30.59	32.63	29.79	31.53	29.47	28.36	33.3	31.01	29.71	30.52
HORVU3Hr1G038430	0.31	0.36	0.38	0.2	0.2	0.26	0.08	0.22	0.18	0.09	0.23	0.21	0.13	0.19	0.19	0.26	0.41	0.26	0.05	0.21	0.11	0.09	0.21	0.18	0.03	0.21	0.3	0.33	0.35	0.38	0.21	0.06	0.12	0.09	0.06	0.11	0.09	0.19	0	0	0	0.17	0	0.25	0.17	0.23	0.16	0.3	0.23
HORVU3Hr1G038480	0.35	0.52	0.64	0.55	0.57	0.45	0.47	0.46	0.46	0.61	0.34	0.37	1.49	1.27	0.93	1.13	0.89	1.28	0.92	0.7	1.06	0.89	0.82	0.87	0.98	0.8	1.42	1.11	1.14	1.08	1.16	1.27	1.28	1.12	0.52	0.86	0.79	1.01	0.65	0.72	1.01	0.83	0.72	0.9	0.72	0.75	1.17	0.91	0.78
HORVU3Hr1G038490	10.84	11.73	11.97	10.68	10.66	10.69	10.54	10.64	11.14	11.56	10.39	10.35	27.18	27.2	21.04	19.65	20.05	19.44	18.35	19.71	19.88	18.93	20.23	21.18	21.81	19.92	16.71	16.93	17.55	16.9	16.69	16.4	16.93	15.85	24.2	24.21	25.08	24.55	23.75	24.64	24.49	20.98	19.35	19.22	19.99	24.38	23.16	25.06	23.66
HORVU3Hr1G039160	3.21	2.92	3.22	3.21	2.35	2.71	2.66	2.62	3.03	2.92	3.08	2.71	1.8	1.32	1.85	1.62	1.32	1.29	1.67	1.41	1.31	1.13	0.6	0.66	0.69	0.56	0.7	0.62	0.66	0.62	0.69	0.5	0.6	0.53	0.29	0.39	0.35	0.22	0.38	0.16	0.28	0.26	0.27	0.29	0.26	0.6	0.19	0.34	0.34
HORVU3Hr1G039400	33.08	29.85	32.37	30.86	38.11	37.14	37.23	36.74	30.91	31.14	29.25	30.08	45.59	44.07	38.46	36.13	36.75	37.89	38.39	38.3	38.45	38.28	37.32	36.3	36.63	36.63	49.13	50.29	46.69	47.41	36.19	37.37	35.35	35.83	34.56	33.33	32.69	34.17	32.57	30.79	33.35	29.89	31.54	32.4	29.02	36.54	39.22	35.76	36.77
HORVU3Hr1G041430	0.73	0.9	1.06	0.9	0.63	0.58	0.75	0.48	0.47	0.49	0.56	0.8	1.52	0.96	0.87	1.03	0.8	0.96	0.68	0.91	1.01	0.46	0.82	0.6	0.72	0.73	1.15	1.2	1.4	1.04	0.54	0.69	0.75	0.69	0.51	0.39	0.27	0.54	0.28	0.8	0.81	1.23	0.63	0.96	0.48	0.88	0.34	0.89	0.44
HORVU3Hr1G042140	1.69	1.62	1.45	1.62	1.95	1.89	1.53	2.18	1.74	1.58	1.67	1.86	2.02	2.59	1.77	1.89	1.83	2.14	2.02	2.16	2.23	2.22	1.6	1.72	1.15	1.8	2.22	2.2	1.71	2.33	2.4	2.43	1.85	2.63	2.01	1.5	1.68	1.33	1.21	1.98	1.8	2.13	1.96	1.74	2.05	2.79	1.58	2.24	2.18
HORVU3Hr1G042500	37.49	36.61	36.37	36.28	42.43	41.7	41.46	41.44	38.89	39.46	38.25	37.53	47.08	44.77	41.35	41.38	41.39	40.69	51.09	51.45	53.52	48.76	41.87	43.64	44.79	45.47	39.37	40.14	36.11	39.4	39.34	41.12	42.84	42.46	43.26	46.18	43.92	43.49	44.45	44.54	46.13	42.46	40.84	41.53	39.67	45.21	42.58	43.26	41.46
HORVU3Hr1G042790	31.46	32.77	32.15	30.97	32.76	32.16	31.92	31.25	27.06	29.14	30.58	28.33	27.65	27.83	27.92	26.55	26.45	26.74	27.69	27.61	25.9	28.9	27.18	30.24	30.74	29.66	31.77	29.89	30.16	29.43	28.55	27.99	28.87	27.43	31.04	30.05	31.07	30.1	33.02	30.76	29.94	30.6	27.83	30.09	26.63	31.11	29.2	30.58	29.61
HORVU3Hr1G043530	12.56	12.11	13.01	12.87	14.86	15.17	14.17	13.7	10.83	11.73	10.91	11.92	15.85	15.31	13.95	14.08	14.07	14.83	16.21	16.34	16.31	15.96	11.54	11.7	11.74	11.56	13.4	11.82	13.07	12.16	10.84	11.12	12.21	11.07	15.02	15.73	15.63	16.4	16.25	14.06	15.65	16.68	12.96	14.12	13.05	18.53	20.06	17.54	18.17
HORVU3Hr1G044640	63.66	61.81	62.03	62.82	54.79	54.29	54.77	52.74	74.37	73.52	73.2	74.54	46.71	46.03	49.68	49.09	47.67	46.92	53.83	53.8	53.62	54.05	45.2	41.99	43.57	44.3	39.59	39.81	40.78	40.36	49.2	46.69	46.32	45.81	39.29	40.65	40.77	39.46	38.33	42.5	38	38.77	38.34	37.29	38.46	42	39.39	39.53	39.21
HORVU3Hr1G045080	0	0	0	0	0	0	0	0	0	0	0	0	0	0	0	0	0	0	0	0	0	0	0	0	0	0	0	0	0	0	0	0	0	0	0	0	0	0	0	0	0	0	0	0	0	0	0	0	0
HORVU3Hr1G045680	44.08	42.97	41.53	43.77	48.12	47.62	49.81	46.93	45.21	44.68	43.67	45.77	49.34	48.71	45.38	43.32	42.18	44.54	46.95	49.92	50.16	51.58	43.82	43.42	43.6	45.45	42.13	39.64	43.42	42.29	36.84	39.68	37.09	38.12	37.33	37.66	36.22	43.71	37.49	35	41.51	38.92	38.44	36.02	36.96	43.17	41.33	40.48	45.32
HORVU3Hr1G045900	5.65	5.53	5.45	5.3	7.81	7.95	7.35	6.93	6.25	5.98	6.53	5.94	6.87	6.87	6.37	6.4	6.63	6.52	6.42	6.26	6.58	6.44	4.33	4.85	4.4	4.93	5.61	5.63	5.51	5.57	4.74	4.35	4.48	5.3	4.49	4.99	4.82	5.52	4.54	4.18	5.33	4.15	4.39	4.3	4.05	4.6	4.86	6.06	5.18
HORVU3Hr1G046180	11.69	12.2	12.37	11.83	12.31	11.66	12.6	11.8	11.47	11.73	12.1	12.01	15.15	15.13	13.49	13.68	13.07	13.29	14.91	14.41	14.2	13.58	15.62	15.51	15.73	15.42	17.31	18.33	18.22	18.42	15.64	15.22	14.03	15.4	13.76	13.59	14.25	13.7	14.24	14.6	12.78	13.99	13.28	12.14	13.57	14.43	14.62	14.17	14.21
HORVU3Hr1G046190	0	0	0	0	0	0	0	0	0	0	0	0	0	0	0	0	0	0	0	0	0	0	0	0	0	0	0	0	0	0	0	0	0	0	0	0	0	0	0	0	0	0	0	0	0	0	0	0	0
HORVU3Hr1G046200	0	0.09	0.07	0	0.05	0	0.05	0.05	0.11	0	0.11	0	0.06	0.06	0.12	0	0.09	0	0	0	0	0	0	0	0	0	0.05	0.05	0.18	0.1	0.06	0	0	0	0	0	0	0	0	0	0	0	0	0	0	0	0	0	0.14
HORVU3Hr1G047160	21.74	21.3	22.2	22.06	21.54	20.43	21.24	19.89	22.87	21.57	22.64	21.62	27.51	27.98	24.1	24.67	24.32	23.62	28.02	26.57	26.08	27.11	33.62	31.12	34.15	31.87	31.06	30.52	31	29.89	34.39	33.34	33.68	33.82	31.93	31.62	31.84	30.73	29.9	32.24	31.74	30.51	30.8	31.57	30.34	32.8	31.54	32.56	29.63
HORVU3Hr1G047530	15.48	13.81	14.85	14.93	12.48	13.4	11.79	13.48	14.75	13.67	15.34	13.74	17.95	17.06	16.45	15.8	14.82	15.53	16.31	15.27	15.17	16.51	18.01	19.6	17.35	18.02	24.08	22.32	22.56	23.24	20.18	20.11	22.25	21.43	23.36	19.89	19.56	22	22.03	21.74	22.22	25.05	20.66	18.49	22.88	20.33	20.07	19.33	20.25
HORVU3Hr1G048470	0	1.78	0	1.77	0	0	0	0	0	0	0	0	0	0	1	0	1.23	0	1.15	0	0.17	0	2.75	0	0	0	0	0	0	0	0	0	0	0	0.94	1.89	0.04	0	0	2.65	0	0	0	2.28	1.38	0	0	0	0
HORVU3Hr1G051130	0	0	0	0	0	0	0	0	0	0	0	0	0	0	0	0	0	0	0	0	0	0	0	0	0	0	0	0	0	0	0	0	0	0	0	0	0	0	0	0	0	0	0	0	0	0	0	0	0
HORVU3Hr1G052220	6	1.62	0	0	0	0	0	0	0	0	0	0	0	0	0	0	0	4.26	0	0	3.78	6	0	1.15	0	2.55	0	0	0	0	2.9	0	0	0	0.92	0.53	5.6	0	1.64	0	2.3	17.96	0	0	8.44	0	4.81	3.19	3.82
HORVU3Hr1G052240	0	1.17	0	1.47	0	0	0	1.12	0	0	0	1.23	0	0	0	0	2.62	0	1.53	0	0	0	0	0	0	0	0	1.65	0	1.46	0	0	0	0	0	0	0	0	0	0	0	0	0	0	0	0	0	0	3.24
HORVU3Hr1G052320	0.37	0.14	0.23	0.15	0.32	0.63	0.42	0.46	0.16	0.16	0.3	0.2	0.38	0.39	0.31	0.26	0.28	0.29	0.22	0.17	0.27	0.31	0.55	0.65	0.46	0.76	0.48	0.33	0.46	0.34	0.19	0.09	0.18	0.15	0.52	0.24	0.55	0.33	0.44	0.58	0.37	0.46	0.47	0.72	0.39	0.31	0.7	0.6	0.54
HORVU3Hr1G052470	3.68	3.31	3.35	3.31	3.66	3.74	3.24	3.38	2.43	2.32	2.54	2.56	6.05	6.02	6.84	6.77	6.74	6.49	8.09	7.82	7.91	7.88	11.8	12.23	12.37	12.53	10.25	10.11	10.44	10.18	11.52	10.75	11.17	11.47	14.69	14.84	14.94	13.83	16.6	13.98	15.34	16.65	16.94	17.05	15.49	13.75	13.5	14.23	13.69
HORVU3Hr1G052520	0.93	0.92	1.01	1.15	0.97	1.14	1.34	0.76	0.68	0.75	0.76	0.71	3.25	2.69	4.58	3.47	3.43	3.69	4.18	4.4	4.1	4.36	9.62	9.18	8.42	8.22	11.91	10.94	12.13	11.8	11.59	10.56	9.29	10.77	13.11	13.01	12.32	11.54	12.74	13.28	13.02	11.72	11.42	10.9	13.47	12.07	11.34	12.85	13.87
HORVU3Hr1G054250	5.64	5.71	6.68	6.56	7.02	6.63	6.85	7.38	6.85	7.07	7.17	6.54	7.8	7.82	6.08	5.53	6.25	5.73	5.98	5.93	5.06	6.16	8.43	7.59	7.31	7.83	7.84	7.59	7.44	8.12	7.32	7.42	7.32	6.56	8.83	8.5	7.2	7.4	8.14	8.24	8.27	6.5	9.46	8.61	7.02	8.35	8.22	8.68	8.47
HORVU3Hr1G054640	42.68	42.2	41.67	44.15	57.43	59.06	59.32	58.2	37.67	37.77	37.22	36.95	68.32	69.13	61.06	64.83	64.86	62.43	66.14	65.39	65.68	64.46	71.03	72.3	71.47	72.19	69.74	70.66	71.73	70.06	73.52	73.99	73.65	73.62	69.56	70.75	70.04	66.95	70.67	71.71	67.16	68.55	68.38	75.29	70.44	82.15	72.51	77.19	77
HORVU3Hr1G055420	1.75	1.86	1.8	1.83	2.21	1.91	2.05	1.81	1.82	1.77	1.49	1.54	1.89	2.2	1.18	1.34	1.38	1.07	1.27	1.59	1.08	1.02	1.2	1.2	1.51	1.28	1.41	1.45	1.75	1.38	1.19	1.19	1.17	0.9	1.49	1.31	1.28	1.51	1.56	1.42	1.53	1.23	1.11	1.25	1.22	2.06	1.73	1.06	1.55
HORVU3Hr1G055620	3.12	2.79	2.77	2.54	3.13	3.35	3.55	3.42	2.29	2.59	2.67	2.41	7.52	7.69	6.81	7.84	8.16	7.3	7.83	7.85	7.56	7	16.54	16.19	17.37	15.67	11.83	11.97	12.57	12.05	15.14	15.6	15.01	15.65	21.34	21.87	21.12	20.44	21.45	24.07	23.61	20.52	21.29	22.48	21.94	20.31	19.6	20	17.69
HORVU3Hr1G055700	29.09	30.29	30.38	30.46	31.79	31.85	31.38	30.61	44.09	45.08	43.27	43.66	34.53	32.97	26.72	26.08	26.02	26.33	23.58	24.05	24.07	24.48	26.41	25.31	25.66	26.12	23.73	23.61	21.46	22.34	27.56	26.39	27.21	27.04	22.85	24.18	23.06	21.96	22.04	22.27	21.3	19.12	20.12	17.42	19.61	21.72	18.29	18.19	19.4
HORVU3Hr1G055730	65.5	67	66.32	65.68	77.74	71.87	71.45	74.23	72.49	68.65	70.87	70.03	104.78	101.83	74.78	71.11	73.51	73.77	76.04	76.03	76.07	76.66	84.22	81.94	78.91	77.43	83.86	83.04	83.67	84.88	75.49	77.27	74.65	76.76	82.7	81.66	81.04	76.13	82.6	80.43	78.29	73.81	63.68	65.25	72.47	82.86	87.28	84.12	90.25
HORVU3Hr1G055930	0	0	0	0	0	0	0	0	0	0	0	0	0	0	0	0	0	0	0	0	0	0	0	0	0	0	0	0	0	0	0	0	0	0	0	0	0	0	0	0	0	0	0	0	0	0	0	0	0
HORVU3Hr1G056100	4.21	3.71	3.88	4.04	4.59	4.51	4.62	4.76	2.5	2.31	2.34	2.51	21.76	21.45	18.77	17.07	19.07	18.1	26.17	26.45	25.89	27.76	46.6	47.97	48.01	46	45.62	46.68	46.13	45.24	40.64	39.87	42.2	40.52	45.83	46.48	45.9	44.64	44.56	46.05	45.12	47.72	45.78	46.06	47.64	38.65	39.15	37.93	38.83
HORVU3Hr1G057090	6307.77	6352.15	6381.4	6374.37	2715.79	2720.01	2723.16	2717.07	8073.39	8122.56	8121.79	8083.47	1080.78	1089.81	1209.17	1210.14	1232.93	1227.82	973.46	954.75	970.97	964.27	693.28	693.83	705.66	696.85	682.86	690.43	685.82	688.3	1090.07	1081.32	1089.41	1083.9	588.86	595.11	590.26	601.04	581.07	588.99	587.02	640.09	611.79	617.86	636.59	693.59	697.52	698.63	678.45
HORVU3Hr1G057200	33.35	33.31	33.18	33.35	33.08	31	30.74	31.28	32.17	33.32	33.05	33.64	34.71	32.67	41.11	43.25	42.37	42.57	36.55	36.22	36.84	35.96	37.2	37.83	38.56	38.08	38.63	38.93	38.42	37.4	41.23	39.22	41.13	40.72	23.83	24.48	23.74	24.84	25.42	23.74	24.05	28	29.83	32.38	29.73	25.52	26.97	24.57	25.16
HORVU3Hr1G057440	5.81	5.77	6.66	6.33	4.36	4.29	4.01	3.88	4.83	4.77	6.27	5.53	5.42	5.5	4.4	5.03	4.82	4.04	5.09	5.02	4.52	4.46	4.35	3.3	3.99	3.89	5.95	4.98	6.63	5.22	4.41	5.45	5.59	5.7	2.17	2.08	2.1	1.77	4.17	2.88	3.69	3.13	2.59	1.71	2.88	4.53	3.32	4.42	2.94
HORVU3Hr1G057560	0	0.02	0.09	0.02	0	0	0	0	0.02	0.04	0.06	0	0.02	0	0	0	0	0	0	0	0.06	0.02	0	0	0	0	0	0.02	0	0	0.04	0	0	0.06	0	0	0	0	0	0	0	0	0	0	0	0	0.06	0	0
HORVU3Hr1G057630	0	0	0.03	0.06	0.03	0.03	0	0	0.03	0.04	0.07	0.04	0	0	0	0.04	0	0	0.03	0.03	0.03	0.03	0	0	0	0	0	0	0	0.03	0	0	0	0	0	0	0	0	0	0	0	0	0	0	0	0	0	0	0
HORVU3Hr1G057680	0.26	0.25	0.28	0.24	0.13	0.16	0.1	0.12	0.25	0.22	0.21	0.24	0.12	0.17	0.17	0.14	0.12	0.15	0.1	0.05	0.09	0.12	0.22	0.18	0.14	0.13	0.25	0.22	0.23	0.32	0.15	0.17	0.23	0.19	0.26	0.24	0.35	0.15	0.32	0.19	0.32	0.23	0.33	0.26	0.45	0.24	0.25	0.28	0.26
HORVU3Hr1G058740	0.22	0.31	0.35	0.52	0.15	0.03	0.06	0.16	0.11	0.27	0.19	0.02	0.07	0.29	0.1	0.08	0.17	0.36	0.23	0	0.07	0.14	0.17	0	0.07	0.21	0.18	0.14	0	0.22	0.12	0.16	0.12	0.3	0.09	0.32	0	0	0.62	0.11	0	0.1	0	0	0	0	0.62	0	0
HORVU3Hr1G059440	3.33	3.03	2.94	2.8	3.52	3.57	3.32	3.28	3.07	2.51	2.95	3.36	2.96	3.31	3.68	3.94	3.91	4.26	3.87	3.44	3.66	3.63	3.78	3.57	3.91	3.48	3.05	3.26	2.86	3.02	3.47	3.33	3.5	2.83	2.58	2.84	3.09	3.09	2.47	3.37	2.8	2.55	3.09	2.22	2.76	2.71	2.66	3.06	2.92
HORVU3Hr1G059610	13.59	13.65	14.49	15.41	14.65	15.02	13.53	11.2	11.64	12.09	12.63	10.97	21.96	20.19	17.61	14.53	16.05	17.93	15.52	15.59	16.04	15.78	15.8	17.25	17.34	16.3	21.45	20.85	21.01	18.77	16.59	15.87	18.91	16.22	21.63	21.9	22.65	23.35	19.92	22.38	19.7	18.23	16.15	18.38	22.28	22.18	20.83	18.84	20.46
HORVU3Hr1G060640	11.09	11.45	12.02	12.44	11.02	11.49	11.21	9.73	10.89	12.4	12.52	13.93	12.75	11.63	12.48	9.06	10.13	10.89	9.4	7.41	8.32	8.27	12.87	10.12	12.69	9.91	11.1	10.61	11.4	11.6	10.23	11.06	10.82	9.99	11.05	9.62	10.34	11.27	11.26	10.85	10.6	12.76	12.64	10.95	8.06	10.16	9.02	8.26	10.54
HORVU3Hr1G061560	0.57	0.33	0.4	0.39	0.53	0.57	0.45	0.46	0.49	0.85	0.22	0.48	0.94	0.88	0.85	0.62	0.69	0.77	1.17	1.03	0.81	0.57	1.98	1.94	1.79	1.81	2.36	2.4	1.89	1.94	2.51	2.02	1.92	1.93	3.35	3.48	3.02	2.55	3.75	4.31	3.46	4.62	4.19	3.75	3.18	3.23	2.64	3.46	2.49
HORVU3Hr1G061730	9.63	11.74	11.66	10.55	10.74	8.36	9.72	9.19	9.32	12.54	13.8	11.41	7.84	6.13	11.37	9.59	11.06	10.54	7.7	9.14	10.7	9.24	6.29	5.99	5.79	5.57	4.78	4.03	5.32	4.93	6.14	7.06	6.11	5.8	5.77	6.28	8.38	6.16	5.55	9.19	8.91	3.88	4.29	5.37	2.86	4.51	5.17	5.23	4.43
HORVU3Hr1G061750	27.88	32.26	31.8	30.94	28.04	29.35	28.38	29.56	29.79	32.3	30.79	30.21	23.72	22.17	25.6	26.61	26.38	24.21	26.37	25.99	22.3	23.39	19.01	18.48	18.18	16.69	20.95	19.04	18.69	19.1	19.31	16.01	19.06	16.95	14.97	16.63	16.24	13.73	16.81	13.35	16.02	16.78	13.34	16.94	18.19	18.09	15.51	18.48	18.55
HORVU3Hr1G062570	10.97	13.43	10.49	11.97	4.08	4.44	4.03	5.54	13.29	16.03	13.65	14.97	3.26	3.23	4.6	5.27	4.93	5.04	3.61	3.69	4.12	4.6	1.34	1.39	1.22	1.68	2.03	2.49	1.96	2.44	2.25	1.93	2.35	2.17	0.71	1	0.76	0.46	0.68	1.47	0.9	1.27	1.31	1.44	1.71	0.65	0.68	1.45	1.01
HORVU3Hr1G064110	57.02	55.94	54.56	56.62	59.15	63.94	63.8	61.41	34.66	36.3	37.49	36.95	89.1	89.94	84.09	82.98	86.59	85.41	70.58	71.06	74.4	75.85	105.46	103.6	104.76	105.08	117.77	117.03	118.83	119.6	97.79	97.87	100.56	100.49	101.09	102.2	105.41	102.41	99.22	104.76	107.07	98.14	102.65	113.08	100.29	105.69	98.09	100.99	100.56
HORVU3Hr1G064120	2.89	4.19	2.47	4.98	2.15	2.29	3.86	2.4	5.37	5.24	2.78	3.91	1.89	4.39	3.38	3.79	2.67	4.83	5.47	3.03	2.01	3.88	2.85	3.66	3.29	2.98	1.63	4.09	2.8	2.27	1.61	1.58	2.69	1.71	1.45	1.29	0.86	3.63	1.22	1.87	3.12	1.03	1.08	1.2	0.95	0.96	2.24	1.85	1.13
HORVU3Hr1G064370	18.1	21	20.03	18.66	23.65	22.65	20.55	21.72	14.12	14.44	16.41	16.46	22.44	22.71	19.06	18.01	20.48	18.44	21.07	18.17	19.89	20.07	15.03	16.42	16.68	16.75	21.16	20	22.88	22.96	14.15	14.45	14.31	15.42	13.88	14.23	13	12.6	12.33	13.89	15.85	15.71	12.59	12.89	18.23	17.19	15.91	18.08	17.76
HORVU3Hr1G064390	8.08	7.48	8.2	7.77	8.98	8.32	8.36	7.71	7.29	7.3	6.95	7.4	8.78	8.92	8.76	8.47	7.72	8.27	8.28	8.81	9.44	8.45	14.57	13.02	14.89	13.83	12.88	12.31	11.95	12.69	13.98	13.32	13.74	13.45	23.98	23.33	23.69	22.2	23.54	23.41	21.67	22.32	21.63	20.66	22.59	21.45	20.19	18.07	18.34
HORVU3Hr1G064730	60.82	60.94	62.32	62.79	46.4	46.04	48.88	47.66	66.32	65.87	68.18	64	28.94	28.66	38.44	37.64	37.62	39.23	38.38	37.66	38.49	38.28	21.01	20.38	20.54	20.66	18.51	19.14	18.54	18.75	21.01	21.93	22.53	21.34	15.68	17.12	16.65	16.74	16.86	18.94	16.26	17.17	19.64	18.91	19.05	18.15	17.75	17.25	18.13
HORVU3Hr1G065840	2.24	2.44	2.27	1.66	2.4	3.46	2.47	1.97	2.09	1.86	2.87	2.18	1.84	2.06	2.31	1.94	2.43	1.82	1.7	1.09	1.59	1.73	1.1	0.69	1.4	1.05	2.11	2.15	1.36	1.48	0.79	0.77	1.09	1.8	1.23	0.64	0.65	1.24	0.96	0.55	0.61	0.84	0.97	0.55	1.78	0.73	1.62	0.56	1.19
HORVU3Hr1G066000	0.03	0	0	0	0	0	0.04	0	0	0	0	0	0	0	0.04	0.04	0	0.04	0	0	0	0	0	0.08	0	0.04	0	0	0	0	0	0	0	0	0.04	0	0	0	0	0	0.12	0	0	0	0	0	0	0	0
HORVU3Hr1G066020	33.48	35.04	35.41	35.3	40.98	40.04	39.65	39.72	36.12	36.3	36.78	36.91	46.98	47.12	40.25	40.7	39.22	41.39	45.03	44.11	44.96	44.36	41.21	41.92	41.86	43.5	43.45	43.23	44.39	44.78	39.72	39.61	41.16	41.06	36.55	36.85	38.13	35.24	36.37	34.13	34.93	36.18	38.76	36.06	39.61	45.01	41.27	43.35	43.71
HORVU3Hr1G066410	10.13	11.18	11.58	12.05	14.13	11.5	11.22	15.15	13.96	12.5	16.5	15.26	14.89	17.47	13.01	13.11	14.48	14.21	9.71	10.75	10.39	9.59	8.97	12.37	9	8.5	10.05	10.59	10.56	9.71	8.35	9.78	10.9	9.68	9.37	8.41	10.7	7.19	6.09	8.25	7.23	6.55	8.39	8.98	7.84	8.12	12.87	8.23	7.8
HORVU3Hr1G066720	7.67	7.18	7.85	7.89	9.27	8.53	8.33	9.02	6.16	7.08	6.89	6.83	7.75	8.19	9.04	7.97	8.12	9.33	8.72	8.19	9.22	8.63	7	7.34	7.01	6.6	7.8	7.36	7.57	7.82	6.79	7.21	6.96	6.99	5.4	5.57	5.53	6.15	5.92	6.18	8.27	7.53	6.05	6.64	5.8	6.85	7.01	6.84	6.86
HORVU3Hr1G066730	0	0	0.1	0	0	0	0	0	0	0	0	0	0	0	0	0	0.12	0	0	0	0	0	0	0.12	0	0	0	0.11	0	0	0	0	0	0	0	0	0	0	0	0	0	0	0	0	0	0	0	0	0
HORVU3Hr1G067020	223.94	223.31	225.3	235	174.06	183.68	160.95	164.59	325.28	340.92	330	319.83	115.24	114.45	95.32	98.77	100.21	97.61	86.75	87.14	92.56	98.87	55.61	56.32	59.58	63.57	46.46	44.28	42.95	37.9	79.16	73.54	76.77	74.31	48.87	43.37	44.21	43.07	52.32	44.4	43.17	53.04	43.52	48.68	47.09	46.93	40.57	59.34	51.08
HORVU3Hr1G067280	0.64	0.5	0.54	0.53	0.34	0.31	0.3	0.36	0.4	0.46	0.21	0.33	0.5	0.31	1.16	0.78	0.46	0.68	0.87	1.15	1.08	1.08	0.32	0.36	0.41	0.25	0.41	0.44	0.57	0.43	0.48	0.54	0.61	0.56	0.06	0.06	0.03	0.09	0.1	0.15	0.19	0.04	0.14	0	0.17	0.08	0.08	0.24	0.12
HORVU3Hr1G067580	0.22	0.15	0.16	0.24	0.68	0.29	0.3	0.47	0.21	0.33	0.48	0.36	0.48	0.42	0.24	0.32	0.37	0.37	0.74	0.53	0.28	0.5	0.18	0.58	0.1	0.08	0.64	0.47	0.33	0.46	0.23	0.28	0.13	0.25	0.25	0.11	0.23	0.22	0.4	0.31	0.29	0.4	0.04	0.41	0.64	0.28	0.04	0.26	0.56
HORVU3Hr1G067590	18.25	19.47	18.91	18.68	21.26	20.85	20.54	19.87	16.86	15.5	15.48	15.54	31.46	32.79	28.14	26.6	26.23	26.71	31.99	30.52	29.9	31.41	39.55	41.04	39.61	39.61	36.52	35.49	37.63	36.83	38.24	39.51	38.88	38.29	47.77	49.2	50.02	45.96	45.94	47.11	46.05	46.89	47.49	44.39	47.7	43.53	42.6	43.38	43.25
HORVU3Hr1G068140	0.3	0.54	0.54	0.52	1.16	1.23	1.03	1.2	0.46	0.66	0.48	0.53	3.58	3.29	3.11	2.54	2.95	3.05	4.45	2.97	3.72	3.12	2.05	2.44	1.99	2.38	7.15	6.04	6.19	6.37	3.35	2.69	3.32	2.38	1.22	1.1	1.02	0.84	0.86	1.09	1.63	1.76	2.3	1.59	1.4	0.89	1.04	1.5	1.25
HORVU3Hr1G068780	19.28	19.27	18.63	20.79	17.52	17.7	18.26	18.06	19.41	18.59	18.21	19.13	30.63	31.54	28.33	28.81	28.71	29.08	24.38	25.71	25.25	25.07	32.06	33.59	34.25	34.78	29.57	31.06	29.81	31.58	38.59	38.29	37.62	37.49	30.88	30.65	31.96	32.65	32.54	32.02	28.93	34.23	31.62	34.66	32.8	32.31	29.4	33.83	31.16
HORVU3Hr1G069000	11.59	11.5	10.97	11.35	15.49	16.31	15.71	16.21	10.95	11.06	10.06	11.16	18	14.74	14.5	15.09	14.41	15.03	15.87	16.58	16.49	17.2	15.4	17.41	16.84	17.09	16.8	18.41	19.68	20.05	17.48	18.36	16.73	16.71	15.42	17	16.35	13.06	15.86	15.51	15.19	16.51	11.9	11.91	16.09	18.46	14.8	17.57	16.8
HORVU3Hr1G069010	25.4	25.24	23.91	26.98	29.81	29.38	29.22	29.49	10.84	9.97	10.11	12.25	29.12	30.09	32.23	34.67	31.01	31.56	29.43	33.51	31.29	28.62	48.24	47.72	44.84	48.12	29.91	26.9	28.4	28.44	33.22	32.61	32.62	33.38	53.25	53.57	52.97	57.52	58.51	58.45	59.52	48.37	52.52	51.47	50.45	40.9	46.68	47.65	41.68
HORVU3Hr1G069140	0.53	0.6	0.64	0.36	0.07	0.07	0.11	0.14	0.88	0.78	0.56	1.15	1.93	1.18	0.41	0.67	0.32	0.69	0.49	0.5	0.59	0.67	1.64	1.34	1.22	2.11	0.17	0.11	0.07	0.21	0.58	0.67	0.75	0.87	0.84	0.65	0.93	0.6	0.99	1.3	0.36	0.66	0.9	1.5	0.65	0.78	0.4	0.48	0.77
HORVU3Hr1G069280	3.69	4.24	4.91	6.2	3.64	3.19	4.65	3.63	5.71	4.48	3.42	4.23	2.85	0.59	1.61	0.96	2.47	2.06	1.43	1.62	1.93	2.73	0.48	0.83	1.77	1.6	1.99	2.64	3.43	2.42	1.64	1.03	1.59	1.27	1.04	0.65	0.67	0	0.49	0.59	1.16	0	1.5	0.43	1.66	1.17	0.87	0.69	0.65
HORVU3Hr1G069290	233.31	232.82	233.51	229.32	164.86	165.32	167.3	164.02	199.68	200.63	200.87	205.3	57.22	58.14	64.92	64.01	60.38	60.91	64.14	65.11	59.58	58.92	41.44	40.17	40.25	40.11	44.95	41.54	42.62	43.34	38.33	37.48	37.69	39.11	32.63	33.22	36.9	34.01	31.38	34.26	31.13	39.38	42.22	36.46	37.53	33.91	37.98	35.88	36.86
HORVU3Hr1G069650	130.9	128.7	129.43	127.75	239.58	244.53	248.87	243.59	112.2	114.37	112.97	112.56	84.27	81	108.86	111.32	108.91	107.97	106.17	100.78	105.14	105.41	18.24	18.48	18.81	18.07	25.27	23.77	25.78	24.89	17.38	17.22	18.3	16.18	6.18	6.19	5.91	6.86	5.98	6.66	5.77	3.73	4.19	4.31	4.66	7.81	8.81	8.27	7.82
HORVU3Hr1G069710	0.02	0	0.01	0	0.01	0.03	0	0.02	0	0.01	0	0	0.01	0	0.01	0	0	0.04	0.02	0	0	0.01	0.01	0	0.01	0.01	0	0.01	0.02	0.03	0.04	0.02	0.01	0.05	0.02	0.04	0.03	0.08	0	0.04	0.04	0	0.03	0	0.03	0	0	0.09	0.06
HORVU3Hr1G069720	1.07	1.66	0.97	0.84	1.02	1.14	1.66	0.97	1.22	0.93	0.54	1.54	1.75	1.28	2	2.12	1.56	2.23	1.86	1.68	1.4	2.14	3.72	3.06	3.03	3.26	2.89	3.4	2.86	3.02	4.42	3.28	3.04	3.52	2.76	4.14	3.89	3.41	3.92	3.43	2.4	3.83	3.91	3.07	3.98	4.93	2.38	4.64	3.08
HORVU3Hr1G070040	5.69	5.87	6.15	6.21	7.34	7.04	6.92	7	6.03	6.53	6.12	6.18	6.26	6.1	6.3	6.11	6.36	5.52	7.01	6.44	5.69	6.26	4.54	4.11	4.39	4.62	4.59	4.7	4.62	4.7	4.63	4.04	3.89	4.05	3.98	4.07	3.56	3.63	3.92	3.94	3.6	3.94	3.1	3.29	3.78	3.5	3.83	3.7	3.81
HORVU3Hr1G070050	11.23	11.35	10.49	11.3	13.05	12.73	11.81	12.78	11.64	11.08	11.8	11.54	14.39	14.47	13.99	12.87	13.89	13.31	13.16	12.09	12.7	11.65	12.56	14.25	13.29	13.03	11.95	12.76	12.64	13.13	13.62	13.07	13.57	13.52	11.39	11.6	11	14.04	11.43	11.29	12.57	10.52	9.64	12.35	11.11	11.97	13.23	13.39	12.13
HORVU3Hr1G070060	3.21	3.79	2.92	3.15	1.93	2.06	1.44	2.08	2.26	1.46	1.79	1.62	0.94	1.2	1.51	1.02	1.57	1.47	1.16	1.15	0.55	0.99	0.89	0.6	0.82	0.8	1.22	1.51	1.1	1.02	0.73	0.67	0.72	0.68	0.61	0.53	0.94	1.15	0.92	0.88	0.38	1.16	1.31	0.91	1.03	0.41	1.17	0.91	1.12
HORVU3Hr1G070080	3.67	4.97	2.05	5.62	4.52	3.67	2.42	4.24	1.95	4.74	5.3	2.34	3.28	3.18	2.93	3.72	2.94	2.49	7.33	3.49	4.14	3.19	3.5	3.74	3.78	8.12	4.66	4.52	5.54	5.39	3.6	5.44	4.03	4.2	7.33	10.58	5.42	4.34	6.12	15.15	4.3	3.96	8.54	4.1	8.62	4.87	10.69	7.71	4.32
HORVU3Hr1G070310	0	0	0	0	0	0	0	0	0	0	0	0	0	0	0	0	0	0	0	0	0	0	0	0	0	0	0	0	0	0	0	0	0	0	0	0	0	0	0	0	0	0	0	0	0	0	0	0	0
HORVU3Hr1G071240	13.51	14.33	14.92	14.36	14.81	15.16	15.33	15.01	11.84	12.54	12.6	12.06	26.76	28.52	26.61	25.94	25.88	25.9	29.97	28.94	29.44	30.46	44.99	43.26	43.17	43.65	37.61	39.28	36.97	38.87	37.94	38.02	38.83	38.05	51.53	52.48	51.85	52.95	53.97	52.08	53.92	55.24	56.43	56.78	57.29	41.84	44.81	41.69	41.08
HORVU3Hr1G073170	11.27	11.31	10.93	12.24	11.37	10.6	11.03	11.74	10.2	9.66	10.49	10.53	11.5	12.09	8.92	9.57	8.83	8.99	10.52	10.1	11.28	10.75	12.15	12.48	11.87	11.56	12.22	12.82	12.01	11.6	11.65	9.86	12.74	11.49	13.24	11.59	12.4	12.93	10.96	12.85	12.51	11.38	12.28	13.98	12.23	12.48	14.31	13.88	10.96
HORVU3Hr1G073180	0.03	0.04	0.1	0.05	0.13	0	0.07	0	0.06	0.08	0	0.09	0	0	0.02	0	0	0.07	0	0	0	0	0.05	0	0.04	0.08	0.07	0	0	0.03	0.04	0	0.02	0	0.06	0.11	0.13	0	0.12	0	0	0	0	0.45	0	0	0	0	0
HORVU3Hr1G073290	0	0	0	0	0	0	0	0	0	0.02	0	0	0	0.02	0.02	0.03	0	0	0	0	0	0	0	0	0	0	0	0.04	0	0	0	0	0.02	0	0	0	0.02	0	0.05	0.06	0	0	0	0	0	0.04	0	0	0
HORVU3Hr1G073750	28.36	29.55	25.8	27.16	30.8	28.67	33.01	30	25.86	23	24.52	24.5	37.43	38.87	33.82	34.88	30.5	30.54	38.68	38.39	40.55	39.86	32.57	34.77	34.56	29.85	40.34	37.54	36.39	40.1	33.25	38.21	37.82	36.03	40.54	36.28	37.05	33.98	38.8	30.33	41.9	31.96	35.85	35.47	45.01	41.9	31.65	42.36	40.99
HORVU3Hr1G074670	0	0	0	0	0	0	0	0	0	0	0	0	0	0	0	0.51	0	0	0	0	0	0	0.22	0	0	0	0.21	0.48	0	0.82	0.46	0	0	0.88	0.48	0	0	0	0	0	0	0	0	0	0	0.53	0	0	0
HORVU3Hr1G074950	4.58	4.78	4.43	4.8	4.77	5.59	5.16	5.95	1.67	1.78	1.85	1.52	2.42	2.86	4.37	4.74	4.54	3.94	4.79	4.63	4.08	4.78	1	1.47	1.09	1.42	1.98	1.71	1.82	1.9	1.49	1.85	1.36	1.61	0.47	0.54	0.52	0.6	0.48	0.46	0.73	0.48	0.5	0.19	0.42	0.38	0.56	0.59	0.29
HORVU3Hr1G075180	2.42	2.57	2.13	2.92	3.31	2.83	3.67	2.85	2.52	2.76	3.55	2.6	3.37	3.4	2.62	2.91	3.24	3.12	3.28	2.46	2.52	2.77	1.92	1.44	1.81	1.7	2.69	2.15	2.72	2.56	1.93	1.81	2.02	2.1	1.4	1.64	1.44	1.89	1.64	0.95	1.35	1.3	1.31	0.68	1.35	1.91	1.63	2.27	1.08
HORVU3Hr1G075620	2.83	3.2	2.72	3.24	2.97	3.59	3.51	3.35	4.36	4.22	4.17	4.43	2.43	2.42	2.82	2.28	2.22	2.02	1.86	1.71	2.32	1.95	1.58	1.74	1.34	1.81	1.7	2.51	1.85	1.97	1.9	1.82	1.61	2.02	1.33	1.73	1.65	1.49	1.33	1.33	1.25	0.88	1.14	0.85	0.6	1.64	1.5	1.57	1.2
HORVU3Hr1G076480	10.15	9.99	9.82	9.77	14.41	14	14.08	13.29	9.42	8.87	10.23	9.13	30.28	29.01	23.15	23.47	24.87	24.18	23.93	25.26	24.13	24.76	28.86	28.95	28.78	29.75	36.96	36.61	35.11	34.64	28.63	28.88	28.29	27.44	26	24.41	24.72	25.33	23.49	25.14	22.78	24.54	24.03	22.72	23.79	27.66	27.37	27.32	28.72
HORVU3Hr1G076550	0.11	0	0.03	0.07	0.16	0.2	0.35	0.31	0.29	0.47	0.53	0.29	0	0.04	0.04	0.09	0.09	0.04	0.04	0.04	0.08	0.04	0	0.08	0	0	0	0	0	0	0	0	0	0	0	0	0.04	0	0	0	0	0	0	0	0	0	0	0	0
HORVU3Hr1G076630	0	0	0	0	0	0	0	0	0	0	0	0	0	0	0	0	0	0	0	0	0	0	0	0	0	0	0	0	0	0	0	0	0	0	0	0	0	0	0	0	0	0	0	0	0	0	0	0	0
HORVU3Hr1G076740	0	0.03	0.03	0.03	0.01	0.03	0.01	0.01	0.08	0.03	0.05	0.03	0.02	0.02	0.02	0.02	0.02	0	0	0	0.02	0	0.02	0	0	0	0	0.01	0	0	0	0.03	0	0.02	0.02	0	0	0	0	0	0	0	0	0	0	0	0	0	0
HORVU3Hr1G076750	98.04	103.5	104.43	107.55	125.29	120.37	122.12	116.79	84.78	80.35	84.4	80.89	193.52	186.44	171.9	166.45	170.59	174.57	215.6	208.23	208.08	209.01	222.59	220.04	218.92	223.82	193.79	199.33	196.37	199.36	238.33	232.13	233.81	235.51	276.63	271.26	277.25	274.03	268.46	253.78	266.64	244.81	245.55	236.26	244.3	269.81	262.2	261.7	274.88
HORVU3Hr1G077450	4.48	3.85	4.33	4.1	4.18	4.42	4.54	4.61	3.77	3.93	3.86	3.56	4.18	4.07	4.03	4.42	3.88	4.1	4.78	4.65	4.52	4.53	3.49	3.59	2.94	3.39	3.64	3.24	3.05	3.61	3.22	3.54	3.2	3.03	3.17	2.97	3.36	3.27	3.04	2.83	2.7	2.54	2.95	2.81	4.11	3.29	3.76	3.69	2.97
HORVU3Hr1G077740	3.35	3.53	2.64	3	3.44	4	3.42	3.8	4.04	3.26	4.99	4.21	2.39	4.05	4.42	3.04	4.84	3.14	2.78	3.72	2.96	2.41	2.23	2.59	2.87	2.09	2.67	2.45	2.22	1.96	1.73	2.23	2.3	1.45	1.71	1.79	2.43	2.12	1.4	1.91	2.24	0.96	4	2.53	2.4	2.31	2.68	3.39	2.93
HORVU3Hr1G077930	1.57	1.41	1.43	1.54	5.82	5.45	6.74	7.11	1.04	1.07	0.98	1.31	4.16	4.5	4.25	4.64	4.33	4.34	3.67	3.46	3.19	3.07	5.1	5.23	5.8	5.65	3.9	4.53	4.72	4.19	4.05	3.45	3.59	3.51	5.13	5.32	5.12	5.83	4.24	5.68	5	3.61	3.17	3.42	4.26	6.22	5.81	7.06	6.49
HORVU3Hr1G078370	0	0	0	0	0	0	0	0	0	0	0	0	0	0	0	0	0	0	0	0	0	0	0	0	0	0	0	0	0	0	0	0	0	0	0	0	0	0	0	0	0	0	0	0	0	0	0	0	0
HORVU3Hr1G078380	0	0	0	0.05	0.12	0.12	0	0.06	0	0.05	0	0	0.05	0	0	0	0	0	0	0	0	0	0	0	0	0	0	0	0	0	0	0	0	0	0	0	0	0	0	0	0	0	0	0	0	0	0	0	0
HORVU3Hr1G079850	0.05	0.02	0.04	0.05	0.03	0.09	0.07	0.04	0.08	0	0.06	0.07	0	0.02	0.04	0	0.06	0.13	0	0	0.02	0	0	0.02	0	0.02	0.06	0.1	0.03	0.06	0.02	0.03	0	0	0	0.03	0.03	0	0.08	0.08	0	0.07	0	0	0	0	0	0	0.16
HORVU3Hr1G080360	0.04	0.02	0	0	0.03	0.03	0.03	0.06	0.03	0.04	0	0.02	0.06	0.02	0.03	0.06	0.04	0	0.02	0	0.03	0	0.03	0	0	0	0.03	0.03	0	0.03	0	0	0	0	0	0.02	0.02	0	0	0	0	0	0	0	0	0	0	0	0
HORVU3Hr1G080370	0.97	1.29	1.43	0.57	1.55	1.81	1.56	1.48	0.66	0.41	0.31	0.75	1.52	1.81	2.01	1.04	1.49	1.46	1.41	1.15	1.18	1.61	0.66	0.88	1.48	0.88	2	2.04	1.7	2.22	1.06	1.01	1.08	0.88	0.72	0.89	0.87	0.97	1.22	0.22	1.26	0.9	0.66	0.25	0.76	1.14	1.71	1.11	1.22
HORVU3Hr1G080500	28.69	28.29	28.23	27.69	26.46	26.56	25.27	25.74	22.47	21.49	20.86	23.18	21.41	21.18	27.93	28.19	29.17	28.32	31.2	32.11	32.53	31.6	25.52	25.12	26.9	26.46	30.38	32.14	31.01	30.54	25.42	25.84	25.6	25.46	18.99	20.73	19.94	21.06	20.78	20.71	19.86	32.59	31.61	29.39	30.94	24.23	26.45	22.75	24.91
HORVU3Hr1G080520	0	0	0	0	0	0	0.05	0	0	0	0	0	0	0	0	0	0	0	0	0.05	0	0	0	0	0	0	0	0	0	0	0	0	0	0	0	0	0	0	0	0	0	0	0	0	0	0	0	0	0
HORVU3Hr1G080770	7.29	6.95	6.64	5.84	6.55	6.5	6.49	7.16	6.41	6.03	5.22	6.25	9.97	8.77	9.39	10	9.25	9.93	9.03	10.01	8.64	9.76	11.61	12.67	12.34	11.75	9.96	9.92	8.81	10.51	10.17	10.33	9.81	10.76	7.85	7.83	7.93	8.63	9.51	10.23	9.64	8.77	9.25	9.3	8.99	7.43	7.02	8.36	8
HORVU3Hr1G080810	0.36	0.26	0.35	0.37	0.41	0.51	0.52	0.33	0.26	0.31	0.28	0.32	0.41	0.34	0.57	0.52	0.56	0.62	0.47	0.51	0.63	0.47	0.24	0.34	0.17	0.28	0.29	0.33	0.44	0.34	0.25	0.35	0.31	0.3	0.2	0.31	0.22	0.2	0.23	0.27	0.08	0.22	0.16	0.12	0.18	0.23	0.1	0.16	0.35
HORVU3Hr1G080890	0	0	0	0	0	0	0	0	0	0	0	0	0	0	0	0	0	0	0	0	0	0	0	0	0	0	0	0	0	0	0	0	0	0	0	0	0	0	0	0	0	0	0	0	0	0	0	0	0
ENSRNA049436173	0	0	0	0	0	0	0	0	0	0	0	0	0	0	0	0	0	0	0	0	0	0	0	0	0	0	0	0	0	0	0	0	0	0	0	0	0	0	0	0	0	0	0	0	0	0	0	0	0
HORVU3Hr1G081570	6.2	7.05	5.97	6.46	4.68	5.23	4.93	4.47	7.65	7.74	7.18	6.85	4.23	4.11	4.21	3.85	3.88	3.88	2.82	3.55	2.92	3.31	4.77	4.57	4.32	5.1	4.19	4.26	4.25	4.59	4.42	3.82	4.22	4.13	5.07	5.33	4.75	5.18	5.15	5.19	5.5	6.75	6.32	6.74	6.69	5.51	5.81	6.4	5.03
HORVU3Hr1G082280	149.77	151.36	143.38	143.84	55.51	57.03	56.36	54.37	178.86	179.53	184.62	179.58	37.53	37.45	47.64	47.53	47.69	46.46	39.75	41.55	41.94	42.64	26.43	28.23	25.4	26.55	21.75	24.23	21.89	22.44	28.64	30.24	30.71	29.78	19.71	18.66	20.86	22	21.75	20.6	21.4	22.18	24.87	20.9	22.42	18.58	20.85	21.25	20.49
HORVU3Hr1G082870	2.47	2.73	2.46	2.41	2.33	2.9	2.38	2.6	2.75	2.55	3.19	2.48	13.62	13.42	6.46	6.68	6.18	5.82	7.41	6.97	5.94	6.94	19.11	18.91	20.17	18.54	18.92	19.18	20.72	19.81	21.28	19.18	17.74	20.08	22.83	23.28	22.3	22.23	19.83	25.86	21.65	23.03	18.81	22.28	20.91	21.48	18.54	19.06	19.96
HORVU3Hr1G083560	35.76	36.95	38.41	36.89	49.27	48.12	48.88	49.21	33.8	33.7	31.81	33.03	95.56	92.91	55.42	54.83	56.45	58.25	59.41	58.3	58.85	59.08	163.69	163.43	158.72	163.2	123.81	122.86	125.16	122.92	128.82	129.37	128.97	127.08	166.91	167.28	165.6	167.43	161.7	162.62	163.47	156.03	165.64	163.86	167.71	163.57	164.65	159.18	159.32
HORVU3Hr1G083580	0	0	0	0	0	0	0	0	0	0	0	0	0	0	0	0	0	0	0	0	0	0	0	0	0	0	0	0	0	0	0	0	0	0	0	0	0	0	0	0	0	0	0	0	0	0	0	0	0
HORVU3Hr1G084430	5.45	5.89	5.81	6.12	6.02	6.59	6.39	5.34	5.44	6.58	5.38	5.78	5.26	4.96	5.06	5.02	5.25	5.45	4.49	4.4	4.83	5.24	5.71	5.03	4.69	6.74	7.41	6.29	6.42	6.64	5.99	5.94	5.17	5.71	5.4	6.29	6.18	4.22	5.76	5.7	5.92	4.53	6.62	5.29	4.64	6.57	6.06	8.74	7.66
HORVU3Hr1G084970	6.55	6.63	5.61	5.71	5.59	5.67	5.57	5.88	6.1	5.47	6.39	5.11	5.3	5.51	6.61	7.01	6.07	5.83	6.15	5.99	5.78	5.72	6.69	6.91	6.96	6.64	12.1	11.73	12.1	11.83	5.08	3.99	4.5	3.47	1.76	2.6	2.87	2.34	2.55	2.67	2.85	2.66	2.42	2.44	2.93	2.01	2.4	1.83	2.25
HORVU3Hr1G085040	0	0	0	0	0	0	0	0	0	0	0	0	0	0	0	0	0	0	0	0	0	0	0	0	0	0	0	0	0	0	0	0	0	0	0	0	0	0	0	0	0	0	0	0	0	0	0	0	0
HORVU3Hr1G085050	0	0	0	0	0	0	0	0.08	0	0	0	0	0	0	0	0	0	0	0	0	0	0	0	0	0	0	0	0.08	0	0	0	0	0	0	0	0	0	0	0	0	0	0	0	0	0	0	0	0	0
HORVU3Hr1G085310	0.03	0.05	0	0	0.05	0	0.03	0	0.05	0	0	0	0	0	0.01	0.03	0	0.02	0	0	0.01	0	0	0	0	0	0	0	0	0	0	0	0	0	0	0	0	0	0	0	0	0	0	0	0	0	0	0	0
HORVU3Hr1G085860	10.73	9.81	10.42	10.8	9.73	8.67	8.71	9.31	7.54	7.38	6.84	6.37	0.24	0.19	0.62	0.46	0.93	0.52	0.47	0.52	0.42	0.6	0.43	0.43	0.37	0.43	0.58	0.63	0.51	0.48	0.57	0.32	0.44	0.35	0.51	0.32	0.61	0.42	0.44	0.52	0.5	0.68	0.79	0.55	1.04	0.43	0.33	0.68	0.47
HORVU3Hr1G085930	16.31	17.29	16.42	15.2	29.47	28.37	28.82	29.07	7.27	7.58	8.85	7.17	16.66	16.69	25.59	26.66	25.25	27.36	23.02	24.35	24.03	23.5	26.35	28.96	27.56	26.63	23.61	23.32	24.81	23.52	20.01	20.58	20.26	20.13	25.35	24.68	24.98	26.27	27.74	25.55	27.17	32.91	32.42	29.88	32.56	23.88	24.14	25.92	25.5
HORVU3Hr1G086040	15.75	16.82	16.48	16.19	20.48	20.67	20.57	20.21	14.45	13.68	14.2	13.5	34.43	35.65	30.92	33.53	31.8	32.58	31.69	30.45	30.49	31.82	45.5	46.18	44.41	45.73	50.94	52.14	52.17	51.27	48.96	48.73	48.28	49.54	40.3	39.53	40.78	39.52	38.54	42.64	41.09	40.27	39.92	39.36	41.39	42.91	41.42	44.71	39.98
HORVU3Hr1G086190	435.09	442.57	431.13	429.72	241.98	257.87	246.06	249.95	600.36	604.41	610.19	608.59	114.8	116.16	124.84	123.06	127.15	121.63	92.6	87.16	91.82	93.12	95.71	94.42	97.59	93.71	80.86	82.01	76.58	75.09	108.47	108.8	114.42	114.99	32.19	30.86	33.04	28.05	30.27	31.7	30.84	31.35	32.94	36.61	33.31	32.46	34.14	36.3	33.12
HORVU3Hr1G086430	0	0.02	0	0	0	0.05	0.05	0.05	0.03	0	0	0.03	0	0	0.03	0	0	0	0	0.03	0.03	0.03	0.03	0	0	0	0	0.02	0.05	0	0.03	0.03	0	0.03	0.03	0	0	0.08	0	0	0	0	0	0	0.08	0	0.07	0	0
HORVU3Hr1G086610	11.02	12.74	12.14	12.1	12.26	14.96	13.53	12.69	9.78	8.77	8.86	10.36	13.28	13.69	13.52	14.82	13.76	12.87	15.28	13.09	14.35	12.94	11.63	10.01	9.59	9.25	11.19	12.56	12.24	9.8	8.14	7.71	7.09	8.34	5.73	5.72	6.2	7.09	4.3	5.49	5.07	5.99	6.77	5.12	5.65	5.16	3.36	5.61	5.82
HORVU3Hr1G086700	0.56	0.44	0.19	0.27	0.4	0.18	0.28	0.22	0.53	0.79	0.62	0.52	0.05	0	0.11	0.16	0.03	0.16	0.02	0.08	0.08	0.07	0	0	0	0.1	0.02	0.02	0.07	0	0	0.05	0	0.01	0	0	0.1	0	0	0	0	0	0	0	0	0.13	0	0	0
HORVU3Hr1G087020	12.96	12.4	13.31	13.01	13.05	14.67	14.26	14.76	9.53	10.72	10.3	10.09	59.04	54.36	46.58	46.06	48.66	46.61	62.25	61.12	63.87	62.47	141.64	142.06	139.69	139.39	115.39	115.41	117.11	113.16	149.43	146.38	150.15	145.03	202.54	206.17	206.56	211.12	199.87	211.46	207.51	184.83	171.59	181.21	181.84	184.75	194.6	198.44	192.78
HORVU3Hr1G087030	0	0	0	0	0	0	0	0	0	0	0	0	0	0	0	0	0	0	0.03	0	0	0.03	0	0	0	0	0	0	0.03	0	0	0	0	0.03	0	0	0.03	0	0	0.1	0	0	0	0	0	0	0	0	0
HORVU3Hr1G087040	0.11	0.04	0.04	0	0.04	0.08	0.04	0.04	0	0	0	0	0.09	0.05	0	0	0.05	0.14	0	0.09	0.13	0	0.26	0.3	0.08	0.13	0.32	0.16	0.12	0.2	0.13	0.18	0.21	0.13	0.22	0.35	0.37	0.27	0.28	0.54	0.14	0.5	0.13	0	0.12	0.11	0	0.11	0.11
HORVU3Hr1G088470	7.21	7.39	7.09	7.42	5.83	6.73	6.22	6.16	10.82	9.95	10.83	10.77	5.35	5.01	5.28	5.23	5.4	5.08	4.1	4.15	4.13	4.05	4.59	4.86	4.37	4.4	3.4	3.83	3.74	3.84	4.6	4.97	4.92	4.5	5.57	5.42	4.97	4.89	4.98	5.08	5.3	5.78	5.42	4.97	5.78	5.15	5.42	5.56	5.32
HORVU3Hr1G089160	0	0	0	0	0	0	0	0	0	0	0	0	0	0	0	0	0	0	0	0	0	0	0	0	0	0	0	0	0	0	0	0	0	0	0	0	0	0	0	0	0	0	0	0	0	0	0	0	0
HORVU3Hr1G089170	10.32	8.37	7.88	9	7.22	7.63	7.87	7.22	8.98	8.79	9.57	8.85	7.04	5.82	6.26	5.25	6.27	5.75	5.79	6.64	5.97	6.29	3.56	3.25	3.4	3.85	5.03	4.67	4.62	3.72	3.64	4.25	4.48	3.78	1.61	2.31	2.09	2.15	2.87	1.87	2.76	2.56	1.21	1.69	2.15	3.45	2.97	3.21	2.49
HORVU3Hr1G089190	24.08	25.09	24.52	25.04	18.37	19.47	17.75	18.16	35.85	35.12	35.34	34.31	11.45	11.31	10.69	9.78	11.41	11.49	12.12	11.01	11.28	10.69	9.16	9.34	8.58	8.88	10.35	10.38	10.85	10.21	8.74	10.16	9.9	9.72	6.3	5.81	6.79	7.18	5.11	5.09	5.51	7.25	5.99	6.8	7.81	10.17	9.95	8.42	8.35
HORVU3Hr1G089490	46.14	45.18	44.31	46.22	30.32	29.28	28.46	28.86	45.88	46.75	45.3	46.77	23.04	24.47	25.69	24.97	27.43	25.88	21.24	23.65	23.35	22.75	16.42	15.01	14.68	15.91	17.01	15.82	16.37	16.45	16.39	16.27	15.91	17.26	8.87	9.14	10.39	8.82	8.04	8.28	10.29	9.7	13.16	12.19	9.59	10.92	10.33	8.77	8.84
HORVU3Hr1G091270	32	33.88	31.41	33.68	36.79	32.85	34.61	33.68	35.6	36.15	34.81	32.03	37.82	36.51	29.4	29.7	24.85	28.08	27.35	29.31	29.41	25.74	29.82	31.31	32.48	30	30.47	26.56	28.45	28.82	25.06	25.17	24.45	26.5	28.37	28.08	27.38	23.29	28.39	29.4	26.46	27.78	27.43	27.16	29.65	25.08	31.18	32.22	27.3
HORVU3Hr1G091800	0	0	0	0	0	0	0	0	0	0	0	0	0	0	0	0	0	0	0	0	0	0	0	0	0	0	0	0	0	0	0	0	0	0	0	0	0	0	0	0	0	0	0	0	0	0	0	0	0
HORVU3Hr1G091810	0	0	0	0	0	0	0	0	0	0	0	0	0	0	0	0	0	0	0	0	0	0	0	0	0	0	0	0	0	0	0	0	0	0	0	0	0	0	0	0	0	0	0	0	0	0	0	0	0
HORVU3Hr1G091850	9.27	11.23	11.45	11.91	12.97	11.65	13.58	12.13	10.61	13.86	13.32	9.36	12.54	18.05	13.39	11.14	12.14	12.28	10.92	16.44	17.14	12.61	9.93	9.56	11.07	12.73	12.91	11.67	15.19	14.3	11.5	11.42	13.94	12.15	9.51	9.56	9.29	13.92	14.59	8.82	15.59	9.84	7.41	6.95	9.82	10.88	11.04	9.14	15.69
HORVU3Hr1G091930	0	0	0	0	0	0	0.04	0.04	0	0	0	0	0	0	0	0	0	0	0	0	0.01	0	0	0	0.01	0.01	0	0	0.04	0.01	0	0	0	0	0	0	0	0	0	0	0	0	0	0	0	0	0	0.03	0
HORVU3Hr1G092580	44.85	44.96	45.62	44.32	48.35	48.81	48.82	48.46	31.68	32.31	31.19	32.01	41.67	42.67	48.55	48.2	49.09	47.74	47.59	47.06	47.9	48.1	51.32	50.89	52.56	51.23	52.39	52.99	53.98	53.52	62.35	63.62	63.17	62.21	59.23	60.49	60.92	58.45	59.57	56.13	56.23	54.51	49.54	51.63	51.26	59.29	58.77	56.65	56.74
HORVU3Hr1G092590	7.01	5.52	5.53	9.69	16.97	15.91	16.75	17.43	13.01	11.98	12.97	11.56	49.14	46.23	39.92	39.67	39.53	42.83	56.42	53.2	52.78	50.45	55.59	59.66	60.03	57.72	48.67	48.29	44.47	45.32	61.6	57.65	55.06	54.51	65.43	60.84	60.19	59.37	58	57.06	56.46	51.49	65.7	60.74	57.7	58.69	60.18	61.99	65.56
HORVU3Hr1G093260	0.61	0.67	0.67	0.53	0.19	0.36	0.27	0.23	0.55	0.73	0.63	0.53	0.44	0.52	0.38	0.44	0.69	0.4	0.52	0.65	0.66	0.47	1.64	1.58	1.05	1.18	0.87	1.25	1.21	1.24	1.33	1.39	1.09	1.27	3.23	2.87	3.44	2.72	3.87	3.27	3.25	3.55	3.51	2.79	3.63	2.74	2.97	1.89	2.02
HORVU3Hr1G093380	6.24	6.15	6.49	6.38	5.65	6.09	4.95	5.62	5.47	5.62	5.39	5.04	4.99	4.63	4.37	4.88	4.69	4.21	4.2	4.23	4.03	4.54	3.77	4.09	3.79	3.98	5.67	5.37	5.45	5.09	4.56	4.36	3.97	4.87	4.08	3.8	3.62	3.04	3.77	4.42	3.47	4.19	4.82	4.51	4.11	4.72	4.2	4.53	4.26
HORVU3Hr1G093930	24.06	23.98	23.97	22.83	29.89	28.88	28.94	30.06	21.97	20.91	21.42	21.62	55.92	56.78	42.94	41.64	44.04	45.16	46.97	45.61	46.58	46.51	55.92	55.93	54.79	56.29	56.61	59	56.95	57.6	55.03	52.8	53.13	53.57	64.13	63.1	62.94	64	68.21	59.38	61.52	55.65	49.66	52.62	52.22	57.97	60.74	60.02	58.64
HORVU3Hr1G094800	10.02	10.31	10.51	8.68	7.59	7.06	7.78	7.57	11.96	12.21	12.09	11.95	14.9	15.47	16.26	18.14	17.44	17.51	16.11	17.38	16.44	16.21	15.93	14.44	13.89	16.46	14.68	12	14.02	14.1	23.46	23.79	19.87	24.44	11.94	12.82	12.99	12.65	14.1	11.59	12.65	6.43	5.26	6.01	6.2	14.76	13.77	15.42	13.02
HORVU3Hr1G095330	142.68	136.64	138.95	138.75	122.64	128.26	128.09	130.2	233.17	230.51	223.71	232.76	109.83	109.08	70.46	69.34	68.54	69.61	53.6	55.07	53.42	54.99	40.55	40.96	42.76	40.63	40.62	43.89	43.83	39.56	63.43	63.01	63.94	65.02	41.72	42.4	41.76	42.76	39.61	42.95	43.18	25.54	30.02	25.9	30.62	39.93	38.88	41.04	40.61
HORVU3Hr1G095340	2.81	2.56	2.1	2.18	1.89	2.06	2	2.37	7.35	7.09	7.23	7.64	3.71	3.81	1.91	2.11	1.56	2.08	2.71	2.3	2.75	2.47	0.72	0.79	0.72	0.88	1.7	1.85	1.75	1.76	1.28	1.42	1.27	1	0.44	0.51	0.32	0.55	0.35	0.61	0.55	0.38	0.32	0.18	0.25	0.45	0.69	0.55	1.06
HORVU3Hr1G097400	0.21	0.25	0.28	0.1	0.15	0.12	0.07	0	0.2	0.25	0.14	0.28	0.12	0.09	0.09	0.18	0.17	0.18	0.04	0.15	0.1	0.16	0.04	0.16	0.36	0.19	0.18	0.07	0.04	0.11	0.04	0	0.14	0.04	0.07	0.07	0.17	0.13	0	0	0.23	0	0	0	0	0.1	0.19	0.1	0.2
HORVU3Hr1G098700	0	0	0	0	0	0	0	0	0	0	0	0	0	0	0	0	0	0	0	0	0	0	0	0	0	0	0	0	0	0	0	0	0	0	0	0	0	0	0	0	0	0	0	0	0	0	0	0	0
HORVU3Hr1G098730	17.92	16.94	16.23	16.18	16.69	16.25	15.84	17.01	10.44	10.74	10.59	9.29	18.29	19.22	25.17	24.97	26.8	25.65	26.55	27.19	27.52	26.13	26.47	25.13	26.03	23.92	27.53	27.72	30.93	27.81	39.58	35.21	38.17	39.31	18.46	19.39	20.85	20.93	24.96	21.95	22.35	23.22	25.34	23.84	21.43	25.71	27.38	25.72	24.43
HORVU3Hr1G098910	0	0.02	0.02	0.02	0	0	0	0	0	0.02	0	0	0	0	0	0.02	0.04	0	0.06	0	0.02	0.04	0	0	0	0.02	0	0	0	0	0	0	0	0	0	0	0	0	0	0	0	0	0	0	0	0	0	0	0
HORVU3Hr1G099080	2.81	2.74	2.88	3.28	2.98	2.97	2.48	3.01	0.97	1	1.18	0.91	2.1	1.91	1.67	1.53	1.56	1.57	1.15	1.06	1.17	0.94	2	1.83	1.95	1.72	0.87	0.88	0.98	0.75	1.4	1.13	1.42	1.53	2.87	2.46	2.55	3.47	2.34	2.7	2.57	3.94	3.43	2.52	3.6	3.98	3.81	2.77	3.04
HORVU3Hr1G100310	0	0	0	0	0	0	0	0	0	0	0	0	0	0	0	0	0	0	0	0	0	0	0	0	0	0	0	0	0	0	0	0	0	0	0	0	0	0	0	0	0	0	0	0	0	0	0	0	0
HORVU3Hr1G101480	0	0	0	0	0	0	0	0	0	0	0	0	0	0	0	0	0	0	0	0	0	0	0	0	0	0	0	0	0	0	0	0	0	0	0	0	0	0	0	0	0	0	0	0	0	0	0	0	0
HORVU3Hr1G106950	43.86	43.41	38.98	38.94	38.87	40.62	37.59	43.33	41.16	40.6	40.77	41.9	60.6	58.55	63.94	66.06	65.9	64.09	55.25	57.48	59.8	60.35	81.36	82.99	72.51	73.98	61.72	64.12	61.52	65.14	62.92	65.9	65.68	68.13	45.36	49.19	48.62	53.01	55.7	54.09	56.5	52.52	57.01	55.65	58.59	52.39	55.93	52.88	54.94
HORVU3Hr1G108150	0	0	0	0	0	0	0	0	0	0.04	0	0	0	0	0	0	0.02	0	0	0	0	0.02	0	0	0	0	0	0	0	0	0	0	0	0	0	0	0	0	0	0	0	0	0	0	0	0	0	0	0
HORVU3Hr1G108420	0.26	0.15	0.22	0.37	0.16	0.52	0.17	0.22	0.08	0.16	0	0.31	0.65	0.46	0.84	0.7	0.48	0.7	0.57	0.26	0.23	0.67	0.37	0.34	0.44	0.46	0.32	0.61	0.16	0.66	0	0.38	0.51	0.31	0.39	0.08	0.1	0.49	0	0	0.73	0.44	0.23	0.22	0.07	0.2	0	0.38	0.18
HORVU3Hr1G108430	0.1	0.12	0.06	0.07	0.06	0	0.04	0	0.07	0	0	0	0.16	0.11	0	0	0.08	0.07	0.05	0	0.14	0.23	0.05	0.05	0.05	0.09	0	0.1	0.05	0.05	0	0	0.05	0	0	0	0.1	0	0	0	0	0	0	0	0.13	0	0	0	0.01
HORVU3Hr1G108790	0.41	0.36	0.32	0.34	0.19	0.17	0.19	0.33	0.24	0.12	0.13	0.16	0.25	0.22	0.31	0.24	0.21	0.2	0.15	0.09	0.28	0.14	0.11	0.21	0.13	0.14	0.21	0.29	0.26	0.28	0.12	0.1	0.13	0.15	0.11	0.15	0.13	0.33	0.15	0.16	0.31	0.45	0.2	0.09	0.15	0.12	0.21	0.26	0.13
HORVU3Hr1G110140	5.74	5.57	5.42	5.85	7.2	7.28	7.7	7.41	5.51	4.57	5.19	4.73	5.99	6.81	7.51	6.25	6.32	7.61	6.03	5.93	6.08	5.2	3.7	3.81	3.41	3.55	4.93	4.89	4.51	4.85	3.44	3.46	3.54	3.43	2.4	2.72	2.4	2.73	2.47	2.4	2.94	2.79	2.8	1.59	2.44	3.1	2.78	3.76	3.54
HORVU3Hr1G110220	0	0.58	0.55	0	0	0	0	0	0	0	0	1.45	0	0	0	0	0	0	0	0	0	0	2.65	3.99	1.25	1.38	0.66	0	1.3	0	2.94	0	0.74	1.81	1.12	1.81	4.5	0	4.66	4.53	2.38	0	3.94	0	4.29	8.7	5.41	0	7.78
HORVU3Hr1G110230	0	0	0	0	0	0	0	0	0	0	0	0	0	0	0	0	0	0	0	0	0	0	0	0	0	0	0	0	0	0	0	0	0	0	0	0	0	0	0	0	0	0	0	0	0	0	0	0	0
HORVU3Hr1G110400	0	0	0	0	0	0	0	0	0	0	0	0	0	0	0	0	0	0	0	0	0	0	0	0	0	0	0	0	0	0	0	0	0	0	0	0	0	0	0	0	0	0	0	0	0	0	0	0	0
HORVU3Hr1G110440	2.42	2.34	2.34	2.38	1.86	1.66	2.1	2.11	1.6	1.45	1.63	1.82	5.52	4.9	8.4	8.47	8.1	7.96	9.04	9.83	9.52	9.92	8.52	8.01	7.19	7.28	6.62	6.99	7.29	7.42	9.7	10.43	9.49	10.22	7.85	8.23	8.45	8.13	9.21	8.5	7.73	7.96	9.29	10.41	9.97	7.29	8.43	7.99	7.82
HORVU3Hr1G113210	71.04	69.87	70.43	72.52	60.6	60.19	58.8	61.11	50.68	49.98	50.39	48.93	46.5	46.46	46.42	47.16	46.98	46.05	42.55	42.38	43.28	42.31	58.51	55.68	57.66	58.08	70.12	73.19	68.98	69.92	51.53	51.94	52.86	52.25	59.51	60.01	59.61	58.62	60.15	59.18	58.69	74.39	73.09	75.18	73.35	76.09	75.65	74.88	76.12
HORVU3Hr1G113550	0	0	0	0	0	0	0	0	0	0	0	0	0	0	0	0	0	0	0	0	0	0	0	0	0	0	0	0	0	0	0	0	0	0	0	0	0	0	0	0	0	0	0	0	0	0	0	0	0
HORVU3Hr1G117540	15.11	13.95	15.44	13.38	12.27	11.63	12.46	12.05	11.76	10.89	11.08	10.42	8.8	9.93	10.78	10.63	10.75	9.92	7.61	8.43	7.28	7.76	8.48	7.32	8.56	8.67	11.55	12.46	12.74	12.96	7.52	7.15	7.08	7.28	5.53	6.08	5.79	6.71	5.82	6.33	6.86	9.3	7.45	7.5	7.57	6.7	8.88	8.27	8.02
HORVU4Hr1G000750	0	0	0	0	0	0	0	0	0	0	0	0	0	0	0	0	0	0	0	0	0	0	0	0	0	0	0	0	0	0	0	0	0	0	0	0	0	0	0	0	0	0	0	0	0	0	0	0	0
HORVU4Hr1G000770	27.25	26.33	26.76	26.17	29.77	30.1	31.09	30.45	31.66	33.78	31.43	33.13	29.65	30.45	26.16	24.26	25.09	24.87	18.21	17.21	17.54	17.33	13.27	13.35	12.14	12.35	21.99	21.6	21.3	20.95	16.1	17.19	17.04	17.95	4.25	4.45	4.18	4.15	4.39	3.5	5.54	3.46	4.04	5.02	4.38	8.1	5.44	7.04	7.45
HORVU4Hr1G001800	0	0	0	0	0.08	0.08	0.1	0.13	0	0	0	0.03	0.08	0.05	0.06	0.08	0.05	0.04	0.05	0	0.07	0.07	0.05	0.07	0.05	0.03	0.02	0.03	0.09	0.09	0.07	0.04	0	0.05	0	0.02	0.11	0	0	0	0	0	0.1	0	0	0	0	0	0.04
HORVU4Hr1G001900	1.79	1.95	2.09	1.88	1.86	2.23	2.26	2.48	2.46	2.26	2.34	2.56	2.18	1.76	2.77	2.27	2.45	2.44	2.75	2.32	2.06	1.65	2.1	2.51	2.42	2.02	2.49	3.96	2.46	2.42	3.16	3.17	3.21	3.07	3.53	3.04	3.84	4.92	4.85	4.28	3.19	2.91	4.16	2.57	3.47	4.06	3.91	2.91	4.27
HORVU4Hr1G001970	0	0.02	0.04	0.05	0	0	0	0.02	0.02	0	0	0	0	0	0	0	0.02	0	0	0.02	0	0.02	0.02	0	0.02	0.09	0	0.02	0.02	0	0.02	0	0	0	0	0	0.07	0	0	0	0	0	0	0	0	0.06	0	0	0
ENSRNA049444889	0	0	0	0	0	0	0	0	0	0	0	0	0	0	0	0	0	0	0	0	0	0	0	0	0	0	0	0	0	0	0	0	0	0	0	0	0	0	0	0	0	0	0	0	0	0	0	0	0
HORVU4Hr1G002330	0.63	0.73	0.51	0.4	0.68	0.74	0.87	0.49	0.88	1.18	1.23	1.2	0.89	0.99	0.74	0.76	0.67	0.8	0.41	0.55	0.4	0.56	0.88	0.74	0.9	0.71	1.3	1.45	1.16	0.85	0.61	0.38	0.48	0.69	0.47	0.5	0.45	0.3	0.51	0.29	0.35	0.11	0.54	0.22	0.58	0.53	0.17	0.52	0.49
HORVU4Hr1G002360	7.54	7.54	8	7.08	7.25	6.98	7.64	6.96	6.98	7.7	7.18	7.99	8.6	8.26	9.5	10.19	10.72	9.12	11.12	11.32	11.07	10.98	21.3	22.13	21.91	20.45	12.91	12.28	11.4	11.72	23.06	22.43	23.93	23.64	37.4	38.41	40.7	40.44	40.58	40.45	39.33	32.28	31.93	31.13	28.23	26.97	28.66	29.34	29.19
HORVU4Hr1G003210	0.06	0.04	0.12	0.02	0.05	0.02	0	0.09	0.07	0.04	0.17	0.19	0.05	0.05	0	0	0.05	0	0.05	0.04	0.04	0	0.02	0	0	0	0.03	0	0.03	0	0.04	0.02	0	0.02	0.02	0.04	0	0	0	0.06	0	0	0	0	0	0.1	0.05	0.05	0.05
HORVU4Hr1G003340	0.02	0.03	0.05	0	0	0	0.06	0	0.06	0.06	0.05	0.05	0.03	0	0.05	0.07	0.03	0	0.04	0.04	0.06	0.11	0	0.04	0	0	0.02	0.06	0	0.04	0	0.05	0.03	0	0	0	0.07	0	0.08	0	0	0.07	0.07	0.07	0	0	0.06	0	0
HORVU4Hr1G003910	0	0	0	0	0	0	0	0	0	0	0	0	0	0	0	0	0	0	0	0	0	0.01	0	0	0	0	0	0	0	0	0	0	0	0	0	0	0	0	0	0	0	0	0	0.04	0	0	0	0	0
HORVU4Hr1G004090	9.13	9.44	9.48	9.29	8.45	8.27	8.49	8.44	7.42	8.09	8.14	7.66	7.59	7.35	8.65	7.8	8.29	7.68	7.28	7.87	7.51	7.51	8.25	7.95	7.76	8.36	9.29	8.9	9.28	9.33	7.95	7.84	7.96	7.83	8.44	8.05	8.61	8.21	8.52	8.44	7.87	9.05	10.03	8.6	10	8.17	8.59	8.86	8.5
HORVU4Hr1G004100	0.34	0.56	0.33	0.33	0.35	0.21	0.33	0.47	0.59	0.39	0.39	0.38	0.18	0.23	0.27	0.13	0.22	0.23	0.04	0.25	0.28	0.25	0.11	0.03	0.03	0	0.08	0.03	0.03	0.03	0.03	0.03	0.02	0.11	0	0.03	0	0	0	0.06	0.17	0	0.11	0	0	0.14	0	0	0
HORVU4Hr1G005100	126.21	124.24	124.25	126.61	152.62	152.09	147.71	149.67	76.49	74.89	73.96	74.91	162.22	168.72	149.18	150.22	150.94	151.91	155.89	163.89	157.88	159.21	137.4	136.13	139.13	138.07	146.97	144.9	144.89	142.92	114.87	114.81	112.94	115.94	101.34	105.21	102.65	105.54	108.47	102.85	109.42	109.77	112.29	108.6	109.95	118.85	115.07	117.05	116.15
HORVU4Hr1G006790	1.6	1.59	1.35	1.27	1.63	1.8	1.78	1.61	2.16	2.51	2.51	2.54	0.73	0.77	0.65	0.49	0.62	0.46	0.49	0.44	0.55	0.47	0.09	0.19	0.12	0.09	0.22	0.29	0.25	0.27	0.14	0.14	0.15	0.09	0.05	0.11	0.04	0.17	0.18	0.05	0	0	0.08	0	0.15	0.04	0.14	0	0.13
HORVU4Hr1G007040	0	0	0	0	0	0	0	0	0	0	0	0	0	0	0	0	0	0	0	0	0	0	0	0	0	0	0	0	0	0	0	0	0	0	0	0	0	0	0	0	0	0	0	0	0	0	0	0	0
HORVU4Hr1G008210	121.26	117.86	124.03	119.99	71.12	73.74	70.31	71.47	178.99	179.16	176.34	173.51	72.78	72.21	57.63	56.29	56.47	55.22	59.79	57.3	57.06	57.33	46.53	47.68	49.48	49.51	48.38	48.12	48.29	47.73	47.89	47.07	46.46	48.93	29.2	29.46	30	30.88	29.92	29.22	27.76	39.1	38.4	37.53	38.65	36.5	36.85	34.42	32.96
HORVU4Hr1G008330	0	0	0	0	0	0	0.05	0	0	0	0	0	0	0	0	0	0	0	0	0	0	0	0	0	0	0	0	0	0	0	0	0	0	0	0	0	0	0	0	0	0	0	0	0	0	0	0	0	0
HORVU4Hr1G008750	53.21	53.73	54.83	54.42	51.25	52.39	49.25	51.25	47.53	46.83	47.59	45.97	45.86	49.15	45.36	47.42	45.68	45.9	40.58	42.94	41.81	42.34	37.96	36.32	38.36	37.64	54.03	51.2	51.52	52.6	44.45	45.02	46.34	47.89	34.31	34.28	34.4	34.43	35.46	35.93	33.97	36.09	37.3	32.92	35.63	44.43	41.05	40.14	39.41
HORVU4Hr1G008850	0.11	0.02	0.07	0	0	0	0	0	0	0	0	0	0.03	0.08	0.11	0.05	0.03	0.03	0.05	0.08	0.01	0.08	0.13	0.1	0.1	0.25	0.05	0.19	0.12	0.24	0.06	0.08	0.03	0.05	0.11	0.03	0.06	0	0.17	0	0	0	0.08	0.04	0.22	0	0.14	0.14	0.2
HORVU4Hr1G008980	1.79	1.82	1.76	1.69	1.9	2.26	2.08	2.08	1.65	1.43	1.86	2.13	4.04	4.09	2.21	1.94	2.2	2.42	1.82	1.91	2.24	2.11	2.4	2.68	2.29	2.24	2.57	2.71	2.51	2.54	1.71	1.13	1.3	1.38	1.16	1.13	1.2	1.16	1.33	1.47	1.38	1.38	0.96	1.7	1.31	0.88	1.09	1.21	0.74
HORVU4Hr1G009170	0	0	0	0	0.02	0.04	0	0.02	0	0	0.02	0	0	0.02	0	0	0	0.02	0	0	0	0	0	0.05	0	0.02	0	0.02	0	0	0.02	0	0.02	0.02	0.05	0	0	0.07	0.15	0	0	0	0	0	0	0	0.06	0	0
HORVU4Hr1G009210	86.74	87.39	92.39	92.25	95.49	99.68	101.12	91.57	82.01	80.77	78.06	79.51	131.89	125.58	103.93	100.57	102.87	99.21	123.62	122.35	119.46	118.68	191.01	188.08	192.45	192.69	166.16	166.71	166.94	167.95	175.69	171.45	178.11	171.72	161.59	167.99	163.97	166.26	161.02	157.01	152.2	138.37	145.74	143.91	142.97	166.45	163.58	155.51	161.52
HORVU4Hr1G009310	0.82	0.47	0.77	0.6	0.59	0.85	0.96	0.52	0.19	0.62	0.4	0.36	1.13	1.37	1.15	1.27	1.15	1.79	1.19	1.31	1.17	1.07	0.48	0.55	0.54	0.69	0.74	1.1	0.83	0.83	0.3	0.3	0.32	0.4	0.42	0.19	0.37	0.43	0.35	0.17	0.47	0.15	0.55	0.53	0.44	0.58	0.19	0.26	0.41
HORVU4Hr1G009520	354.58	354.34	359.41	345.67	383.67	389.35	384.81	369.24	286.38	277.23	275.15	286.33	182.3	182.35	263.9	259	260.34	249.61	292.61	291.76	295.64	292.09	96.81	105.68	93.58	99.91	173	175.91	166.68	163.4	114.83	119.01	112.43	115.51	70.57	71.63	69.96	72.68	66.95	69.26	73	81.7	85.62	89.62	82.56	100.35	99.68	98.01	100.38
HORVU4Hr1G009540	15.73	15.15	13.92	15.13	18.99	19.38	17.94	18.86	12.25	11.88	11.85	11.24	18.43	18.3	15.57	15.46	15.86	14.86	16.56	15.76	16.92	16.26	20.88	21.27	20.24	21.8	21.32	21.22	21.9	20.58	20.46	19.41	19.1	19.32	23.31	22.65	22.38	23.05	23.69	21.32	22.42	26.26	28.21	27.63	23.78	24.54	24.85	26.53	26.8
HORVU4Hr1G010160	1.57	1.59	1.45	1.61	1.84	1.56	1.7	1.73	0.91	1.08	0.93	1.11	1.23	1.19	1.25	1.11	0.92	1.34	0.84	1.07	1.02	1.16	1.33	1.03	1.22	0.77	1.83	1.7	1.75	1.78	1.15	1.01	1.12	0.99	1.33	1.29	1.37	1.54	1.17	1.3	1.24	1.1	1.41	1.3	1.68	1.28	0.96	1.55	1.66
HORVU4Hr1G010960	0	0	0	0	0.56	0	0.55	0	0	0	0	0	0	0	0	0	0	0.63	0	0	0	0	0	0	0	0	0	0	0	0	0	0	0	0	0	0	0	0	0	0	0	0	0	0	0	0	0	0	0
HORVU4Hr1G010970	0.41	0.38	0.47	0.43	0.34	0.48	0.49	0.85	0.72	0.63	0.81	0.88	0.46	0.87	0.49	0.61	0.47	0.33	0.74	0.78	0.62	0.45	0.46	0.44	0.42	0.42	0.43	0.46	0.4	0.63	0.58	0.61	0.53	0.51	0.77	0.71	0.61	0.59	0.11	0.36	0	0.78	0.79	1.02	0.81	0.52	0.78	0.67	0.53
HORVU4Hr1G010980	1.19	1.56	1.34	1.2	0.77	1.49	0.66	0.78	0.93	1.43	0.67	0.88	0.62	1.17	1.27	1.45	0.73	1.15	0.74	0.67	0.59	0.64	0.68	1.06	0.51	0.91	1.22	1.37	1.2	0.88	0.84	0.95	1.04	1.24	0.45	0.54	0.63	0.45	0.19	0.73	0.96	0.66	0.93	0.48	0.29	0.37	0.69	0.91	1.17
HORVU4Hr1G011000	0	0.03	0	0	0	0	0.03	0.03	0	0	0	0	0.04	0.04	0.02	0.06	0.04	0	0.02	0.05	0.05	0	0.05	0.04	0.08	0.05	0.03	0.02	0.05	0.03	0.02	0	0.02	0.03	0.07	0.02	0.04	0	0	0.05	0.05	0.1	0.15	0.1	0.15	0	0.05	0.04	0.04
HORVU4Hr1G012010	0.14	0.1	0.11	0.17	0.26	0.1	0.54	0.29	0.07	0.06	0.34	0.25	0.08	0.17	0.05	0.05	0.19	0.04	0.04	0.04	0.11	0.04	0.22	0.36	0.19	0.24	0.07	0.04	0.23	0.19	0.13	0.06	0.23	0.2	0.12	0.07	0.13	0.54	0.28	0.14	0.29	0.21	0.49	0.43	0.19	0	0.24	0.1	0.1
HORVU4Hr1G013150	9.19	9.7	9.74	10.24	12.88	14.01	13.05	15.01	1.54	1.26	1.2	1.66	2.4	2.16	4.51	3.51	5.07	4.38	4.27	4.8	3.54	4.12	0.82	1.32	0.79	0.84	1.15	1.43	1.39	0.91	1.04	0.94	1.09	1.02	0.7	0.87	1.1	0.74	0.55	0.91	0.9	0.63	1.76	1.13	0.87	1.41	1.7	1.48	1.41
HORVU4Hr1G014290	0.26	0.19	0.28	0.31	0.18	0.2	0.26	0.27	0.5	0.2	0.18	0.12	0.3	0.16	0.31	0.35	0.49	0.11	0.29	0.31	0.34	0.31	0.12	0.19	0.19	0.2	0.37	0.29	0.46	0.29	0.13	0.17	0.09	0.33	0.08	0.09	0.14	0.2	0.14	0.05	0.11	0.2	0.44	0.31	0.1	0.67	0.42	0.22	0.16
HORVU4Hr1G014310	15.54	16.64	16.77	18.34	16.86	17.07	16.17	15.58	17.3	18.67	15.42	17.29	17.28	18.09	14.65	17.8	16.86	17.85	16.59	12.99	14.63	15.77	14.74	13.3	15.77	14.1	12.67	15.93	16.32	13.81	14.14	13.46	14.48	14.65	15.42	14.64	15.88	12.55	11.9	16.7	13.04	10.71	14.03	13.75	9.89	12.29	12.76	17.77	14.35
HORVU4Hr1G014440	0.93	0.96	0.87	0.45	0.64	0.76	1.05	0.98	0.56	0.68	0.51	0.62	1.01	0.95	0.85	0.97	0.67	0.88	0.8	1.12	0.52	0.68	0.37	0.4	0.24	0.33	0.68	0.69	0.67	0.82	0.34	0.3	0.42	0.26	0.13	0.14	0.31	0.31	0	0.3	0.33	0.09	0.28	0.42	0.09	0.39	0.71	0.32	0.38
HORVU4Hr1G014480	1.44	1.24	1.53	1.39	1.24	0.84	0.81	1	2.34	2.4	2.26	2.54	0.33	0.55	0.68	0.83	0.46	0.55	0.63	0.44	0.46	0.39	0.04	0.04	0.08	0.1	0.09	0.14	0.04	0.04	0	0	0.12	0.04	0	0	0	0	0	0	0	0	0	0	0	0	0	0	0
HORVU4Hr1G014970	31.27	32.15	28.69	28.24	22.81	22.87	23.87	24.91	28.34	29	28.26	28.57	51.03	49.5	61.36	59.05	59.56	58.83	40.97	43.93	44.38	44.2	50.92	51.1	45.77	47.22	33.99	32.51	31.91	34.92	52.52	55.9	53.72	54.33	75.72	81.2	80.8	89.51	89.56	88.59	91.45	71.01	75.46	76.19	76.1	78.16	81.8	80.16	84.27
HORVU4Hr1G015020	0.02	0	0.04	0.11	0	0.02	0	0	0.02	0	0	0	0.05	0.03	0	0.03	0.11	0.04	0.06	0.08	0.04	0.1	0.08	0.08	0.02	0.02	0.22	0.13	0.11	0.14	0.13	0.09	0.08	0.29	0	0.02	0	0	0	0	0	0	0	0.06	0.12	0.07	0	0	0.05
HORVU4Hr1G015560	0	0	0	0	0.02	0	0	0	0.04	0	0.02	0.02	0	0	0	0	0	0	0	0	0	0	0.02	0.04	0.02	0.04	0	0.08	0.02	0.04	0.02	0	0.02	0.02	0.07	0.07	0.05	0.21	0.07	0	0	0	0	0.06	0.13	0.12	0.06	0.11	0.06
HORVU4Hr1G016400	24.12	25.46	24.94	24.67	24.8	26.05	25.36	24.87	25.09	24.79	24.77	23.23	22.72	23.54	21.24	20.51	20.83	20.6	21.16	21.12	20.79	20.74	22.39	22.75	21.79	21.73	23.57	22.8	23.16	22.87	24.2	24.45	23.86	22.57	24.83	22.67	23.82	24.22	23.38	24.52	24.22	23.89	23.44	23.23	22.99	24.83	26.06	21.42	24.89
HORVU4Hr1G016730	15.7	15.15	16.51	14.43	19.35	20.33	19	19.27	14.99	15.66	16.07	16.5	32.12	31.1	25.52	25.44	26.4	25.42	27.17	27.06	26.57	28.3	25.32	25.63	25.77	25.46	29.93	27.36	27.73	29.81	27.53	29.2	28	28.32	14.41	14.25	13.64	15.49	14.61	13.95	12.42	14.74	14.3	14.37	14.71	18.2	16.47	14.68	17.13
HORVU4Hr1G016950	0	0	0.03	0.03	0	0	0.04	0	0.04	0	0	0	0	0	0	0	0	0.04	0	0	0	0	0	0.04	0.04	0.04	0	0.07	0.03	0.07	0	0.04	0	0	0	0	0	0	0	0.12	0	0.11	0	0	0	0	0	0	0.09
HORVU4Hr1G017090	0	0	0	0	0	0	0	0	0	0	0	0	0	0	0	0	0	0	0	0	0	0	0	0	0	0	0	0	0	0	0	0	0	0	0	0	0	0	0	0	0	0	0	0	0	0	0	0	0
HORVU4Hr1G017190	0	0	0	0	0	0	0	0	0	0	0	0	0	0	0	0	0	0	0	0	0	0	0	0	0	0	0	0	0	0	0	0	0	0	0	0	0	0	0	0	0	0	0	0	0	0	0	0	0
HORVU4Hr1G022540	14.91	14.66	15.98	15.31	16.06	16.38	16.49	16.05	15.07	15.22	14.55	15.25	17.41	17.79	16.55	16.41	16.46	16.64	16.63	16.14	16.44	16.36	17.82	18.07	18.21	17.73	17.15	17.39	17.09	17.76	19.95	21.06	20.69	19.84	21.07	20.18	21.63	20.15	20.59	21.67	18.81	20.07	20.37	18.3	20.24	20.12	19.46	20.37	20.77
HORVU4Hr1G023180	0	0	0	0	0	0	0	0	0	0	0	0	0	0	0	0	0	0	0	0	0	0	0	0	0	0	0	0	0	0	0	0	0	0	0	0	0	0	0	0	0	0	0	0	0	0	0	0	0
HORVU4Hr1G023570	238.42	239.09	239.82	235.87	301.38	307.9	308.16	305.41	279.08	273.97	278.37	277.47	231.91	233.36	284.7	290.61	293.06	293.4	280.18	281.68	278.56	277.76	139.57	139.79	140.73	139.19	129.67	125.04	128.73	126.67	126.43	127.55	128.82	125.89	86.8	86.24	86.68	90.13	95.88	96.55	85.04	76.59	79.49	84.12	80.94	88.18	85.37	94.92	89.91
HORVU4Hr1G024470	23.07	23.19	22.16	22.75	27.7	25.89	27.02	25.36	21.29	20.19	22.67	20.4	42.39	40.47	33.11	36.04	34.76	36.57	33.92	36.39	36.72	38.06	48.7	50.87	45.56	50.32	58.95	59.77	58.68	60.71	51.84	51.94	59.19	55.62	39.05	40.75	37.91	37.62	42	41.24	42.82	38.69	41.33	40.24	39.57	47.55	53.72	49.14	50.85
HORVU4Hr1G024740	0	0	0	0	0	0	0	0	0	0	0	0	0	0	0	0	0	0	0	0	0	0	0	0	0	0	0	0	0	0	0	0	0	0	0	0	0	0	0	0	0	0	0	0	0	0	0	0	0
ENSRNA049483702	0	0	0	0	0	0.13	0	0	0	0	0.14	0	0	0	0	0	0	0	0	0.14	0	0	0	0	0	0	0.2	0	0	0.37	0	0.14	0	0	0.14	0	0	0	0	0	0	0	0	0	0	0	0	0	0
HORVU4Hr1G025420	0	0	0	0	0	0	0	0	0	0	0	0	0	0	0	0	0	0	0	0	0	0	0	0.1	0	0	0	0	0	0	0	0	0	0	0	0	0	0	0	0	0	0	0	0	0	0	0	0	0
HORVU4Hr1G026010	2.33	2.51	2.71	2.35	2.09	2.1	2.51	2.37	1.89	1.78	2.33	2.47	1.96	2.38	2.2	2.15	2.07	2.4	1.66	2	2.03	1.92	1.7	1.35	1.72	1.31	2.11	1.87	1.99	2.15	1.7	1.87	1.53	1.77	1.21	1.12	1.21	1.81	1.24	1.83	1.72	1.88	1.5	1.89	1.34	1.64	2.1	1.48	1.61
HORVU4Hr1G026210	29.64	29.65	29.02	29.47	27.65	26.61	26.46	27.4	29.53	31.19	31.19	30.61	22.47	23.4	22.35	22.25	21.37	21.04	19.74	19.68	18.98	19.92	23.42	25.14	25.84	23.76	22.91	22.66	22.09	22.25	25.46	25	25.15	23.77	23.1	22.82	21.54	21.32	23.64	25.38	23.3	24	23.75	21.37	20.52	22.5	22.01	22.64	22.52
HORVU4Hr1G027260	14982	15072.6	15156	15175.2	11272.2	11299.2	11357.3	11300.8	17872.2	17930.9	18006.4	17893.5	4974.57	5019.96	5746.13	5806.56	5826.64	5775.78	4841.21	4759.99	4814.08	4739.55	3613.17	3661.36	3662.15	3693.46	3403.91	3438.91	3453.5	3423.04	5156.74	5077.11	5154.42	5096.48	2956.42	2982.47	2974.05	2929.23	2900.72	2954.27	2890.1	3207.26	3170.17	3235.35	3178.74	3237.81	3185.53	3233.11	3189.09
HORVU4Hr1G027480	0	0	0	0	0	0	0	0	0	0	0	0	0.01	0	0	0	0	0	0.02	0	0	0	0	0	0	0	0.01	0	0	0	0	0	0	0	0	0	0	0	0	0	0	0	0	0	0	0	0	0	0
HORVU4Hr1G027740	41.54	41.73	42.52	42.94	51.34	51.97	50	52.52	26.24	24.97	26.13	26.6	70.4	62.81	84.87	86.87	89.1	88.27	94.86	97.79	103.13	96.97	87.87	84.67	87.97	84.64	70.68	77.24	76.06	74.57	106.52	107.48	105.26	111.42	92.23	93.78	91.98	102.19	99.65	100.32	99.25	91.61	84.51	94.05	87.77	86.61	86.41	98.4	92.64
HORVU4Hr1G028370	0.07	0.01	0.03	0.07	0.03	0.01	0.01	0.01	0	0.02	0.08	0.05	0.07	0.07	0.03	0.02	0.03	0.05	0.06	0.03	0.06	0.06	0.05	0.08	0.03	0.05	0.01	0.04	0.1	0	0.06	0	0.05	0.02	0.05	0.12	0.02	0.15	0.05	0.05	0	0.13	0	0.04	0	0	0	0.04	0.04
HORVU4Hr1G028400	0.07	0.07	0.1	0.14	0.11	0.08	0.11	0.06	0.25	0.14	0.16	0.15	0.26	0.17	0.25	0.14	0.16	0.16	0.23	0.32	0.21	0.21	0.26	0.24	0.27	0.3	0.19	0.29	0.38	0.34	0.33	0.25	0.37	0.25	0.31	0.26	0.28	0.24	0.43	0.41	0.41	0.28	0.48	0.42	0.47	0.3	0.26	0.21	0.21
HORVU4Hr1G028410	0	0	0	0	0	0	0	0	0	0	0	0	0	0	0	0	0	0	0	0	0	0	0	0	0	0	0	0	0	0	0	0	0	0	0	0	0	0	0	0	0	0	0	0	0	0	0	0	0
HORVU4Hr1G029660	7.8	7.68	7.91	8.7	8.25	8.9	9.33	7.98	9.16	8.67	8.56	8.96	9.82	10.24	10.18	8.97	11.06	9.26	10.07	9.26	9.06	9.72	8.99	9.46	10.82	9.33	10.6	10.94	11.24	11.19	9.81	8.35	9.76	9.79	7.82	8.01	8.36	9.18	7.77	8.08	7.97	8.07	10.13	8.48	9.83	8.09	6.78	9.08	8.38
HORVU4Hr1G029960	162.26	165.45	169.85	157.84	175.87	184.81	177.56	184.31	189.75	186.08	185.32	180.36	235.91	240.89	181.71	174.09	185.98	180.57	202.26	193.21	200.1	199.41	169.76	183.95	176.46	183.27	194.29	189.32	188	187.37	160.92	157.76	158.35	159.83	147.25	155.47	156.26	168.99	138.62	150.84	143.32	131.7	130.52	133.22	136.3	167.97	170.26	174.25	168.68
HORVU4Hr1G030380	0	0	0	0	0	0	0	0	0	0	0	0	0	0	0	0	0	0	0	0	0	0	0	0	0.01	0	0	0	0	0	0	0	0	0	0	0	0	0	0	0	0	0	0	0	0	0	0	0	0
HORVU4Hr1G031220	0	0	0.04	0	0	0	0.07	0	0	0	0	0	0	0	0	0	0	0	0	0	0	0	0	0	0	0	0	0	0	0	0	0	0	0	0	0	0	0	0	0	0	0	0	0	0	0	0	0	0
HORVU4Hr1G031530	2.33	2.88	2.8	2.62	1.89	1.73	1.91	1.98	5.15	4.77	4.8	4.82	2.67	2.51	1.28	1.38	1.7	1.65	0.99	1.31	1.19	1.59	1.5	1.56	1.67	1.5	2.14	1.89	1.96	1.99	1.41	1.56	1.4	1.42	1.58	1.45	1.58	1.23	1.83	1.65	1.58	1.58	1.7	1.1	1.73	1.54	1.57	1.8	1.52
HORVU4Hr1G031540	0.03	0	0	0	0	0	0	0	0	0	0	0	0	0	0	0	0	0	0	0	0	0	0	0	0	0	0	0	0	0.04	0	0	0	0	0	0	0	0	0	0	0	0	0	0	0	0	0	0	0
HORVU4Hr1G031870	22.16	22.19	21.93	24.27	23.8	22.67	22.41	23.91	23.23	23.57	25.92	24.12	22.31	23.09	20.07	16.77	18.56	18.51	20.57	20.55	19.19	25.06	19.57	19.45	19.92	19.57	24.4	21.24	18.36	23.99	20.8	20.86	20.5	22.21	17.44	18.45	17.79	20.45	18.22	19.48	19.23	16.56	16.73	18.76	20	16.61	22.31	23.72	22.42
HORVU4Hr1G033600	0	0.54	0	0.53	0.66	0	1.3	0	0	0	0	0	0.7	0.71	0	0	0	3.69	0.68	1.38	1.98	0.66	0	2.02	0	0.66	1.44	0	2.43	0	0.68	0.69	1.14	0	2.92	1.48	1.31	2.66	0	0	4.43	0	3.85	1.85	1.85	1.54	0	0	0
HORVU4Hr1G033610	0	0	0	0	0	0	0	0	0	0	0	0	0	0	0	0	0	0	0	0	0	0	0	0	0	0	0	0	0	0	0	0	0	0	0	0	0	0	0	0	0	0	0	0	0	0	0	0	0
HORVU4Hr1G033860	39.02	40.57	41.2	40.34	44.83	43.16	43.02	44.69	41.68	38.04	40.86	41.28	78.64	76.57	57.89	56.04	59.3	55.28	64.75	62.35	61.85	60.76	104.08	103.88	102.96	106.26	93.85	94.45	96.34	95.83	96.89	96.74	96.67	101.11	119.41	118.49	116.01	111.22	112.8	109.04	117.73	108.42	104.4	112.46	115.57	118.87	110.98	111.85	119.34
HORVU4Hr1G034110	5.96	5.99	5.74	5.55	6.35	6.42	6.85	6.18	5.82	6.04	5.78	5.4	6.91	6.71	6.55	6.66	6.23	6.84	6.7	6.09	6.37	6.37	7.41	7.39	7.02	6.64	6.49	6.24	6.27	6.45	6.81	7.48	7.25	7.68	6.95	6.43	7.82	7.82	6.77	6.97	7.81	6.81	8.13	6.2	6.82	7.06	7.18	8.34	7.13
HORVU4Hr1G034200	41.09	39.21	39.81	41.32	46.23	45.16	44.86	47.43	44.51	44.69	44.6	44.57	40.19	39.48	42.43	40.92	41.36	41.61	46.62	46.93	44.53	47.39	35.24	33.05	33.17	33.15	33.74	32.85	32.44	32.6	37.66	38.11	36.39	38.21	29.28	30.53	28.22	29.53	29.11	26.07	30.68	27.63	27.06	27.17	25.85	36.91	34.58	34.72	34.6
HORVU4Hr1G034660	0.98	0.83	1.05	0.98	0.77	1.18	0.94	0.97	0.83	0.62	0.6	0.75	0.99	0.9	1.1	1.38	1.25	1.18	1.06	1.05	1.33	0.91	1.32	0.92	0.69	1	1.38	1.22	1.58	1.16	1.41	1.15	1.24	1.27	0.83	0.91	0.82	1.11	1.07	0.85	0.68	1.1	0.89	1.07	1.38	1.31	0.66	0.81	0.92
HORVU4Hr1G034940	1.02	0.75	0.9	0.9	0.41	0.53	0.18	0.19	0.59	0.66	0.52	0.48	0.42	0.28	0.63	1.05	0.68	0.99	0.4	0.23	0.92	0.3	0.89	0.43	1.22	0.74	1.06	0.51	0.55	0.79	0.38	0.9	0.44	1.07	0.56	0.88	0.21	0.72	0.57	1.08	0.85	0.2	1.01	1.32	0.76	0.18	0.62	0.43	1.07
HORVU4Hr1G034950	8.04	7.49	7.97	8.25	5.15	5.82	5.15	5.64	4.07	4.2	4.54	3.89	3.79	4.24	6.81	8	6.57	6.77	4.56	4.86	5.48	4.59	4.23	4.08	5.02	4.83	7.67	7.6	8.23	8.15	4.32	4.58	4.24	5.07	5.15	5.08	5.97	6.13	4.83	5.36	6.16	6.83	7.36	6.23	7.25	6.07	7.16	5.68	5.93
HORVU4Hr1G035890	9.08	9.35	9.16	9.15	10.67	10.66	10.79	10.23	9.04	9.04	9.04	9.05	10.48	10.26	9.76	10.07	10.15	9.9	9.41	9.7	9.72	9.75	8.99	8.85	8.99	9.19	11.14	10.62	10.45	10.75	10.59	10.41	10.24	10.83	10.29	10.41	10.35	9.63	10.65	9.05	10.03	9.82	8.97	9.58	9.53	10.46	10.72	10.33	10.06
HORVU4Hr1G036670	17.54	16.25	16.49	17.39	16.38	16.6	16.56	17.26	15.78	15.42	13.86	14.23	16.33	16.08	14.96	15.17	15.33	14.51	15.36	14.27	13.84	14.68	16.58	18.35	18.78	17.38	18.85	19.75	18.23	18.61	15.88	15.41	17.39	16.07	18.71	17.51	17.87	16.13	17.57	19.59	17.56	17.19	19.6	19.49	18.52	17.37	19.6	20.02	19.84
HORVU4Hr1G036960	23.11	23.37	22.79	24.33	28.27	27.25	28.36	26.79	26.74	26.12	27.12	25.33	34.45	34.62	30.41	30.36	28.45	30.64	31.19	33.96	34.1	31.92	26.7	27.6	27.32	28.07	27.27	27.13	26.52	25.36	28.67	30.26	29.04	29.44	28.03	28.22	27.03	28.69	25.87	28.84	25.7	24.15	24.15	26.16	25.71	31.29	29.77	28.86	27.81
HORVU4Hr1G037210	19.69	20.24	20.58	21.46	20.35	21.45	21.49	22.75	20.49	20.7	20.89	20.35	29.65	30.35	26.03	26.65	26.66	26.25	28.79	30.03	26.57	27.26	32.72	33.29	32.31	32.39	25.28	22.85	24.63	24.06	29.41	28.17	26.46	27.08	27.39	27.34	27.32	25.38	27.52	26.37	27.52	26.49	25.86	24.8	19.4	25.22	27.27	25.53	26.2
HORVU4Hr1G039410	6.5	6.61	6.55	7.02	5.54	6.02	5.44	5.56	6.34	6.07	5.84	6.27	5.72	5.81	5.17	4.74	4.89	4.92	5.95	5.74	5.52	5.51	6.97	6.83	6.68	6.86	7.64	7.57	7.38	7.42	7.39	7.81	7.64	7.39	7.98	7.91	8.19	8.05	8.36	7.9	7.88	8.6	7.78	7.59	7.83	8.85	8.93	8.86	8.26
HORVU4Hr1G040950	336.56	333.04	332.73	343.76	304.21	299.97	301.34	313.87	472.76	498.26	494.08	461.94	265.03	267.22	190.4	196.73	205.68	191.51	166.05	165.63	166.27	174.91	216.27	216.78	229.27	226.73	185.92	186.13	194.35	185.78	249.94	246.53	253.41	250.01	186.09	179.02	173.14	179	176.8	163.85	174.32	193.38	152.72	190.83	187.41	195.89	183.45	193.44	191.9
HORVU4Hr1G041060	0	0	0	0	0	0	0	0	0	0	0	0	0	0	0	0	0	0	0	0	0	0	0	0	0	0	0	0	0	0	0	0	0	0	0	0	0	0	0	0	0	0	0	0	0	0	0	0	0
HORVU4Hr1G041070	0	0	0	0	0	0	0	0	0	0	0	0	0	0	0	0	0	0	0	0	0	0	0	0	0	0	0	0	0	0	0	0	0	0	0	0	0	0	0	0	0	0	0	0	0	0	0	0	0
HORVU4Hr1G041760	29.93	28.49	30.04	30.17	13.92	14.21	14.89	15.6	17.03	19.07	18.56	18.77	14.82	14.77	24.4	22.71	24.25	22.37	14.41	14.71	14.85	13.1	12.46	13.84	12.7	12.07	22.1	23.02	22.41	21.66	14.61	13.01	13.4	13.5	10.55	10.96	11.27	10.29	11.03	10.48	9.47	12.74	12.19	12.81	12.14	13.47	13.57	12.79	11.29
HORVU4Hr1G044610	1.28	1.66	1.66	1.34	1.22	0.8	1.18	1.39	1.05	1.03	1.13	1.34	1.16	0.94	1.16	1.11	1.06	1.81	1.65	1.2	1.8	1.76	1.47	2.2	1.62	1.66	1.93	2.32	1.44	1.43	2.07	1.88	1.86	1.25	1.63	2.3	2.14	2.68	1.45	2.17	2.2	1.51	1.63	2.52	2.3	1.5	1.69	1.72	1.12
HORVU4Hr1G046320	0.39	0.31	0.18	0.18	0.23	0.46	0.16	0.21	0.46	0.24	0.32	0.39	0.88	0.32	0.42	0.11	0.28	0.04	0.06	0.42	0.1	0.31	0.03	0.31	0.29	0.12	0.06	0.09	0	0.15	0.03	0.19	0.05	0.17	0.12	0.21	0.11	0.11	0.22	0.1	0.32	0.38	0.33	0.32	0.66	0.44	0	0.09	0.45
HORVU4Hr1G046410	0	0	0	0	0	0	0	0	0	0	0	0	0	0	0	0	0	0	0	0	0	0	0	0	0	0	0	0	0	0	0	0	0	0	0	0	0	0	0	0	0	0	0	0	0	0	0	0	0
HORVU4Hr1G047690	15.34	15.43	18.02	16.51	16.91	17.02	15.99	13	12.29	9.57	10.51	11.54	14.19	17.93	16.24	18.6	13.27	13.15	12.44	15.09	12.88	13.47	17.45	18.16	16.48	16.82	20.31	20.46	19.21	16.08	13.46	13.05	16.48	14.67	15.03	18.65	14.97	15.9	18.91	16.08	15.05	18.54	16.25	18.25	18.24	16.01	22.73	21.08	19.92
HORVU4Hr1G047940	10.19	11.1	10.45	9.97	13.21	14.66	13.97	14.45	11.47	11.78	10.74	11.3	15.43	14.76	11.93	12.17	12.32	13.18	12.15	13.68	11.94	13.69	12.24	13.05	12.61	11.58	14.16	12.87	12.4	12.65	12.05	12.97	11.56	11.56	10.34	9.23	11.41	10.31	10.19	9.29	8.63	10.99	10	10.51	10.33	13.36	12.96	12.74	11.49
HORVU4Hr1G048110	0.92	1.1	1.04	1.01	1.1	1.2	1.14	1.36	0.79	0.76	0.73	0.77	0.95	0.54	1.68	1.71	1.18	0.87	1	1.08	1.18	0.75	0.83	0.65	0.69	0.88	1.16	1.21	1.02	1.17	0.74	0.46	0.63	1.15	0.57	0.32	0.69	0.65	0.56	0.51	0.63	0.36	0.46	0.81	0.51	1.05	0.64	0.9	0.83
HORVU4Hr1G048400	6.49	5.99	6.67	6.2	6.33	5.81	5.74	6.4	6.15	5.98	5.65	5.76	6.15	5.31	5.61	5.6	5.68	5.47	5.45	5.6	5.06	5.41	4.95	4.44	4.47	4.82	5.9	6.13	5.67	5.22	5.52	5.97	5.34	4.28	4.96	4.91	5.74	5.87	3.88	4.92	5.92	4.55	4.45	4.5	5.17	5.69	5.04	5.9	5.24
HORVU4Hr1G048410	0	0	0	0	0	0	0	0.22	0	0	0	0	0	0	0.25	0	0	0	0.24	0	0	0.23	0	0	0	0	0	0	0	0	0.47	0.24	0.23	0	0	0	0.51	0	0	0	0	0	0	0	0	0	0.57	0	0
HORVU4Hr1G048420	0.15	0	0.15	0.15	0	0	0	0	0	0	0	0	0	0	0.39	0	0.19	0	0	0	0	0.14	0.18	0	0	0	0.33	0.18	0.29	0.16	0	0	0	0	0.19	0	0	0.59	0	0	0	0	0	0.69	0	0.18	0	0	0
HORVU4Hr1G048800	15.12	16.22	15.68	15.47	14.63	15.21	14.51	14.83	13.31	13.24	12.88	13.19	14.95	14.34	13.98	14.61	15.1	14.02	15.06	13.77	14.49	14.93	13.18	13.04	13.73	13.31	13.3	14.99	14.34	14.88	13.04	12.33	13.1	12.84	14.07	13.87	13.46	12.57	14.35	14.47	13.12	14.13	14.54	14.22	12.95	14.74	14.91	15.39	16.58
HORVU4Hr1G049120	2.39	2.47	2.44	2.31	1.81	2.15	1.67	1.86	1.25	1.31	1.04	1.15	2.23	1.74	1.88	2.03	1.7	1.98	1.56	1.46	1.64	1.59	1.28	1.17	1.04	1.09	2.28	2.32	2.45	2.62	1.49	1.27	1.35	1.37	1.53	1.44	1.33	1.66	1.18	1.53	1.31	1.89	1.69	1.97	1.72	2.19	1.19	1.45	1.29
HORVU4Hr1G049130	0.07	0.08	0.31	0.25	0.06	0.13	0.1	0.14	0.1	0.06	0.06	0.09	0.03	0.16	0.09	0.09	0.15	0.1	0.17	0.19	0.16	0.14	0.07	0.14	0.03	0	0.1	0.14	0.03	0.06	0.04	0.06	0.03	0.11	0.03	0.03	0.03	0	0.18	0	0	0.06	0.09	0	0	0	0	0.08	0
HORVU4Hr1G050790	0.35	0.47	0.34	0.46	0.17	0.47	0.23	0.29	0.12	0.22	0.29	0.22	0.07	0.1	0.17	0.14	0.13	0.13	0.31	0.1	0.17	0.09	0	0.04	0.09	0	0.03	0.06	0.08	0.17	0.03	0.06	0.06	0.07	0.06	0.06	0.04	0	0	0	0	0	0	0	0.1	0	0	0	0.09
HORVU4Hr1G051780	0	0	0	0	0	0	0	0	0	0	0	0	0	0	0	0	0	0	0	0	0	0	0	0	0	0	0	0	0	0	0	0	0	0	0	0	0	0	0	0	0	0	0	0	0	0	0	0	0
HORVU4Hr1G052280	0	0	0	0	0	0	0	0	0	0	0	0	0	0	0	0	0	0	0	0	0	0	0	0	0	0	0	0	0	0	0.13	0	0	0.37	0	0	0	0	0	0	0	0	0	0	0	0	0	0	0
HORVU4Hr1G053190	0	0.02	0	0	0	0.03	0	0	0	0	0	0	0	0	0	0	0	0	0	0.03	0	0	0	0	0	0	0	0	0	0	0	0	0	0	0	0	0	0	0	0	0	0	0	0	0	0	0	0	0
HORVU4Hr1G053400	8.12	8.65	8.16	8.62	8.33	8.12	7.75	8.03	8.28	7.74	7.81	8.15	7.35	7.16	6.39	6.69	5.99	6.21	6.06	6.05	5.81	6.29	6.52	6.59	6.19	6.59	6.34	6.45	6.47	6.07	7.54	7.18	7.66	7.42	7.24	7.57	7.32	8.38	7.49	7.07	6.93	7.62	7.39	6.85	6.98	7.83	8.37	7.21	7.04
HORVU4Hr1G053580	0	0.02	0.03	0.03	0.02	0.02	0.02	0	0	0.02	0.05	0.02	0.02	0.08	0.06	0.03	0.07	0.02	0.11	0.21	0.13	0.12	0.71	0.73	0.74	0.75	1.02	1.09	1.26	1.08	1.07	0.95	1.02	0.92	2.04	2.17	2.21	2.47	1.82	1.52	1.93	3.34	3.17	2.95	2.81	2.03	1.57	1.45	1.67
HORVU4Hr1G053740	40.66	42.52	40.87	41.69	42.71	41.26	40.57	40.67	34.87	35.2	35.35	34.81	41.77	40.59	42.19	41.86	41.78	42.39	43.5	44.18	42.75	43.81	44.21	45.44	46.59	45.1	43.97	44.12	43.83	45.88	43.78	43.53	43.73	43.29	44.82	42.17	42.3	44.85	44.16	40.31	40.29	39.57	41.99	39.73	40.49	44.89	45.4	46.11	44.87
HORVU4Hr1G053920	0	0	0	0	0	0	0	0	0	0	0	0	0	0	0	0	0	0	0	0	0	0	0	0	0	0	0	0	0	0	0	0	0	0	0	0	0	0	0	0	0	0	0	0	0	0	0	0	0
HORVU4Hr1G053930	0	0	0	0	0	0	0	0	0	0	0	0	0	0	0	0	0	0	0	0	0	0	0	0	0	0	0	0	0	0	0	0	0	0	0	0	0	0	0	0	0	0	0	0	0	0	0	0	0
HORVU4Hr1G054190	3.19	3.23	3.17	2.9	3.1	3.21	3.05	3.23	2.41	1.68	2.53	3.27	3.56	3.31	5.17	5.46	5.67	5.15	4.11	4.35	4.11	4.6	2.03	1.98	1.63	1.77	2.45	2.54	2.64	2.94	1.31	1.73	1.69	1.75	0.49	0.58	0.79	1.07	0.93	1.04	1.14	0.75	0.76	0.51	1.03	0.87	0.89	1.24	1.12
HORVU4Hr1G054230	0	0	0	0	0	0	0	0	0	0	0	0	0	0	0	0	0	0	0	0	0	0	0	0	0	0	0	0	0	0	0	0	0	0	0	0	0	0	0	0	0	0	0	0	0	0	0	0	0
HORVU4Hr1G054600	0.76	1.02	0.98	1.33	1.41	1.08	1.2	1.09	1.18	1.45	1.39	1.05	1.03	0.98	0.92	0.94	0.68	0.95	0.89	0.76	0.46	0.91	0.51	0.74	1.06	0.64	1.93	1.51	0.71	0.7	0.85	1.07	0.82	0.45	0.64	0.45	0.84	0.5	0.7	0.85	0.75	0.73	0.76	0.67	1.32	1.57	0.67	1	0.46
HORVU4Hr1G054870	102.82	104.8	106.5	105.74	142.61	141.27	138.4	144.28	59.59	59.88	61.92	59.29	132.31	130.97	160.85	154.67	155.26	165.34	199.45	195.43	198.69	202.92	128.85	129.91	125.16	122.15	156.52	151.55	152.24	157.2	102.26	101.08	102.13	103.59	93.32	98.65	95.16	99.87	93.43	92.67	95.89	153.31	163.43	168.01	168.87	140.46	132.89	131.03	140.48
HORVU4Hr1G054980	6.44	6.88	6.59	7.08	7.15	6.74	6.62	6.77	4.11	4.09	3.76	4.41	23.49	23.18	23.12	22.23	23.45	22.63	29.15	28.78	29.67	27.54	36.31	35.48	36.27	34.87	28.24	29.26	29.05	29.16	32.43	31.67	32.02	31.64	30.39	30.45	30.5	30.24	31.61	32.06	30.13	26.25	29.08	27.66	28.67	27.98	23.51	25.23	25.58
HORVU4Hr1G055070	3.97	4	3.86	4.13	6.44	4.76	4.39	4.5	4.43	4.5	4.7	4	5.95	5.62	4.3	2.64	3.73	4.12	3.81	3.39	4.18	3.82	4.5	4.07	4.63	4.44	7.42	6.83	5.11	6.91	4.9	4.18	5.56	7.12	3.54	3.93	2.98	3.63	4.81	3.3	2.65	3.53	2.62	3.42	3.69	6.38	4.86	4.81	4.49
HORVU4Hr1G055850	46.56	46.66	47.24	51.94	59.65	60.23	58.7	56.86	46.9	47.01	47.79	47.71	64.54	59.24	57.5	55.14	57.01	58.79	57.43	58.05	55.76	56.09	50.49	45.91	45.8	50.85	53.93	51.04	51.02	54.26	43.42	43.01	45.73	42.43	38.18	37.25	41.11	40.66	40.55	38.66	38.95	37.05	35.42	41.3	34.58	41.89	38.18	42.78	40.61
HORVU4Hr1G055960	0	0.03	0.05	0	0	0	0	0	0.03	0.03	0	0	0	0	0	0	0.03	0	0	0.03	0	0	0	0	0.03	0	0	0	0	0.05	0	0	0	0	0	0	0	0	0	0	0	0	0	0	0	0	0	0	0
HORVU4Hr1G058210	75.88	74.61	77.45	78.17	98.62	97.15	98.04	96.55	54.91	56.44	53.83	53.04	91.19	93.4	94.7	95.92	89.99	87.63	97.63	99.72	99.87	96.39	83.21	81.75	87.35	88.86	93.02	96.71	93.01	88.46	82.5	80.02	83.9	85.71	86.11	89.8	85.25	85.12	84.69	81.91	81.67	96.38	94.92	94.02	93.93	90.43	91.59	88.29	92.98
HORVU4Hr1G058460	0.1	0.11	0.14	0	0	0	0	0	0.12	0.12	0	0	0	0	0.13	0	0	0.13	0.21	0	0	0	0	0	0	0	0.08	0.11	0	0	0	0	0	0	0	0	0	0	0	0	0.35	0	0	0	0	0	0.25	0	0
HORVU4Hr1G059680	14.39	13.38	14.25	14.04	14.49	13.9	14.7	14.17	14.54	14.65	14.1	13.47	19.28	18.92	15.86	14.53	15.5	15.64	14.28	15.02	14.69	16.06	18.68	19.39	18.57	18.6	20.65	21.05	19.8	20.84	17.74	17.91	17.42	18.42	15.63	15.64	16.19	15.58	14.91	14.15	15.29	16.89	14.07	15.11	15.06	19.62	19.12	14.94	17.35
HORVU4Hr1G060310	7.34	6.8	6.98	6.53	8.15	6.85	7.11	8.56	5.69	6.25	5.73	5.99	5.04	5.15	5.91	5.67	6.09	5.65	5.93	5.91	5.28	5.55	8.19	8.81	8.48	9	7.53	7.6	7.08	7.92	7.1	6.86	6.55	6.82	11.82	10.94	11.64	10.72	11.12	11.02	12.84	15.01	14.28	13.01	17.03	13.05	11.7	12.37	13.95
HORVU4Hr1G060440	10.25	9.8	10.31	10.34	9.8	9.94	9.64	9.81	9.36	9.35	9.96	9.75	6.96	6.51	5.85	6.12	5.67	6.18	5	5.04	4.25	4.08	2.48	2.08	1.99	2.79	3.75	3.4	3.21	2.95	3.75	3.14	3.34	3.61	1.73	1.61	2.04	1.19	2.29	1.8	1.37	2.26	1.37	1.22	1.32	1.98	2.69	2.31	2.38
HORVU4Hr1G060450	31.18	30.74	33.13	31.93	28.81	27.87	28.59	27.34	29.16	28.29	28.59	29.19	39.98	43.24	38.29	35.35	36.42	35.31	34.03	33.15	31.32	33.67	57.18	54.66	57.18	57.58	48.08	46.59	48.42	47.95	58.54	60.8	57.64	59.38	72.41	72.07	70.36	73.12	64.81	74.42	69.45	71.83	69.6	66.96	67.15	64.77	66.68	63.16	67.71
HORVU4Hr1G061770	0.64	0.47	0.47	0.43	0.49	0.62	0.71	0.87	0.41	0.44	0.43	0.56	0.48	0.44	0.37	0.4	0.25	0.35	0.3	0.37	0.27	0.19	0.63	1.11	0.71	0.68	0.34	0.5	0.35	0.35	0.83	0.82	1.19	0.71	1.63	1.63	2.08	2.05	2.18	2.47	1.35	1.37	1.02	1.7	1.35	1.23	1.26	0.93	1.82
HORVU4Hr1G061950	0.04	0	0	0	0	0	0	0	0	0	0	0	0	0	0	0	0	0	0	0	0	0	0	0	0	0	0	0	0	0	0	0	0	0	0	0	0	0	0	0	0	0	0	0	0	0	0	0	0
HORVU4Hr1G062620	0	0	0	0	0	0	0	0	0	0	0	0	0	0	0	0	0	0	0	0	0	0	0	0	0	0	0	0	0	0	0	0	0	0	0	0	0	0	0	0	0	0	0	0	0	0	0	0	0
HORVU4Hr1G062760	2.26	2.16	2.35	2.09	2.29	2.11	2	2.13	2.93	2.54	2.93	3.05	2.27	2.59	2.14	2.72	2.28	2.39	2.19	2.22	2.42	2.05	1.41	1.74	1.59	2.09	1.93	2.26	2.23	2.26	2.16	2	2.28	2.04	1.38	1.48	1.21	1.6	0.96	1.65	1.71	0.88	1.18	1.51	1.11	1.5	1.58	1.39	1.76
HORVU4Hr1G062770	3.63	3.88	3.85	3.44	4.44	5.14	6.17	6	3.77	3.75	4.16	3.71	5.87	5.85	5.26	4.16	4.14	4.94	5.41	3.94	4.49	4.69	10.1	10.02	9.44	9.95	8.45	9.62	7.99	9.08	13.47	13.16	11.62	12.81	17.62	19.75	18.11	18.92	16.57	16.07	18.39	15.3	12.48	17.72	14.88	14.94	15.67	16.77	15.96
HORVU4Hr1G062820	0.03	0	0	0	0.04	0.04	0	0	0.04	0	0	0	0	0	0.04	0.04	0	0	0	0	0	0	0	0	0	0	0	0	0	0	0	0	0	0	0	0	0	0	0	0	0	0	0	0	0	0	0	0	0
HORVU4Hr1G062860	0.13	0.32	0.12	0.19	0	0.21	0.21	0	0	0.08	0.07	0.07	0.08	0.08	0.08	0	0.16	0.16	0.07	0.08	0.14	0.22	0	0.07	0	0	0.2	0.07	0.2	0.4	0	0.08	0.07	0.07	0.07	0.08	0.08	0	0	0	0	0	0.65	0	0	0	0	0	0.18
HORVU4Hr1G064160	15.4	15.16	14.94	15.88	17.98	17.66	17.37	17.03	11.85	12.01	12.93	11.02	19.6	18.57	19.93	19.26	17.92	19.43	19.35	18.66	19.53	18.29	18.9	18.38	20.25	20.21	21.16	21.96	22.04	21.74	19.77	18.78	19.41	18.98	21.28	21.32	22.51	21.37	19.9	22.04	20.55	20.45	20.14	22.66	20.78	22.01	19.78	18.62	19.84
HORVU4Hr1G064780	0	0.03	0.07	0.03	0.08	0.09	0.08	0.11	0.06	0.09	0.06	0	0.16	0.16	0.06	0.03	0.09	0.19	0.2	0.09	0.09	0.12	0.15	0.09	0.03	0.09	0.16	0.14	0.13	0.16	0.06	0.09	0.03	0.03	0.12	0.12	0.09	0.09	0	0	0	0.09	0.17	0	0.25	0.08	0.08	0	0.08
HORVU4Hr1G064870	5.12	4.83	4.75	4.95	5.78	6.32	5.79	5.41	5.35	6.22	5.77	6.65	12.53	11	8.57	7.8	7.42	7.83	8.41	8.01	7.75	8.03	8.43	9.05	9.66	8.25	8.72	8.29	8.37	8.2	7.88	7.8	8.6	7.92	11.2	10.87	10.82	10.7	11.19	11.07	12.18	9.89	9.76	8.98	10.8	11.61	11.52	11.58	11.09
HORVU4Hr1G064880	0.41	0.58	0.4	0.54	0.51	0.49	0.48	0.76	0.55	0.63	0.7	0.71	0.69	0.63	0.46	0.73	0.76	0.5	0.52	0.52	0.47	0.46	0.26	0.24	0.25	0.23	0.47	0.35	0.32	0.57	0.4	0.55	0.34	0.26	0.28	0.36	0.27	0.12	0.25	0.27	0.25	0.29	0.46	0.44	0.29	0.4	0.36	0.35	0.16
HORVU4Hr1G064890	3.58	4.94	4.22	4.5	3.12	3.48	3.45	2.67	2.9	3.01	2.39	2.51	2.05	2.71	3.61	4.07	3	3.19	2.94	2.62	2.16	2.24	2.97	2.47	2.47	2.44	4.48	3.7	3.33	4.25	2.07	2.72	2.49	2.19	2.18	2.37	1.72	2.55	2.32	2.33	3.07	3.44	3.1	2.84	2.69	2.62	2.59	3.12	3.02
HORVU4Hr1G065340	6.74	8.08	6.77	7.19	5.58	5.66	5.39	4.97	10.77	12.48	12.43	11.23	5.26	5.54	3.42	4.08	3.53	4.73	2.93	3.34	3.39	2.7	1.36	1.32	2.18	2.38	2.46	2.08	2.23	2.36	1.83	2.31	1.97	1.91	1.18	1.02	1.39	1.14	0.93	1.24	0.72	0.81	0.85	0.8	0.42	1.57	1.97	1.3	2.14
HORVU4Hr1G065350	15.36	15.99	16.25	17.01	12.04	12.15	11.33	12.79	16.78	14.82	15.74	18.06	9.51	8.54	8.97	8.65	10.34	8.87	8.89	8.66	7.84	9.65	6.72	5.94	5.56	5.6	7.39	7.06	8.28	7.6	6.99	6.44	5.83	5.98	6.06	5.63	4.61	8.02	5.01	5.93	6.09	4.49	5.86	5.71	5.03	5.55	6.39	5.65	5.94
HORVU4Hr1G065380	29.86	29.54	29.98	29.39	38.43	38.11	39.18	38.03	31.93	31.61	30.91	31.09	50.8	49.98	41.05	40.55	39.5	39.34	43.34	43.54	42.96	42.89	36.21	36.82	37.29	36.76	40.09	39.41	38.94	38.96	35.08	32.33	34.89	34.68	33.61	35.15	34.45	34.07	33.94	34.92	33.41	32.09	30.9	28.56	30.88	39.26	39.05	37.63	36.99
HORVU4Hr1G065640	0	0.05	0	0	0	0	0.02	0	0	0	0.05	0	0.1	0.05	0	0	0.06	0	0.05	0.05	0.04	0.03	0.05	0.08	0.09	0.05	0.08	0	0.05	0.02	0.03	0	0.05	0	0.05	0.05	0.06	0.08	0.08	0.08	0	0	0.15	0	0.13	0	0	0.13	0
HORVU4Hr1G065830	0	0	0	0	0	0	0	0	0	0	0	0	0	0	0	0	0	0	0	0	0	0	0	0	0	0	0	0	0	0	0	0	0	0	0	0	0	0	0	0	0	0	0	0	0	0	0	0	0
HORVU4Hr1G066090	36.46	34.31	34.52	33.32	36.09	36.58	37.11	38.35	28.26	29.16	29.28	29.78	32.57	33.21	31.58	33.66	32.7	31.26	32.27	32.99	31.78	30.49	32.68	32.96	35.23	33.32	34.84	35.34	36.78	35.11	32.49	34.14	31.54	32.29	29.09	29.92	29.37	30.92	31.57	30.14	27.57	28.9	30.32	30.82	29.24	30.23	30.27	32.12	30.19
HORVU4Hr1G066490	0.1	0.12	0.22	0.27	0.05	0.05	0.03	0.12	0.03	0.05	0.14	0.02	0.08	0.17	0.17	0.07	0.14	0.07	0.02	0.48	0.03	0.03	0.09	0.05	0.04	0.05	0.03	0.49	0.46	0.05	0.02	0.07	0.51	0.07	0.03	0	0	0	0	0	0	0	0	0.05	0	0	0	0	0.22
HORVU4Hr1G066900	2.34	1.8	2.13	2.09	2.73	2.65	1.69	3.24	1.89	1.65	1.8	1.41	3.98	3.69	3.75	3.87	4.63	2.62	2.85	4	3.2	3.42	2.99	2.69	2.5	2.82	4.91	3.65	4.11	4.24	1.69	1.64	1.54	1.57	1.33	1.3	1.2	1.16	1.33	0.46	1.44	2.08	1.65	1.31	1.57	1.25	1.77	1.53	0.87
HORVU4Hr1G066910	0.61	0.99	0.74	1.04	1.84	1.66	2.1	1.78	0.84	0.89	0.9	1.06	1.58	1.61	2.25	2.11	1.74	3.41	1.72	1.43	2	1.59	0.69	0.74	0.76	0.82	0.82	1.52	1.19	1.69	0.98	0.96	1.19	1.09	0.41	0.58	0.6	0.5	0.56	0.97	0.4	0.86	0.32	0.93	0.46	0.64	0.31	0.57	1.01
HORVU4Hr1G066920	16.46	15.08	14.29	15.44	13.02	14.97	12.68	12.39	12.75	14.04	16.14	13.59	18.52	15.16	15.7	20.09	19.05	21.95	14.68	15.86	15.51	14.2	21.62	19.93	21.44	20.43	18.67	18.41	16.45	19.75	18.14	16.44	19.49	17.48	19.35	18.91	18.27	19.16	14.18	13.8	17.69	14.97	15.81	20.33	18.58	17.78	21.87	20.11	17.63
ENSRNA049484382	0	0	0	0	0	0	0	0	0	0	0	0	0	0	0	0	0	0	0	0	0	0	0	0	0	0	0	0	0	0	0	0	0	0	0	0	0	0	0	0	0	0	0	0	0	0	0	0	0
ENSRNA049484377	0	0	0	0	0	0	0	0	0	0	0	0	0	0	0	0	0	0	0	0	0	0	0	0	0	0	0	0	0	0	0	0	0	0	0	0	0	0	0	0	0	0	0	0	0	0	0	0	0
ENSRNA049484385	0	0	0	0	0	29.5	0	0	0	0	0	0	0	0	0	17.32	0	0	0	0	0	0	0	0	0	0	0	0	12.9	0	0	0	0	0	0	0	0	0	0	0	0	0	0	0	0	0	0	0	0
HORVU4Hr1G067450	133.24	131.45	134.48	138.02	134.83	133.67	128.44	136.65	75.27	74.63	74.82	76.51	204.12	198.51	246.73	258.26	261.69	262.08	265.95	264.75	265.12	268.33	413.53	417	421.71	411.82	317.81	325.17	327.33	327.52	429.57	427.81	442.37	426.48	548.87	546.11	560.41	567.99	565.26	571.26	573.32	522.75	473.2	483.3	482.27	444.07	446.41	442.31	461.49
HORVU4Hr1G067680	0	0	0	0	0	0.03	0	0.1	0	0.04	0	0.03	0	0	0	0	0	0	0	0	0	0	0	0	0	0	0	0.02	0.02	0	0	0	0	0	0.03	0	0	0	0	0	0	0	0	0	0	0	0	0	0
HORVU4Hr1G068910	0	0	0	0	0	0	0	0	0	0	0	0	0	0	0	0	0	0	0	0	0	0	0	0	0	0	0	0	0	0	0	0	0	0	0	0	0	0	0	0	0	0	0	0	0	0	0	0	0
HORVU4Hr1G069100	4.27	4.6	3.68	4.63	0.91	1.03	0.88	1.05	31	30.85	31.01	30.91	2.58	2.03	1.35	1.32	1.55	1.79	1.32	1.65	1.65	1.52	2.25	2.17	1.97	2.11	0.34	0.27	0.38	0.33	2.34	2.31	3.01	2.5	3.53	4.03	4.02	3.53	4.51	4.55	3.64	2.98	2.85	3.12	2.63	1.61	1.03	1.26	2.04
HORVU4Hr1G070680	33.39	33.21	34.91	30.43	29.2	30.2	27.66	29.97	30.26	31.11	31.05	31.93	28.74	30.57	24.61	23.8	21.61	21.06	22.92	23.27	22.36	24.49	25.95	24.38	21.7	23.35	25.56	22.76	25.69	22.33	26.82	28.27	27.33	22.52	22.68	21.21	22.62	21.27	21.35	16.29	22.18	17.81	21.75	20.61	17.33	23.88	19.08	18.83	22.17
HORVU4Hr1G071000	1.6	1.48	1.47	1.3	1.47	1.47	1.71	1.58	4.69	5.04	4.83	4.99	2.11	1.96	0.95	1.42	1.2	1.2	0.38	0.39	0.38	0.47	1.08	0.81	0.83	0.88	1.1	1.12	1.09	1.3	0.74	1.01	0.86	1.11	0.57	0.78	0.61	0.51	0.48	0.49	0.69	0.62	0.78	0.24	0.49	0.8	0.74	0.56	0.75
HORVU4Hr1G071330	5.66	5.05	3.8	4.61	3.98	4.55	3.7	3.84	2.77	3.23	2.88	2.88	21.77	22.67	18.91	19.94	20.62	19.43	34.66	35.75	32.91	35.06	132.7	129.51	123.88	127.3	82.65	82.81	82.25	83.19	137.05	131.78	133.68	133.22	191.37	193.24	196.58	200.27	206.47	207.91	209.22	173.83	193.2	188.62	186.2	151.81	164.18	159.02	161.74
HORVU4Hr1G071370	40.02	40.76	36.74	38.05	36.17	35.97	37.87	37.75	25.52	28.16	25.94	27.28	158.2	162.31	176.11	178.01	176.22	187.78	216.12	230.99	224.3	229.1	442.71	448.33	421.55	425.49	354.13	358.23	353.15	354.58	413.17	430.76	426.52	435.01	421.27	433.68	433.92	451.93	477.08	462	490	404.97	437.7	416.87	430.19	440.21	455.91	448.22	442.59
HORVU4Hr1G071510	0	0	0	0	0	0	0	0	0	0	0	0	0	0	0	0	0	0	0	0	0	0	0	0	0	0.01	0	0	0	0	0	0	0	0	0	0	0	0	0	0	0	0	0	0	0	0	0	0	0
HORVU4Hr1G071940	0	0	0	0	0	0	0	0	0	0	0	0.05	0	0	0	0	0	0	0	0	0	0	0	0	0	0	0	0	0	0	0	0	0	0	0	0	0	0	0	0	0	0	0	0	0	0	0	0	0
HORVU4Hr1G072020	54.51	54.63	57.65	55.8	54.66	61.73	62.24	57.06	62.58	61.55	65.84	62.66	68.2	74.74	62.64	59.39	58.71	57.49	68.75	64.89	69.96	68.36	75.66	77.68	73.87	77.5	71.06	66.59	68.23	67.22	77.24	73.57	75.09	74.4	70.71	69.88	71.27	66.43	68.95	70.57	71.84	74.66	72.52	72.27	76.14	86.02	80.48	75.83	82.58
HORVU4Hr1G072360	63.81	69.92	65.25	71.98	69.06	71.39	73.03	78.79	16.7	21.64	17.53	20.89	39.26	37.13	71.74	70.28	66.39	71.28	49.18	53.01	49.8	48.11	23.5	24.61	18.62	21.14	30.86	27.72	26.26	26.01	26.07	26.64	30.15	33.23	17.23	13.78	18.43	16.98	13.95	14.98	11.22	17.17	16.78	16.75	14.5	22.69	18.85	13.34	22.05
HORVU4Hr1G073040	3.92	2.38	1.16	3.15	2.39	2.92	0.94	3.29	0.99	2.04	3.42	0.5	1.02	0	1.61	0.55	2.11	1.07	0	0.51	0	0.48	0.96	0.49	0.47	0.48	1.8	0	0.44	0	0	0.5	0	0.48	0	0.53	0.55	0	1.67	0	0	1.39	0	0	0	0	0	0	0
HORVU4Hr1G073400	74.04	77.48	76.39	75.41	93.43	92.88	94.13	95	72.03	72.63	75.22	72.99	36.83	36.3	36.59	36.53	38.01	36.75	29.26	29.15	31.39	29.59	22.12	22.65	22.39	22.26	29.59	30.07	30.11	29.79	19.4	20.37	19.28	19.58	11.85	11.29	11.34	11.95	10.04	10.45	12	11.08	10.56	12.38	12.25	13.83	15.51	14.55	13.79
HORVU4Hr1G074460	0	0	0.03	0	0.21	0.07	0	0.21	0	0	0	0	0	0.03	0	0	0.08	0	0	0	0	0	0.03	0	0	0	0.07	0	0	0	0	0	0	0	0	0	0	0	0	0	0	0	0	0	0	0	0	0	0
HORVU4Hr1G074470	0.23	0.4	0.22	0.2	0.14	0.11	0.08	0.12	0.51	0.59	0.38	0.3	0.02	0.1	0.04	0.05	0.04	0.1	0.06	0.01	0.06	0.02	0.06	0.07	0.02	0	0	0	0	0	0.02	0.02	0.02	0.01	0	0.06	0.03	0	0	0	0	0	0	0	0	0.06	0	0	0
HORVU4Hr1G074480	0.09	0.22	0.19	0.24	0.53	0.7	0.69	0.44	0.16	0.21	0.04	0.24	0.33	0.57	0.16	0.32	0.25	0.24	0.14	0.23	0.3	0.23	0.16	0	0.12	0.12	0.07	0.26	0.4	0.22	0	0.04	0.08	0.08	0.07	0.08	0.09	0	0	0	0	0	0	0.22	0.14	0	0	0.19	0
HORVU4Hr1G075040	8.59	8.07	8.7	8.9	6.19	6.46	8.09	6.34	12.79	13.01	12.88	12.18	7.71	7.85	6.18	5.79	5.98	5.55	4.41	5.58	5.33	5.55	4.49	4.69	5.16	5.23	4.71	4.82	5.32	5.4	5.32	5.53	6.14	4.94	4.83	4.37	4.29	4.29	4.35	6.15	4.7	3.6	5.41	3.16	4.4	5.99	5.15	4.23	5.19
HORVU4Hr1G075190	0.1	0.13	0.06	0.06	0.25	0.07	0.11	0.09	0.42	0.34	0.24	0.19	0.18	0.05	0	0	0.08	0.05	0.07	0.05	0.05	0.05	0.19	0.05	0.29	0.34	0.07	0.18	0.07	0.13	0.1	0.12	0.25	0.1	0.19	0.1	0.03	0	0.16	0.15	0.08	0	0.44	0.2	0.07	0.19	0.13	0.06	0.06
HORVU4Hr1G075470	0	0	0	0	0	0	0	0	0	0	0	0	0	0	0	0	0	0	0	0	0	0	0	0	0	0	0	0	0	0	0	0	0	0	0	0	0	0	0	0	0	0	0	0	0	0	0	0	0
HORVU4Hr1G075550	0.88	0.87	0.77	0.84	0.96	0.99	0.89	1.07	1.63	1.8	1.81	1.79	5.81	5.56	1.79	1.55	1.92	1.98	1.04	1.1	1.11	1.06	3.29	3.67	3.66	3.61	2.65	2.55	2.8	2.32	1.76	1.61	1.8	1.76	2.49	2.74	2.55	2.52	2.61	2.67	2.91	1.4	1.5	1.67	1.61	1.88	2.05	2.21	1.73
HORVU4Hr1G076520	37.93	33.96	33.93	32.82	36.75	36.96	35.72	37.81	31.24	29.55	31.35	30.32	100.52	102.04	59.15	59.37	62.35	60.7	61.21	59.28	60.57	61.65	90.67	91.49	89.2	92.62	81.37	84.49	83.83	82.71	65.43	68.31	65.08	65.63	92.54	95.91	94.79	93.98	93.46	94	97.35	86.99	80.49	76.46	86.36	78.9	79.17	81.73	84.19
HORVU4Hr1G076570	16.92	16.61	16.86	16.02	23.84	22.41	23.18	22.73	16.48	16.45	17	16.32	57.31	56.03	51.52	53.52	54.64	53.21	61.57	61.92	63.39	60.98	96.31	99.92	102.18	100.36	82.26	81.48	80.42	80.88	93.99	96.27	93.98	96.47	111.77	110.87	112.29	110.35	110.92	112.93	112.13	111.17	111.41	110.67	108.32	96.43	98.75	95.81	96.76
HORVU4Hr1G076750	2.81	2.91	3.02	2.64	2.27	2.26	2.87	2.71	4.03	3.86	4.2	4.35	5.17	5.55	5.54	5.37	5.36	5.3	4.75	4.77	4.94	5	7.62	7.9	7.45	8.39	9.23	8.62	9.16	8.51	7.83	8.25	8.6	7.77	5.72	5.33	6.57	6.49	5.64	5.47	6.28	4.33	5.27	4.52	5.15	5.63	6.09	4.81	5.61
HORVU4Hr1G076820	37.21	35.84	32.5	36.24	33.78	34.04	34.1	34.14	20.26	20.2	20.25	22.01	69.2	69.85	73.07	72.34	72.88	73.97	69.9	72.77	66.99	73.12	92.81	93.41	86.54	90.56	77.04	78.41	79.43	78.9	69.52	71.56	70.25	71.19	59.13	63.52	63.02	66.27	62.92	65.55	65.96	72.39	75.98	70.23	74.27	62.27	63.9	64.65	68.53
HORVU4Hr1G076940	90.46	90.83	89.41	86.64	118	117.71	117.36	117.02	78.44	81.32	79.92	81.05	53.46	53.4	66.4	69.06	69.73	68.25	64.47	64.86	67.54	66.69	28.45	28.02	28.18	26.97	35.63	37.22	37.58	36.86	28.33	29.64	30.84	29.97	11.03	13.13	12.62	14.04	11.82	15.43	12.66	13.21	14.1	15.8	16.07	19.66	21.62	20.23	19.34
HORVU4Hr1G077040	0	0	0	0	0	0	0	0	0	0	0	0	0	0	0	0	0	0	0	0	0	0	0	0	0	0	0	0	0	0	0	0	0	0	0	0	0	0	0	0	0	0	0	0	0	0	0	0	0
HORVU4Hr1G077050	4.45	4.36	4.67	4.88	4.03	4.04	4.45	4.39	3.15	3.53	3.4	3.37	3.88	3.77	4.08	3.41	3.58	3.86	3.36	3.19	3.31	3.83	3.21	3.82	3.35	3.61	4.25	4.69	4.46	4.99	4.13	3.26	3.19	3.66	3.7	3.98	3.81	4.08	4.61	4.64	3.82	4.06	4.07	4.57	3.79	4.53	3.94	4.25	4.05
HORVU4Hr1G077060	0.04	0.05	0.06	0.03	0.06	0.02	0.04	0.02	0.03	0.04	0.04	0.04	0.06	0.1	0.08	0.1	0.03	0.11	0.06	0.03	0.02	0.01	0.06	0.08	0.07	0.13	0.14	0.11	0.07	0.09	0.06	0.08	0.06	0.11	0.15	0.09	0.07	0.1	0.08	0.2	0.12	0.07	0.04	0.04	0.04	0.17	0.05	0.13	0.13
HORVU4Hr1G077350	0.93	1.11	1.08	0.95	0.41	0.43	0.34	0.7	0.8	0.66	0.42	0.45	0.3	0.07	0.14	0.11	0.38	0.25	0.31	0.2	0.25	0.27	0.1	0.21	0	0	0.09	0	0	0	0.2	0.03	0.02	0.07	0.12	0.24	0.18	0.34	0.11	0.2	0.21	0.09	0	0.29	0.37	0.17	0	0.33	0
HORVU4Hr1G077620	16.5	15.89	15.79	16.43	17.27	16.21	16.93	16.89	14.71	14.96	14.89	13.95	17.24	14.33	17.08	18.97	16.56	18.17	18.11	17.34	16.94	17.52	12.97	14.26	13.34	12.75	16.73	16.92	16.08	16.17	14.87	14.71	14.03	13.65	14.18	13.57	14.56	16.86	15.8	12.25	15.21	11.29	16.86	14.7	15.04	16	16.19	17.11	15.85
HORVU4Hr1G077630	1.76	1.84	2.12	2.32	1.77	1.91	1.71	1.45	1.19	0.99	1.28	1.26	1.96	1.94	2.02	1.81	1.97	1.56	1.43	1.27	1.45	1.57	1.55	1.44	1.46	1.81	1.42	1.83	2.09	1.77	1.1	1.48	1.24	1.06	0.81	1.59	1.01	0.91	0.92	1.18	0.79	1.27	0.58	1.4	1.69	1.22	1.67	1.24	1.17
HORVU4Hr1G077670	0	0	0	0	0	0	0	0	0	0	0	0	0	0	0	0	0	0	0	0	0	0	0	0	0	0	0	0	0	0	0	0	0	0	0	0	0	0	0	0	0	0	0	0	0	0	0	0	0
HORVU4Hr1G078150	0.21	0.09	0.26	0.23	0.2	0.18	0.12	0.18	0.04	0.09	0.04	0.05	0.16	0	0.26	0.13	0.19	0.15	0.06	0.08	0.04	0.23	0.13	0.13	0.17	0.12	0	0	0.03	0	0.08	0.03	0.04	0	0	0	0	0	0	0	0.17	0	0	0.16	0.16	0	0.07	0	0.14
HORVU4Hr1G078210	15.21	15.54	15.87	15.71	15.53	16.26	15.53	15.94	6.78	6.71	7.02	6.96	11.79	12.07	22.67	22.51	23.01	23.28	16.4	16.14	18.78	17.49	3.79	4.54	4.19	4.16	3.98	3.6	4.12	3.56	4.61	4.15	4.47	4.44	2.3	2.56	1.99	2.54	2.68	2.82	2.72	1.75	1.72	1.46	0.92	2.19	2.01	1.86	2.38
HORVU4Hr1G078540	18.92	18.38	18.69	18.34	14.92	14.32	15.53	15.04	11.32	11.59	11.32	11.72	4.08	4.75	5.34	5.68	5.58	4.89	4.26	4.81	5.12	4.74	6.33	7.29	6.87	6.34	5.1	5.68	5.13	5.22	5.21	5.58	5.6	5.87	5.72	5.73	5.81	5.47	7.61	5.91	6.2	7.98	7.45	7.85	8.3	7	5.81	6.69	6.57
HORVU4Hr1G078710	0.04	0.06	0.04	0.02	0.04	0	0	0.02	0	0.02	0.03	0	0.03	0.02	0.02	0.02	0	0	0.03	0.03	0	0.06	0.03	0	0.03	0.03	0.03	0.04	0.01	0.02	0.02	0.05	0.02	0.02	0.05	0.02	0.05	0	0.06	0.05	0	0	0	0.13	0.1	0.05	0	0.09	0.05
HORVU4Hr1G078890	0	0	0.04	0	0	0	0	0	0	0	0	0	0	0	0	0.07	0	0.05	0	0	0	0	0.03	0.07	0.03	0	0	0	0	0	0.03	0	0	0	0	0	0	0	0	0	0	0	0	0	0	0	0	0	0
HORVU4Hr1G078900	0	0	0	0	0	0	0	0	0	0	0	0	0	0	0	0	0	0	0.03	0	0	0	0	0	0	0	0	0	0	0	0	0	0	0	0	0	0	0	0	0	0	0	0	0	0	0	0	0	0
HORVU4Hr1G079440	4.37	4.19	4.09	4.35	3.6	3.53	3.69	3.45	4.29	4.54	4.26	4.47	5.01	4.96	4.26	4.07	4.32	4.16	4.15	4.35	4.42	4.28	4.95	5.06	5.2	5.39	4.18	4.1	4.45	4.22	4.8	4.61	4.34	4.68	6.26	5.66	5.91	5.62	6.11	5.4	5.91	5.93	5.12	6.01	5.04	5.35	5.64	5.63	5.45
HORVU4Hr1G079600	1.7	1.51	1.15	1.06	1	0.93	1.11	0.95	0.87	1.32	1.18	0.78	0.77	1.32	0.73	0.6	0.38	0.78	0.23	0.23	0.27	0.45	0.6	0.74	0.49	0.63	0.5	0.6	0.58	1.08	0.51	0.52	0.54	0.73	0.32	0.32	0.39	0.58	0	0.57	0.29	0.53	0.4	0.39	0.65	0.59	0.72	0.46	0.58
HORVU4Hr1G079930	0	0	0	0	0	0	0	0	0	0	0	0	0	0	0	0	0	0	0	0	0	0	0	0	0	0	0	0	0	0	0	0	0	0	0	0	0	0	0	0	0	0	0	0	0	0	0	0	0
HORVU4Hr1G080310	0	0	0	0	0	0	0	0	0	0	0	0	0	0	0	0	0	0	0	0	0	0	0	0	0	0	0	0	0	0	0	0	0	0	0	0	0	0	0	0	0	0	0	0	0	0	0	0	0
HORVU4Hr1G080410	4.86	5.67	4.72	5.25	3.97	4.26	4.38	4.66	5.41	6.05	5.39	6.44	3.15	3.47	3.26	2.98	3.46	3.04	2.9	2.69	2.91	2.57	2.36	2.68	1.66	1.92	3.22	3.02	3.61	3.22	2.66	2.07	2.24	2.26	0.9	1.42	1.05	1.24	0.77	1.15	1.42	1.93	0.82	2.08	2.15	1.13	1.51	1.92	1.52
HORVU4Hr1G080730	0	0	0	0	0	0	0	0	0	0	0	0	0	0	0	0	0	0	0	0	0	0	0	0	0	0	0	0	0	0	0	0	0	0	0	0	0	0	0	0	0	0	0	0	0	0	0	0	0
HORVU4Hr1G081170	0	0	0	0	0.45	0.14	0.11	0.16	0	0	0	0	0.02	0.09	0.05	0	0	0	0	0	0.02	0	0	0.02	0	0.02	0	0	0	0	0	0	0	0.04	0	0	0	0.07	0	0	0	0	0	0	0	0	0	0	0
HORVU4Hr1G081180	0	0	0.03	0	0.03	0.02	0.03	0	0	0	0.02	0.03	0	0	0.07	0	0.03	0.07	0	0.1	0.04	0.1	0	0.03	0.02	0	0.03	0	0	0	0	0	0.02	0	0	0	0	0	0	0	0	0	0	0	0	0.17	0.09	0.08	0.17
HORVU4Hr1G081190	0.04	0.04	0.03	0.02	0	0	0	0	0.06	0.06	0.02	0.08	0.04	0.02	0.09	0.04	0.09	0.04	0.02	0.04	0	0.04	0.04	0.06	0.02	0.02	0	0.02	0.02	0.02	0	0	0	0	0.06	0	0	0	0	0	0	0	0	0	0	0.05	0	0	0.05
HORVU4Hr1G081330	6.87	6.31	6.57	6.33	5.48	5.72	5.01	5.82	16.26	15.77	16.37	17.04	13.32	15.06	4.87	4.81	5.05	5.36	3.93	3.45	3.72	4.04	17.52	17.25	18.04	17.46	7.08	5.98	6.62	6.51	9.15	9.32	9.41	9.08	9.24	9.7	9.99	9.98	9.89	9.72	9.85	8.15	7.98	8.71	9.22	5.82	6.53	6.14	5.71
HORVU4Hr1G081500	0	0	0	0	0	0	0	0	0	0	0	0	0	0	0	0	0	0	0	0	0	0	0	0	0	0	0	0	0	0	0	0	0	0	0	0	0	0	0	0	0	0	0	0	0	0	0	0	0
HORVU4Hr1G081780	0	0	0	0	0	0	0	0	0	0	0	0	0	0	0	0	0	0	0	0	0	0	0	0	0	0	0	0	0	0	0	0	0	0	0	0	0	0	0	0	0	0	0	0	0	0	0	0	0
HORVU4Hr1G081790	0	0	0	0	0	0	0	0	0	0	0	0	0	0	0	0	0	0	0	0	0	0	0	0	0	0	0	0	0	0	0	0	0	0	0	0	0	0	0	0	0	0	0	0	0	0	0	0	0
HORVU4Hr1G081800	41	40.79	39.75	41.11	18.84	19.45	19.8	20.37	38.26	39.78	37.15	36.97	17.14	19.03	18.11	17.52	18.07	19.14	15.09	15.37	16.37	16.29	16.81	15.59	14.84	16.41	12.06	11.01	11.72	10.63	16.04	15.87	16.88	16.29	23.62	22.69	22.94	22.43	26.83	26.83	25.86	24.94	26.84	27.95	27.09	22.64	22.56	20.61	20.79
HORVU4Hr1G081820	0	0	0	0	0	0	0	0	0	0	0	0	0	0	0	0	0	0	0	0	0	0	0	0	0	0	0	0	0	0	0	0	0	0	0	0	0	0	0	0	0	0	0	0	0	0	0	0	0
HORVU4Hr1G081920	0	0	0	0	0	0	0	0	0	0	0	0	0	0	0	0	0	0	0	0	0	0	0	0	0	0	0	0	0	0.29	0	0	0	0	0	0	0	0	0	0	0	0	0	0	0	0	0	0	0
HORVU4Hr1G082000	0	0	0	0	0	0	0	0	0	0	0	0.1	0.02	0	0.04	0.03	0	0.11	0	0	0	0	0	0	0.03	0	0	0	0	0	0	0.03	0	0	0.03	0	0	0	0	0	0	0	0	0	0	0	0	0.07	0
HORVU4Hr1G082090	0.03	0	0.03	0.09	0.03	0	0	0	0	0	0	0	0.04	0.16	0	0.08	0	0	0.08	0.12	0.07	0.07	0.04	0	0.12	0.06	0.05	0.04	0.03	0	0.03	0.07	0.04	0.15	0	0	0	0	0	0	0	0.09	0	0	0	0.1	0.1	0	0.1
HORVU4Hr1G082350	0.05	0	0.12	0	0	0	0	0	0	0	0.11	0.06	0	0	0	0.06	0	0.06	0.05	0	0	0	0	0	0	0	0	0.05	0	0	0.06	0.05	0.05	0	0	0	0	0	0	0	0	0	0	0	0	0	0	0	0
HORVU4Hr1G082360	0	0	0	0	0	0	0	0	0	0	0	0	0	0	0	0	0	0	0	0	0	0	0	0	0	0	0	0	0	0	0	0	0	0	0	0	0	0	0	0	0	0	0	0	0	0	0	0	0
HORVU4Hr1G082380	0	0	0	0	0	0	0	0	0	0	0	0	0	0	0	0	0	0	0	0	0	0	0	0	0	0	0	0	0	0	0	0	0.06	0	0	0	0	0	0	0	0	0	0	0	0	0	0	0	0
HORVU4Hr1G082390	0	0	0	0.03	0.07	0.1	0.03	0.03	0	0.04	0	0	0.53	0.76	0.38	0.59	0.64	0.61	0.74	0.87	0.62	0.53	3.17	3.1	3.58	3.09	2.37	2.38	2.46	1.66	2.32	2.66	2.41	3.03	4.62	3.96	3.69	3.98	4.55	4.56	4.39	3.72	4.12	4.14	3.97	4.98	5.09	4.42	5.09
HORVU4Hr1G082610	0	0	0	0	0	0	0.03	0.03	0.21	0.24	0.2	0.27	0.07	0	0.04	0	0.04	0.11	0	0	0	0	0	0	0	0.04	0	0	0	0.04	0.03	0.03	0	0	0	0	0	0	0	0	0	0	0	0	0	0	0	0	0
HORVU4Hr1G082620	0	0	0.05	0.01	0.02	0.03	0.02	0	0	0	0.1	0.02	0	0.04	0.02	0	0.02	0.04	0	0.02	0	0	0.05	0.01	0.04	0.02	0.02	0.01	0.05	0.02	0.04	0.04	0.01	0.04	0.04	0.21	0.08	0	0.14	0	0	0.18	0	0.06	0.06	0.03	0.06	0.26	0
HORVU4Hr1G082810	0.02	0.02	0.06	0.05	0.06	0.04	0.07	0.02	0.06	0.04	0.09	0	0.26	0.31	0.23	0.17	0.3	0.19	0.55	0.77	0.63	0.73	1.9	1.69	1.31	1.6	1.65	1.61	1.47	1.51	1.66	1.72	1.99	1.88	2.12	2.74	2.56	2.4	2.26	2.7	2.5	1.96	2.5	2.69	1.88	1.66	2.26	2.68	1.91
HORVU4Hr1G082840	15.84	16.23	16.4	15.6	19.1	19.31	18.13	18.22	12.53	13.43	13.24	13.33	26.6	26.21	25.07	25.01	24.06	23.13	28.76	29.01	28.77	27.58	38.26	37.53	37.1	38.25	39.19	39	39.35	39.67	39.2	37.83	37.45	37.48	45.3	44.56	44.24	42.76	44.86	44.5	44.14	44.46	43.77	40.1	40.73	42.15	40.96	42.56	39.95
HORVU4Hr1G083080	443.8	442.96	446.47	449.18	545.6	536.61	540.1	540.48	413.82	409.39	410.17	412.83	248.6	242.97	236.16	232.86	233.11	235	215.57	219.12	214.78	216.97	174.6	177.74	175.58	174.4	210.31	208.94	209.14	208.34	171.26	166.75	167.82	166.48	94.24	93.22	93.11	96.02	91.56	90.16	93.14	96.68	95.41	88.26	93.04	106.26	106.07	102.16	101.14
HORVU4Hr1G083100	11.33	10.38	11.06	10.28	7.92	8.98	8.46	7.49	10.77	9.11	10.71	11.92	4.91	5.23	5.83	5.36	6	6.05	5.94	5.64	6.04	6.42	11.22	10.95	11.16	11.65	10.93	11.94	13.03	11.03	12.12	12.5	14.18	13.74	16.91	19.88	18.47	17.59	17.68	16.63	15.32	25.59	25.42	26.21	25.92	17.66	16.68	18.68	20.34
HORVU4Hr1G083410	9.6	9.9	9.36	9.76	15	14.39	14.14	14.15	10.68	10.45	10.2	10.66	11.34	11.11	11.45	11.27	11	11.55	10.13	10.03	10.07	10.78	6.09	6.15	6.03	6.31	5.99	6.48	6.16	6.08	5.69	5.87	6.09	6.04	4.28	3.96	3.85	4.26	4.3	4.06	3.67	3.75	3.33	3.56	3.46	4.44	5.3	4.76	4.88
HORVU4Hr1G083650	177.3	176.8	174.43	172.27	121.81	121.23	122.91	122.28	148.7	150.97	152.53	149.51	171.58	172.04	186.51	186	190.9	186.76	174.36	173.25	174.75	173.72	155.24	159.25	157.37	155.64	102.7	103.14	106.29	102.51	131.39	130.25	131.36	131.27	190.33	190.69	190.65	191.29	197.51	195.94	192.04	183.96	178.85	187.41	185.08	175.7	179.61	181.42	179.57
HORVU4Hr1G084110	0.77	0.84	0.94	0.93	0.67	0.86	0.95	0.86	2.09	2.35	1.91	1.79	0.98	0.78	0.58	0.3	0.42	0.39	0.38	0.34	0.48	0.42	0.48	0.4	0.5	0.48	0.69	0.58	0.67	0.73	0.52	0.35	0.28	0.38	0.53	0.51	0.44	0.35	0.42	0.79	0.65	0.42	0.14	0.81	0.46	0.78	0.46	0.49	0.53
HORVU4Hr1G084750	0	0	0	0	0	0	0	0	0	0	0	0	0	0	0	0	0	0	0	0.16	0	0	0	0	0	0	0.07	0.07	0.07	0	0	0	0	0	0	0	0	0	0	0	0	0	0	0	0	0	0	0	0
HORVU4Hr1G084760	319.19	321.22	311.17	323.74	329.27	329.55	337.85	337.66	331.65	326.99	322.53	321.76	639.75	637.89	388.25	396.04	392.62	409.05	379.53	378.92	385.34	381.15	605.93	607.15	604.27	619.74	510.26	510.18	513.11	507.69	512.8	522.74	514.85	531.36	553.68	564.64	560.98	543.86	583.07	548.62	563.89	507.2	498.01	520.59	523.26	532.38	530.5	535.34	544.73
HORVU4Hr1G085450	0	0	0	0	0	0	0	0	0	0	0	0	0	0	0	0	0	0	0	0	0	0	0	0	0	0	0	0	0	0	0	0	0	0	0	0	0	0	0	0	0	0	0	0	0	0	0	0	0
HORVU4Hr1G085690	7.29	7.73	7.32	7.6	8.26	7.08	7.91	8.49	5.16	4.54	3.99	5.99	4.4	4.21	4.12	4.25	4.98	4.52	4.42	4.68	4.64	4.66	1.35	1.33	1.44	1.2	2.05	1.83	2.31	2.25	1.39	2.24	1.32	1.31	1.05	1.14	1.35	1.62	2.14	1.06	1.04	1.26	1.99	1.39	1.15	1.26	1.09	1.26	0.92
HORVU4Hr1G085940	6.34	6.57	6.86	6.97	7.01	6.6	6.98	7.8	7.09	7.97	8.03	7.68	4.75	5.46	4.88	5.92	4.61	5.21	4.81	5.18	5.37	5.52	3.09	3.72	3.09	3.66	4.48	3.84	4.28	3.96	3.85	3.72	4.28	3.91	3.16	3.1	3.52	3.13	4.98	3.57	4.1	3.41	4.06	1.87	3.42	2.99	4.81	3.27	4.44
HORVU4Hr1G085960	223.17	220.39	222.48	219	176.8	182.74	183.41	179.86	282.42	282.66	287.22	279.92	115.08	115.18	118.67	117.67	118.78	118.13	95.48	96.98	97.3	92.28	74.19	74.44	71.36	71.57	70.29	73.98	69.68	71.79	91.83	90.67	92.2	93.2	63.91	65.79	69.72	63.07	63.48	68.5	61.01	64.19	65.63	71.59	59.1	67.86	75.57	73.82	72.75
HORVU4Hr1G086360	0.14	0.28	0	0.05	0.19	0.11	0.14	0.05	0	0.3	0.3	0.17	0.1	0	0	0.11	0	0	0	0	0	0	0.05	0	0	0	0	0	0	0	0	0	0	0	0	0	0	0	0	0	0	0	0	0	0	0	0	0	0
HORVU4Hr1G086640	7.44	7.75	8.26	7.47	7.98	8.11	8.08	8.31	8.12	8.08	7.6	7.03	9.2	8.71	9.23	9.14	9.64	9.22	9.84	9.15	9.63	9.04	9.55	9.9	10.56	9.65	12.9	10.51	11.36	12.03	10.85	10.64	10.52	11.32	12.02	12.44	11.83	12.72	12.1	13.13	11.78	12.92	10.65	10.88	13.45	12.37	11.69	11.55	12.06
HORVU4Hr1G086650	69.47	70.3	66.73	68.27	68.79	70.96	71.06	67.58	48.83	51.4	52.66	52.35	83.83	82.86	78.48	75.47	75.65	78.45	75.73	71.51	73.08	74.46	87.39	89.2	94.46	92.22	106.14	103.76	103.31	100.72	70.57	79.49	78.03	79.15	92.77	87.12	89.93	92.5	82.98	90.01	95.55	100.7	92.2	104.86	98.8	93.28	97.12	91.59	97.92
HORVU4Hr1G086780	0	0	0	0	0	0	0	0	0	0	0	0	0	0	0	0	0	0	0	0	0	0	0	0	0	0	0	0	0	0	0	0	0	0	0	0	0	0	0	0	0	0	0	0	0	0	0	0	0
HORVU4Hr1G086790	67.45	69.55	68.14	71.38	72.92	75.97	75.7	73.54	75.77	75.96	79.34	74.21	64.06	67.86	69.01	65.66	71.22	64.4	61.93	63.37	62.64	66.22	40.67	41.24	42.94	44.52	42.5	44.27	43.2	43.94	34.24	38.44	36.11	37.16	20.63	22.36	21.77	20.21	22.68	22.59	25.56	26.02	21.96	23.42	22.04	27.7	26.96	27.2	28.28
ENSRNA049445085	0	0	0	0	0	0	0	0	0	0	0	0	0	0	0	0	0	0	0	0	0	0	0	0	0	0	0	0	0	0	0	0	0	0	0	0	0	0	0	0	0	0	0	0	0	0	0	0	0
HORVU4Hr1G086920	0	0	0	0	0	0	0	0	0.02	0	0	0.02	0	0	0	0	0	0	0	0	0	0	0	0	0	0	0	0	0	0	0	0	0	0	0	0	0	0	0	0	0	0	0	0	0	0	0	0	0
HORVU4Hr1G087200	0.44	0.37	0.44	0.47	0.24	0.15	0.1	0.22	0.65	0.91	0.32	0.58	1.03	0.66	0.45	0.6	0.85	0.51	0.54	0.46	0.33	0.5	0.84	0.71	0.78	0.94	1.06	1.2	0.93	1.2	1.52	0.91	1.16	1.17	1.98	2.15	1.75	2.33	2.35	1.47	2.25	1.82	1.98	2.02	1.43	1.75	2.6	2.34	2.24
HORVU4Hr1G087210	0.01	0.02	0	0.02	0.03	0.02	0.06	0	0.03	0.06	0.05	0.06	0	0.01	0	0.01	0	0	0	0	0	0	0	0.01	0.01	0	0	0	0.01	0	0	0.01	0	0.01	0	0	0	0	0	0	0	0	0	0	0.09	0	0	0	0
HORVU4Hr1G087630	8.95	9.33	9.54	8.48	10.54	10.34	9.07	10.08	7.05	6.05	6.98	5.83	10.04	8.68	14.62	14.4	13.91	13.4	12.55	11.92	13.42	12.25	12.14	13.17	12.82	13.24	7.89	8.44	7.35	7.46	13.2	12.8	13.33	14.38	14.2	13.63	14.14	13.17	13.38	13.37	13.89	13.01	12.19	14.33	10.55	10.89	11.17	12.38	14.19
HORVU4Hr1G088270	24.63	24.27	25.22	24.52	24.65	23.92	24.81	25.22	24.82	24.82	23.51	22.97	21.39	21.13	21.17	21.61	21.7	22.22	22.09	21.79	22.49	22.28	18.68	18.7	18.57	19.53	17.86	19.81	21.06	19.19	17.95	20.88	19.5	19.93	18.9	20.18	18.91	19.73	18.57	19.48	18.41	20.2	17.95	19.28	17.78	18.48	19.87	19.95	19.13
HORVU4Hr1G088280	1	0.99	0.81	0.68	0.99	1.58	1.15	1.41	0.83	0.7	1.08	0.59	0.15	0.23	0.23	0.26	0.12	0.19	0.31	0.07	0.08	0.15	0	0	0.01	0	0.04	0.03	0	0.01	0	0	0	0	0	0	0	0	0	0	0	0	0	0	0	0	0	0	0
HORVU4Hr1G088470	14.25	13.33	14.13	14.31	16.41	13.62	13.47	13.89	15.34	15.32	14.74	13.98	19.65	19.68	15.88	14.64	15.54	15.39	16.2	15.17	15.37	15.65	16.49	15.35	18.44	16.99	20.67	22.62	19.81	20.69	16.64	18.13	17.41	17.66	13.51	12.27	12.8	11.14	11.39	14.61	11.59	14.67	13.93	13.94	15.34	15.23	14.31	13.84	12.21
HORVU4Hr1G088480	1.72	1.61	1.91	1.76	1.49	1.27	1.4	1.81	1.66	1.96	1.92	1.49	1.98	1.78	1.29	1.44	1.42	1.66	1.29	1.39	1.27	1.47	1.24	1.53	1.39	1.12	1.7	1.53	1.5	1.74	1.07	1.37	1.36	1.26	1.15	0.96	1.1	1.05	1.07	1.84	1.34	1.11	0.84	0.77	0.98	1.44	1.14	1.14	1.1
HORVU4Hr1G088490	51.17	51.25	50.7	50.52	44.54	43.69	43.91	43.28	43.32	42.41	43.36	43.6	45.46	46.68	46.08	44.2	44.43	44.01	47.81	49.2	45.54	48.13	37.53	37.71	37.04	36.93	39.95	41.94	42.37	41.84	32.51	33.88	33.97	34.01	28.75	28.44	28.41	32.96	27.84	29.53	29.59	28.37	29.77	28.16	27.59	31.44	30.57	30.24	33.4
HORVU4Hr1G088880	7.85	8.42	9.14	7.07	7.94	7.09	6.69	7.5	5.88	7.65	5.96	6.69	7.57	8.7	8.41	7.86	7.7	8.11	7.25	7.57	6.48	8.14	10.55	8.51	8.02	9.03	11.53	8.75	7.4	10.29	8.19	8.97	8.49	11.14	9.99	10.62	9.51	8.82	10.02	13.51	9.27	9.22	8.66	12.35	7.99	11.9	10.52	12.83	9.42
HORVU4Hr1G089290	11.07	10.96	11.3	10.04	11.32	10.85	11.82	11.11	8.69	9.23	8.95	8.74	12.95	13.17	15.55	14.92	15.27	15.18	15.11	15	14.83	14.57	17.49	17.74	17.34	17.74	18.36	18.43	17.72	17.68	17.81	18.35	19.13	17.88	21.73	22.38	20.69	20.07	20.43	20.23	20.41	19.87	19.99	21.44	20.51	19.52	18.09	16.74	18.42
HORVU4Hr1G089310	59.13	54.18	58.1	59.4	48.43	48.22	48.18	48.26	43.62	40.46	43.71	43.82	62.87	59.67	56.77	55.8	54.57	57.51	58.57	57.33	56.57	57.16	54.99	56.68	56.9	56.97	71.81	68.61	69.49	74.63	57.74	57.13	56.62	56.2	59.44	58.86	59.05	61.5	57.17	56.85	58.87	59.14	54.6	58.42	51.39	57.63	55.49	59.8	58.14
HORVU4Hr1G089360	0	0.03	0	0.03	0	0.02	0	0.02	0	0	0.03	0	0.02	0.02	0	0	0	0.02	0.02	0	0	0.02	0	0	0	0	0.02	0	0.02	0	0	0	0	0	0	0	0	0	0	0	0	0	0.05	0	0	0	0	0	0
HORVU4Hr1G089760	0	0	0	0	0	0	0	0	0	0	0	0	0	0	0	0	0	0	0	0	0	0	0	0	0	0	0	0	0	0	0	0	0	0	0	0	0	0	0	0	0	0	0	0	0	0	0	0	0
HORVU4Hr1G089770	0	0	0	0	0	0	0	0	0	0	0	0	0	0	0	0	0	0	0	0	0	0	0	0	0	0	0	0	0	0	0	0	0	0	0	0	0	0	0	0	0	0	0	0	0	0	0	0	0
ENSRNA049445773	0	0	0	0	0	0	0	0	0	0	0	0	0	0	0	0	0	0	0	0	0	0	0	0	0	0	0	0	0	0	0	0	0	0	0	0	0	0	0	0	0	0	0	0	0	0	0	0	0
HORVU4Hr1G089990	44.93	43.87	42.42	43.5	23.23	25.45	23.53	25.04	41.87	40.34	41.51	42.02	9.79	9.48	12.23	13.08	12.6	13.45	9.96	9.89	9.94	9.09	3.73	4.42	3.52	3.45	4.48	4.95	4.61	4.92	3.56	4.6	4.3	3.93	0.95	1.08	1.16	0.94	0.81	1.18	1.3	1.94	1.58	1.46	1.86	2.19	1.2	1.74	1.5
HORVU5Hr1G000570	0	0	0	0	0	0	0	0	0	0	0	0	0	0	0	0	0	0	0	0	0	0	0	0	0	0	0	0	0	0	0	0	0	0	0	0	0	0	0	0	0	0	0	0	0	0	0	0	0
HORVU5Hr1G001730	9.4	9.38	9.09	9.86	9.59	10.52	10.26	10.53	8.19	8.26	8.19	8.24	5.33	5.39	5.04	5.14	5.17	5.14	4.07	4.49	4.15	4.39	4.09	4.55	4.47	4.49	4.91	4.81	4.94	4.79	2.68	2.98	3.18	3.04	3.91	3.87	3.84	3.97	4.22	4.04	3.75	4.67	5.09	5.61	5.55	4.77	4.51	5.2	4.67
HORVU5Hr1G001920	112.37	113.6	110.11	108.28	139.72	141.05	141.34	142.63	69.63	72.26	68.68	71.23	116.43	115.1	171.99	172.62	170.83	174.71	150.5	149.58	149.69	152.8	113.1	114.73	113.52	112.52	121.79	126.4	123.44	124.15	111.13	112.5	114.78	113.19	56.69	56.89	58.79	59.91	58.69	60.29	62.51	75.05	81.01	77.36	74.3	70.63	71.42	71.74	69.96
HORVU5Hr1G003260	0	0	0	0	0	0	0	0	0	0	0	0	0	0	0	0	0	0	0	0	0	0	0	0	0	0	0	0	0	0	0	0	0	0	0	0	0	0	0	0	0	0	0	0	0	0	0	0	0
HORVU5Hr1G003300	0	0	0	0	0	0	0	0	0	0	0	0	0	0	0	0	0	0	0	0	0	0	0	0	0	0	0	0	0	0	0	0	0	0	0	0	0	0	0	0	0	0	0	0	0	0	0	0	0
HORVU5Hr1G004990	0.03	0.03	0	0	0	0	0.04	0	0.04	0	0	0.04	0	0.12	0	0.08	0.04	0.08	0.15	0.04	0	0.07	0.11	0.04	0.11	0.19	0.14	0.18	0.1	0.07	0.08	0	0.04	0	0.04	0	0.08	0	0	0.24	0.12	0.22	0	0.11	0.11	0.1	0	0.19	0.1
HORVU5Hr1G006550	0.61	0.69	0.55	0.51	0.75	1	0.9	0.97	0.42	0.23	0.39	0.33	0.9	0.83	1.92	1.98	1.96	1.9	2.2	2.01	2.12	2.02	2.85	2.57	2.78	3.29	2.26	2.63	2.33	2.35	4.3	4.31	4.23	4.02	3.59	3.82	3.97	3.89	4.09	4.5	4.2	4.29	4.11	4.67	4.32	3.03	3.56	3.24	3.51
HORVU5Hr1G007360	0	0	0	0	0	0	0	0	0	0	0	0	0	0	0	0	0	0	0	0	0	0	0	0	0	0	0	0	0	0	0	0	0.14	0	0	0	0	0	0	0	0	0	0	0	0	0	0	0	0
HORVU5Hr1G007920	44.71	49.09	47.13	49.88	54.58	51.42	51.16	52.96	41.71	42.08	45.9	44.88	47.79	53.76	45.24	45.56	44.39	44.69	47.83	43.7	42.89	48.06	51.43	51.4	53.27	52.55	50.6	51.02	52.51	49.86	51.78	52.76	53.67	54.6	58.26	56.67	57.33	55.8	55.59	46.29	49.59	53.8	52.6	49.76	57.59	59.28	54.55	50.71	50.48
HORVU5Hr1G009020	0	0	0	0	0	0	0	0	0	0	0	0	0	0	0	0	0	0	0	0	0	0	0	0	0	0	0	0	0	0	0	0	0	0	0	0	0	0	0	0	0	0	0	0	0	0	0	0	0
HORVU5Hr1G009100	0	0	0	0	0	0	0	0	0	0	0	0	0	0	0	0	0	0	0	0	0	0	0	0	0	0	0	0	0	0	0	0	0	0	0	0	0	0	0	0	0	0	0	0	0	0	0	0	0
HORVU5Hr1G009110	0	0	0	0	0	0	0	0	0	0	0	0	0	0.06	0	0	0	0	0	0	0	0	0.03	0.03	0.03	0	0	0.03	0	0.03	0	0	0	0	0	0	0.03	0	0	0	0	0	0	0	0	0	0	0	0
HORVU5Hr1G010120	1149.61	1153.53	1171.31	1163.86	1598.68	1626.86	1603.24	1605.38	1042.64	1057.42	1045.98	1061.81	2425.39	2471.18	2336.44	2358.57	2371.9	2345.32	2473.25	2447.23	2500.56	2492.13	1908.4	1927.63	1926.65	1945.66	1880.5	1902.59	1904.54	1885.4	1731.88	1721.2	1733.08	1720.64	1240.85	1237.57	1247.48	1245.14	1220.22	1267.74	1185.55	1206.56	1195.5	1186.66	1211.43	1299.68	1268.93	1255.51	1238.54
HORVU5Hr1G010130	1295.27	1298.83	1298.87	1301.13	1765.47	1777.76	1771.04	1770.64	1415.27	1413.46	1424.25	1438.6	2873.09	2887.75	2697.13	2694.16	2697.71	2695.18	2886.51	2844.48	2884.59	2844.75	2329.84	2342.93	2350.48	2352.96	2427.13	2465.42	2486.31	2430.77	2296.25	2302.87	2325.69	2282.67	1785.25	1801.14	1787.87	1790.17	1793.26	1827.69	1777.82	1612.51	1553.31	1617.47	1568.08	1940.3	1910.16	1897.27	1939.92
HORVU5Hr1G011940	12.44	12.33	12.49	12.64	14.41	13.92	15.31	14.07	10.98	11.21	12.47	12.19	11.15	14.02	11.13	11.86	12.24	14.1	13.27	15.44	15.89	13.93	10.54	9.33	8.78	10.02	11.04	10.25	10.49	12.48	10.95	10.61	10.91	9.83	9.7	10.08	9.28	9.27	6.71	9.61	9.29	8.39	9.05	7.13	10.95	10.39	7.56	9.21	8.49
HORVU5Hr1G011960	10.03	10.78	9.67	10.37	9.69	11.48	12.36	9.25	13.55	17.96	13.57	15.2	6.87	7.29	5.56	5.52	5.94	6.23	6.38	6.76	4.91	5.32	4.58	4.31	5.83	5.9	4.78	5.25	5.36	5.4	6.54	7.51	6.05	8.27	6.82	5.62	6.47	5.86	8.19	5.71	6.33	3.54	3.45	4.25	6.43	4.86	6.11	5.7	6.85
HORVU5Hr1G012970	0	0	0	0	0	0	0	0	0	0	0	0	0	0	0	0	0	0	0	0	0	0	0	0.63	0	0	0	0	0	0	0	0	0	0	0	0	0	0	0	0	0	0	0	0	0	0	0	0	0
HORVU5Hr1G012980	0	0	0	0	0	0	0	0	0	0	0	0	0	0	0	0	0	0	0	0	0	0	0	0	0	0	0	0	0	0	0	0	0	0	0	0	0	0	0	0	0	0	0	0	0	0	0	0	0
HORVU5Hr1G013480	0.66	1.24	0.87	1.21	1.77	2.11	1.58	2.3	0.97	1.16	0.55	1.05	0.88	0.7	1.57	1.03	1.42	1.41	1.1	1.31	1.28	1.12	0.57	0.9	0.72	0.51	0.48	0.84	0.47	1.03	0.57	0.58	0.78	0.49	0.42	0.49	0.49	0.44	0.94	0.54	0.14	0.4	0.31	0.25	0.33	0.71	0.62	0.36	1.35
HORVU5Hr1G013840	33.99	31.84	28.27	34.35	30.29	29.2	30.02	29.91	26.64	27.17	27.64	30.11	15.85	17.76	21.95	19.43	18.89	20.53	14.23	18.42	15.58	17.68	11.51	10.74	9.55	10.81	11.7	15.12	14.55	14.66	12.24	13.84	12.04	10.85	6.7	6.83	7.08	6.09	7.07	7.15	5.81	6.3	6.88	8.47	5.24	7.19	10.96	8.06	9.66
HORVU5Hr1G016730	7.25	8.41	8.2	7.79	6.25	7.07	6.27	5.62	5.7	6.16	5.8	5.18	9.65	9.77	12.4	12.12	11	13.38	12.25	12.92	14.74	12.28	24.65	23.84	23.35	23.67	22.17	21.65	21.62	22.33	25.78	26.53	25.39	26.49	28.15	27.02	29.39	32.68	28.59	28.05	32.16	25.72	26.79	25.59	27.09	22.54	26.15	27.26	28.07
HORVU5Hr1G016750	2.24	1.26	0.84	1.21	1.71	2.25	1.23	1.76	1.7	0.85	1.31	1.76	1.08	1.13	1.05	1.35	1.02	1.69	1.3	1.24	1.22	1.32	1.24	0.13	0.81	0.72	0.15	0.26	0	0	1.62	2.18	1.41	1.41	1.57	1.24	1	1.7	0.78	0.85	1.85	1.52	0.92	1.11	0.43	2.03	0.74	0.56	1.94
HORVU5Hr1G017410	1.19	2	1.42	2.1	2.21	1.8	2.63	2.51	1.95	2.86	1.92	1.75	3.8	2.47	2.01	2.76	2.33	2	2.17	2.53	2.13	1.74	1.92	1.43	1.95	1.67	1.98	1.71	1.2	1.55	1.92	1.9	1.74	1.67	2.63	2.15	2.73	1.84	1.28	1.24	2.18	1.71	2.38	1.96	1.01	3.16	2.13	1.39	1.41
HORVU5Hr1G018610	0	0	0	0	0	0	0	0	0	0	0	0	0	0	0	0	0	0	0	0	0	0	0	0	0	0	0	0	0	0	0	0	0	0	0	0	0	0	0	0	0	0	0	0	0	0	0	0	0
HORVU5Hr1G018620	0	0	0	0	0	0	0	0	0	0	0	0	0	0	0	0	0	0	0	0	0	0	0	0	0	0	0	0	0	0	0	0	0	0	0	0	0	0	0	0	0	0	0	0	0	0	0	0	0
HORVU5Hr1G019250	1.14	2.17	2.61	2.02	1.17	1.19	0.72	0.86	1.22	1.26	1.21	0.77	0.48	1.29	0.98	0.67	0.96	0.65	0.92	1.09	0.89	0.9	1.2	0.45	0.88	1.34	1.53	0.71	0.27	0.41	0.3	0.46	0.6	0.15	0.62	0.31	0.16	1.47	0.5	0	0	0.87	0.88	1.27	0.85	1.87	1.14	0.36	0.37
HORVU5Hr1G019300	7.95	7.88	7.38	8.5	6.17	6.58	7.04	6.24	5.42	4.76	5.15	5.61	7.12	7.63	8.06	8.53	9.03	8.36	7.17	7.02	6.89	7.08	5.83	4.46	5.07	5.31	9.59	9.41	7.61	8.25	5.41	6.08	5.67	6.51	4.92	4.84	4.66	5.42	4.69	4.54	5.26	6.22	5.22	5.98	5.4	6.74	6.64	6.56	6.34
HORVU5Hr1G019310	3.17	3.32	3.69	3.69	2.77	2.96	2.78	2.91	3.1	3.1	2.84	2.95	2.85	2.96	2.75	2.85	2.76	2.88	3.02	2.76	2.88	3.09	3.48	3.62	3.68	3.48	4.13	4.06	4.09	4.2	4.01	3.64	3.69	4.1	4.27	4.34	4.2	4.27	4.76	4.4	3.8	4.31	5.06	3.88	3.7	3.46	3.82	3.63	3.63
HORVU5Hr1G020830	5.72	6.71	8.38	6.09	7.11	6.76	6.21	6.89	6.76	6.1	5.54	7.38	4.97	5.56	5.69	4.72	5.61	6.54	4.23	4.29	4.61	4	3.61	3.92	6.26	4.26	4.77	3.54	4.3	5.96	4.76	5.42	5.45	5.63	5.66	4.07	4.53	4.19	4.71	4.96	4.59	4.07	3.66	4.63	4.18	8.03	7.21	4.79	7.16
HORVU5Hr1G020900	31.81	32.07	32.73	33.09	33.63	33.61	34.48	33.48	16.8	17.66	17.75	16.25	36.38	35.95	43.13	43.62	42.71	42.79	42.83	41.42	41.63	41.42	37.01	37.86	38.95	37.48	43.79	43.78	44.53	43.36	43.72	42.29	44.32	43.11	39.22	38.54	39.92	40.18	39.29	38.58	38.12	43.4	42.96	40.08	39.55	40.29	39.02	39.01	38.2
HORVU5Hr1G021690	10.88	10.18	9.83	10.12	7.83	7.77	8.24	7.18	7.38	7.38	6.68	6.97	9.62	10.71	9.03	8.81	8.88	9.11	9.35	8.39	7.86	9.14	10.86	10.53	11.71	10.64	13.41	14.03	13.72	13.26	12.84	14.13	13.94	13.25	15.63	15.93	15.1	17.8	16.02	13.48	13.64	17.51	16.87	15.72	15.29	13.29	14.88	14.08	15.98
HORVU5Hr1G022060	53.27	54.8	55.15	53.19	60.86	60.54	61.81	59.91	52.31	51.81	54.93	55.8	72.53	76.54	62.63	61.18	63.28	63.25	60.33	61.76	63.2	62.77	54.3	54.83	54.04	53.95	57.07	61.88	59.42	58.58	49.26	50.36	50.2	50.65	46.59	47.37	48.48	51.2	48.59	47.1	48.01	41.98	43.44	40.52	36.72	49.33	49.18	51.95	45.83
HORVU5Hr1G022640	8.1	7.64	7.93	7.24	8.45	9.28	8.28	7.47	5.25	5.04	5.21	4.99	6.25	6.1	7.78	7.64	7	7.52	6.73	8.87	7.48	8.76	5.22	4.46	4.71	4.14	6.07	6.38	6.2	6.51	5.69	5.33	4.77	6.42	5.33	4.77	4.14	7.11	4.86	5.64	6.7	4.2	4.37	4.81	6.55	4.98	5.28	7.06	7.26
HORVU5Hr1G022760	30.9	29.77	31.14	29.32	19.07	17.52	17.53	18.08	49.51	49.52	47.16	48.97	25.12	26.41	16.65	17.61	16.78	17.7	14.61	13.53	13.16	14.01	17.58	17.16	16.83	16.54	19.81	18.54	18.12	18.02	20.65	21.43	20.38	20.56	21.05	21.2	20.19	20.62	20.02	22.48	19.44	18.36	19.36	20.82	20.46	20.83	21.53	22.12	22.91
HORVU5Hr1G024770	0	0	0	0	0	0	0	0	0	0	0	0	0	0	0	0	0	0	0	0	0	0	0	0	0	0	0	0	0	0	0	0	0	0	0	0	0	0	0	0	0	0	0	0	0	0	0	0	0
HORVU5Hr1G028110	0	0	0	0	0	0	0	0	0	0	0	0	0	0	0	0	0	0	0	0	0	0	0	0	0	0	0	0	0	0	0	0	0	0	0	0	0	0	0	0	0	0	0	0	0	0	0	0	0
HORVU5Hr1G028340	25.68	26	25.59	24.91	26.54	26.2	25.55	25.17	26.02	25.41	26.32	26.56	40.36	40.79	33.61	34.09	32.75	33.19	35.69	36.32	36.15	34.91	53.77	53.47	54.29	54.09	45.73	43.69	44.2	44.78	48.71	49.94	49.03	48.77	63.01	63.48	63.32	64.71	60.33	67	66.52	57.05	59.42	57.73	59.69	57.1	53.95	53.86	55.06
HORVU5Hr1G031980	59.54	58.18	60.4	61.61	59.92	62.07	63.5	60.2	56.2	58.56	55.93	56.49	71.72	72.62	65.68	62.86	62.26	63.84	69.58	69.84	70.01	70.09	70.95	73.13	72.11	72.24	77.05	76.57	74.97	78.08	71.67	71.67	69.83	71.16	74.3	71.99	73.14	70.34	72.82	71.22	73.67	73.41	73.95	74.45	73.23	74.31	78.86	76.04	77.47
HORVU5Hr1G031990	0	0	0.04	0	0	0	0	0	0	0	0.04	0	0	0	0.04	0.05	0	0	0	0	0.04	0	0	0	0	0	0	0	0	0	0	0	0	0	0	0.04	0	0.13	0	0	0	0	0	0	0	0	0.11	0	0
HORVU5Hr1G035520	0.02	0.03	0.09	0.03	0	0.07	0.02	0	0	0	0	0.02	0.02	0	0.02	0	0.04	0	0.02	0	0	0	0	0.02	0.02	0.04	0	0	0.02	0	0	0	0	0	0	0.02	0	0	0	0	0	0	0	0	0	0	0	0	0
HORVU5Hr1G037690	0.02	0.09	0.06	0	0.05	0.05	0	0.05	0.03	0.05	0	0.05	0	0	0	0.08	0.03	0.03	0	0.05	0	0	0.08	0.05	0	0	0	0.02	0.05	0.05	0	0.03	0.02	0.03	0.05	0	0	0	0	0	0	0	0	0.14	0	0.07	0.13	0.06	0
HORVU5Hr1G038720	26.96	26.13	26.81	28.52	32.77	31.35	28.9	32	27.72	28.47	27.62	30.24	29.41	27.48	23.49	21.86	22.37	22.66	25.49	24.8	23.21	26.24	20.2	20.09	23.56	19.55	24.33	22.86	24.82	23.88	21.63	21.4	20.45	22.07	20.73	19.78	19.95	19.72	17.34	19.73	16.51	19.58	17.15	18.08	17.67	21.36	19.52	20.47	19.07
HORVU5Hr1G039100	21.69	20.15	20.21	22.57	18.16	19.15	18.77	18.59	19.42	20.27	19.85	20.57	20.61	21.81	18.84	16.7	17.05	16.9	18	16.63	17.46	17.58	19.92	20.67	20.24	21.75	21.49	18.59	20.15	19.87	20.73	21.64	19.91	21.56	25.6	26.22	25.6	25.5	24.29	24.5	25.53	25.07	25.18	23.45	26.26	27.89	26.55	25.94	29.61
HORVU5Hr1G039210	164.4	162.65	160.9	163.36	112.46	109.63	105.08	110.82	215.86	216.97	215.57	216.34	107.48	105.63	88.68	85.43	84.09	85.11	77.92	78.2	77.75	76.93	75.82	73.58	76.18	74.86	66.07	66.99	68.11	66.35	79.75	80.85	79.98	80.33	78.86	79.35	79.98	78.72	82.22	79.5	77.7	76.26	73.19	73.75	76.25	84.94	84.14	82.26	79.97
HORVU5Hr1G039780	6.06	5.7	7.26	6.78	6.29	6.54	4.65	5.69	7.95	6.68	5.86	7.44	3.23	4.24	3.31	4.27	2.95	3.41	3	3.05	3.65	3.84	1.82	1.41	1.72	1.93	3.57	3.31	3.23	2.43	2.58	3.4	2.35	2.72	1.3	1.33	0.92	2.22	1.36	1.22	1.01	1.7	1.25	2.17	2.79	2.5	2.16	1.77	1.59
HORVU5Hr1G040210	27.43	29.33	29.12	25.54	28.69	29.97	28.68	26.98	25.22	25.68	23.78	26.62	59.02	58.5	52.64	53.81	51.32	51.87	64.99	58.64	65.03	69.38	76.01	78.19	76.29	77.41	64.76	67.5	64.81	65.86	83.89	79.7	80.43	78.02	101.27	102.87	100.37	105.47	96.65	100.65	101.67	88.7	98.95	93.04	100.04	104.37	98.47	94.25	99.93
HORVU5Hr1G041290	0.16	0.11	0.08	0.13	0.12	0.15	0.25	0.28	0.12	0.06	0.14	0.17	0.13	0.21	0.13	0.14	0.09	0.06	0.19	0.07	0.06	0.06	0.24	0.06	0.06	0	0.08	0.17	0.08	0.14	0.1	0.09	0.12	0.09	0	0.06	0.07	0.15	0.16	0.1	0.1	0.08	0.14	0.13	0.09	0.16	0	0	0.12
HORVU5Hr1G041590	11.98	12.11	12.73	11.9	11.25	11.55	11.61	11.54	6.56	6.58	6.85	7.29	40.62	41.17	29.68	28.42	29.96	29.74	37.81	36.36	35.19	36.14	72.24	73.77	73.17	73.71	57.53	57.25	57.43	57.26	53.76	54.32	52.29	52.37	80.14	74.5	76.88	76.83	75.81	78.89	77.05	82.24	81.99	79.82	81.44	69.31	66.47	64.63	66.28
HORVU5Hr1G041680	0.84	0.97	0.74	0.53	0.81	0.87	0.53	0.93	0.58	0.78	0.51	0.65	0.81	0.89	0.86	0.73	0.68	1.09	0.96	0.56	0.83	0.68	0.36	0.46	0.23	0.25	0.59	0.67	0.65	0.76	0.48	0.67	0.33	0.43	0.21	0.3	0.36	0.23	0.35	0.15	0.25	0.3	0.56	0.14	0.17	0.26	0.6	0.18	0.24
HORVU5Hr1G041730	202.28	197.02	206.14	205.07	231.16	226.52	227.49	230.25	182.84	180.2	183.04	180.13	230.09	230.05	216.01	215.55	214.12	211.49	250.12	250.53	247.93	248.59	174.13	173.36	176.99	175.63	150.57	148.54	150.62	150.62	162.22	159.85	157.09	162.43	155.75	155.43	153.19	155.35	147.36	150.82	146.15	151.91	152	147.62	150.89	149.32	155.43	150.23	148.61
HORVU5Hr1G043010	0.77	0.72	0.68	0.7	0.43	0.52	0.57	0.47	1.18	1.36	1.25	1.16	1.33	1.34	0.59	0.71	0.45	0.5	0.4	0.44	0.38	0.43	0.59	0.75	0.51	0.57	0.48	0.5	0.46	0.49	0.38	0.43	0.5	0.44	0.47	0.39	0.48	0.61	0.23	0.74	0.08	0.3	0.21	0.22	0.28	0.23	0.28	0.22	0.32
HORVU5Hr1G043310	1.99	2.06	1.73	1.68	1.22	1.31	1.19	1.1	1.72	1.8	1.63	1.73	0.73	0.67	1.75	1.66	2.04	1.45	1.49	1.65	1.61	1.84	1.13	1.1	1.33	1.08	0.81	0.89	1.13	0.8	1.3	1.63	1.65	1.67	1.5	1.4	1.24	1.58	1.15	1.2	1.16	1.48	1	1.54	1.42	1.8	1.2	1.35	1.11
HORVU5Hr1G043380	19.83	19.33	19.98	20.39	22.95	23.35	22.57	23.38	17.16	16.92	18.45	17.34	20.32	20.67	20.57	20.34	20.55	20.72	22.92	23.11	22.17	21.6	16.07	15.9	17.42	16.16	22.66	23.18	22.39	21.97	18.43	17.62	17.92	18	14.63	14.59	14.83	14.56	15.42	14.4	14.26	15.24	13.59	16.17	14.55	18.13	17.8	16.95	17.05
HORVU5Hr1G043600	181.45	174.16	177.85	176.59	145.38	142.72	146.13	142.9	184.12	182.59	184.32	184.58	115.19	115.38	97.63	102.05	98.08	94.36	100.87	99.57	97.71	94.94	80.78	82.09	80.37	80.8	83.44	82.67	80.65	81.21	93.85	92.54	91.65	92.06	94.9	93.23	91.8	87.91	86.69	93.57	88.83	76.61	78.12	78.45	80.19	94.07	95.54	94.28	86.86
HORVU5Hr1G044320	0	0	0	0	0	0	0	0	0	0	0	0	0	0	0	0	0	0	0	0	0	0	0	0	0	0	0	0	0	0	0	0	0	0	0	0	0	0	0	0	0	0	0	0	0	0	0	0	0
ENSRNA049477443	0	0	0	0	0	0	0	0	0	0	0	0	0	0	0	0	0	0	0	0	0	0	0	0	0	0	0	0	0	0	0	0	0	0	0	0	0	0	0	0	0	0	0	0	0	0	0	0	0
HORVU5Hr1G044440	16.47	17.06	17.88	17.19	22.34	23	23.91	20.96	17.34	14.69	16.14	16.51	11.5	13.36	12.64	12.48	12.54	13.3	12.66	12.82	13.36	11.38	8.77	9.06	7.31	7.8	9.57	10.03	9.83	9.81	8.2	8.49	8.51	7.14	5.58	6.25	6.06	6.52	5.34	5.73	6.21	5.13	6.75	5.5	5.22	7.87	6.48	8.56	7.45
HORVU5Hr1G045640	2.05	1.66	1.56	2.03	2.49	2.67	2.43	2.95	1.63	2.06	1.76	1.65	8.21	8.91	5.54	5.94	4.97	4.78	6.55	6.36	6.64	5.66	18.65	18.59	19.86	19.12	17.85	18.66	18.12	17.58	17.52	16.4	16.88	16.87	28.84	29.47	28.25	28.7	27.85	27.57	30.62	34.69	31.4	31.94	30.09	24.2	24.35	25.44	23.63
HORVU5Hr1G046220	1.5	1.83	1.51	1.22	2.47	2.35	1.87	2.46	2.15	1.77	2.39	1.78	6.95	5.82	3.74	3.47	3.8	3.73	3.04	4.06	3.77	3.76	7.52	7.69	8.47	7.17	9.03	8.34	8.11	7.97	7.99	7.11	7.94	7.31	12.7	11.74	11.28	10.94	12.01	13.16	10.87	11.45	11.2	13.02	12.64	10.96	13.37	11.38	10.61
ENSRNA049444549	0	0	0	0	0	0	0	0	0	0	0	0	0	0	0	0	0	0	0	0	0	0	0	0	0	0	0	0	0	0	0	0	0	0	0	0	0	0	0	0	0	0	0	0	0	0	0	0	0
HORVU5Hr1G046590	132.38	129.34	123.24	126.39	97.91	98.25	96.89	102.02	98.56	99.51	100.7	99.93	70.71	69.79	84.46	84.44	83.47	83.61	77.71	74.23	75.07	74.15	75.19	75.91	70.49	71.62	64.27	63.58	64.25	64.52	70.03	71.5	72.34	72.68	63.07	64.62	65.23	73.19	65.42	62.9	65.72	77.3	75.41	78.69	76.75	71.98	65.59	70.95	73.84
HORVU5Hr1G047340	0.5	0.41	0.54	0.57	0.68	0.69	0.82	0.79	0.62	0.67	0.57	0.7	0.8	0.82	0.78	0.56	0.82	0.68	0.52	0.6	0.67	0.76	0.34	0.39	0.29	0.36	0.41	0.37	0.47	0.42	0.45	0.41	0.43	0.46	0.26	0.23	0.32	0.3	0.23	0.18	0.3	0.07	0.1	0.17	0.27	0.24	0.42	0.42	0.18
HORVU5Hr1G047630	0.09	0.06	0.06	0.06	0.1	0.08	0.05	0.16	0.02	0.05	0.03	0.05	0	0.05	0.02	0	0	0.06	0.05	0.05	0.03	0	0	0.05	0	0.07	0.04	0	0	0	0	0	0.1	0.04	0	0	0.02	0	0	0.1	0	0	0	0.02	0	0	0	0.02	0.07
HORVU5Hr1G047640	0.47	0.38	0.35	0.54	0.32	0.3	0.43	0.29	0.6	0.67	0.67	0.61	0.42	0.44	0.4	0.36	0.3	0.3	0.29	0.7	0.46	0.4	0.24	0.53	0.4	0.43	0.32	0.32	0.36	0.4	0.53	0.61	0.57	0.39	0.49	0.42	0.66	0.24	0.23	0.99	0.57	0.11	0.59	0.54	0.26	0.15	0.24	0.48	0.52
HORVU5Hr1G051870	119.21	119.24	123.02	119.22	124.91	123.11	125.03	124.83	138.63	138.28	140.62	137.92	147.02	147.33	117.09	117.47	117	115.87	114.13	112.9	113.91	115.17	174.35	172.97	172.61	176.45	137.89	138.82	130.97	137.61	140.98	143.46	142.22	141.6	186.62	185.05	187.23	181.87	183.61	181.25	181.18	165.45	164.54	162.29	172.13	160.91	160.31	161.21	162.01
HORVU5Hr1G053460	0	0	0.28	0	0.11	0	0	0	0	0.12	0	0	0	0	0	0	0	0	0	0	0	0	0	0.11	0	0	0.11	0	0	0	0	0	0	0	0.12	0	0	0	0	0	0	0	0	0	0	0	0	0	0.28
HORVU5Hr1G053700	7.11	6.8	6.91	5.87	8.17	7.06	8.21	7.72	6.39	6.57	6.67	5.58	5.53	5.67	4.57	4.43	4.84	5.22	4.66	4.89	4.67	4.89	3.21	2.85	2.41	2.84	3.63	3.36	3.29	3.69	2.93	2.24	2.15	2.59	1.32	1.48	1.75	2.16	1.07	0.83	1.77	1.82	1.28	1.35	1.88	1.79	2.08	1.85	1.58
HORVU5Hr1G055570	0.02	0.02	0.08	0	0.14	0	0.03	0.02	0	0.19	0.03	0.17	0.04	0	0	0.03	0	0.03	0.03	0.03	0	0.03	0	0	0.03	0	0	0.02	0	0	0	0	0	0.11	0	0	0.13	0	0	0	0	0	0	0.21	0	0.18	0	0	0
HORVU5Hr1G055840	126.96	130.57	134.99	133.51	140.24	139.05	130.47	139.92	125	124.36	128.93	128.16	168.44	166.67	159.72	156.13	154.62	156.88	172.18	172.33	172.87	176.89	209.55	211.16	217.47	212.24	186.84	182.34	185.21	187.07	202.24	207.37	206.1	204.62	207.56	198.65	202.15	209.76	182.35	208.6	184.79	206.47	219.56	196.26	199.77	234.7	234.5	224.64	221.28
HORVU5Hr1G055850	43.12	44.05	44.88	43.77	50.72	48.62	51.01	50.06	36.97	34.33	36.77	37.28	97.02	99.24	82.48	82.26	85.45	83.2	68.53	66.99	67.73	68.07	98.57	100.36	100.19	99.16	62.91	63.55	63.04	64.1	96.66	92.84	95.07	95.02	123.43	123.83	126.28	122.68	123.4	131.06	128.54	110.73	100.94	103.38	104.26	97.16	100.9	104.48	98.51
HORVU5Hr1G058650	0.19	0	0	0	0	0	0	0	0	0	0	0	0.48	0	0	0	0	0.25	0	0	0	0	0.45	0	0	0	0	0.43	0.21	0	0	0	0	0	0.24	0	0	0.74	0	1.45	0.73	0	0	0.63	0	0	0	0	0
HORVU5Hr1G059530	17.44	19.22	19.17	18.15	18.44	19.95	20.32	19.34	30.58	29.68	30.48	32.38	20.35	20.09	16.13	15.62	16.17	15.83	13.42	15.04	13.42	15.14	13.53	13.35	13.16	13.62	12.86	14.06	12.18	12.06	16.72	16	15.28	15.5	11.87	11.84	11.93	10.84	12.4	13.37	10.71	11.2	12.37	8.76	11.49	15.18	12.98	12.61	11.9
HORVU5Hr1G060450	8.05	9.75	9.81	8.44	10.61	11.35	10.43	9.8	6.45	6.18	6.89	7.19	9.26	10.56	8.02	8.08	7.24	7.2	7.59	8.1	8.13	9.09	12.44	13.84	12.54	11.9	11.75	11.33	10.71	11.35	8.85	9.42	9.31	9.98	10.21	10.04	10.31	11.11	11.24	9.22	9.6	11.98	12.39	10.45	11.02	11.61	10.42	10.27	10.68
HORVU5Hr1G060540	0	0	0	0	0	0	0	0	0	0	0	0	0	0	0	0	0	0	0	0	0	0	0	0	0	0	0	0	0	0	0	0	0	0	0	0	0	0	0	0	0	0	0	0	0	0	0	0	0
HORVU5Hr1G060910	0	0	0.03	0.03	0.08	0.08	0.08	0	0	0.04	0	0	0.17	0.04	0.04	0.04	0.09	0.09	0.04	0.04	0.04	0	0.04	0.04	0.04	0.04	0.04	0.08	0.07	0.26	0	0.17	0.04	0.04	0.08	0.04	0.13	0	0	0.13	0.13	0.23	0.12	0.11	0.12	0	0.11	0.2	0.1
HORVU5Hr1G060920	85.33	87.44	87.41	87.71	100.76	98.28	98.14	98.52	85.51	88.25	83.84	84.22	107.82	107.57	102.47	102.06	99.7	102.58	110.37	109.2	108.98	111.44	98.53	100.67	103.44	100.19	93.03	93.95	96.52	93.1	97.32	95.02	96.6	93.8	88.95	89.37	88.54	86.04	84.06	89.24	90.61	77.9	83.61	81.32	83.13	92.74	89.85	92.05	93.36
HORVU5Hr1G061460	0	0	0	0	0	0	0	0	0	0	0	0	0	0	0	0	0	0	0	0	0	0	0	0	0	0	0	0	0	0	0	0	0	0	0	0	0	0	0	0	0	0	0	0	0	0	0	0	0
HORVU5Hr1G062200	4.81	4.72	4.78	4.68	4.08	4.4	4.94	4.65	4.76	5.33	5.21	4.72	4.73	4.09	4.43	5.04	4.61	5.12	5.05	4.62	4.91	4.25	2.98	3.75	3.55	3.64	4.4	4.4	4.74	4.48	3.93	3.74	3.71	3.54	2.93	3.34	3.19	2.65	2.2	3.02	2.77	3.85	2.69	3.51	3.03	3.18	4.12	3.3	3.54
HORVU5Hr1G062640	0	0	0	0	0	0	0	0	0	0	0	0	0	0	0	0	0	0	0	0	0	0	0	0	0	0	0	0	0	0	0	0	0	0	0	0	0	0	0	0	0	0	0	0	0	0	0	0	0
HORVU5Hr1G063540	4.5	4.55	5.2	4.44	4.95	6.01	4.81	4.53	5.09	5.91	5.36	4.79	9.51	9.61	5	5.09	6.18	5.42	7.03	6.02	5.89	6.03	9.67	8.82	8.3	7.98	8.89	9.43	9.09	8.72	8.31	8.09	9.6	8.7	13.39	12.57	13.15	12.89	13.87	12.86	15.59	10.2	7.66	8.73	9.27	13.69	15.82	13.1	10.89
HORVU5Hr1G063680	0	0	0	0	0	0	0	0	0	0	0	0	0	0	0	0	0	0	0	0	0	0	0	0	0	0	0	0	0	0	0	0	0	0	0	0	0	0	0	0	0	0	0	0	0	0	0	0	0
HORVU5Hr1G063690	0	0	0	0	0	0	0	0	0	0	0	0	0	0	0	0	0	0	0	0	0	0	0	0	0	0	0	0	0	0	0	0	0	0	0	0	0	0	0	0	0	0	0	0	0	0	0	0	0
HORVU5Hr1G063980	0.27	0.35	0.25	0.33	0.07	0.09	0.25	0.08	0.06	0.07	0.19	0.04	0.28	0.29	0.76	0.48	1.06	0.86	0.85	0.89	0.94	0.81	0.09	0.23	0.29	0.12	0.99	0.9	1.16	0.75	0.97	0.94	0.96	1.13	0.12	0.04	0.1	0.39	0	0	0.06	0.05	0.05	0.05	0.18	0	0	0.15	0.64
HORVU5Hr1G064080	2.13	1.45	2.5	2.64	1.52	1.46	1.88	1.22	2.48	3.95	2.73	3.07	1.75	1.09	0.62	1.11	1.27	0.77	0.82	0.69	0.45	0.36	0.61	0.75	1.21	0.46	0.7	1.06	0.92	1.26	1	0.42	0.48	0.84	0.34	0.17	0.35	0.15	0.09	0.23	0.16	0.23	0.36	0.27	0.21	0.13	0.26	0.46	0.08
HORVU5Hr1G064090	43.44	42.5	44.07	44.08	35.55	35.68	34.11	34.84	42.99	44.19	42.45	42.21	23.76	25.28	24.15	24.58	24.4	24.4	23.77	24.2	24.09	23.58	21.46	19.9	20.26	20.77	20.23	19.74	19.28	19.72	18.98	19.39	20.55	19.98	19	18.94	19.55	17.46	20.01	18.66	16.5	21.05	18.96	19.3	18.93	17.77	17.15	18.98	15.78
HORVU5Hr1G064220	16.95	16.5	17.69	17.97	18.6	19.28	17.53	18.6	12.99	13.46	11.81	13.05	29.65	30.43	24.24	25.07	24.84	24.28	27.12	26.75	27.78	28.27	41.9	42.41	44.02	44.03	41.8	42.7	41.38	41.52	40.63	41.57	40.6	41.2	60.53	58.61	58.02	58.13	53.78	56.83	54.14	57.02	56.07	54.98	57.14	47.82	49.85	50.26	51.05
HORVU5Hr1G064230	0.57	0.43	0.48	0.39	1.74	2.12	1.76	1.27	0.99	1.09	1.14	1	0.41	0.38	0.35	0.26	0.29	0.18	0.19	0.2	0.18	0.21	0.25	0.14	0.1	0.23	0.33	0.38	0.2	0.38	0.23	0.23	0.2	0.17	0.25	0.27	0.29	0.3	0.05	0.29	0.54	0.27	0.16	0.15	0.31	0.24	0.25	0.13	0.32
HORVU5Hr1G064580	5.21	6.27	5.19	6.31	4.83	5.3	4.99	3.93	6.24	4.93	5.4	5.85	4.63	4.06	5.55	5.3	3.77	4.99	3.04	3.65	3.88	3.22	2.93	0.84	1.94	2.03	5.16	4.77	3.81	4.35	1.7	2.95	2.85	2.82	3.61	3.47	2.94	1.77	3.37	3.35	2.75	4.01	3.22	2.75	1.76	3.75	2.51	2.42	3.15
HORVU5Hr1G065890	81.24	83.9	87.29	83.93	71.47	71.24	70.1	71.12	98.51	98.44	99.21	98.47	67.95	66.06	60.64	57.5	58.92	61.15	57.42	55.75	57.23	57.09	52.2	54.15	53.6	53.06	48.89	49.89	48.85	47.58	56.23	58.1	56.44	58.2	57.91	56.84	56.63	58.04	58.62	59.44	57.41	48.25	45.14	50.93	48.16	49.76	53.05	53.11	52.51
HORVU5Hr1G066100	7.63	8.03	7.68	7.37	9.49	8.88	9.31	9.34	7.49	7.34	8.06	7.42	12.92	13.99	9.95	8.12	8.85	10.94	10.33	10.29	11.12	10.79	19.18	17.18	20.07	17.26	18.53	17.97	20.19	19.77	17.45	17.59	17.99	16.1	20.01	18.71	21.02	19.9	20.14	17.33	17.38	18.77	18.94	19.28	19.64	18.62	20.57	18.19	17.33
HORVU5Hr1G066630	5.77	6.1	6.98	7.2	5.03	5.3	5.03	4.61	6.89	6.42	6.19	6.86	3.43	4.6	3.79	3.59	3.65	4.12	3.12	2.9	3.04	2.83	3.33	3.12	2.29	2.25	1.5	1.91	1.63	1.94	3.39	3.08	3.24	2.94	2.46	2.69	2.67	3.27	2.02	3.68	3.07	1.79	3.15	3.74	1.6	3.06	3.66	2.98	3.52
HORVU5Hr1G067170	0.57	0.66	0.82	1.03	1.16	1.23	1.32	1.25	0.68	0.79	0.94	0.98	1.21	1.77	1.09	1.53	1.79	1.5	1.28	1.46	1.47	1.23	1.22	1.1	1.07	1.1	1.18	1.49	1.41	1.31	0.85	1.05	1.09	0.94	0.9	0.65	0.81	1.21	0.87	0.59	0.6	0.88	0.79	0.64	1.04	0.59	0.3	0.77	0.77
HORVU5Hr1G067230	6.21	6.99	6.61	5.91	8.5	8.8	8.21	8.95	6.31	5.92	6.12	6.58	11.05	10.71	8.55	8.63	8.99	9.22	8.17	9.78	8.45	7.68	9.17	10.7	10.48	10.16	18.16	19.51	18.57	19.18	8.79	7.6	8.66	7.75	5.33	5.02	5.29	7.15	6.26	6.34	5.99	8.81	9.4	10.18	10.96	8.08	11	10.91	9.16
ENSRNA049444096	0	0	0	0	0	0	0	0	0	0	0	0	0	0	0	0	0	0	0	0	0	0	0	0	0	0	0	0	0	0	0	0	0	0	0	0	0	0	0	0	0	0	0	0	0	0	0	0	0
HORVU5Hr1G068200	1.82	2.49	1.91	2.31	2.86	2.61	3.01	2.8	2.26	3.15	2.32	2.74	1.92	2.38	2.27	1.58	1.59	1.32	1.45	1.95	1.66	1.29	0.47	0.78	0.67	0.7	0.93	1.17	1.26	1.03	0.5	0.83	0.64	0.74	0.47	0.57	0.29	0.44	0.29	0.49	0.5	0.46	0.46	0.26	0.26	0.86	0.48	0.41	0.29
HORVU5Hr1G071040	16.94	17.17	17.87	17.33	19.16	19.69	20.25	19.3	14.95	15.23	15.46	14.87	18.39	19.07	17.27	16.56	17.56	17.12	14.34	14.81	15.86	14.93	10.9	11.06	11.19	10.58	16.74	15.77	16.37	16.45	11.43	11.69	11.1	11.37	8.53	8.48	8.21	9.7	9.6	8.68	7.01	8.19	8.95	9.93	8.4	11.09	11.26	10.11	11.47
HORVU5Hr1G071840	20.03	18.96	20.05	19.01	26.9	27.57	25.95	26.29	17.48	17.87	18.01	17.54	21.15	22.23	22.88	20.57	21.76	21.7	22.58	22.36	21.67	22.63	15.42	15.78	15.41	15.17	16.12	16.85	17.11	16.41	14.08	14.85	15.61	14.78	13.95	13.41	13.96	12.5	12.11	12.27	12.96	11.68	11.53	12.47	11.52	14.48	16.08	14.69	13.19
HORVU5Hr1G071860	0.6	0.17	0.25	0.42	0.24	0.23	0.07	0.18	0.22	0.23	0.44	0.4	0.05	0.05	0.1	0.1	0.02	0.05	0.06	0.12	0.15	0.02	0.07	0	0.05	0.01	0.23	0.02	0.21	0.01	0.05	0	0.01	0.09	0.06	0.01	0	0	0	0	0	0	0.03	0	0	0	0	0	0.52
HORVU5Hr1G073350	0.53	0.49	0.51	0.6	1.09	1.01	1.1	1.03	0.45	0.48	0.49	0.48	1.14	1.1	1.2	1.16	1.01	1.14	1.01	1.15	1.01	1	0.89	0.88	0.81	1	2	2.18	2.39	2.13	1.11	1.14	0.93	1.05	0.42	0.43	0.45	0.32	0.42	0.51	0.13	0.62	0.39	0.55	0.53	0.7	0.68	0.62	0.68
HORVU5Hr1G073760	1.85	1.49	1.72	1.64	3.49	3.56	3.5	3.65	1.04	0.6	1.02	0.98	5.65	6.02	5.07	5.45	5.58	5.51	5.71	4.34	4.94	4.97	7.17	8.21	7.19	7.38	8.41	9.6	9.33	9.82	9.94	9.92	10.18	9.63	5.06	4.2	4.31	5.25	5.8	4.32	4.28	4.85	3.62	4.65	4.2	5.43	4.6	6.13	6.09
HORVU5Hr1G074360	1.38	1.09	0.59	0.8	1.64	1.77	0.67	1.28	0.75	0.7	0.63	0.76	1.46	1.8	2.32	2.87	2.24	2.01	2.62	2.06	2.27	2.72	3.29	2.28	2.12	1.93	1.88	2.17	2.45	2.57	1.63	1.91	2.35	2.33	1.31	1.98	1.98	1.47	1.96	2.11	2.18	1.44	3.06	1.52	3.66	1.39	3.02	3.09	2.81
HORVU5Hr1G074370	1.65	1.61	1.49	1.41	1.32	1.52	1.52	1.54	1.09	1.36	1.21	1.13	0.9	1.29	1.67	1.39	1.68	1.54	1.26	1.29	1.36	1.14	0.63	0.56	0.79	0.92	1.31	1.05	1.05	1.12	0.66	0.58	0.61	0.7	0.47	0.64	0.56	0.35	0.48	0.57	0.52	0.85	0.72	0.79	0.61	0.56	0.62	0.32	1.65
HORVU5Hr1G074520	4.54	4.37	4.31	4.55	4.35	4.03	4.29	4.21	4.2	4.08	3.83	4	3.92	3.82	3.85	4.09	4.02	4.63	3.79	3.76	3.8	3.98	3.7	3.76	3.66	3.69	4.7	4.11	4.23	4.1	4.18	4.04	4.06	4.13	3.67	3.78	3.61	3.57	3.53	3.89	3.48	3.9	3.85	3.46	3.72	3.49	3.67	3.72	3.93
HORVU5Hr1G075370	0.12	0.08	0.08	0.1	0.02	0.04	0.11	0.06	0	0.02	0.02	0	0	0.05	0.07	0.13	0.1	0.12	0.09	0.02	0.11	0.09	0.02	0	0.04	0.02	0.04	0.02	0.04	0.02	0	0.02	0	0.05	0	0.02	0.02	0	0	0	0	0	0	0	0	0.06	0	0	0
HORVU5Hr1G075510	3.2	2.52	3.09	2.94	4.2	4.45	4.42	3.93	2.45	2.26	2.68	2.31	5.99	5.51	7.72	7.44	8.65	8.5	6.77	7.75	7.46	7.88	1.98	2.56	1.68	2.35	3.71	3.4	3.95	3.58	2.66	2.81	2.85	3.25	1.06	1.18	1.13	1.24	1.02	1.39	0.89	1.06	1.11	1.47	1.14	1.54	1.28	1.33	1.33
HORVU5Hr1G076200	0	0	0.02	0.02	0	0	0	0	0	0	0	0	0.02	0.02	0	0	0	0	0.02	0	0.02	0.02	0	0.04	0.03	0.04	0.02	0.04	0.02	0	0	0	0	0	0.02	0.04	0.08	0.06	0	0	0	0.11	0.04	0	0	0	0.05	0	0.05
HORVU5Hr1G077070	0.01	0.04	0.04	0.02	0.03	0.03	0.01	0.02	0.01	0.05	0.06	0.03	0.01	0.05	0.04	0.02	0.01	0.02	0.06	0.07	0.05	0.03	0.02	0	0	0.02	0.02	0.03	0.01	0.04	0.02	0.03	0.01	0.04	0.03	0.01	0.04	0	0.07	0.11	0	0.13	0	0.02	0.03	0.04	0	0.04	0
HORVU5Hr1G077380	0	0	0	0	0	0	0	0	0	0	0	0	0	0	0	0	0	0	0	0	0	0	0	0	0	0	0	0	0	0	0	0	0	0	0	0	0.65	0	0	0	0	0	0	0	0	0	0	0	0
HORVU5Hr1G079060	28.58	28.44	28.83	31.2	31.28	29.48	31.74	32.22	32.9	32.04	32.78	33.22	36.97	38.45	34.81	31.88	35.18	34.83	29.81	37.03	27.78	31.68	25.2	30.66	23.83	28.22	29.29	30.44	31.51	31.16	24.84	27.18	24.59	25.23	17.5	20.19	20.96	24.09	25.34	20.35	26.17	21.67	19.44	18.11	15.22	23.17	24.2	21.48	23.57
HORVU5Hr1G079080	0	0	0	0.02	0	0	0	0	0	0	0	0	0	0	0	0	0	0	0	0	0	0	0	0	0	0	0	0	0	0	0	0	0	0	0	0	0	0	0	0	0	0	0	0	0	0	0	0	0
HORVU5Hr1G079330	1.24	0.54	0.25	0.44	0.3	1.21	0.69	0.88	0.41	0.97	0.51	0.51	0.33	0.33	0.67	0.23	0.87	0.34	0.39	0.63	0.71	0.4	0.3	0.3	0.2	0.1	0	0.1	0.09	0.09	0.11	0.11	0.1	0	0.32	0.1	0	0	0	0	0.33	0	0	0	0	0	0	0	0.27
HORVU5Hr1G079340	0	0	0	0	0	0	0	0	0	0	0	0	0	0	0	0	0	0	0	0	0	0	0	0	0	0	0	0	0	0	0	0	0	0	0	0	0	0	0	0	0	0	0	0	0	0	0	0	0
HORVU5Hr1G079750	8.95	8.75	8.43	8.41	11.05	10.77	11.22	11.85	8.94	8.79	9.62	8.07	12.22	11.8	9.68	10.43	9.99	10.47	9.71	9.59	9.44	9.86	9.61	10.21	9.39	9.59	12.41	11.79	12.01	12.54	10.01	10.38	9.04	9.32	8.58	8.6	8.35	8.19	8.51	9.58	8.79	10.02	8.89	8.43	11.1	11.41	11.16	11.9	12.2
HORVU5Hr1G079760	0.14	0.12	0.12	0.12	0.22	0.18	0.16	0.11	0.21	0.12	0.18	0.21	0.14	0.12	0.11	0.13	0.13	0.2	0.13	0.12	0.14	0.14	0.11	0.07	0.06	0.13	0.08	0.15	0.14	0.14	0.13	0.22	0.15	0.13	0.06	0.05	0.06	0	0.05	0	0	0	0.08	0.12	0	0.04	0.08	0	0.07
HORVU5Hr1G079770	0	0	0	0	0	0	0	0	0	0	0	0	0	0	0	0	0	0	0	0	0	0	0	0	0	0.04	0	0	0	0	0	0	0	0	0	0	0	0	0	0	0	0	0	0	0	0	0	0	0
HORVU5Hr1G080240	2.55	1.8	2.33	2.6	1.58	2.19	1.9	2.58	2.14	2.16	2.33	2.54	2.4	3.1	2.3	2.38	2.43	2.19	2.26	2.7	2.19	1.95	1.68	1.49	1.63	1.49	1.96	1.63	1.95	1.38	1.39	1.74	1.62	1.11	1.18	1.11	1.34	1.6	1.47	1.28	0.89	0.87	1.24	0.8	0.73	1.21	1.49	1.17	1.2
HORVU5Hr1G080250	0.07	0.02	0.01	0.03	0	0.02	0.02	0.02	0.04	0.05	0	0.02	0.02	0.03	0.07	0.16	0.05	0.04	0.02	0.02	0	0.01	0	0.02	0	0.02	0.03	0	0.02	0.01	0	0.04	0.02	0	0	0.04	0.02	0	0.07	0	0	0.12	0.06	0	0.06	0	0.04	0	0
HORVU5Hr1G082050	3.67	3.9	3.73	3.76	5.33	4.95	5.14	5.14	3.79	3.73	4	3.51	5.05	4.99	5.95	5.67	5.84	5.55	5.74	5.32	5.87	5.28	4.41	4.4	4.17	4.39	5.33	5.66	5.88	5.51	5.25	4.62	4.71	4.47	6.89	7	7.3	6.97	6.52	6.01	7.11	5	6.31	5.51	5.24	5.62	6.23	6.56	5.74
HORVU5Hr1G083070	0	0	0	0	0	0	0	0	0	0	0	0	0	0	0	0	0	0	0	0	0	0	0	0	0	0	0	0	0	0	0	0	0	0	0	0	0	0	0	0	0	0	0	0	0	0	0	0	0
HORVU5Hr1G084450	36.87	38.69	38.45	36.37	39.07	36.95	36.96	38.94	37.94	37.18	44.07	40.66	59.05	61.02	53.71	53.48	55.22	54.87	53.75	53.48	57.09	51.33	60.77	55.44	55.68	55.34	54.3	55.55	54.37	53.43	52.15	54.78	54.44	55.08	61.37	62.98	61.96	69.02	63.52	60.74	66.72	64.82	61.48	61.79	62.16	75.93	78.36	72.38	67.6
HORVU5Hr1G084630	14.1	14.26	13.72	14.02	15.32	14.71	15.69	15.59	13.53	13.49	13.55	13.66	16.94	17.14	14.4	14.19	14.38	14.13	15.31	14.27	14.7	15.13	14.72	15.63	15.46	15.16	16.26	16.01	16.08	16.55	14.13	14.61	13.42	13.31	14.12	13.91	13.25	13.38	14.24	13.8	14.62	14.22	12.54	13.72	13.89	15.08	15.98	15.47	15.95
HORVU5Hr1G084980	61.94	63.49	60.56	61.46	52.57	51.56	54.73	54.61	14.52	13.64	14.48	14.38	9.95	10.52	50.11	50.7	49.67	50.11	44.24	47.31	44.64	44.17	7	5.61	6.23	6.57	4.18	4.15	4.89	4.37	9.47	9.55	8.17	9.15	3.08	3.11	3.03	3.83	4.3	3.31	3.04	6.32	5.55	4.65	4.81	5.07	4.32	4.67	4.25
HORVU5Hr1G087730	2.15	1.55	1.97	1.84	2.47	2.38	1.79	2.53	0.52	0.88	0.49	0.46	2.13	2.75	2.81	2.44	3.31	3.5	3.45	3.86	3.67	3.73	25.09	26.8	23.86	25.25	4.51	3.4	3.39	3.97	5.91	8.17	7.23	8.07	44.2	46.63	45.86	45.52	51.2	49.8	45.95	89.98	88.26	87.57	93.81	33.26	35.33	32.83	31.25
HORVU5Hr1G088140	8.05	8.18	8.64	8.16	8.45	8.78	8.15	8.04	6.64	7.83	7.74	7.73	11.37	9.45	11.19	13.36	12.38	12.41	11.86	11.97	12.68	11.98	17.24	16.78	18.12	17.35	16.79	17.29	19.13	18	19.97	19.33	19.33	18.28	23.2	22.9	22.52	21.38	23.08	23.67	21.45	20.31	23.35	24.62	21.91	23.64	21.83	20.99	21.13
HORVU5Hr1G089260	9.99	10.63	10.38	10.12	11.56	11.54	11.4	11.94	9.29	9.49	8.7	8.57	13.81	13.16	15.5	15.67	14.23	14.73	14.49	15.17	15.13	14.87	14.37	13.1	13.65	13.23	14.34	14.72	14.24	14.68	13.73	14.41	14.32	14.72	12.74	13.26	13.22	11.65	12.92	12.32	11.89	12.74	12.34	12.95	11.84	13.57	14.3	14.1	13.06
ENSRNA049444317	0	0	0	0	0	0	0	0	0	0	0	0	0	0	0	0	0	0	0	0	0	0	0	0	0	0	0	0	0	0	0	0	0	0	0	0	0	0	0	0	0	0	0	0	0	0	0	0	0
HORVU5Hr1G089270	0.01	0.01	0.02	0.01	0	0	0.01	0	0.01	0.04	0.08	0	0.02	0	0	0	0	0	0.01	0	0	0.02	0.01	0.02	0.02	0.04	0.05	0.03	0.03	0.03	0	0.02	0.02	0.06	0	0.03	0	0	0	0	0	0.05	0	0	0	0	0	0.09	0
HORVU5Hr1G092570	116.36	117.84	123.39	114.25	122.41	121.19	117.82	120.98	129.69	127.87	134.08	120.14	117.54	120.05	124.32	129.12	118.17	124.32	121.85	122.81	121.25	121.29	149.07	154.99	151.17	147.29	128.45	128.34	131.21	134.54	152.75	149.34	149.13	151.18	179.54	184.7	186.43	178.32	167.43	172.22	175.99	163.11	158.48	157.07	158.09	165.32	168.87	167.67	160.58
HORVU5Hr1G092580	0	0	0	0	0	0	0	0	0	0	0	0	0	0	0	0	0	0	0	0	0	0	0	0.04	0.04	0	0	0	0	0	0	0	0	0	0	0	0	0	0	0	0	0	0	0	0	0	0	0.1	0
HORVU5Hr1G092790	3.82	3.25	3.59	3.27	4.37	3.21	3.17	3.69	2.15	2.75	2.19	2.39	3.73	3.79	3.53	3.9	3.84	3.39	2.73	2.88	3.43	3.13	2.88	2.53	2.89	1.95	2.78	3.86	2.91	3.37	2.41	1.93	1.51	2.34	1.57	1.76	1.71	1.82	1.84	2.2	1.37	1.42	1.66	1.62	2.38	2.15	2.48	1.31	1.67
HORVU5Hr1G092800	28.86	27.76	29.08	29.41	35.16	34.12	34.57	33.83	30.62	29.01	29.8	29.56	36.98	34.84	35.96	35.59	33.09	34.05	40.24	39.33	38.73	39.76	37.4	37.25	39.12	39.03	33.17	31.18	33.28	32.26	41.01	38.4	38.05	37.08	41.12	38.89	38.02	39.18	38.08	37.37	38.2	39.12	36.56	40.95	38.41	37.73	39.45	37.22	39.38
HORVU5Hr1G093160	8.58	7.87	8.23	8.32	12.93	13.47	13.53	12.7	6.65	6.99	6.9	6.51	9.58	9.56	9.65	9.63	9.57	9.84	8.41	9.34	8.94	9.46	5.01	5.14	5.85	5.22	6.01	5.49	6.12	5.94	4	4.1	4.41	4.23	3.43	3.09	3.04	3.49	2.9	3.02	3.08	3.2	2.75	3.51	2.69	3.03	2.9	3.45	3.09
HORVU5Hr1G093310	53.35	51.31	49.7	51.37	28.79	32.63	30.12	32.29	45.88	47.37	46.2	47.89	17.07	18.19	16.6	16.52	16.75	16.11	13.68	12.83	12.89	13.12	6.07	6.96	6.55	6.49	6.5	5.05	4.77	5.47	5.21	4.4	4.3	4.92	2.69	2.29	2.26	2.56	2.05	2.66	3.22	3.3	2.15	2.49	3.07	3.49	3.01	2.84	3.22
HORVU5Hr1G093410	0.47	0.37	0.37	0.46	0.57	0.43	0.65	0.62	0.7	0.54	0.54	0.6	1.08	0.84	0.84	0.73	0.91	0.73	0.62	1.07	0.87	0.87	0.51	0.43	0.31	0.4	0.97	1	0.85	0.81	0.72	0.51	0.32	0.61	0.17	0.15	0.09	0.05	0.17	0.11	0.16	0.2	0.25	0.29	0.15	0.22	0.32	0.35	0.22
HORVU5Hr1G093430	0.04	0.04	0	0	0	0	0	0.04	0.06	0.06	0.02	0.1	0.05	0	0.06	0	0	0.12	0	0	0	0	0	0.04	0	0	0.02	0	0	0	0	0	0	0	0.06	0.06	0	0	0	0	0	0	0	0	0	0	0	0	0
HORVU5Hr1G093650	38.23	37.21	36.51	37.12	35.79	35.29	35.8	36.47	40.47	41.64	41.07	41.02	30.45	30.53	30.11	30.65	30.05	29	24.91	26.21	26.32	26.31	25.04	23.51	24.23	23.48	23.6	23.57	23.96	24.34	26.26	25.82	25.42	24.98	20.83	22	22.25	21.39	23.72	21.22	20.64	17.7	21.13	20.66	19.07	24.84	22.84	22.75	24.63
HORVU5Hr1G093660	7.02	6.35	6.34	6.34	8.27	9.26	9.06	9.42	5.47	5.22	5.47	5.87	13.87	15.01	15.78	16.09	15.65	16.74	14.52	15.06	15.12	14.84	23.77	23.4	22.91	21.6	18.21	18.01	17.24	17.9	20.6	21.36	21.28	21.89	29.22	31	30.09	29.94	32.82	32.64	31.26	33.21	35.36	31.22	32.67	24.36	25	24.95	24.02
HORVU5Hr1G093850	3.04	3.35	2.78	3.44	2.8	3.29	2.94	3.17	6.3	5.46	5.92	5.8	2.38	2.63	2.69	2.62	2.65	2.46	1.96	2.25	2.84	2.4	1.23	1.32	1.34	1.48	1.21	1.21	1.19	0.9	1.35	1.19	1.59	1.3	0.94	1.1	1.2	1.08	1.11	0.92	1.02	0.64	1.34	1.16	1.23	0.69	0.77	0.89	0.8
HORVU5Hr1G094350	18.72	17.53	17.94	17.49	18.39	18.93	17.95	18.51	14.88	15.67	15.09	15.77	15.09	14.99	15.58	16.57	16.02	16.26	18.37	16.73	16.64	16.77	16.81	16.35	16.12	17.42	15.06	15.05	15.59	16.23	15.04	15.63	15.92	15.57	16.37	17.45	16.51	17.21	17.46	17.1	16.97	17.69	17.29	17.81	16.12	16.8	16.99	15.91	18.29
HORVU5Hr1G094360	2.37	2.41	2.16	2.67	2.63	2.39	2.89	2.77	2.35	2.72	2.38	2.7	2.04	2.61	2.55	2.43	2.38	2.37	2.36	2.23	2.37	2.56	1.49	1.66	1.59	1.58	2.04	2.04	2.03	1.94	1.84	1.5	1.67	1.59	1.16	1.09	1.16	0.98	0.89	0.96	0.91	1.14	1.22	1.14	1.32	0.98	1.21	1.22	1.23
HORVU5Hr1G094370	265.88	261.81	264.78	264.31	178.55	180.01	181.19	173.28	267.08	262.92	269.02	268.93	244.81	247.97	229.38	222.93	224.53	224.2	236.92	232.09	233.56	227.42	279.71	280.22	283.81	282.19	198.17	194.64	202.59	196.06	288.88	289.98	289.5	288.28	353.34	350	351.94	339.27	341.66	345.87	349.09	330.86	343.99	331.21	337.67	313.08	308.62	322.59	297.66
HORVU5Hr1G094380	0.08	0.1	0.06	0.1	0.06	0.08	0.03	0.04	0.12	0.04	0.09	0.09	0.04	0	0.05	0.14	0.03	0.02	0.01	0	0.03	0.05	0.07	0.06	0.13	0.11	0.19	0.1	0.13	0.11	0.06	0.13	0.11	0.16	0.38	0.36	0.36	0.52	0.16	0.55	0.29	0.55	0.1	0.28	0.32	0.4	0.61	0.29	0.39
HORVU5Hr1G095130	83.1	84.02	88.31	86.35	88.96	86.3	85.58	85.96	29.74	28.83	27.06	29.71	154.55	153.65	127.42	124.28	127.67	131.09	136.86	135.41	132.88	129.66	393.29	385.02	387.22	382.69	225.5	235.41	231.58	226.92	299.54	303.85	293.42	288.46	705.45	703.04	714.92	710.21	729.15	704	703.81	813.72	823.19	847.56	819.32	560.87	536.48	563.25	542.68
HORVU5Hr1G095140	3.53	3.31	3.02	3.49	3.98	3.63	3.95	3.94	2.98	3.42	3.16	3.18	4.83	4.63	4.24	4.71	4.75	4.27	4.14	3.84	4.4	3.71	4.93	4.78	4.92	4.66	4.59	4.33	4.92	4.75	4.38	4.33	4.01	4.17	4.22	3.78	3.59	3.47	4.35	4.18	4.14	3.81	4.69	4.21	3.89	4.05	3.55	3.49	3.62
HORVU5Hr1G096800	25.58	24.05	22.77	24.23	26.88	26.57	25.73	24.44	36.62	33.89	35.01	35.37	23.58	21.84	18.03	19.13	18.64	17.87	16.48	15.18	14.81	14.79	15.29	15.83	15.88	15.35	16.66	14.73	15.69	15.45	20.28	17.24	18.92	18.85	13.89	14.08	14.29	12.87	13.97	12.73	10.77	12.19	12.25	13.07	10.84	14.16	14.03	13.57	13.79
HORVU5Hr1G097200	1.24	1.04	1.07	1.01	1.21	1.38	1.26	1.11	1.85	1.52	1.56	1.78	1.55	1.87	1.23	1.56	1.66	1.79	1.44	1.63	1.56	1.64	0.93	0.96	0.89	0.82	1.22	0.74	0.88	1.03	0.8	0.86	0.85	0.83	0.48	0.8	0.41	0.72	0.59	0.4	0.56	0.36	0.53	0.76	0.75	0.41	0.72	0.46	0.64
HORVU5Hr1G097620	0	0	0	0	0.01	0	0	0.01	0	0	0	0	0	0	0	0	0	0	0	0	0	0	0	0	0	0	0	0	0	0.01	0	0	0	0	0	0	0.02	0	0	0	0	0	0	0	0	0	0	0	0
HORVU5Hr1G097760	0	0.04	0.04	0.08	0	0	0	0	0	0	0	0.02	0	0.03	0	0	0	0.06	0	0	0	0	0.09	0.05	0.05	0.05	0.02	0.02	0.02	0.03	0.03	0.02	0.05	0.07	0	0.05	0.05	0.08	0.07	0	0.08	0	0	0	0.08	0.06	0	0.02	0
HORVU5Hr1G098190	44.32	53.5	36.56	36.39	45.98	91.78	59.79	51.66	36.13	97.09	37.82	39.85	72.48	106.65	111.8	92.46	107.64	92.04	125.22	100.27	95.09	75.14	125.01	136.18	104.15	186	110.63	117.33	164.4	90.45	106.38	115.26	149.16	213.3	280.35	281.68	179.72	115.37	123.23	157.71	115.06	163.76	169.37	213.1	130.66	162.34	169.9	129.52	150.34
HORVU5Hr1G098220	28.6	27.79	26.64	26.29	29.26	30.59	32.26	31.8	20.34	19.06	19.97	19.63	31.13	32.81	31.87	31.96	33.1	32.51	28.38	29.78	29.92	30.06	44.45	41.11	42.99	42.98	40.98	39.5	39.96	39.43	41.06	42.23	44.12	42.73	38.01	38.51	37.72	38.96	41.62	41.7	36.29	42.9	41.35	39.43	41.81	36.4	39.93	33.86	35.11
HORVU5Hr1G098390	6.61	6.55	6	6.48	6.57	6.92	6.16	7.11	5.82	5.12	5.53	5.24	9.31	9.31	8.66	8.37	7.97	8.83	9.14	8.56	8.05	7.69	9.93	9.99	8.57	9.06	6.74	6.38	8.03	6.25	7.58	7.7	8.31	8.77	9.97	10.1	9.72	11.27	10.39	9.73	10.08	9.29	9.33	8.7	10.63	8.97	6.97	9.05	8.06
HORVU5Hr1G098440	4.73	5.4	5.23	5.36	8.59	8.38	7.57	8.23	5.55	4.08	4.94	4.62	7.13	8.2	6.02	6.31	5.63	5.34	6.36	5.81	6	6.33	4.43	4.86	4.8	4.61	5.99	4.36	4.2	5.19	4.86	4.84	4.19	4.23	3.78	4.51	4.11	5.84	5.16	4.8	5.52	3.78	3.38	3.37	2.67	5.78	3.48	3.66	4.05
HORVU5Hr1G098920	6.56	6.89	6.93	6.66	4.67	4.84	4.42	5.12	10.35	10.48	10.01	11.21	3.08	2.98	1.23	1.13	0.96	1.31	0.73	0.78	0.8	0.56	0.65	0.56	0.57	0.85	0.67	1.06	0.83	0.82	1.1	1.05	1.11	1.33	0.34	0.45	0.77	0.35	0.6	1.02	0.72	0.88	0.3	0.8	0.41	0.67	0.65	0.97	1.07
HORVU5Hr1G098960	60.15	59.69	60.13	60.88	71.46	72.3	72.09	72.43	62.75	63.88	66.39	63.88	53.99	55.92	66.45	68.06	66.99	66.95	68.54	66.81	69.45	68.9	21.43	22.81	22.37	21.23	32.51	33.11	32.41	32.47	18.06	17.61	18.95	18.63	10.88	9.46	10.68	10.51	11.2	10.45	10.68	8.26	8.32	8.52	8.27	13.24	12.69	12.88	13.56
HORVU5Hr1G099820	113.69	114.31	111.61	114.58	137.78	134.49	135.75	138.81	79.65	79.55	80.6	80.03	204.27	215.92	150.39	151.04	154.69	148.47	170.21	171.75	175.25	171.87	329.12	323.65	322.16	337.7	284.23	281.37	288.32	286.69	293.26	290.56	291.44	292.5	408.49	399.73	408.8	407.27	402.18	400.18	391.33	371	366.22	373.95	376.01	366.92	370.45	383.01	364.85
HORVU5Hr1G100140	442.55	429.06	423.88	416	270.41	282.12	283.87	286.02	432.62	420.95	429.89	432.4	130.24	124.97	128.24	139.65	138.58	139.06	115.83	120.45	115.84	114.96	99.32	97.01	93.33	95.56	85.11	86.07	89.27	90.92	104.25	107.07	110.77	112.79	86.58	92.12	93.26	93.71	90.02	100.33	99.99	101.03	104.15	106.39	108.71	104.96	97.04	108.07	102.13
HORVU5Hr1G100150	17.5	16.74	18.61	16.3	19.09	19.14	17.14	18	14.93	15.25	14.87	16.11	41.39	38.11	25.64	25.84	25.44	24.32	28.84	30.12	26.18	29.02	32.74	32.27	32.85	31.75	45.13	44.6	43.23	45.37	31.14	27.77	28.17	28.07	38.4	35.53	38.52	37.84	33.71	36.99	36.94	33.34	32.48	30.1	29.05	38.08	36.49	34.89	34.67
HORVU5Hr1G101600	108.83	112.43	115.35	114.31	166.46	164.58	173.81	160.77	132.38	132.6	136.43	134.74	129.48	128.7	114.31	117.95	119.36	114.59	127.38	126.5	126.89	121.57	60.68	63.62	71.71	61.49	77.89	75.85	73.63	74.75	70.32	65.86	71.48	68.63	46.78	47.14	45.52	45.27	44.59	51.01	38.24	31.86	40.39	42.1	32.3	51.46	47.59	51.08	52.39
ENSRNA049476428	0	0	0	0	0	0	0	0	0	0	0	0	0	0	0	0	0	0	0	0	0	0	0	0	0	0	0	0	0	0	0	0	0	0	0	0	0	0	0	0	0	0	0	0	0	0	0	0	0
ENSRNA049476464	0	0	0	0	0	0	0	0	0	0	0	0	0	0	0	0	0	0	0	0	0	0	0	0	0	0	0	0	0	0	0	0	0	0	0	0	0	0	0	0	0	0	0	0	0	0	0	0	0
ENSRNA049476379	0	0	0	0	0	0	0	0	0	0	0	0	0	0	0	0	0	0	0	0	0	0	0	0	0	0	0	0	0	0	0	0	0	0	0	0	0	0	0	0	0	0	0	0	0	0	0	0	0
HORVU5Hr1G101740	21.21	20.93	21.76	22.61	20.12	21.57	21.78	21.61	26.2	26.59	25.39	25.81	28.73	28.06	21.52	22.63	21.93	21.71	25.73	24.38	24.55	24.58	38.34	39.06	37.31	38.6	29.25	30.63	31.35	28.17	35.44	36.97	37.82	36.73	44.16	46.26	45.45	41.05	39.5	46.1	45.42	43.25	44.34	42.28	47.22	37.72	41.5	39.47	43.8
HORVU5Hr1G101770	1.01	0.92	0.96	0.87	1.24	1.19	1.1	1.02	0.92	0.97	0.68	0.93	0.78	0.74	0.85	0.78	0.74	0.88	0.59	0.51	0.59	0.57	0.53	0.69	0.54	0.54	1.06	0.97	1.1	1.05	0.8	0.89	0.87	0.89	0.61	0.55	0.49	0.59	0.39	0.41	0.41	0.46	0.47	0.58	0.5	0.77	0.67	0.89	0.98
HORVU5Hr1G101870	0	0	0	0	0	0	0	0	0	0	0	0	0	0	0	0.12	0.11	0	0	0	0	0	0	0	0	0	0	0	0	0	0.11	0.11	0.11	0	0	0	0	0	0	0	0	0	0	0	0	0	0	0	0
HORVU5Hr1G102530	52.9	52.53	51.85	52.28	42.86	43.02	40.84	42.53	94.21	91.72	95.28	94.28	39.05	39.4	45.8	46.18	45.3	45.24	51.25	51.26	51.37	51.66	7.14	6.79	6.62	8.14	13.95	13.22	14.48	14.22	10.69	10.81	11.75	11.7	1.47	2.16	1.93	2.3	1.2	1.84	1.58	1.67	1.79	1.99	1.91	3.19	2.32	3.03	2.58
HORVU5Hr1G102620	5.32	5.9	5.94	5.86	7.58	7.66	8.81	8.11	5.87	6.17	5.94	6.29	2.36	2.64	3.15	3.69	3.42	3.38	4.09	3.6	3.75	3.9	0.1	0.24	0.36	0.22	1.65	1.49	1.42	1.53	0.14	0.17	0.14	0.06	0.07	0.1	0.02	0.07	0.08	0.07	0	0.14	0	0.13	0	0.12	0.37	0	0.15
HORVU5Hr1G102630	0	0	0	0	0	0	0	0	0	0.12	0	0	0	0	0	0	0	0	0	0	0	0	0	0	0	0	0	0	0	0	0	0	0	0	0	0	0	0	0	0	0	0	0	0	0	0	0	0	0
HORVU5Hr1G103890	46.93	48.01	46.65	47.29	50.58	50.31	52.88	51.63	54	54.56	55.2	56.22	128.3	128.81	92.75	93.18	92.47	94.16	72.03	71.5	71.88	71.63	175.21	173.3	173.36	173.57	137.97	134.77	136.14	136.9	172.78	174.77	173.06	172.05	230.77	233.29	234.11	235.74	239.91	240.2	230.11	182.19	178.96	178.28	172.89	211.64	210	214.02	211.77
HORVU5Hr1G104280	1.99	1.73	1.81	2.17	1.96	1.97	1.92	1.87	1.61	2.09	1.56	1.74	1.55	1.65	1.46	1.51	2.01	1.52	1.63	1.47	1.64	1.67	1.48	1.54	1.29	1.13	1.63	1.51	1.71	1.87	1.27	1.42	1.33	1.3	0.9	0.88	0.8	0.34	1.06	0.93	0.88	1.44	0.59	1.03	1.11	0.93	1.03	1.65	0.85
ENSRNA050017775	0	0	0	0	0	0	0	0	0	0	0	0	0	0	0	0	0	0	0	0	0	0	0	0	0	0	0	0	0	0	0	0	0	0	0	0	0	0	0	0	0	0	0	0	0	0	0	0	0
HORVU5Hr1G104580	14.08	12.84	12.53	13.08	15.65	16.4	15.98	15.8	8.34	8.4	8.29	9.6	31.41	30.16	30.62	29.8	31.93	30.91	25.63	25.72	25.96	25.96	42.93	43.29	42.91	41.81	33.15	34.13	33.23	33.5	36.37	36.44	36.8	37.09	44.46	43.9	45.46	44.69	45.51	45.58	47.52	44.35	43.46	46.6	46.14	44.36	43.18	44.5	44.91
HORVU5Hr1G104870	54.72	53.76	53.11	54.14	46.3	46.45	46.37	44.81	56.16	53.9	54.61	54.96	35.98	36.74	44.2	42.82	43.12	43.39	42.01	40.71	40.77	40.72	31.6	32.3	32.89	32.07	34.56	34.36	33.69	34.5	37.41	36.11	37.07	37.53	30.12	29.03	29.37	29.88	29.1	31.49	31.86	32.15	32.02	31.56	32.76	32.53	33.97	34.98	32.58
HORVU5Hr1G105630	0	0	0	0	0	0	0	0	0	0	0	0	0	0	0	0	0	0	0	0	0	0	0	0	0	0	0	0	0	0	0	0	0	0	0	0	0	0	0	0	0	0	0	0	0	0	0	0	0
HORVU5Hr1G106320	26.18	26.37	25.07	26.47	32.82	30.94	31.02	30.22	25.83	25.29	25.67	25.6	26.43	28.43	23.14	26.03	27.58	26.73	30.52	28.89	30.26	28.95	20.8	20.52	21.66	20.5	21.54	19.85	21.1	20.63	21.84	20.01	22.17	21.63	18.33	19	17.21	17.53	21.04	19.77	19.63	15.2	18.83	15.21	17.33	18.21	19.22	18.18	20.5
HORVU5Hr1G106340	0	0	0	0	0	0	0	0	0	0	0	0	0	0	0	0	0	0	0	0	0	0	0	0	0	0	0	0	0	0	0	0	0	0	0	0	0	0	0	0	0	0	0	0	0	0	0	0	0
HORVU5Hr1G107000	13.44	13.24	13.55	12.74	11.09	13.69	11.32	12.04	21.39	21.96	22.36	20.98	8.36	8.46	6.89	7.03	7.33	6.94	6.53	5.53	6.07	5.1	2.88	2.62	3.25	2.32	2.01	1.84	2.12	2.17	2.57	2.44	2.2	2.53	1	1.01	1.29	1.81	0.97	1.93	1.26	1.29	1.07	1.13	0.59	0.86	1.15	1.85	1.6
HORVU5Hr1G109290	0.36	0.51	0.41	0.35	0.15	0.2	0.33	0.26	0.69	0.87	0.86	0.85	2.11	2.4	1.2	1.15	1.53	1.07	0.5	0.73	0.52	0.8	0.87	0.85	0.97	0.53	0.87	0.65	0.76	0.7	1.06	0.76	1.11	1.1	1.03	0.96	1.27	1.22	1.5	0.95	1.69	0.74	1.73	1.44	0.87	1.32	1.82	1.42	1.24
HORVU5Hr1G110010	0	0	0	0	0	0	0	0	0	0	0	0	0.07	0.07	0	0	0	0	0	0	0	0.06	0.12	0.12	0	0	0.06	0.06	0	0.06	0.06	0	0.12	0.18	0.06	0	0	0.2	0	0	0	0	0	0.17	0	0	0	0.15	0
HORVU5Hr1G110180	212.75	213.14	208.63	210.38	257.82	260.65	255.96	262.27	207.04	205.78	206.13	209.38	546.51	546.55	354.31	366.06	363.74	366.08	277.34	278.86	281.64	278.86	334.55	330.88	322.69	326.28	307.16	311.75	307.62	315.52	259.76	271.95	270.13	271.55	241.37	242.77	244.8	243.1	253.43	251.62	259.79	194.79	202.34	209.03	199.4	232.99	229.03	231.2	231.76
HORVU5Hr1G112280	0.31	0.37	0.4	0.24	0.71	0.7	0.68	0.67	0.39	0.36	0.51	0.22	0.3	0.53	0.34	0.31	0.32	0.39	0.29	0.31	0.32	0.25	0.14	0.17	0.08	0.21	0.15	0.27	0.23	0.28	0.28	0.06	0.19	0.11	0.03	0.06	0.06	0.27	0	0	0.18	0.24	0.08	0.08	0	0	0.15	0.14	0.07
HORVU5Hr1G112340	12.82	13.79	14.37	13.3	13.88	14.17	13.94	13.38	12.86	11.5	13.43	12.34	8.45	8.45	9.32	9.19	9.05	8.46	8.25	8.98	8.06	9.2	6.59	6.91	6.63	7.09	8.46	8.14	7.92	7.51	6.81	8.26	6.81	6.23	7.43	6.55	7.92	7.48	8.77	7.89	6.03	6.41	6.56	7.11	5.66	6.65	7.86	9.8	8.26
HORVU5Hr1G112720	0.51	0.4	0.37	0.31	0.29	0.29	0.39	0.3	0.44	0.28	0.5	0.39	0.48	0.34	0.3	0.38	0.31	0.29	0.27	0.3	0.33	0.32	0.21	0.21	0.2	0.18	0.19	0.21	0.25	0.17	0.32	0.21	0.32	0.27	0.17	0.23	0.22	0.16	0.22	0.15	0.14	0.13	0.27	0.26	0.13	0.12	0.12	0.18	0.06
HORVU5Hr1G112820	0.18	0.29	0.1	0.07	0.12	0.16	0.08	0.23	0.12	0	0.16	0.12	1.17	0.79	0.18	0.14	0.17	0.18	0.41	0.08	0.4	0.16	1.85	1.86	1.35	1.01	0.83	0.88	0.96	0.86	2.07	1.99	2.39	2.49	6.82	8.03	6.88	6.39	7.08	8.41	8.76	5.31	5.19	5.31	5.82	6.11	5.49	4.95	5.6
HORVU5Hr1G112930	0.76	0.44	0.98	0.44	0.97	1.67	1.03	2.02	0.56	0.49	0.78	0.36	6.67	6.07	2.82	4.17	5	5.1	5.35	5.45	4.39	4.5	14.77	20.36	15.21	14.69	12.2	12.3	13.32	11.28	9.66	8.21	11.24	10.59	19.35	22.38	21.16	15.84	18.22	18.42	17	20.97	15.63	19.17	24.14	16.89	14.55	18.83	19.82
HORVU5Hr1G114470	0.23	0.08	0.04	0.05	0.18	0.19	0.25	0.15	0.1	0.09	0.16	0.19	0.13	0.26	0.14	0.15	0.15	0.09	0	0.32	0.28	0.28	0.39	0.41	0.22	0.37	0.34	0.6	0.79	0.52	0.77	0.66	0.66	0.6	0.24	0.17	0.24	0.5	0.65	0.02	0.37	0.22	0.36	0.23	0.2	0.92	0.31	0.6	0.58
HORVU5Hr1G115230	115.89	119.01	116.69	118.57	113.92	119.02	118.72	117.55	112.17	114.2	113.64	110.82	251.77	251.19	173.48	175.11	175.52	176.76	177.43	174.61	179.48	174.68	268.31	268.77	271.6	270.89	242.59	247.65	246.82	246.8	296.14	285.72	294.45	290.12	402.03	393.24	404.54	399.57	372.67	392.5	385.1	296.54	282.36	296.12	279.19	377.85	374.03	372.1	381.36
HORVU5Hr1G115240	5.15	3.02	6.08	2.03	5.83	2.57	0	3.28	3.35	1.06	2.91	3.32	8.94	7.39	2.5	2.12	2.07	1.84	0.8	1.12	1.62	2.04	4.68	3.15	3.28	4.02	51.73	39.14	53.25	43	1.97	3.25	1.57	2.62	4.48	8.44	4.01	5.53	17	4.19	3.48	6.28	8.79	6.18	8.81	5.57	0	2.87	5.17
HORVU5Hr1G115310	4.43	4.92	4.05	5.46	5.17	5.8	5.02	8.66	2.93	2.74	2.55	2.04	14.19	13.53	15.56	17.14	16.58	16.64	15.14	14.1	15.82	15.25	17.35	18.53	17.52	18.77	17.51	15.27	15.8	18.23	17.28	15.82	17.99	14.61	19.38	18.62	19.25	17.68	16.38	18.67	17.98	17.48	21.36	20.17	19.45	16.42	14.78	13.59	14.38
HORVU5Hr1G115390	0.08	0.1	0.13	0.15	0.04	0.02	0	0.01	0.25	0.19	0.3	0.31	0.12	0.11	0.08	0.08	0.03	0.04	0.1	0.18	0.09	0.08	0.04	0.1	0.06	0.04	0.03	0.08	0.03	0.03	0.03	0.07	0.11	0.08	0.09	0.13	0.04	0.2	0.11	0.26	0.04	0.04	0.15	0.11	0.08	0	0.04	0	0.09
HORVU5Hr1G116580	325.36	322.01	325.46	326.87	392.01	393.38	387.91	387.97	399.27	397.66	393.29	395.57	359.14	362.82	372.44	371.42	375.65	376.77	376.29	364.47	363.64	361.38	241.94	250.03	248.31	244	239.37	233.34	235.01	240.13	251.94	242.93	245.81	245.13	202.79	198.68	194.93	193.82	193.51	194.09	196.06	182.11	187.35	180.85	190.28	204.32	206.29	209.21	207.83
HORVU5Hr1G117110	0	0	0	0	0	0	0	0	0	0	0	0	0	0	0	0	0	0	0	0	0	0	0	0	0	0	0	0	0	0	0	0	0	0	0	0	0	0	0	0	0	0	0	0	0	0	0	0	0
HORVU5Hr1G117780	0.3	0.41	0.42	0.4	0.11	0.26	0.37	0.22	1.11	0.98	0.82	1.08	0.03	0.27	0.16	0.14	0.24	0.16	0.23	0.13	0.15	0.28	0.08	0.05	0.13	0.2	0.03	0.05	0.09	0.31	0.19	0.15	0.18	0.26	0.1	0.23	0.15	0.15	0.1	0.23	0.22	0.05	0.13	0.26	0.1	0.11	0.24	0.09	0.09
HORVU5Hr1G117790	0	0	0	0	0	0	0	0	0	0	0	0	0	0	0	0	0	0	0	0	0	0	0	0	0	0	0	0	0	0	0	0	0	0	0	0	0	0	0	0	0	0	0	0	0	0	0	0	0
HORVU5Hr1G117800	2.31	2.45	2.73	3.51	3.1	2.97	2.94	2.97	2.75	2.83	2.38	2.83	2.58	3.06	3.03	2.51	2.53	3.22	2.08	2.35	2.37	2.32	1.5	1.46	1.86	1.61	1.97	2.21	1.95	2.2	1.6	2.05	2.03	1.95	2	1.91	1.75	2.01	1.38	2.42	1.01	1.18	1.14	1.88	2.26	1.4	2.09	2.15	2.05
HORVU5Hr1G118270	29.7	30.1	30.92	31.17	34.83	35.41	34.83	33.91	35.71	35.9	35.63	36.15	36.54	36.66	35.92	34.81	34.64	34.44	33.09	34.49	33.72	33.1	29.95	27.83	29.45	30.22	30.78	31.63	31.89	30.85	30.87	30.45	30.25	31.04	27.81	25.97	27.38	27.07	30.22	26.77	27.8	23.22	25.56	24.16	24.01	26.03	27.57	27.91	27.77
HORVU5Hr1G119100	0	0	0	0	0	0	0	0	0	0	0	0	0	0	0	0	0	0	0	0	0	0	0	0	0	0	0	0	0	0	0	0	0	0	0	0	0	0	0	0	0	0	0	0	0	0	0	0	0
HORVU5Hr1G119230	5.22	6.12	5.57	5.55	4.92	5.21	3.51	5.1	5.99	6.26	5.43	6.62	2.36	2.43	2.14	2.22	2.86	3.05	2.14	2.39	2.27	1.96	1.08	1.28	0.78	0.83	1.18	1.53	1.15	1.13	1.39	1.04	1.15	0.94	0.44	0.35	0.6	0.33	0.49	0.64	0.47	0.14	0.15	0.55	0.99	0.5	0.65	0.49	0.88
HORVU5Hr1G119470	15.79	16.07	15.07	14.11	14.24	13.8	13.24	13.35	9.6	10.84	10.42	11.63	14.94	14.61	13.19	13.61	13.27	13.47	10.73	12.56	13.55	11.75	11.74	11.12	12.43	11.11	14.5	16.53	17.68	16.29	9.68	9.14	10.48	11.21	8.97	8.3	8.74	7.6	9.15	9.87	7.78	9.58	10.57	9.75	9.61	8.7	10.43	12.01	8.52
HORVU5Hr1G119520	47.64	47.58	49.41	47.2	83.77	80.57	80.49	79.85	19.8	20.65	19.04	19.87	80.95	79.98	61.56	59.41	60.1	60.96	53.55	53.47	52.34	53.14	25.39	25.49	25.72	23.21	27.52	27.59	26.05	26.81	12.99	12.69	12.97	11.74	1.44	1.9	1.99	1.49	2.09	2.07	1.09	4.35	4.53	4.6	3.66	3.07	2.36	2.25	2.78
ENSRNA049444623	0	0	0	0	0	0	0	0	0	0	0	0	0	0	0	0	0	0	0	0	0	0	0	0	0	0	0	0	0	0	0	0	0	0	0	0	0	0	0	0	0	0	0	0	0	0	0	0	0
HORVU5Hr1G119670	0	0	0	0	0	0	0	0	0	0	0	0	0	0	0	0	0	0	0	0	0	0	0	0	0	0	0	0	0	0	0	0	0	0	0	0	0	0	0	0	0	0	0	0	0	0	0	0	0
HORVU5Hr1G120290	5.87	4.83	4.25	5.79	2.81	3.09	2.93	3.42	7.95	8.83	7.87	9.09	6.15	4.24	3.44	4.11	2.94	4.18	3.35	2.64	2.96	2.94	3.72	2.36	2.25	2.62	2.73	2.55	3.24	3	2.88	3.06	2.73	3.11	2.12	2.05	2.14	2.31	3.72	2.63	2.25	2.66	3.57	2.66	1.44	2.16	2.27	1.39	1.24
ENSRNA049479453	0	0	0	0	0	0	0	0	0	0	0	0	0	0	0	0	0	0	0	0	0	0	0	0	0	0	0	0	0	0	0	0	0	0	0	0	0	0	0	0	0	0	0	0	0	0	0	0	0
HORVU5Hr1G120390	367.05	363.98	359.59	350.41	116.03	114.25	113.48	114.97	370.88	371.27	367.49	370.99	52.44	51.91	51.77	54.39	54.09	52.44	51.44	49.06	49	51.61	16.15	17.26	16.89	18.84	8.57	8.29	7.81	8.23	15.49	14.67	14.78	15.6	12.48	13.93	14.85	15.73	13.38	15.14	14.51	12.32	10.25	13.94	12.67	16.45	18.39	16.23	17.24
HORVU5Hr1G120400	25.22	24.38	23.67	24.26	8.5	8.67	8.1	8.7	18.74	16.88	16.45	17.13	7.21	6.92	6.01	5.36	6.74	6.12	4.58	4.76	5.26	5.92	5.16	5.02	4.93	5.27	4.93	5.27	5.76	5.16	4.41	5.31	4.89	4.86	5.17	4.93	5	4.84	5.5	4.52	4.2	4.2	5.64	4.01	4.35	5.84	4.38	5.83	7.39
HORVU5Hr1G121380	0	0	0.04	0.08	0	0	0.04	0.09	0.04	0.05	0.08	0.02	0	0.06	0.03	0	0	0.03	0.03	0	0	0	0	0	0	0	0.02	0.05	0.02	0.04	0.03	0.03	0.03	0	0.05	0	0.02	0	0	0	0	0	0	0	0	0	0.06	0	0
HORVU5Hr1G121440	0.52	0.51	0.27	0.43	3.27	3.71	3.71	3.33	0.55	0.38	0.66	0.31	9.7	10.93	10.3	10.31	11.17	11.88	10.71	10.05	10.36	9.14	14.41	13.37	12.61	13.79	29.26	28.18	27.89	29.05	19.62	18.19	17.77	18.4	6.57	6.18	6.97	5.45	6.5	5.51	6.37	4.9	4.56	6.4	5.01	10.28	10.37	11.18	10.74
HORVU5Hr1G121570	30.29	28.8	30.45	28.24	40.94	42.61	42.19	42.09	20.19	19.13	18.63	19.13	41.77	42.06	49.96	51.18	51.42	50.26	47.72	47.5	47.93	43.83	40.48	42.39	40.09	42	49.24	52.58	51.93	52.82	38.96	38.27	38.56	38.95	31.25	32.93	32.5	32.91	34.59	37.28	32.18	38.32	33.48	31.71	35.43	32.55	34.74	33.17	31.34
HORVU5Hr1G122760	17.01	15.55	16.98	16.95	12.83	13.37	12.19	12.24	16.37	16.24	15.38	15.54	18.17	18.05	18.13	18.23	18.74	19.77	17.05	18.47	17.42	16.6	21.19	23.61	21.9	22.16	15.27	14.88	14.07	15.61	23.29	23.82	24.23	24.39	17.56	17.51	17.97	18.43	20.37	22.92	20.02	18.5	17.33	17.6	18.7	18.98	22.28	19.73	20.36
HORVU5Hr1G122810	12.86	13.43	13.65	13.95	13.33	12.27	13.83	13.36	10.75	10.9	11.56	11.49	10.86	9.76	12.31	12.57	12.31	12.17	10.73	10.85	10.62	10.55	9.22	8.87	8.56	8.85	10.82	10.44	10.32	11.08	9.01	9.22	8.91	9.95	8.57	8.09	8.2	7.89	8.66	8.7	7.8	8.47	9.08	7.6	8.02	10.81	9.15	9.35	8.92
HORVU5Hr1G122990	1.2	1.77	1.88	1.43	3.02	3.23	3.41	3.51	1.42	1.31	1.51	1.37	1.63	1.22	1.14	1.15	0.93	0.99	0.67	0.46	0.51	0.79	1.33	1.41	1.44	1.57	1.83	1.55	1.58	1.51	1.56	1.68	1.38	1.66	1.01	0.53	0.96	0.53	0.41	0.66	0.25	1.08	0.74	1.45	0.73	0.55	0.83	1.1	1.06
HORVU5Hr1G123010	0.06	0.11	0.05	0.13	0.25	0.29	0.19	0.21	0.06	0.08	0.06	0.02	0.37	0.52	0.46	0.2	0.35	0.4	0.44	0.38	0.56	0.42	0.64	0.71	0.54	0.61	1.01	1.03	1.21	0.81	0.53	0.63	0.61	0.65	0.67	0.83	0.63	0.65	0.91	0.75	0.88	1.02	0.71	0.79	0.48	0.48	0.25	0.33	0.43
HORVU5Hr1G124070	37.03	39.14	42.12	41.7	44.64	43.92	43.71	41.66	39.1	37.17	37.8	38.49	51.63	47.96	36.64	37.73	39.77	40	38.29	35.05	36.74	38.48	28.54	26.83	27.16	28.2	32.04	34.74	38.06	33.57	24.92	26.11	27.34	26.53	19.89	20.03	19.82	19.09	18.58	18.96	21.16	20.76	19.27	21.34	19.72	24.3	20.95	19.26	25.27
HORVU5Hr1G124090	5.09	5.23	4.84	4.43	4.76	4.59	4.75	5.43	3.77	3.48	3.9	4	8.53	7.82	6.5	6.04	6.24	6.18	5.71	5.44	5.4	5.56	4.89	4.76	5.6	5.31	8.6	9.97	8.47	9.16	4.33	4.77	3.77	4.49	3.79	4.25	3.8	3.38	3.77	4.64	3.83	5.88	5.16	5.06	5.79	4.15	3.84	4.44	3.73
HORVU5Hr1G124210	494.23	495.42	495.72	497.33	363.66	363.97	364.15	356.63	585.84	573.81	578.84	588.08	284.94	285.05	255.03	260.21	266.71	259.5	215.39	217.29	217.35	216.91	239.04	231.95	238.96	231.35	178.89	180.44	178.89	177.1	222.39	221.57	223.08	222.7	219.71	218.42	214.63	219.76	219.4	220.81	214.84	210.52	220.64	211.25	209.74	196.43	198.77	201.83	200.05
HORVU5Hr1G125030	0	0	0	0	0	0	0	0	0	0	0	0	0	0	0	0	0	0	0	0	0	0	0	0	0	0	0	0	0	0	0	0	0	0	0	0	0.05	0	0	0	0	0	0	0	0	0	0	0	0
HORVU5Hr1G125260	0	0	0	0	0	0	0	0	0	0	0.03	0	0.06	0	0.03	0	0	0	0.03	0	0	0	0	0	0	0	0	0	0	0	0	0	0	0	0	0	0.03	0	0	0	0	0	0	0	0	0	0	0	0
HORVU6Hr1G001420	0.02	0.01	0.01	0	0.01	0.01	0	0	0	0.01	0	0	0	0.01	0.01	0	0	0	0	0	0.07	0	0	0.09	0	0	0.08	0	0	0.01	0	0	0	0.01	0.01	0.02	0	0	0	0.3	0.02	0	0	0	0	0.02	0	0	0
HORVU6Hr1G003990	0	0	0	0	0	0	0	0	0	0	0	0	0	0	0	0	0	0	0	0	0	0	0	0	0	0	0	0	0	0	0	0	0	0	0	0	0	0	0	0	0	0	0	0	0	0	0	0	0
HORVU6Hr1G004010	71.72	70.93	69.62	69.66	187.09	186.47	189.29	190.31	56.84	56.74	57.66	57.84	11.37	10.97	41.38	42.79	42.34	44.41	42.95	43.48	44.41	43.77	5.01	4.41	4.8	4.79	3.91	4.07	3.76	3.78	6.38	6.18	5.93	6.26	0.53	0.63	0.63	0.79	0.61	0.74	0.68	1.42	1.3	1.62	1.91	0.54	0.61	0.74	0.4
HORVU6Hr1G004260	77.45	75.7	78.08	77.87	80.42	82.98	80.35	78.12	74.06	73.56	78.15	76.04	90.27	90.12	67.92	69.15	70.19	67.68	71.87	72.95	73.69	74.08	93.87	94.43	95.79	96.28	76.62	76.23	77.29	79.37	83.5	81.97	80.04	81.53	104.9	104.14	103.65	106.59	101.32	96.92	100.09	92.33	89.17	87.63	90.98	94.3	98.2	100.46	94.54
HORVU6Hr1G004270	2.48	2.39	1.64	1.58	2.76	3	2.32	1.37	3.44	4.35	3.88	2.36	1.47	1.86	2.85	2.12	1.61	1.37	1.73	0.56	1.44	0.8	0.93	0.63	0.9	1.08	1.35	1.32	0.66	2.08	0.52	1.39	0.92	1.46	0.81	1.49	0.38	1.13	2.11	0.95	1.73	0.49	0.66	1.21	0.72	0.79	1.15	2.15	0.84
HORVU6Hr1G004320	42.24	45.04	44.74	43.73	44.15	43.52	44.98	45.65	30.91	32.4	32.18	29.79	12.21	13.42	32.07	34.82	31.79	32.23	22.28	21.36	22.19	22.35	35.12	36.79	38.37	39.86	22.1	22.79	23.29	23.58	13.69	11.85	14.81	13.27	27.09	30.3	27.95	28.49	27.08	26.55	28.94	15.78	12.19	16.04	15.72	34.69	30.09	30.59	28.39
HORVU6Hr1G004440	14.79	14.38	13.22	15.29	15.71	14.61	15	16.1	12.6	11.9	12.85	12.97	10.24	10.8	16.02	14.27	15.48	15.09	12.04	12.85	12.38	12.35	26.54	26.96	25.21	26.69	19.52	17.4	19.76	19.51	14.18	14.14	13.81	13.85	23.02	21.39	21.83	19.91	19.85	23.24	21.05	15.27	12.81	11.32	12.71	25.58	29.82	26.53	25.33
HORVU6Hr1G005170	0	0	0	0	0	0	0	0	0	0	0	0	0	0	0.06	0	0	0	0	0	0	0	0	0	0	0	0	0	0	0	0	0	0	0	0	0	0	0	0	0	0	0	0	0	0	0	0	0	0
HORVU6Hr1G005260	0.18	0.24	0.23	0.19	0.35	0.39	0.4	0.24	0.26	0.38	0.53	0.4	0.49	0.88	0.4	0.3	0.35	0.45	0.2	0.2	0.24	0.19	0.29	0.21	0.29	0.23	0.52	0.53	0.77	0.5	0.65	0.59	0.63	0.61	0.15	0.1	0.29	0	0.23	0.26	0.31	0.32	0.21	0.13	0.24	0.06	0.06	0.19	0.38
HORVU6Hr1G005460	0.17	0.12	0.13	0.14	0.04	0.06	0.04	0.06	0.17	0.16	0.15	0.22	0.23	0.27	0.1	0.13	0.13	0.12	0.11	0.08	0.07	0.05	0.07	0.08	0.16	0.13	0.14	0.18	0.15	0.13	0.1	0.11	0.14	0.1	0.07	0.07	0.09	0.08	0.05	0.05	0.09	0.06	0.12	0.06	0.07	0.05	0.05	0.04	0.01
HORVU6Hr1G006480	42.46	42.65	42.39	41.22	43.31	43.19	40.12	40.94	36.3	36.85	37.6	37.62	36.55	38.05	36.86	37.35	39.06	36.37	34.97	35.75	35.31	34.41	28.96	30.57	30.9	30.72	31.78	32.87	33.36	32.15	26.45	27.74	28.15	28.81	29.85	28.76	28.62	30.22	29.98	30.69	28.61	30.65	32.85	28.51	27.43	25.85	29.71	28.58	30.85
HORVU6Hr1G007070	0	0	0	0	0	0	0	0	0	0	0	0	0	0	0	0	0	0	0	0	0	0	0	0	0	0	0	0	0	0	0	0	0	0	0	0	0	0	0	0	0	0	0	0	0	0	0	0	0
HORVU6Hr1G007470	0.11	0	0.07	0	0	0	0	0	0.14	0	0	0.04	0.04	0	0	0	0	0	0	0	0	0.12	0	0	0	0	0	0	0	0	0	0	0	0.07	0	0	0	0	0	0	0	0	0	0	0	0	0	0	0
HORVU6Hr1G008720	3.43	3.24	3.23	3.16	18.9	19.47	18.86	18.8	5.42	4.1	4.48	4.24	2.2	2.33	3.87	3.45	3.13	3.56	1.55	2.02	1.4	2.18	0.41	0.4	0.49	0.38	0	0.05	0.21	0.12	0.3	0.39	0.5	0.63	0.37	0.37	0.38	0.44	0	0.19	0	0.39	0.23	0.1	0.1	0.89	0.91	0.3	0.54
HORVU6Hr1G008870	42.66	40.91	41.66	43.34	58.37	56.85	55.56	52.89	42.86	42.39	43.32	43.69	39.6	36.33	39.99	38.01	38.17	40.72	43.58	45.36	43.73	43.76	23.17	22.49	22.58	24.93	25.11	25.41	25.79	26.11	23.12	22.57	21.65	23.07	19.66	16.54	17.66	18.72	17.47	16.49	16.43	15.45	15.26	17.07	16.3	21.89	20.69	20.97	20.27
HORVU6Hr1G008970	0.07	0.05	0.08	0.08	0.07	0.04	0.05	0.04	0.07	0.13	0.12	0.08	0.15	0.28	0.07	0.05	0.12	0.1	0.11	0.14	0.13	0.18	0.2	0.3	0.12	0.28	0.13	0.07	0.07	0.09	0.2	0.14	0.15	0.08	0.26	0.16	0.3	0.36	0.14	0.17	0.1	0.24	0.08	0.16	0.16	0.22	0.14	0.19	0.19
HORVU6Hr1G009510	46.69	47.63	47.4	46.06	33.95	33.18	30.44	32.47	60.66	60.48	60.85	61.75	25.23	25.21	23.21	24.62	24.95	23.41	18.9	18.88	17.87	19.96	17.36	17.61	18.88	16.41	15.26	14.74	16.9	16.08	23.78	23.64	23.87	22.36	20.25	17.34	19.42	18.45	20.78	19.02	18.51	17.48	18.07	18.6	16.36	20.18	21.62	20.28	18.52
HORVU6Hr1G010050	30.55	28.73	30.42	30.43	35.7	34.88	35.97	32.42	22.82	23.31	24.36	25.35	45.86	45.42	45.43	47.57	47.03	43.69	46	46.74	46.87	47.77	50.88	56.71	56.83	56.14	56.56	54.43	55.02	52.11	59.3	56.93	54.73	54.08	50.45	47.77	48.53	47.61	48.7	48.27	52.93	41.92	43.19	40.32	47.99	46.51	45.27	45.78	48.58
HORVU6Hr1G010120	1.08	1.1	1.21	1.02	1.03	1.15	1.25	1.12	1.28	1.25	1.21	1.15	1.15	1.26	1.25	1.26	1.24	1.25	1.43	1.17	1.29	1.14	0.64	0.79	0.9	0.58	1.17	1.1	1.03	0.89	0.82	0.85	0.97	0.73	0.63	0.44	0.55	0.46	0.73	0.91	0.51	0.59	0.42	0.55	0.27	0.56	0.63	0.69	0.57
HORVU6Hr1G010740	1.78	1.91	1.83	1.99	1.43	1.4	1.81	1.57	4.92	5.36	5.68	6.39	6.1	6.84	2.89	2.48	3.08	2.82	1.57	2.28	2.1	2.12	3.04	3.98	3.59	3.47	2.98	3.27	2.74	3.24	3.63	3.65	3.74	3.52	2.94	3.12	3.13	4.16	3.84	3.21	3.86	3.52	2.35	3.06	2.01	3.66	3.43	2.86	3.87
HORVU6Hr1G010870	0.02	0.04	0.03	0.03	0.08	0.02	0.04	0.03	0	0	0.05	0.03	0	0	0.01	0.01	0.04	0.02	0.03	0.07	0	0	0	0	0	0	0	0	0.04	0	0	0.02	0.01	0	0	0	0	0.07	0	0	0	0	0.03	0.09	0	0	0	0	0
HORVU6Hr1G011090	0.75	0.46	0.75	0.72	0.9	0.9	0.79	0.77	0.66	0.93	0.91	1.07	0.7	0.53	0.5	0.38	0.59	0.35	0.42	0.35	0.53	0.45	0.48	0.54	0.56	0.27	0.56	0.83	0.94	0.86	0.43	0.54	0.62	0.42	0.49	0.42	0.34	0.86	0.35	0.59	0.45	0.62	0.64	0.96	0.98	0.56	0.87	0.69	0.76
HORVU6Hr1G011100	0.14	0	0	0	0	0	0	0.29	0	0	0	0.27	0	0	0	0	0	0	0	0	0	0	0	0	0	0	0	0	0	0	0	0	0	0	0	0	0	0	0	0	0	0	0	0	0	0	0	0	0
HORVU6Hr1G011110	3.71	4.03	3.19	4.24	3.57	3.78	4.02	4.14	6.87	5.59	4.84	5.28	5.88	6.73	7.25	6.79	6.77	7.21	3.7	3.59	3.55	3.42	6.8	8.15	7.5	7.21	6.1	6.31	5.32	6.38	6.87	6.71	7.05	6.07	5.21	5.61	5.54	4.46	7.14	6.36	7.19	6.5	7.31	6.56	7.74	5.65	4.34	5.59	5.36
HORVU6Hr1G011260	71.23	68.69	71.73	70.09	78.68	79.73	81.97	78.47	62.74	61.78	60.03	60.15	106.87	111.61	90.62	89.8	89.06	88.13	90.39	86.72	89.17	89.81	83.84	85.2	89.59	86.55	96.3	95.68	96.71	96.05	79.38	81.12	78.08	79.89	81.08	79.71	79.8	78.64	75.54	74.54	75.52	75.82	76.22	79.18	84.42	80.56	82.88	82.08	82.08
HORVU6Hr1G012470	0.05	0.13	0.06	0.07	0.14	0.15	0.16	0.05	0.19	0.11	0.08	0.1	0.02	0.06	0.08	0.15	0.13	0.16	0.02	0.1	0.13	0.04	0.06	0.1	0.2	0.17	0.11	0.2	0.19	0.1	0.03	0.18	0.15	0.1	0.17	0.15	0.16	0.26	0.25	0.24	0	0.11	0.17	0.11	0.27	0.05	0.15	0.1	0.15
HORVU6Hr1G015140	0	0	0	0	0	0	0	0	0	0	0	0	0	0	0	0	0	0	0	0	0	0	0	0	0	0	0	0	0	0	0	0	0	0	0	0	0	0	0	0	0	0	0	0	0	0	0	0	0
HORVU6Hr1G015480	0.08	0.16	0.11	0.13	0.82	0.78	0.84	0.69	0.21	0.21	0.19	0.17	0.38	0.38	0.22	0.26	0.18	0.38	0.2	0.08	0.06	0.14	0.19	0.12	0.21	0.36	0.46	0.17	0.17	0.19	0.22	0.15	0.27	0.21	0.31	0.24	0.28	0.25	0.16	0.56	0.35	0.33	0.15	0.44	0.58	0.16	0.23	0.15	0.22
HORVU6Hr1G016350	2.38	2.21	2.59	2.24	5.11	4.56	4.84	5.22	2.03	2.03	2.38	1.81	13.65	13.81	18.22	18.71	18.49	17.87	16.99	17.89	17.34	16.68	6.75	6.71	6.65	6.24	12.67	12.25	12.55	12.06	8.62	8.27	9.51	9	2.05	1.64	2.09	1.78	1.73	1.74	2.52	3.16	2.5	3.62	3.35	2.04	2.65	2.92	2.44
HORVU6Hr1G016880	10.07	9.08	10.94	10.49	7.32	8.23	8.61	8.81	4.13	4.01	4.48	4.11	0.06	0.03	0.12	0.22	0.11	0.17	0.36	0.25	0.26	0.42	0	0.13	0	0	0.13	0.13	0.08	0.17	0	0.22	0.07	0.14	0.03	0	0.06	0	0.09	0	0	0.08	0.08	0.24	0.4	0	0	0	0.07
HORVU6Hr1G016980	2.33	2.09	2.4	2.48	1.5	1.66	1.71	1.66	1.69	1.94	1.72	2.11	1.25	1.07	0.93	1.41	1.68	1.42	1.3	1.1	1.53	1.49	0.99	1.41	0.91	1.08	1.19	0.77	1.02	1.05	0.65	0.9	0.62	1.11	1.11	1.38	1.06	1.02	1.05	1.9	1.31	0.93	0.76	0.72	1.01	1.58	0.85	1.3	1.08
HORVU6Hr1G018060	2.13	2.24	2.65	2.79	3.39	2.8	3.38	3.18	2.15	1.92	1.99	1.84	2.56	2.48	2.25	2.11	2.1	2.54	1.99	1.96	2.02	2.03	1.99	2.01	1.83	1.79	2.42	2.3	2.27	2.13	1.76	1.58	2.06	2	1.73	1.91	1.56	2.2	2.78	1.07	1.75	2.57	2.65	2.54	1.98	1.46	2.49	1.23	1.64
HORVU6Hr1G018070	94.57	95.67	92.31	94.59	82.78	86.03	81.36	85.2	95.97	94.8	98.3	97.47	210.34	216.75	194.25	194.11	194.04	196.39	169.89	175	173.29	172.82	231.69	238.69	234.26	226.34	194.06	196.05	200.34	198.03	228.14	233.5	235.71	234.34	212.82	213.14	216.77	222.06	227.79	221.01	230.18	197.65	210.07	205.29	201.86	209.53	204.97	214.33	219.41
HORVU6Hr1G018240	0	0.02	0	0	0	0	0	0.02	0	0	0	0	0.02	0.02	0	0.02	0	0	0	0	0	0.1	0	0	0	0.02	0.02	0	0.02	0	0	0	0	0.02	0	0	0.02	0	0.07	0	0	0	0	0	0	0	0	0	0
ENSRNA049485843	0	0	0	0	0	0	0	0	0	0	0	0	0	0	0	0	0	0	0	0	0	0	0	0	0	0	0	0	0	0	0	0	0	0	0	0	0	0	0	0	0	0	0	0	0	0	0	0	0
HORVU6Hr1G018960	2.72	2.54	2.74	2.76	2.95	2.78	3	2.75	2.57	2.45	2.71	2.52	3.15	2.86	2.96	2.93	2.97	3.04	3.37	3.54	3.43	2.99	2.59	2.57	2.59	2.54	3.74	3.31	3.52	3.17	3.17	3.27	3.25	2.98	2.91	2.73	2.7	3.04	2.4	2.93	2.71	2.51	2.29	2.32	2.5	2.93	2.64	2.68	2.64
HORVU6Hr1G019540	14.77	14.69	15.21	14.63	21.69	21.12	20.95	20.97	15.57	14.68	16.03	14.55	16.34	16.33	18.31	17.22	16.64	15.85	16.8	16.52	15.38	14.23	11.02	10.84	11.17	10.73	14.01	13.64	12.92	14.25	12.33	13.45	11.23	11.74	9.49	10.87	8.97	10.7	9.73	10.53	8.21	10.09	9.67	9.72	10.47	11.52	8.37	8.05	9.85
HORVU6Hr1G019650	0.03	0.11	0.11	0.13	0.15	0.05	0.19	0	0.08	0.03	0.08	0.05	0.03	0	0	0.17	0.05	0.03	0.13	0	0.03	0.05	0	0.05	0	0.02	0.02	0.01	0.04	0.02	0	0	0	0	0	0.05	0	0	0	0.16	0	0	0	0	0	0	0	0	0
HORVU6Hr1G020420	5.32	6.21	6.19	6.72	7.4	7.12	6.62	7.12	8.4	8.19	8.05	7.63	7.29	7.62	7.04	8.3	7.88	6.95	7.07	7.29	8.11	8.16	4.33	4.29	4.84	4.77	5.14	5.35	5.18	6.05	5.5	5.61	5.31	5.65	4.03	3.78	3.61	3.54	2.82	3.4	3.86	3.56	3.38	4.16	3.86	4.34	3.55	4.42	3.93
HORVU6Hr1G020430	0.42	0.28	0.41	0.28	0.16	0.16	0	0.48	0.17	0.17	0.33	0.17	0.71	0.89	0.72	0.74	0.89	0.72	0.34	0.69	0.16	0.33	0.83	0.5	0.32	0.33	1.07	1.42	0.91	1.68	0.34	0.69	1.15	0.83	0.69	0.87	1.09	1.63	1.11	1.59	0.53	0.96	0	0	0.94	0.41	0.42	1.61	0.81
HORVU6Hr1G022500	0.32	0.22	0.17	0.22	0.07	0.2	0.15	0.15	0.12	0.16	0.14	0.17	0.17	0.1	0.24	0.24	0.14	0.2	0.18	0.18	0.12	0.09	0.06	0.06	0.1	0.01	0.12	0.13	0.11	0.11	0.14	0.14	0.14	0.11	0.01	0.05	0.06	0.17	0.1	0	0.11	0.05	0.08	0	0.09	0	0.07	0.21	0.11
HORVU6Hr1G024800	1.14	1.19	1.57	1.73	1.42	1.76	1.29	1.73	1.46	1.02	1.35	1.83	1.9	1.58	2.44	1.5	1.65	1.7	0.66	1.31	0.78	0.99	0.64	0.85	0.88	0.5	1.63	1.6	1.46	1.54	1.17	0.87	1.04	0.75	0.86	1.28	0.67	1.18	1.24	0.84	0.59	0.28	1.51	2.22	0.53	0.8	1.27	0.67	1.27
HORVU6Hr1G024940	0.05	0	0.02	0.03	0	0	0	0	0.02	0.02	0.02	0	0	0.02	0.06	0	0	0.04	0.05	0.05	0.04	0	0	0	0	0.02	0.05	0	0	0.05	0.03	0	0.05	0	0.04	0	0	0	0	0	0	0	0.06	0.06	0	0	0	0	0
HORVU6Hr1G025350	15.56	15.97	15.43	15.71	15.9	17.19	17.03	16.12	13.53	12.84	12.89	12.89	23.54	23.02	22.83	21.88	23.58	23.97	18.66	19.06	19.66	19.67	17.33	18.15	17.37	16.71	13.17	13.04	13.95	13.02	15.54	16.37	16.77	16.67	13.12	12.79	12.16	14.27	12.85	14.89	13.12	11.23	11.29	11.74	10.73	11.32	12.52	12.19	11.91
HORVU6Hr1G025430	0.1	0	0.05	0	0	0	0.05	0.07	0.06	0	0	0	0	0.03	0	0	0	0.12	0.07	0	0.07	0.07	0.13	0.06	0	0	0	0	0	0	0	0	0	0	0	0	0	0	0	0	0	0	0	0	0	0	0	0	0
HORVU6Hr1G025850	0.8	0.53	0.26	0.16	0.06	0.3	0.12	0.09	0.12	0.19	0.24	0.12	0.07	0.36	0.37	0.61	0.32	0.76	0.18	0.25	0.18	0.18	0.33	0.38	0.43	0.5	0.28	0.51	0.22	0.37	0.21	0.31	0.27	0.39	0.31	0.44	0.07	0.8	0.25	0	0.19	0.25	0.56	0.52	0.72	0.65	0	0.49	0.62
HORVU6Hr1G025960	0.97	0.86	0.79	0.94	0.99	1.39	0.99	0.94	0.94	0.71	0.62	0.52	0.88	0.64	1.04	0.35	0.68	0.48	0.78	0.63	0.75	0.43	0.67	0.6	0.63	0.49	0.95	0.65	1.01	0.53	0.63	0.64	0.86	0.64	0.52	0.49	0.61	1.03	0.45	0.66	0.41	0.57	0.8	0.4	0.84	0.48	0.49	0.63	0.67
HORVU6Hr1G026120	1.59	1.48	1.38	1.68	1.29	1.43	1.27	1.59	1.09	1.32	1.04	1.28	1.65	1.45	1	1.78	0.93	1.73	0.96	1.14	1.21	0.72	0.45	0.8	0.54	0.98	1.52	1.22	1.62	1.13	0.88	1.03	0.91	0.71	1	1.05	0.74	1.1	0.38	0.89	1.26	0.49	0.41	0.5	0.95	1.01	1.04	1.38	0.5
HORVU6Hr1G026400	19.04	18.54	17.89	18.07	16.69	15.9	16.65	15.89	14.01	13.66	13.69	13.5	18.74	19.51	16.54	16.53	15.74	16.41	16.74	16.65	16.35	17.83	17.96	17.98	17.89	17.84	24.18	23.27	23.64	23.03	19.95	19.16	19.18	19.87	17.02	16.55	17.46	18.38	19.86	16.4	17.32	17.79	20.17	20.79	17.87	20.55	21.6	19.55	20.82
HORVU6Hr1G026430	0	2.09	0	1.47	0.74	0	0	0	0	0	0	0	0	0	0	0	0	0	0	0	0	0	0	0	0	0	0.44	0.59	0	0	0	0	0	0	2.05	0	0.26	0	0	0	0	0	0	0	0	0	0	0	0
HORVU6Hr1G027340	3.02	3.11	3.69	4.24	1.95	1.27	2.48	1.79	2.23	2	2.59	2.38	2.19	1.99	1.96	1.86	1.31	2.28	1.59	0.97	1.74	0.78	0.68	1.63	1.18	1.38	1.98	2.53	2.33	2.01	1.04	1.19	1.18	1.8	1.32	1.32	1.42	0.71	1.02	0.83	1.13	2.16	1.47	1.59	1.17	1.25	0.64	2.67	1.44
HORVU6Hr1G027440	6.1	6.19	7	7.13	6.51	6.84	6.63	5.81	18.28	17.27	16.28	18.46	3.15	2.74	2.2	2.36	2.63	2.88	1.61	1.87	1.86	1.52	0.46	0.62	0.47	0.38	1.4	1.12	1.13	1.16	0.7	0.66	0.68	0.64	0.46	0.53	0.5	0.42	0.54	0.43	0.37	1.06	0.75	0.54	0.63	0.51	0.59	0.41	0.68
HORVU6Hr1G027520	1.61	1.79	1.83	1.8	1.76	1.59	1.62	1.84	1.89	1.2	1.43	1.11	1.79	2.06	1.99	1.71	1.56	2.44	2.2	2.08	2.09	2.03	1.69	1.47	1.85	1.54	2.11	1.99	2.01	2.13	1.9	1.84	1.5	1.47	1.11	1.29	1.11	1.19	1.87	1.08	1.38	1.53	1.8	2.09	1.02	1.46	1.34	1.6	1.55
HORVU6Hr1G028180	0.69	0.87	0.82	0.86	1.08	1.12	1.08	0.99	1.08	0.87	1.07	0.76	1.01	1.02	0.92	0.94	0.99	0.98	1.09	0.93	1.17	0.99	0.65	0.62	0.6	0.54	0.64	0.69	0.61	0.6	0.7	0.9	0.64	0.51	0.49	0.6	0.49	0.36	0.43	0.58	0.49	0.48	0.45	0.57	0.39	0.36	0.57	0.42	0.58
HORVU6Hr1G028190	0	0	0	0	0.01	0.01	0	0.03	0	0	0	0	0	0.01	0.03	0.03	0	0	0.03	0	0.03	0.03	0.01	0	0	0	0.03	0.01	0	0	0	0	0	0	0	0.03	0	0	0	0	0	0	0	0	0	0	0	0	0
HORVU6Hr1G028570	0	0	0	0	0	0	0	0	0	1.73	0	0	0	0	0	0	0	3.74	0	0	0	0	0	0	0	0	0	0	0	0	0	0	1.65	1.64	1.88	0	0	0	0	0	0	0	0	0	0	0	0	0	0
HORVU6Hr1G028590	1.91	1.85	1.62	1.53	1.74	2.33	1.9	1.96	2	2.18	1.67	2.15	4.26	4.62	5.03	5.17	5.17	5.06	4.7	3.91	4.07	3.96	5.66	5.5	6.23	5.02	5.54	4.92	5.14	5.17	5.03	5.6	5.29	4.85	5.52	6.4	6.29	6.88	5.96	6.99	6.9	5.6	7.3	5.31	5.04	5.45	5.58	5.12	5.37
HORVU6Hr1G029240	1.23	1.2	1.29	1.2	1.04	1.17	0.92	1.19	2.74	2.95	2.58	2.9	2.97	3	1.83	1.43	1.57	1.73	1.02	1.16	1.61	1.08	2.05	2.11	2.48	1.9	1.77	1.54	1.46	1.2	1.62	1.67	1.88	2.11	1.85	1.91	1.87	2.23	1.91	2.37	2.01	1.98	2.05	2.66	1.72	1.92	1.99	1.79	1.29
HORVU6Hr1G029540	2.19	2.23	2.35	2.36	3.35	3.66	3.28	3.24	2.19	2.23	2.2	2.16	3.22	3.19	3.58	3.97	3.86	4.34	3.93	4.29	3.74	3.92	4.42	3.8	4.48	4.03	3.67	4.02	3.86	4.19	3.36	3.36	3.3	3.5	4.84	5.2	4.97	5.15	4.65	5.26	5.63	6.08	5.73	5.94	6.18	5.1	4.5	5.12	5.49
HORVU6Hr1G029550	11.65	11.67	11.37	11.62	12.31	12.4	12.43	12.38	9.81	10	10.03	10.91	18.36	18.23	17.18	17.02	15.84	15.51	16.03	16.7	15.68	15.85	27.47	27.52	27.93	27.3	22.5	22.82	22.75	22.66	30.41	29.66	29.48	28.89	48.76	49.72	49.71	46.8	47.49	48.74	47.98	44.76	44.15	45.13	43.11	37.51	38.39	37.44	37.18
HORVU6Hr1G029720	8.9	9.71	8.48	9.37	9.73	9.66	9.56	11.18	8.06	8.35	6.95	8.03	10.93	9.95	9.07	7.8	10.1	8.06	7.07	7.25	8.66	9.21	6	6.94	8.12	6.6	9.99	8.89	9.52	9.52	7.41	6.81	7.53	6.12	6.75	6.39	6.43	6.84	5.9	7	6.18	6.67	4.32	4.13	4.65	6.93	8.7	7.62	6.96
HORVU6Hr1G030590	16.19	15.43	16.01	15.71	16.46	17.43	16.93	16.97	11.73	11.95	12.04	12.53	27.98	28.9	19.74	19.46	20.23	20.52	22.17	24.31	22.79	22.12	43.14	42.66	43.8	42.85	44.73	42.74	42.68	43.67	37.54	36.59	37.21	36.55	53.91	51.53	50.02	51.13	50.67	48.62	52.87	46.18	46.66	48.99	45	45.74	48.2	46.9	46.73
HORVU6Hr1G030600	0	0	0	0	0	0.02	0	0	0	0.05	0.06	0.04	0.02	0	0.02	0.02	0	0	0	0.02	0	0.02	0	0	0	0	0	0	0	0	0	0	0	0	0	0	0	0	0	0	0	0	0	0	0	0	0	0	0
HORVU6Hr1G031370	61.98	61.8	64.87	63.27	40.78	39.68	39.88	40.83	86.38	83.44	80.78	85.14	47.88	45.79	31.24	31.61	32.12	29.57	19.25	21.57	21.12	20.42	30.52	29.56	30.55	28.88	24.92	25.03	28.44	25.89	28.25	26.07	22.95	27.36	28.68	28.62	25.75	27.57	30.22	33.76	36.56	23.61	23.19	23.88	26	24.23	25.04	28.06	26.36
HORVU6Hr1G031470	9.08	10.65	10.58	10.06	10.35	8.08	9.21	8.87	7.46	7.9	9.38	8.33	5.94	7.32	6.47	7.07	7.58	7.24	6.9	6.36	7.51	6.88	7.26	8.05	8.52	7.05	9.66	9.24	8.88	11.15	7.7	7.32	7.87	6.59	6.25	4.7	6.32	8.04	6.72	7.77	7.75	9.67	8.44	7.75	7.94	9.34	8.09	8.94	8.8
HORVU6Hr1G032010	0.63	0.58	0.45	0.43	0.44	0.67	0.78	0.78	0.33	0.41	0.52	0.47	0.63	0.71	1.03	1.2	1.15	0.85	1.05	0.98	0.87	0.88	0.9	0.7	0.93	0.76	1.13	1.02	1.08	0.97	0.87	1.16	1.25	1.19	1	1.11	1.09	1.48	1.41	0.72	1.15	0.67	1.08	1.96	1.23	1.2	0.96	0.75	1.01
HORVU6Hr1G032200	10.72	10.7	11.73	10.3	12.08	12.22	12.05	13	10.27	9.67	9.08	10.1	12.77	11.93	11.34	10.3	10.18	12.19	11.33	12	11.65	11.1	11.05	10.21	9.72	10.57	9.39	9.73	9.87	10.89	8.58	9.23	9.85	9.15	9.32	8.97	8.86	8.62	9.37	7.94	8.14	8.56	8.11	10.03	10.22	8.77	8.96	11.22	11.05
HORVU6Hr1G032310	2.02	2.01	1.79	1.87	1.42	1.19	1.72	1.43	1.6	1.51	1.18	1.41	1.38	1.14	1.72	1.37	1.29	1.44	0.94	1.03	0.92	0.8	1.36	1.18	1.34	1.29	1.82	1.98	1.53	1.81	1.44	0.94	1.01	1.46	1.63	1.4	1.16	1.75	1.7	2.46	1.28	1.92	1.06	1.61	1.7	1.4	1.49	1.15	1.3
HORVU6Hr1G034450	1.81	1.59	1.99	2.01	2.04	1.6	1.86	1.98	1.83	1.9	1.8	1.87	1.98	1.68	1.87	1.66	2.03	1.9	1.79	1.67	1.91	1.76	1.55	1.56	1.55	1.59	1.8	1.46	1.94	1.58	1.52	1.73	1.74	1.46	1.63	2	1.58	1.76	1.5	1.93	1.46	1.99	1.23	1.85	1.71	1.51	2.06	1.96	1.46
HORVU6Hr1G034660	5.49	5.29	5.77	5.16	5.01	4.75	4.69	4.81	6.13	5.32	5.06	5.69	5.59	6.18	4.6	5.75	4.37	5.15	4.68	4.76	4.72	4.46	5.26	4.91	4.58	4.47	6.1	5.67	6.51	6.47	5.61	5.45	6.02	5.93	6.53	5.29	5.05	6.14	5.52	6.5	6.78	4.65	4.1	5.44	5.65	7.8	6.91	7.56	7.03
HORVU6Hr1G034720	13.04	14.28	14.31	13.48	15.73	15.82	15.87	16.16	15.77	14.47	15.53	16.07	19.64	19.86	17.33	17.8	17.59	16.33	17.45	17.32	18.25	17.63	18.92	18.83	19.98	17.6	17.73	18.16	18.62	18.01	19.92	18.43	19.21	18.68	18.82	19.06	18.11	18.53	17.86	18.34	19.37	17.65	15.22	16.53	16.94	17.8	18.6	19.71	19
HORVU6Hr1G034730	0.09	0.09	0.13	0.09	0.67	0.63	0.94	0.82	0.35	0.72	0.3	0.45	2.16	1.7	0.21	0.44	0.47	0.48	0.95	0.86	0.39	0.44	0.3	0.7	1.26	1.29	1.15	1.26	1.26	1.41	0.35	0.1	0.25	0.1	0.91	0.91	0.48	0.79	1.46	0.78	0.16	1	0.59	1.26	0.99	0.51	0.52	0.5	1.13
HORVU6Hr1G034970	0	0	0	0	0	0	0	0	0	0	0	0	0.11	0.22	0	0	0	0	0.11	0	0	0	0.21	0.21	0	0.31	0.29	0.1	0.1	0.29	0	0.22	0	0.1	0.21	0.11	0	0	0	0	0	0.6	0	0	0	0	0	0.26	0.26
HORVU6Hr1G035230	0	0	0	0	0	0	0	0	0	0	0	0	0	0	0	0	0	0	0	0	0	0	0	0	0	0	0.07	0	0	0	0.08	0	0	0	0	0	0	0	0	0	0	0	0	0	0	0	0	0	0
HORVU6Hr1G035370	39.56	38.29	36.05	36.92	32.88	34.13	32.67	33.11	35.71	37.24	34.64	35.75	44.39	43.71	58.77	58.06	59.53	58.1	49.51	52.33	53.1	52.03	74.23	72.6	70.21	73.08	72.06	70.41	67.85	71.55	78.41	84.16	79.61	81.38	54.51	54.28	56.9	59.17	65.53	65.41	60.13	66.35	70.62	66.63	70.97	67.3	67.26	63.32	65.2
HORVU6Hr1G036240	0.04	0	0.02	0.02	0	0	0	0.06	0	0	0	0	0.02	0	0	0.07	0.02	0.02	0	0	0	0	0	0	0	0	0	0.02	0.06	0	0	0	0	0	0	0.02	0	0	0	0	0	0.19	0	0	0	0	0	0	0.16
HORVU6Hr1G036830	44.73	42.81	44.41	44.23	47.29	49.21	46.84	47.18	59.12	57.9	58.22	57.56	44.15	45.2	37.48	36.57	37.8	36.39	34.16	32.67	32.93	32.11	49.55	51.62	50.92	51.44	51.37	49.78	51.84	50.11	49.44	48.17	49.31	49.61	51.37	49.85	50.96	51.3	49.65	50.34	47.79	53.81	53.59	52.66	53.08	51.88	51.89	51.08	52.52
HORVU6Hr1G037100	0	0	0	0	0	0	0	0	0	0	0	0	0	0	0	0	0	0	0	0	0	0	0	0	0	0	0	0	0	0	0	0	0	0	0	0	0	0	0	0	0	0	0	0	0	0	0	0	0
HORVU6Hr1G037920	0	0	0	0	0	0	0	0	0	0	0	0	0	0	0	0	0	0	0	0	0	0	2.32	0	0	0	0	0	0	0	0	0	0	0	0	0	0	6.32	1.64	0	2.3	0	0	0	0	0	0	3.19	0
HORVU6Hr1G039270	2.74	2.22	2.54	2.25	2.01	2.1	1.65	2.09	2.07	2.16	2.16	2.32	1.28	0.96	1.41	1.41	1.77	1.41	1.37	1.53	1.29	1.16	0.91	0.78	0.84	0.9	1.19	1.35	1.38	1.19	1.15	0.88	0.93	0.96	0.75	0.8	0.8	0.55	0.46	0.57	0.99	0.98	0.61	0.38	0.89	0.89	0.95	0.8	1.23
HORVU6Hr1G040680	17.69	15.93	19.34	18.65	20.94	19.19	21.09	19.77	22.08	18.06	19.68	19.92	17.54	16.16	14.87	14.63	15.54	14.8	15.55	16.09	15.26	12.9	14.45	14.72	14.06	13.71	16.34	16.4	16.88	17.71	17.15	17.54	16.5	17.34	15.96	15.83	16.14	17.02	12.99	17.77	14.17	12.36	14.39	15.04	12.33	15.32	15.37	12.57	14.97
HORVU6Hr1G040700	0	0	0	0	0	0	0	0	0	0	0	0	0	0	0	0	0	0	0	0	0	0	0	0	0	0	0	0	0	0	0	0	0	0	0	0	0	0	0	0	0	0	0	0	0	0	0	0	0
HORVU6Hr1G041000	0	0	0	0	0	0	0	0	0	0	0	0	0	0	0	0	0	0	0	0	0	0	0	0	0	0	0	0	0	0	0	0	0	0	0	0	0	0	0	0	0	0	0	0	0	0	0	0	0
HORVU6Hr1G041010	0.16	0.16	0.05	0.23	0.17	0.29	0.37	0.2	0.21	0.12	0.15	0.12	0.22	0.06	0.06	0.13	0.19	0.13	0	0.09	0	0.09	0.09	0.06	0.15	0	0.14	0.17	0.27	0.14	0.09	0.03	0.03	0.09	0	0.03	0.03	0	0	0	0	0	0	0.08	0	0.08	0.08	0.15	0
HORVU6Hr1G041230	6.33	6.4	6.66	6.11	5.56	5.46	5.51	5.45	3.32	3.42	3.77	3.59	4.99	5.43	6.46	6.21	6.49	6.14	6.03	5.89	5.34	5.07	7.39	7.51	7.81	7.66	10.93	11.43	11	12.08	9.06	8.43	8.62	8.84	10.8	9.77	9.97	10.29	8.98	11.14	9.7	14.98	12.36	13.52	12.73	10.74	11	9.88	11.32
HORVU6Hr1G042410	14.43	19.6	17.53	29.43	14.77	14.74	13.21	13.95	28.1	15.94	23.24	27.67	16.68	13.89	11.06	22.19	11.22	11.07	11.47	14.94	11.03	20.91	25.32	10.42	10.64	10.64	11.76	17.3	14.09	10.78	10.81	16.45	11.89	23.35	12.75	11.46	11.21	10.81	10.74	11.53	17.37	10.5	41.01	13.67	11.04	15.38	33.29	11.29	12.43
HORVU6Hr1G042880	0.42	0.22	0.7	0.47	0	0.45	0.09	0.22	0.66	0.37	0.16	0.28	0.1	0.6	0.2	0.1	0.36	0.41	0.39	0.29	0.27	0.27	0.09	0.19	0.18	0.09	0.09	0.09	0.17	0.56	0	0.1	0.13	0	0	0	0	0	0	0	0	0	0	0	0	0	0	0.23	0
HORVU6Hr1G043750	0	0	0	0	0	0	0	0	0	0	0	0	0	0	0	0	0	0	0	0	0	0	0	0	0	0	0	0	0	0	0	0	0	0	0	0	0	0	0	0	0	0	0	0	0	0	0	0	0
HORVU6Hr1G043760	0	0	0	0	0	0	0	0	0	0	0	0	0	0	0	0	0	0	0.55	0	0	0	0	0	0	0	0	0	0	0	0	0	0	0	0	0	0	0	0	0	0	0	0	0	0	0	0	0	0
HORVU6Hr1G044030	81.83	84.34	87.32	85.47	72.47	72.36	71.47	71.33	96.65	94.42	94.26	97.74	84.27	85.17	76.81	74.7	71.85	71.59	72.86	75.71	73.5	73.86	84.52	85.05	84.84	88.66	78.18	77.78	79.68	77.6	95.19	92.99	90.85	92.08	97.97	95.13	96.12	106.08	96.35	97.01	97.61	84.31	87.74	84.74	88.09	94.37	92.91	94.62	95.5
HORVU6Hr1G044040	16.28	16.5	23.41	18.97	24.94	21.78	27.1	25.59	18.45	21.26	17.1	23.58	23.39	36.33	33.45	25.65	30.66	31.12	34.12	32.36	31.77	36.86	35.53	31.19	26.3	25.22	17.09	35.38	22.9	25.68	40.32	35.06	29.02	35.85	34.24	28.93	23.16	27.75	33.77	21.06	34.18	33.79	23.57	21.14	26.59	26.58	34.89	29.27	18.6
HORVU6Hr1G044840	129.02	130.03	130.54	129.51	184.17	189.85	178.12	185.3	138.12	139.11	138.78	137.32	142.62	140.45	132.43	129.47	128.66	130.23	125.73	123.09	130.77	124.22	68.97	70.5	67.59	73.61	83.64	79.45	83.1	81.65	62.94	59.25	59.74	58.98	35.16	38.23	37.34	37.66	35.77	38.48	31.25	35.25	35.59	36.68	40.58	38.08	38.92	46.17	42.91
HORVU6Hr1G046160	0.37	0.15	0.19	0.3	0.25	0.32	0.29	0.27	0.19	0.29	0.34	0.26	0.55	0.72	0.88	0.81	0.77	0.86	0.66	0.88	0.9	0.66	0.72	1.03	0.8	0.88	1.53	1.27	1.38	1.45	1.13	1.24	1.4	1.06	1.12	1.05	1.29	1.2	1.5	1.22	1.77	1.19	1.02	1.25	1.1	1.76	1.2	1.33	1.42
HORVU6Hr1G046420	37.92	39.66	40.99	38.67	35.19	34.95	37.72	33.94	52.94	52.76	49.58	53.18	42.05	39.94	37.02	34.96	35.24	34.75	29.55	27.67	27.61	29.54	30.72	33.76	33.37	30.62	28.12	28.02	30.08	29.06	37.71	37.69	35.86	37.87	37.78	35.02	40.13	31.89	38.2	32.89	35.92	32.58	29.62	34.43	29.37	37.73	38.08	32.67	41.34
HORVU6Hr1G046450	0.06	0.06	0.06	0.06	0	0	0	0	0	0	0	0	0.14	0.07	0	0	0	0	0	0	0	0	0	0	0	0	0	0	0	0	0	0	0.07	0	0	0	0	0	0	0.21	0	0	0	0.19	0	0	0	0	0
HORVU6Hr1G047330	0	0	0	0	0	0	0	0	0	0	0	0	0	0	0	0	0	0	0	0	0	0	0	0	0	0	0	0	0	0	0	0	0	0	0	0	0	0	0	0.15	0	0	0	0	0	0	0	0	0
HORVU6Hr1G047560	3.81	4.26	3.73	4.06	3.87	3.47	3.87	4.2	5.33	5.17	4.55	4.64	5.66	4.77	9.88	8.21	8.14	8.6	7.06	7.52	6.96	6.53	7.02	7.22	7.27	7.82	7.59	8.81	8.13	8.08	9.24	9.35	7.7	8.23	10.89	11.76	10.6	10.27	10.51	9.93	10.14	10.01	7.98	9.3	8.45	7.96	7.83	5.35	7.34
HORVU6Hr1G047770	213.08	212.17	210.76	211.37	174.06	178.51	175.68	179.25	286.92	286.48	290.42	286.65	153.48	154.38	144.12	144.98	141.97	141.55	131.44	134.56	135.85	136.82	103.57	105	109.64	109.08	78.67	82.69	79.21	81.1	108.74	112.87	110.85	109.57	92.9	94.92	96.72	98.89	97.77	89.14	98.98	79.52	80.49	88.51	86.38	94.79	88.74	88.41	96.25
HORVU6Hr1G049910	12.48	13.33	13.65	13.42	13.77	13.35	12.25	13.31	14.44	13.71	13.32	14.04	16.97	16.68	13.69	12.56	13.83	13.6	16.69	14.95	15.81	15.71	16.81	17.59	16.73	15.95	18.56	18.85	18.55	18.93	15.93	17.76	15.55	15.85	15.6	16.65	15.73	15.33	14.55	14.61	17.41	18.25	17.7	16.68	18.15	18.17	17.33	17.3	16.07
HORVU6Hr1G050490	9.88	10.19	10.87	10.25	11.15	11.24	10.88	10.8	8.8	9.17	9.02	8.58	10.43	11.21	11.07	10.98	11.4	11.57	11.23	11	11.58	11.9	10.41	9.99	10.23	9.95	12.48	12.54	12.24	12.1	10.36	10.28	10.73	9.73	8.52	7.01	8.21	6.88	8.05	7.2	8.08	8.38	7.7	8.48	8.81	9.02	8.12	9.46	9.45
HORVU6Hr1G051210	32.09	34.13	33.66	35.49	44.23	41.32	44.54	42.96	39.57	37.22	37.22	39.18	53.21	59.36	44.48	44.33	44.12	41.86	45.34	45.83	45.04	48.95	45.36	45.7	49.8	48.48	50.25	49.74	51.01	50.74	49.89	47.5	46.9	49.08	46.44	48.53	47.68	46.57	42.56	45.55	36.65	40.76	35.86	43.52	46.68	49.53	46.52	44.56	44.54
HORVU6Hr1G054280	53.51	50.81	52.95	52.61	64.24	67.29	66.46	67.94	58.4	56.41	56.9	54.54	73.15	74	59.12	60.35	60.6	60.52	67.1	67.68	67.04	64.33	66.4	67.6	67.91	66.5	63.04	63.93	64.13	66.4	68.19	64.44	67.63	64.79	68.13	63.79	62.85	65.35	65.58	64.82	66.16	62.32	58.84	59.34	61.06	70.64	66.11	67.37	65.02
HORVU6Hr1G054580	5.3	5.29	5.1	5.44	4.97	5.03	5	5.25	7.92	7.93	8.44	7.77	2.19	1.9	1.55	1.75	1.96	1.63	1.67	1.56	1.72	1.74	0.52	0.43	0.43	0.46	0.83	0.76	0.77	0.82	0.48	0.57	0.53	0.52	0.24	0.28	0.26	0.18	0.04	0.12	0.12	0.29	0.47	0.34	0.49	0.3	0.48	0.38	0.44
HORVU6Hr1G054790	0.61	0	0.37	0.01	0.08	0.09	0.17	0.11	0.55	0.18	0.35	0.09	0	0.1	0.29	0.37	0.41	0.3	0	0.33	0.28	0.39	0.06	0.19	0.26	0.09	0.08	0.42	0.16	0	0.09	0.18	0.17	0	0.09	0	0.19	0	0	0	0.28	0	0.26	0	0	0	0	0	0.44
HORVU6Hr1G055290	8.78	8.87	8.63	8.62	9.81	10.77	10.16	8.84	8.36	8.55	8.3	7.28	8.66	8.7	7.79	7.16	7.21	6.86	7.68	7.81	7.31	7.15	6.47	5.83	6.43	7.08	6.39	6.23	7.27	6.81	5.9	6.1	5.59	5.84	5.31	4.8	5.35	4.96	5.41	5.11	3.79	6.55	5.38	5.15	4.67	6.03	6.08	6.36	6.37
HORVU6Hr1G055310	0	0	0	0	0	0	0	0	0	0	0	0	0	0	0	0	0	0	0	0	0	0	0	0	0	0	0	0	0	0	0	0	0	0	0	0	0	0	0	0	0	0	0	0	0	0	0	0	0
HORVU6Hr1G055990	0.41	0.24	0.35	0.27	0.33	0.14	0.25	0.18	0.29	0.38	0.31	0.37	0.16	0.03	0.1	0.11	0.15	0.08	0.12	0.15	0.12	0.1	0.15	0.07	0.07	0.07	0.11	0.07	0.09	0.11	0.1	0.08	0.02	0.05	0.07	0.15	0.05	0.08	0.13	0.15	0	0	0	0.14	0.21	0.13	0	0.06	0.19
HORVU6Hr1G056260	21.52	22.16	23.72	21.31	25.86	26.02	24.61	24.62	27.05	25.45	28.28	23.89	25.3	24.89	22.23	22.66	21.25	21.63	24.59	20.75	22.02	22.02	22.54	20.37	22.14	19.52	23.34	21.87	22.62	22.09	22.53	21.11	23.03	23.61	21.66	19.08	21.12	20.27	19.3	21.89	20.06	21.68	17.89	20.36	16.36	22.15	23.8	21.28	19.78
HORVU6Hr1G056280	41.77	41.2	40.93	41.75	42.2	43.3	38.39	41.16	51.78	51.74	53.56	53.87	38	34.44	26.28	25.32	27.79	28.67	27.84	26.91	25.84	24.66	34.38	35.63	34.37	33.99	29.01	27.92	26.87	28.79	31.15	32.63	32.24	32.22	25.09	23.21	25.04	22.57	25.28	24.89	22.49	25.56	24.17	23.28	23.88	28.51	27.41	28.18	26.64
HORVU6Hr1G058590	0	0	0	0	0	0	0	0	0	0	0	0	0	0	0	0	0	0	0	0	0	0	0	0	0	0	0	0	0	0	0	0	0	0	0	0	0	0	0	0	0	0	0	0	0	0	0	0	0
HORVU6Hr1G058610	0	0	0	0	0	0	0	0	0	0	0	0	0	0	0	0	0	0	0	0	0	0	0	0	0	0	0	0	0	0	0	0	0	0	0	0	0	0	0	0	0	0	0	0	0	0	0	0	0
HORVU6Hr1G058640	3.75	3.03	3.68	3.72	3.44	3.35	3.28	3.11	1.55	1.55	1.07	1.42	2.3	2.04	3	2.92	2.19	2.94	2.15	2.3	2.18	2.06	1.23	1.19	1.23	1.4	1.02	0.94	0.91	1.11	1.01	1.17	1.29	1.19	0.74	1.01	1.01	1.17	0.5	0.95	0.68	1	0.9	0.98	0.87	0.68	0.75	0.83	0.83
HORVU6Hr1G058900	0	0	0	0	0	0	0	0	0	0	0	0	0	0	0	0	0	0.1	0	0	0	0	0	0	0	0	0	0	0	0	0	0	0	0	0	0.1	0	0	0	0	0	0	0	0	0	0.34	0	0	0
HORVU6Hr1G059210	6.15	5.74	5.9	6.09	8.74	8.86	9.28	8.46	7.03	7.39	6.99	6.74	10.39	10.21	10.05	9.56	9.28	10.27	10.5	10.69	10.57	10.85	7.41	7.12	7.01	7.4	7.87	7.78	7.72	7.04	6.77	7.23	6.32	6.8	5.2	4.89	5	5.29	4.73	4.57	4.88	5.2	4.86	4.63	3.93	6.25	6.99	7.5	6.43
HORVU6Hr1G059700	0.13	0.03	0.07	0.07	0.15	0.13	0.07	0.08	0.08	0.08	0.09	0	0.16	0.28	0.04	0.09	0	0.04	0.13	0.09	0.08	0.11	0.15	0	0.04	0.23	0.06	0.04	0.1	0.06	0.08	0	0.07	0.12	0.18	0.28	0.12	0.21	0.27	0.36	0	0.26	0	0.12	0	0.11	0.45	0.19	0.09
HORVU6Hr1G059810	35.71	33.97	37.63	35.76	37.21	37	37.26	37.46	30.98	32.64	30.26	30.94	29.1	29.83	30.57	32.06	31.37	31.85	32.14	32.94	32.44	32.65	30	29.82	29.09	29.63	32.88	32.48	32.99	33.1	32.2	31.51	33.21	31.26	33.46	34.21	34.1	35.68	31.61	33.47	29.68	30.07	33.18	31.18	30.97	35.77	34.48	36.05	37.29
HORVU6Hr1G060370	0.42	0.49	0.33	0.3	0.21	0.32	0.36	0.35	0.13	0.11	0.07	0.06	0.12	0.12	0.61	0.37	0.43	0.4	0.61	0.49	0.37	0.69	0.61	0.82	0.73	1.11	0.2	0.31	0.28	0.15	1.63	1.29	1.49	1.25	1.54	2.28	2.86	2.64	3.12	1.38	2.09	2.29	1.98	2.64	3.54	1.42	0.99	1.26	0.99
HORVU6Hr1G061220	0	0.12	0	0.04	0.03	0	0	0.02	0.07	0.04	0.04	0.05	0	0.03	0.05	0.05	0	0	0	0	0.06	0	0	0	0	0	0	0	0	0	0	0	0	0	0	0	0.15	0.14	0	0	0	0	0	0	0	0	0	0	0
HORVU6Hr1G062010	0	0	0.01	0.02	0	0	0	0.01	0	0	0	0	0.01	0	0	0	0	0	0	0	0	0	0	0.01	0	0	0	0.03	0.01	0	0.01	0	0	0	0	0	0	0	0.09	0	0	0	0	0	0	0	0	0	0
HORVU6Hr1G062410	27.68	29.62	27.98	29.87	30.2	29.87	30.21	28.94	16.09	15.74	16.1	16.8	34.31	33.63	39	35.33	35.9	37.58	34.91	34.55	34.7	35.44	33.76	33.99	35.66	33.44	33.68	31.46	32.87	32.89	33.62	31.99	33.42	32.54	35.06	34.43	34.27	33.9	35.16	34.5	33.07	29.62	31.94	31.76	32.05	34.7	34.17	37.45	32.58
HORVU6Hr1G062820	0.12	0.14	0.17	0.11	0.05	0.1	0.06	0.05	0.54	0.57	0.61	0.4	0.02	0	0	0.02	0	0	0.03	0.04	0.02	0.02	0.05	0.05	0.05	0.05	0.12	0.05	0.02	0.03	0.07	0.05	0.08	0.05	0.07	0.07	0.09	0.05	0.05	0.05	0.11	0	0.05	0.05	0.14	0	0.04	0	0
HORVU6Hr1G063570	116.16	118.71	124.82	120.43	189.24	195.68	190.78	190.14	74.89	70.08	75.17	73.64	229.59	227.27	285.69	292.23	285.69	282.42	286.74	294.22	288.19	280.65	183.29	183.61	185.96	185.81	206.75	211.63	216.45	213.43	196.39	198.94	198.53	200.56	130.22	130.78	126.53	126.85	136.71	125.76	117.87	133.55	130.02	140.76	140.02	147.91	136.84	145.46	140.44
HORVU6Hr1G064110	3.17	2.76	2.75	2.59	3.2	2.84	2.28	2.48	2.41	2.51	1.72	1.87	5.3	5.37	4.41	4.51	3.9	4.62	3.67	2.49	3.91	3.9	8.79	8.16	7.51	8.92	7.3	7.63	8.12	7.73	6.41	6.71	6.64	6.29	5.77	4.79	6.16	4.8	5.29	5.54	7.51	6.74	7.49	7.84	6.55	7.17	7.5	7.84	5.99
HORVU6Hr1G064120	3.99	4.23	4.02	4.04	4.07	4.01	4.6	4.85	3.95	3.96	4.5	4.42	6.94	6.41	6.03	5.44	5.87	5.27	5.03	6.54	5.06	5.39	9.08	9.23	9.64	8.42	7.73	7.59	7.36	7.63	7.59	7.55	7.62	8.01	6.86	8.33	7.49	8.9	8.97	8.54	6.45	9.04	7.89	8.32	9.91	8.02	7.47	6.71	7.97
HORVU6Hr1G064130	2.37	2.41	2.62	2.14	2.27	2.2	1.99	2.24	2.55	2.44	2.27	2.53	4.66	4.89	3.34	3.73	3.69	3.07	3.34	3.3	3.45	2.98	3.12	3.19	3.34	3.68	2.58	2.63	2.44	2.51	2.57	2.84	2.98	2.83	3.67	3.22	3.55	3.72	3.46	4.03	3.14	2.2	2.46	3.13	3.09	2.82	2.63	2.72	3.46
HORVU6Hr1G064340	21.17	17.24	18.79	20.31	19.1	18.67	15.99	16.42	23.08	27.83	21.87	22.97	12.52	13.01	13.04	11.53	8.44	11.88	6.29	8.89	7.4	6.02	6.12	6.37	5.01	4.22	2.73	3.28	4.76	4.13	4.27	3.63	4.04	1.34	2.19	3.41	2.32	4.79	0.75	1.96	2.84	2.47	1.78	4.16	0.4	2.12	2.9	3.49	2.71
HORVU6Hr1G065080	0	0.13	0.04	0.1	0.66	0.29	0.58	0.38	0	0	0	0	0.15	0.17	0.06	0.03	0.08	0.08	0.09	0	0.03	0.09	0.03	0.07	0.02	0.05	0.03	0	0	0.03	0.05	0	0	0.03	0.1	0	0	0	0	0	0	0	0	0	0	0	0.09	0	0.06
HORVU6Hr1G065260	0	0	0	0	0	0	0	0	0	0	0	0	0	0	0	0	0	0	0	0	0	0	0	0	0	0	0	0	0	0	0	0	0	0	0	0	0	0	0	0	0	0	0	0	0	0	0	0	0
HORVU6Hr1G067830	1.76	1.88	2.08	1.76	2.26	1.77	1.89	1.89	0.57	0.66	0.69	0.65	1.74	1.85	2.73	2.54	2.59	2.53	2.15	2.05	2.03	1.89	0.83	1.07	0.68	0.73	1.2	1.19	1.23	0.85	0.73	0.85	0.82	0.71	0.73	0.69	0.9	0.82	0.83	0.89	1.25	0.47	0.56	0.65	0.16	0.41	0.8	0.43	0.43
HORVU6Hr1G067930	0.2	0.25	0.24	0.44	0.29	0.17	0.3	0.32	0.23	0.26	0.33	0.39	0.33	0.21	0.24	0.33	0.2	0.23	0.29	0.28	0.37	0.36	0.28	0.15	0.16	0.28	0.24	0.19	0.18	0.24	0.29	0.18	0.54	0.19	0.25	0.16	0.38	0.31	0.45	0.17	0.17	0.12	0.07	0.23	0.18	0.32	0.08	0.4	0.22
HORVU6Hr1G068980	16.17	15.4	15.78	15.27	13.68	14.47	14.11	13.04	17.92	19.29	19.05	18.08	19.76	18.63	14.81	13.97	14.28	13.98	15.91	15.65	15.32	14.87	23.6	22.64	23.1	23.2	21.51	21.06	22.28	21.41	22.83	23.28	20.6	22.15	28.71	27.73	26.44	25.8	26.59	26.44	27.4	28.94	26.79	27.27	28.96	24.66	25.24	24.37	23.17
HORVU6Hr1G068990	177.61	184.55	188.55	187.06	151.55	151.8	149.71	149.23	208.02	208.44	207.58	210.17	253.87	257.13	214.24	208.13	207.73	211.87	245.89	240.11	240.25	249.86	496.38	494.63	500.67	498.34	371.67	376.55	379.49	372.39	461.36	473.49	465.69	467.04	695.08	697.67	707.17	698.82	705.55	718	717.86	705.58	697.41	687.72	710.33	632.38	631.01	628.59	628.34
HORVU6Hr1G069180	0.31	0.24	0.26	0.22	0.62	0.87	0.46	0.5	0.37	0.44	0.24	0.37	0.29	0.33	0.35	0.25	0.2	0.34	0.16	0.3	0.35	0.42	0.12	0.38	0.17	0.21	0.13	0.16	0.34	0.17	0.04	0.03	0	0.08	0.24	0.24	0.24	0.08	0	0.21	0.55	0.2	0	0.12	0.12	0.11	0.23	0.22	0.11
HORVU6Hr1G069190	136.31	135.55	137.5	135.55	118.28	114.94	115.5	114.72	189.88	186.62	189.92	185.18	84.48	84.54	70.17	70.03	70.22	68.37	66.62	65.11	66.66	66.14	61.78	58.02	57.49	57.84	57.43	59.16	59.91	56.86	62.69	61.93	61.76	63.5	60.53	59.41	59.18	56.83	56.04	57.37	55.88	59.35	60.02	57.56	59.67	60.87	65.3	60.8	64.63
HORVU6Hr1G069980	6.5	8.54	7.23	8.31	9.89	8.72	8.86	8.56	3.53	4.73	3.97	3.7	31.77	32.47	22.05	21.03	21.95	21.5	17.93	18.9	19.31	18.14	25.71	23.28	25.53	26.56	21.11	19.97	19.58	20.73	22.46	21.71	22.23	21.34	32.3	34.32	32.24	31	33.77	33.8	31.24	24.31	22.9	25.23	21.08	24.48	23.63	23.96	22.54
HORVU6Hr1G070450	18.51	17.99	18.1	17.78	23.07	22.39	23.86	23.99	8.5	8.12	8.43	8.8	48.16	49.9	37.32	37.65	38.22	37.98	40.08	41.92	42.99	42.14	118.43	117.92	116.45	118.08	64.7	67.37	66.41	65.74	78.14	77.04	78.85	81.56	142.56	143.99	147.94	144.86	141.92	147.28	147.61	203.39	202.84	202.25	202.21	117.3	118.32	116.65	113.74
ENSRNA049486980	0	0	0	0	0	0	0	0	0	0	0	0	0	0	0	0	0	0	0	0	0	0	0	0	0	0	0	0	0	0	0	0	0	0	0	0	0	0	0	0	0	0	0	0	0	0	0	0	0
ENSRNA049486984	0	0	0	0	0	0	0	0	0	0	0	0	0	0	0	0	0	0	0	0	0	0	0	0	0	0	0	0	0	0	0	0	0	0	0	0	0	0	0	0	0	0	0	0	0	0	0	0	0
ENSRNA049486986	0	0	0	0	0	0	0	0	0	0	0	0	0	0	0	0	0	0	0	0	0	0	0	0	0	0	0	0	0	0	0	0	0	0	0	0	0	0	0	0	0	0	0	0	0	0	0	0	0
HORVU6Hr1G071420	0.03	0	0	0	0.04	0	0	0.04	0.08	0.04	0	0	0	0	0	0.08	0	0	0	0	0	0	0	0	0	0	0	0.04	0	0.04	0	0.04	0	0	0.04	0	0	0	0	0	0.12	0	0.11	0	0	0	0.1	0	0
HORVU6Hr1G071710	11.56	11.88	12.98	13.03	14.47	14.96	15.65	13.37	14.69	14.37	15.15	14.21	17.67	18.34	15.33	13.93	12.46	13.47	13.38	13.12	13.71	11.85	16.25	14.42	17.33	14.95	13.61	15.5	15.99	14.91	14.76	15.56	12.52	12.98	16.04	14.6	16.33	16.33	17.74	14.76	16.43	17.18	16.43	17.23	15.56	18.02	17.86	18.97	18.26
HORVU6Hr1G071920	0.06	0.03	0.01	0.06	0.03	0.09	0.23	0.12	0.09	0.04	0.09	0.11	0.13	0.09	0.04	0.08	0.07	0.11	0.02	0.05	0.05	0.05	0.05	0.12	0.22	0.07	0.21	0.13	0.14	0.29	0.07	0.07	0.12	0.05	0.14	0.16	0.13	0.11	0.17	0.05	0.06	0.15	0.16	0.1	0.05	0.09	0.05	0.09	0.05
HORVU6Hr1G071930	11.63	12.18	12.55	11.52	13.78	12.91	13.18	12.31	13.74	15.64	14.53	15.35	12.56	12.04	11.52	12.23	11.39	11.65	12.8	10.32	11.76	11.39	9.78	10.72	11.28	10.12	11.77	10.66	12.23	11.59	11.22	12.21	12.77	11.83	11.61	11.65	10.61	11.56	12.72	10.92	10.74	9.92	10.75	9.88	9.46	12.55	14.65	14.14	13.19
HORVU6Hr1G072430	5.05	5.13	4.35	4.91	4.1	3.13	3.7	3.89	6.59	6.61	6.82	6.2	2.54	2.12	2.48	2.91	2.74	2.99	2.43	2.37	2.51	2.61	2.46	2.11	2.13	2.81	2.63	2.32	1.95	2.22	1.76	1.84	1.47	1.55	1.41	1.57	1.51	1.51	1.82	1.6	1.89	1.61	2.2	1.98	2.12	2.09	2.19	2.41	2.49
HORVU6Hr1G072710	0	0	0	0	0	0	0	0	0	0	0	0	0	0	0	0	0	0	0	0	0	0	0	0	0	0	0	0	0	0	0	0	0	0	0	0	0	0	0	0	0	0	0	0	0	0	0	0	0
HORVU6Hr1G073510	8.69	9	8.26	8.45	9.78	9.35	9.64	9.25	5.7	5.4	6.05	4.73	31.39	30.54	18.83	18.25	17.3	17.86	26.75	25.76	25.79	25.35	76.74	78.93	78.23	79.5	66.46	67.52	67.72	67.23	85.28	85.15	86.52	86.36	108.05	109.7	111.14	111.23	105.61	112.31	110.01	81.7	82.02	83.66	85.22	97.61	102.76	99.05	98.71
HORVU6Hr1G075350	14.07	14.31	15.09	14.41	12.7	14.35	14.56	14.87	12.85	12.42	12.26	12.84	16.11	15.34	14.73	15.56	15.27	15.52	13.54	13.55	13.39	13.61	16.77	17.67	17.1	17.66	20.6	21.87	21.56	22.33	18.8	18.17	19.32	17.75	18.22	19.28	18.16	18.24	18.5	17.31	16.95	21.3	19.73	21.85	19.32	21.08	18.96	19.85	19.14
HORVU6Hr1G075610	0	0	0	0	0	0	0	0	0	0	0	0	0	0	0	0	0	0	0	0	0	0	0	0	0	0	0	0	0	0	0	0	0	0	0	0	0	0	0	0	0	0	0	0	0	0	0	0	0
HORVU6Hr1G076880	681.4	686.38	655.09	658.32	428.01	430.89	421.3	441.13	1098.08	1103.8	1091.39	1103.48	281.44	277.95	237.02	232.37	232.38	230.47	176.19	175.86	173.9	174.83	157.19	160.93	148.33	153.85	174.94	173.23	168.23	170.12	221.6	231.63	221.38	229.68	120.04	118.53	117.51	124.72	125.87	119.1	124.03	106.98	106.15	115.82	108.82	133.87	138	129.21	135.21
HORVU6Hr1G079560	19.07	20.13	19.07	20.02	21.42	23.39	21.58	21.71	21.66	22.96	20.94	22	26.22	24.52	19.73	19.7	20.97	20.75	20.61	21.56	20.55	21.73	29.34	28.57	28.99	27.51	28.44	27.74	28.4	27.93	27.21	28.98	27.73	29.92	34.46	33.63	34.14	31.59	34.6	33.13	33.56	30.05	33.53	32.43	30.86	34.08	34.62	32.6	33.77
HORVU6Hr1G079590	0	0	0	0	0	0	0	0	0	0	0	0	0	0	0	0	0	0	0	0	0	0	0	0	0	0	0	0	0	0	0	0	0	0	0	0	0	0	0	0	0	0	0	0	0	0	0	0	0
HORVU6Hr1G079720	11.85	12.24	11.41	11.4	12.88	12.08	13.18	12.62	13.29	13.13	12.5	12.73	19.32	19.11	14.99	15.82	14.71	15.4	15.68	16.04	15.91	15.45	25.09	25.54	22.92	24.8	18.86	19.13	18.57	18.48	25.32	24	24.62	24.54	39.92	41.43	42.24	40.62	39.57	37.34	40.48	33.79	37.68	35.63	35.05	33.17	32.5	32.48	35.78
HORVU6Hr1G079730	2.82	2.71	3.11	2.83	3.04	2.43	2.99	2.57	1.89	2.1	1.98	2.22	2.51	2.8	2.73	2.47	2.45	2.69	1.98	1.99	1.92	2.16	1.95	1.5	1.83	1.94	3.24	3.48	3.26	3.34	2.03	1.44	1.76	1.98	1.8	1.55	1.84	1.01	1.62	1.24	1.62	1.39	2.14	3.75	1.38	1.42	1.94	2.54	1.33
HORVU6Hr1G080490	8.32	7.74	7.56	7.67	8.76	7.95	8.13	8.12	10.02	9.95	9.98	9.22	6.37	6.62	7.23	7.45	6.92	6.71	5.61	6.3	6.73	6.84	4.56	3.98	4.11	3.63	3.15	3.28	2.76	2.88	3.94	3.38	3.46	3.66	3.35	3.06	3.56	3.3	3.48	3.42	3.3	3.63	3.31	3.55	3.63	3.32	3.01	2.95	3.12
HORVU6Hr1G080500	123.45	123.88	118.95	122.91	111.75	106.7	106.69	105.35	108.77	116.83	111.07	104.06	125.87	129.46	115.28	116.64	112.41	113.7	127.83	128.87	131.88	138.17	126.17	134.61	132.62	138	137.79	139.76	135.55	133.29	155.92	146.46	146.19	140.65	139.17	132.8	134	134.68	124.14	140.2	135.42	138.49	135.91	136.6	134.84	155.94	142.05	153.92	153.65
HORVU6Hr1G080580	0	0	0	0	0	0	0	0	0	0	0	0	0	0	0	0	0	0	0	0	0	0	0	0	0	0	0	0	0	0	0	0	0	0	0	0	0	0	0	0	0	0	0	0	0	0	0	0	0
HORVU6Hr1G080640	7.72	7.42	7.3	8.61	6.52	6.62	6.11	6.01	5.28	4.88	4.87	5.37	7.98	8.74	8.05	7.6	8.03	7.72	8.66	7.14	7.89	7.86	9.99	8.43	10.01	9.54	9.89	9.39	9.28	9.06	9.81	8.09	9.58	8.56	9.75	11.11	11.41	12.07	11.34	10.37	10.58	12.28	9.37	10.39	9.66	10.73	8.51	10.75	8.04
HORVU6Hr1G080870	3.47	3.66	3.57	3.42	3	3.2	2.83	3.39	9.03	9.6	9.53	9.27	3.6	3.27	2	2.02	2.23	2.16	2.16	2.43	2.28	2.16	1.69	1.78	1.63	1.6	2.63	2.7	2.49	2.61	0.96	1.12	1.27	1.17	0.21	0.35	0.31	0.28	0.68	0.22	0.17	0.35	0.57	0.44	0.75	0.41	0.09	0.4	0.22
HORVU6Hr1G081000	39.17	39.63	39.63	39.25	60.89	62.11	60.21	62.8	24.88	26.92	23.89	24.04	97.04	99.87	108.56	110.02	114.04	106.2	120.1	122.13	126.67	122.85	165.91	165.17	169.29	167.74	170.68	174.16	172.77	173.17	156	152.16	155.62	157.22	186.11	191.52	188.8	184.21	185.79	197.4	187.72	176.44	181.49	193.22	185.28	170.03	165.31	163.9	165.89
HORVU6Hr1G081090	0	0	0	0	0	0	0	0	0	0	0	0	0	0	0	0	0	0	0	0	0	0	0	0	0	0	0	0	0	0	0	0	0	0	0	0	0	0	0	0	0	0	0	0	0	0	0	0	0
HORVU6Hr1G081350	0.04	0.06	0.02	0.2	0.07	0.05	0.09	0.05	0	0.22	0.06	0.03	0.24	0.16	0.07	0.06	0.08	0	0.04	0.13	0.05	0	0.04	0.02	0.05	0.02	0.09	0.13	0.21	0.34	0.12	0.16	0.02	0.02	0.11	0.02	0.08	0.08	0.16	0.4	0.08	0.08	0.08	0.14	0.21	0.26	0.14	0.07	0.13
HORVU6Hr1G081370	39.61	39.32	40.11	39.43	37.28	39	38.66	37.18	50.5	51.75	50.46	48.62	26.95	27.44	27.29	26.87	27.05	26.55	23.96	23.41	23.22	22.95	21.36	21.61	20.72	20.42	21.04	20.24	20.87	20.59	28.69	29.19	27.83	27.06	21.38	21.56	21.93	21.6	21.12	21.41	20.64	18.41	17.86	18.13	16.96	23.48	21.82	21.36	21.51
HORVU6Hr1G083050	23.28	24.05	24.22	24.98	48.89	49.41	50.29	49.38	13.99	13.31	14.25	12.94	181.5	187.05	98.13	92.63	94.55	94.38	123.89	125	120.25	122.56	505.92	512.38	504.82	513.37	316.68	305.46	307.76	306.74	423.69	412.92	410.42	414.69	859.17	861.66	854.73	861.88	852.06	815.81	840.45	787.08	791.57	778.85	779.68	697.34	685.71	685.06	709.34
HORVU6Hr1G083440	34	35.21	32.71	35.24	32.97	32.15	31.98	32.74	39.64	38.03	39.08	37.24	16.77	18.36	17.97	19.98	17.23	17.34	18.16	17.68	18.44	18.04	17.49	15.05	16.08	16.21	17.86	17.79	18.67	17.81	15.91	16.34	15.91	16.15	14.14	11.9	11.78	12.7	15.75	13.47	15.26	15.22	14.02	14.42	14.55	16.9	16.52	13.32	14.84
HORVU6Hr1G083470	0	0	0.02	0	0	0	0	0	0	0	0	0	0	0	0	0	0	0.03	0	0	0	0	0	0	0	0	0	0	0	0	0	0	0.03	0	0	0	0	0	0	0	0	0	0	0	0	0	0	0	0
HORVU6Hr1G084300	5.59	5.98	6.06	6.49	5.81	6.66	6.27	6.05	4.52	4.46	4.32	5.09	6.54	6.21	5.2	5.87	4.99	5.73	4.64	5.11	4.6	4.55	4.97	4.26	4.24	4.53	6.3	6.1	6.08	5.7	4.57	4.36	4.52	3.84	3.77	3.12	3.53	3.09	2.7	3.33	2.98	3.71	3.59	3.44	3.77	4.43	3.84	4.5	4.67
HORVU6Hr1G084790	0	0	0	0	0	0	0	0	0	0	0	0	0	0	0	0	0	0	0	0	0.04	0	0.04	0.04	0.04	0.04	0.02	0	0.04	0.11	0	0	0	0.04	0	0.04	0	0.13	0	0	0	0	0	0	0.16	0	0.11	0	0
HORVU6Hr1G085000	0	0	0.08	0	0.04	0	0	0	0	0	0	0	0	0.1	0.05	0	0	0	0.05	0.09	0	0	0	0	0	0.05	0	0	0	0	0	0	0.05	0	0.05	0	0	0	0.15	0	0	0	0.14	0.13	0.09	0.24	0	0.24	0
HORVU6Hr1G085160	7.9	7.77	6.95	6.73	6.86	6.51	6.68	6.41	6.73	7.69	5.8	6.5	6.87	6.29	6.92	5.73	5.9	6.68	5.96	6.71	5.66	6.22	5.27	5.11	5.41	5.82	8.01	8.21	7.71	8.75	7.61	7.57	6.2	6.68	5.74	6.44	5.73	4.57	4.44	6.19	4.24	6.59	8.1	7.84	7.93	6.68	7.34	6.05	5.94
HORVU6Hr1G085720	16.21	15.67	15.53	15.74	14.93	15.21	15.09	15.46	16.59	16.87	16.57	16.22	19.08	19.08	18.17	16.93	17.55	17.54	19	18.67	18.36	18.86	25.54	25.52	26.76	26.04	23.19	21.98	21.76	21.65	31.64	32.78	30.32	31.04	40.12	39.63	41.09	40.04	37.33	38.28	38.74	37.21	37.31	35.73	36.17	35.85	35.33	35.11	34.17
HORVU6Hr1G085830	5.02	5.92	3.82	4.11	5.57	3.8	4.32	3.23	4.7	4.38	4.86	5.07	3.78	3.45	2.96	3.75	5.06	4.02	4.31	3.12	4.51	3.42	4.43	4.02	3.22	3.87	2.41	3.48	4.07	2.67	2.52	3.14	3.1	4.03	1.93	3.14	4	3.34	3.25	1.92	3.12	3.55	2.69	4.28	3.46	3.52	2.87	1.42	2.11
HORVU6Hr1G086020	0.6	0.94	1.06	0.78	0.64	0.68	0.52	0.56	0.53	0.68	0.61	0.53	0.61	0.64	0.66	0.57	1.01	0.88	0.43	0.4	0.63	0.46	0.52	0.53	0.61	0.57	0.63	0.75	0.73	0.59	0.4	0.65	0.68	0.37	0.57	0.5	0.66	0.63	0.6	0.74	0.62	0.55	0.38	0.48	0.9	0.96	0.9	0.8	0.68
HORVU6Hr1G087040	0	0	0	0	0	0	0	0	0	0	0	0	0.02	0	0	0	0	0	0	0	0	0	0	0	0	0	0	0	0	0	0	0	0	0	0	0	0	0	0	0	0	0	0	0	0	0	0	0	0
HORVU6Hr1G087920	31.28	30.67	30.45	32.4	29.3	29.38	31.48	29.76	22.79	21.6	22.89	22.24	29.95	31.65	30.28	31.22	29.74	31.08	31.44	29.06	27.63	26.53	25.97	23.78	26.44	26.28	32.55	31.21	30.03	32.26	25.86	25.91	26.7	26.35	19.34	19.62	19.11	20.96	19.09	15.58	17.41	16.05	20.18	20.28	16.45	24.62	19.8	23.17	22.16
HORVU6Hr1G087930	0	0	0	0	0	0	0	0	0	0	0	0	0	0	0	0	0	0	0	0	0	0	0	0	0	0	0	0	0	0	0	0	0	0	0	0	0	0	0	0	0	0	0	0	0	0	0	0	0
HORVU6Hr1G088380	0	0	0	0	0	0	0	0	0	0	0	0	0.03	0	0.01	0	0	0	0	0	0.01	0	0.05	0.06	0.02	0.08	0.04	0.07	0.05	0.11	0.03	0.01	0.03	0.05	0.16	0.13	0.15	0.16	0.08	0.18	0.13	0.15	0	0.07	0.14	0.13	0.16	0.09	0.2
HORVU6Hr1G088820	4.5	4.55	4.44	4.54	4.51	4.71	3.99	3.65	4.42	4.05	4.78	4.43	4.87	5.18	4.25	3.9	4.58	4.19	5.14	5.29	4.6	4.28	6.65	6.14	7.01	5.7	7.22	6.75	6.97	7.09	5.89	6.25	6.08	6.58	8.58	8.27	7.59	8.24	8.58	7.81	7.39	10.29	9.18	9.96	8.4	8.39	8.48	8.64	9.64
HORVU6Hr1G088830	0	0	0	0	0	0	0	0	0	0	0	0	0	0	0	0	0	0	0	0	0	0	0	0	0	0	0	0	0	0	0	0	0	0	0	0	0	0	0	0	0	0	0	0	0	0	0	0	0
HORVU6Hr1G089100	0	0	0	0	0	0	0	0	0	0	0	0	0	0	0	0	0	0	0	0	0	0	0	0	0.02	0	0	0	0	0	0.02	0	0	0.02	0	0	0	0	0	0	0	0	0	0	0	0	0	0	0
HORVU6Hr1G090050	0	0	0	0	0	0	0	0	0	0	0	0	0	0	0	0	0	0	0	0	0	0	0	0	0	0	0	0	0	0	0	0	0	0	0	0	0	0	0	0	0	0	0	0	0	0	0	0	0
HORVU6Hr1G090420	0	0	0	0	0	0	0	0	0	0	0	0	0	0	0	0	0	0	0	0	0	0	0	0	0	0	0	0	0	0	0	0	0	0	0	0	0	0	0	0	0	0	0	0	0	0	0	0	0
HORVU6Hr1G091790	5.65	4.71	5.07	4.99	4.68	4.03	4.58	4.36	5.97	6.21	5.43	5.51	8.64	7.5	6.15	5.85	5.46	6.31	7.04	6.3	6.8	6.32	15.37	15.4	14.94	14.01	12.26	11.44	13.44	12.41	11.16	11.9	11.88	11.06	18.67	19.69	18.89	21.79	21.02	21.33	20.23	18.84	17.15	16.5	19.48	14.1	15.05	14.64	15.17
HORVU6Hr1G091800	219.91	226.11	231.45	232.24	255.65	258.25	253.7	261.78	218.59	214.23	218.84	220.88	227.34	216.79	201.84	194.57	199.85	190.98	212.14	207.61	211.13	207.09	219.54	224.01	226.55	213.35	223.04	228.65	227.16	228.64	219.77	219.54	220.59	219.48	238.19	236.01	236.18	230.76	234.74	227.19	229.38	221.96	217.47	215.29	219.04	255.3	256.27	252.29	250.01
HORVU6Hr1G091950	114.07	118.11	123.46	119.51	158.5	159.86	160.76	154.93	115.46	113.22	112.94	108.93	212.68	209.18	202.69	201.93	199.93	204.3	218.73	220.6	214.94	212.65	211.9	214.87	218.43	213.09	177.23	173.88	179.29	176.07	235.65	229.47	231.31	231.9	265.58	260.41	265.54	251.86	255.96	266.58	259.36	233.67	241.05	238.85	246.54	240.19	236.87	228.42	231.06
HORVU6Hr1G092010	1.58	1.63	1.46	1.3	1.51	1.43	1.57	1.5	1.58	1.32	1.47	1.68	2.99	3.32	2.85	2.79	2.79	3.12	2.84	3.03	2.99	3.01	3.83	3.62	4.1	3.8	4.57	4.62	4.64	4.59	4.09	4.54	4.33	4.57	4.84	4.94	4.77	4.27	4.84	4.74	4.23	4.47	4.09	4.52	4.47	4.79	5.11	4.97	4.7
HORVU6Hr1G092860	0	0	0	0	0	0	0	0	0	0	0	0	0	0	0	0	0	0	0	0	0	0	0	0	0	0	0	0	0	0	0	0	0	0	0	0	0	0	0	0	0	0	0	0	0	0	0	0	0
HORVU6Hr1G092960	669.05	672.95	633.7	624.08	612.24	636.95	635.01	647.49	1050.53	1058.3	1061.4	1062.41	541.76	542.74	456.44	446.91	456.39	464.47	361.41	382.22	386.97	376.19	303.92	305.24	286.99	286.74	225.36	236.35	228.62	237.07	280.73	290.98	291	292	120.81	120.92	125.38	123.67	132.61	124.86	132.71	136.16	136.46	137.21	142.81	171.91	184.63	183.59	175.6
HORVU6Hr1G093680	152.03	151.82	151.61	150.7	87.46	85.75	87.79	84.9	137.68	137.72	132.65	139.87	65.99	69.02	63.15	65.05	61.86	66.46	53.63	56.82	56.69	57.4	39.55	37.58	35.01	37.58	44.16	42.43	43.81	42.79	37.01	36.21	35.12	37.41	10.75	11.09	10.88	9.78	13.25	11.6	10.42	15.63	15.01	15.24	15.17	12.43	12.63	14.54	15.89
HORVU6Hr1G094160	0	0	0	0	0	0	0	0	0	0	0	0	0	0	0	0	0	0	0	0	0	0	0	0	0	0	0	0	0.02	0	0	0	0	0	0	0	0	0	0	0	0	0	0	0	0	0	0	0	0
HORVU6Hr1G094170	0.02	0.05	0.04	0.04	0	0.04	0	0.04	0.05	0	0.08	0.04	0.19	0.04	0.02	0	0	0.08	0.09	0.02	0.06	0.05	0.35	0.16	0.46	0.25	0.36	0.07	0.24	0.15	0.04	0.14	0.09	0.09	0.84	0.98	0.78	1.18	1.05	1.18	1.22	1.25	0.8	0.52	1.24	0.45	0.38	0.43	0.5
HORVU6Hr1G094550	4.4	5.45	4.93	4.27	3.63	2.41	2.95	3.58	4.03	4.56	3.45	5.47	9.04	9.68	9.13	9.7	10.22	9	14.18	15.03	11.77	12.16	32.03	35.33	32.59	31.39	30.05	30.47	30.08	30.67	43.66	50.48	46.24	45.02	54.09	54.04	50.84	46.12	51.73	51.93	54.04	49.65	40.73	43.91	41.29	48.68	43.58	46.78	44.8
HORVU6Hr1G094560	94.79	95.42	98.18	95.85	104.18	100.01	100.49	101.49	109.9	107.29	109.85	109.64	108.69	106.61	101.62	99.09	99.26	99.5	108.73	105.46	101.71	104.97	92.11	92.45	95.04	93.24	84.98	78.8	81.5	80	94.04	93.18	93.3	95.58	86.55	83.9	88.63	87.76	84.24	89.36	86.83	80.98	83.61	83.59	82.59	88.66	84.37	92.79	91.19
HORVU6Hr1G095080	11.17	11.03	10.25	11.63	13.44	13.83	13.78	12.43	12.24	12.29	13.29	13.25	16.58	16.36	12.39	12.23	11.48	12.65	12.06	11.61	12.51	10.5	14.76	15.98	15.98	15.21	14.63	14.59	14.48	14.64	13.78	16.5	15.86	14.84	14.09	14.19	14.39	12.76	12.73	15.13	14.83	13.84	14.3	14.3	13.09	14.94	15.02	14.32	15.28
HORVU6Hr1G095090	39.33	39.66	39.66	39.79	41.11	40.72	39.89	40.35	39.4	37.65	39.39	38.49	36.17	38.42	35.78	34.91	34.15	34.06	30.71	31.54	31.38	30.99	30.89	30.94	30.91	31.53	35.89	37.19	37.86	38.05	36.61	36.91	36.26	35.27	32.41	32.03	31.56	31.24	31.39	31.83	31.82	31.89	33.15	32.12	32.8	40.1	38.88	38.81	36.91
HORVU6Hr1G095120	34.82	34.73	32.34	35.02	45.43	43.82	43.71	44.59	37.46	34.44	34.29	36.47	19.31	19.81	16.18	15.81	16.47	16.5	17.52	15.98	15.37	16.58	7.51	7.18	7.37	8.46	12.96	12.86	12.13	12.84	7.58	8.25	7.83	7.13	4.94	6.17	6.77	5.15	5.67	5.26	4.65	6.43	6.85	7.59	6.89	9.42	10.09	11	11.08
HORVU6Hr1G095190	0	0	0	0	0	0	0	0	0	0	0	0	0	0	0	0	0	0	0	0	0	0	0	0	0	0	0	0	0	0	0	0	0	0	0	0	0	0	0	0	0	0	0	0	0	0	0	0	0
HORVU6Hr1G095210	0	0	0	0	0	0	0	0	0	0	0	0	0	0	0	0	0	0	0	0	0	0	0	0	0	0	0	0	0	0	0	0	0	0	0	0	0	0	0	0	0	0	0	0	0	0	0	0	0
HORVU6Hr1G095220	3.29	3.46	3	2.76	2.38	3.75	2.02	2.43	3.28	3.11	3.74	2.25	3.35	3.57	4.23	3.4	3.34	3.96	4.97	4.91	3.51	3.97	3.59	2.32	4.57	3.64	4.03	4.1	3.89	4.84	5.97	6.69	4.65	5.01	5.32	4.74	3.58	5.76	4.49	5.89	4.06	5.17	5.53	5.53	5.81	2.82	5.52	3.81	3.19
HORVU7Hr1G000040	1.05	1.04	0.83	1.43	1.2	0.71	0.82	1.49	1.35	1.32	1.42	1.64	1.38	0.67	2.49	1.34	1.39	1.86	0.72	1.23	1.02	1.64	0.73	0.69	0.86	1.16	1.39	1.28	1.16	1.68	1.19	0.87	1.75	0.63	1.03	1.12	0.74	0.69	0.61	0.85	1.25	1.07	0.92	1	0.97	1.06	0.98	1.06	0.79
HORVU7Hr1G000120	27.09	28.16	28.11	28.39	16.71	16.15	14.68	15.18	35.86	37.65	37.14	35.41	18.83	20.11	15.81	15.67	15.11	14.27	14.76	15.41	14.62	15.29	21.36	23.18	21.99	20.84	13.19	12.98	12.12	13.06	21.57	20.08	20.15	20.12	25.37	23.69	23.63	26.05	23.95	27.3	25.33	22.87	23.52	18.94	21.49	17.91	20.9	21.19	17.54
HORVU7Hr1G000130	6.29	6.76	6.35	5.57	7.39	7.35	7.59	7.34	5.68	5.79	5.89	6.52	5.86	7.28	6.96	5.96	7.11	7.47	6.06	5.61	7.06	7.38	5.86	5.82	3.7	4.9	5.23	4.64	4.95	4.98	4.6	5.08	5.04	5	5.18	4.45	4.53	5.59	4.41	5.73	3.87	4.7	4.55	2.94	4.69	3.19	3.81	3.98	4.32
HORVU7Hr1G000140	0	0.03	0.04	0	0.07	0	0	0	0	0	0	0.01	0	0	0	0	0	0	0.05	0	0	0	0	0.06	0	0	0	0	0	0	0	0	0	0	0	0.07	0	0	0	0	0	0	0	0	0	0	0	0	0
HORVU7Hr1G000850	8.85	7.96	8.05	8.2	8.32	8.38	8.65	8.29	6.65	7.56	6.73	7.68	12.14	12.67	13.75	14.48	14.09	12.34	14.77	13.66	14.21	15.33	18.1	16.54	17.38	15.32	17.62	17.46	17.51	17.17	15.68	16.04	18.01	17.06	18.42	17.85	19.68	19.28	23.76	20.95	21.56	18.82	20.69	20.33	19.22	17.99	18.35	17.4	18.64
HORVU7Hr1G000860	1.57	1.78	1.63	1.93	2.09	2.3	1.96	2.47	1.77	1.58	1.65	1.51	3.72	3.82	2.5	3.14	2.59	2.48	3.03	2.66	2.82	2.6	2.11	2.27	1.95	2.47	3.06	2.94	3.15	3.06	2.43	3.07	2.25	2.43	3.16	3.32	2.99	3.47	3.31	2.56	4.43	2.52	2.54	2.7	2.82	3.46	4.29	3.16	2.39
HORVU7Hr1G000870	12.13	13.56	12.43	11.33	10.33	12.39	11.52	13.05	14.47	14.67	14.87	13.6	9.26	8.74	13.66	14.55	11.95	15.42	12.26	10.89	11.8	12.36	5.5	5.34	5.88	4.49	5.98	6.42	5.75	6.28	5.98	6.46	6.67	5.25	3.31	4.21	3.77	3.87	2.79	4.79	3.85	5.49	3.34	4.49	3.89	3.44	2.41	3.75	2.87
HORVU7Hr1G001020	1.05	1.19	1.23	1.16	1.53	1.5	1.67	1.44	1.01	0.86	0.73	0.92	0.71	0.88	1.19	1.22	1.1	1.12	1.08	1.31	1.11	1.25	0.82	0.79	0.84	0.96	1.13	0.97	1.24	1.07	1.04	1.11	1.02	1.03	1.33	1.26	1.36	1.71	1.35	1.15	1.23	1.75	1.5	1.51	1.56	1.72	1.86	1.14	1.26
HORVU7Hr1G001030	0.46	0.45	0.44	0.38	1.5	1.56	1.51	1.28	0.24	0.48	0.29	0.39	0.02	0.05	0.12	0.09	0.04	0.04	0.27	0.23	0.19	0.17	0	0	0	0	0	0	0	0	0	0	0	0.02	0	0	0	0	0	0	0	0	0	0	0	0	0	0	0
HORVU7Hr1G001450	0	0	0	0	0	0	0	0	0	0	0	0	0	0	0	0	0	0	0	0	0	0	0	0	0	0	0	0	0	0	0	0	0	0	0	0	0	0	0	0	0	0	0	0	0	0	0	0	0
HORVU7Hr1G002260	3.12	3	2.72	2.97	3.12	3	3.55	3.81	2.03	2.17	2.1	1.88	1.88	1.75	2.75	3.33	2.8	2.71	2.41	2.27	2.41	2.41	1.29	1.18	1.25	1.21	1.57	1.99	1.6	1.99	1.44	1.39	1.31	1.26	1.18	0.96	1.14	1.41	1.26	0.94	1.03	1.18	1.48	1.14	0.94	0.76	1.28	1.33	1.28
HORVU7Hr1G002350	0.48	0.46	0.41	0.38	0.41	0.45	0.51	0.43	0.37	0.28	0.29	0.25	0.28	0.27	0.31	0.34	0.24	0.41	0.39	0.27	0.33	0.37	0.27	0.24	0.29	0.2	0.3	0.29	0.26	0.28	0.21	0.21	0.22	0.25	0.13	0.11	0.17	0.11	0.16	0.04	0.13	0.1	0.23	0.1	0.11	0.11	0.13	0.12	0.12
HORVU7Hr1G002820	144.52	145.43	149.3	143.83	192.85	193.13	190.77	194.89	70.19	69.42	71.11	70.01	327.47	329.43	399.61	401.91	392.02	397.73	440.1	440.32	435.65	435	338.57	340.8	345.55	345.69	384.5	381.35	381.57	382.22	448.18	440.16	438.84	438.16	169.97	167.12	164.71	157.02	161.91	155.77	163.62	176.23	179.64	167.01	169.32	183.91	187.6	183.02	183.96
HORVU7Hr1G002970	0.13	0.06	0.16	0.25	0.13	0.36	0.28	0.24	0.07	0.02	0.18	0.19	0.32	0.2	0.42	0.23	0.39	0.22	0.25	0.23	0.45	0.36	0.25	0.16	0.2	0.23	0.26	0.32	0.35	0.32	0.29	0.32	0.43	0.43	0.3	0.35	0.44	0.07	0.3	0.1	0.15	0.13	0.14	0.2	0.13	0.28	0.31	0.06	0.09
HORVU7Hr1G002990	0	0	0	0	0	0	0	0	0	0	0	0	0	0	0	0	0	0	0	0	0	0	0	0	0	0	0	0	0	0	0	0	0	0	0	0	0	0	0	0	0	0	0	0	0	0	0	0	0
HORVU7Hr1G006580	0	0	0	0	0.01	0.16	0	0	0	0	0	0	0	0	0	0	0	0.24	0.91	0.93	0.79	0.79	16.55	17.34	16.47	17.39	5.88	5.77	5.66	5.8	25.62	27.05	26.6	25.63	44.87	43.56	47.13	44.71	44.1	45.14	46.05	46.72	42.58	40.17	41.52	33.48	28.85	31.2	29.64
HORVU7Hr1G006590	7.21	7.43	7.31	7.29	6.8	6.94	6.56	6.81	4.69	4.77	4.66	4.73	5.88	5.92	8.5	8.25	8.34	8.61	6.59	6.79	6.99	7.07	7.59	7.56	7.69	7.67	12.06	12.18	12.11	11.98	6.09	6.04	5.88	6.38	7.45	7.42	7.46	7.84	6.67	7.38	7.23	9.88	10.03	9.94	8.88	9.54	9.63	9.02	9.34
HORVU7Hr1G007480	0	0	0	0	0	0	0	0	0	0	0	0	0	0	0	0	0	0	0	0	0	0	0	0	0	0	0	0	0	0	0	0	0	0	0	0	0	0	0	0	0	0	0	0	0	0	0	0	0
HORVU7Hr1G007490	0	0	0	0	0	0	0	0	0	0	0	0	0	0	0	0	0	0	0	0	0	0	0	0	0	0	0	0	0	0	0	0	0	0	0	0	0	0	0	0	0	0	0	0	0	0	0	0	0
HORVU7Hr1G007570	0.69	0.51	0.44	0.37	0.69	0.74	0.68	0.64	0.95	0.71	0.78	0.65	1.96	1.38	0.76	0.82	0.83	0.97	0.58	0.67	0.7	0.63	1.5	1.91	1.84	1.72	2.32	2.21	2.44	2.37	2.14	1.98	2.04	1.65	1.56	1.83	1.79	1.73	2.3	2.19	1.9	0.81	1.07	0.97	1.9	1.99	2.09	1.84	1.96
HORVU7Hr1G007940	18.32	19.38	19.59	19.93	23.8	23.06	23.16	23.4	17.36	18.87	17.05	17.33	27.01	28.95	26.3	27.37	25.95	26.38	28.43	27.52	27.65	27.89	24.8	24.01	23.63	24.62	22	22.94	23.38	21.82	23.05	22.18	21.32	23.38	21.61	20.78	21.16	21.12	21.71	19.65	23.37	22.67	23.36	22.21	20.77	23.72	24.53	22.93	21.81
HORVU7Hr1G008150	2.78	2.87	2.7	2.89	4.05	3.65	3.8	3.5	1.13	1.7	1.57	1.49	2.5	3.04	5.5	6.09	4.73	5.64	4.07	5.11	4.77	4.75	1.14	0.83	0.72	1.18	2.41	2.03	2.08	1.59	1.8	2.51	1.53	1.81	0.68	0.51	0.66	1.03	0.75	0.93	0.63	0.67	1.05	0.64	0.83	1.34	0.69	0.63	0.74
HORVU7Hr1G008160	0	0	0	0	0	0	0	0	0	0	0	0	0	0	0	0.04	0	0	0	0	0	0	0	0	0	0	0	0	0	0	0	0	0	0	0	0	0	0	0	0	0	0	0	0	0	0	0	0	0
HORVU7Hr1G008170	0.02	0.03	0.05	0.05	0.07	0.08	0.04	0.07	0	0.08	0.04	0.06	0.06	0.04	0.14	0.04	0.04	0.02	0.09	0.04	0.08	0.02	0.04	0.02	0.05	0.09	0.09	0.12	0.04	0.07	0.09	0.08	0.05	0.03	0.01	0.06	0.04	0.02	0.12	0.12	0.12	0	0.06	0.06	0.11	0.1	0	0	0.03
HORVU7Hr1G008310	170.77	173.15	171.68	172.8	159.78	162.3	163.93	161.18	166.03	172.28	167.95	165.42	169.86	167.54	151.4	149.93	149.64	148.93	152.28	150.57	149.83	150.04	116.41	112.59	114.91	111.05	119.72	119.4	116.17	121.2	113.12	111.66	110.08	113.88	91.1	89.64	89.24	89.28	88.61	85.73	93.85	88.67	90.53	88.2	88.94	107.2	99.76	102.79	105.07
HORVU7Hr1G009190	0	0	0	0	0	0	0	0	0	0	0	0	0	0	0	0	0	0	0	0	0	0	0	0	0	0	0	0	0	0	0	0	0	0	0	0	0	0	0	0	0	0	0	0	0	0	0	0	0
HORVU7Hr1G009420	0	0	0	0	0	0	0	0	0	0	0	0	0	0	0	0	0	0	0	0	0	0	0	0	0	0	0	0	0	0	0	0	0	0	0	0	0	0	0	0	0	0	0	0	0	0	0	0	0
HORVU7Hr1G009610	5.76	6.08	5.66	6.02	6.9	7.22	7.41	7.24	11.19	11.03	11.55	10.11	10.67	12.19	5.28	5.24	4.91	5.31	3.34	3.56	3.57	4.05	8.75	9.5	9.68	8.62	6.35	6.86	6.72	5.61	7.05	6.14	5.78	6.97	18.41	17.64	16.85	17.04	20.32	14.86	17.35	17.01	16.61	17.65	17.76	11.29	10.95	10.51	9.85
HORVU7Hr1G009620	2.26	2.09	1.88	2.29	1.8	2.1	1.69	1.56	2.23	2.51	2.2	2.16	1.67	1.51	1.85	1.52	1.72	1.63	1.66	1.37	1.57	1.6	1.48	1.45	1.38	1.44	2.04	1.88	2.23	2.03	1.54	1.53	1.81	1.84	2.11	1.78	1.65	1.65	2.08	1.79	1.56	1.8	1.98	1.93	1.94	1	1.6	1.22	1.05
HORVU7Hr1G010020	0	0	0	0	0	0	0	0	0	0	0	0	0	0	0	0.02	0	0	0	0	0	0	0	0	0	0	0	0	0	0	0	0	0	0	0	0	0	0	0	0	0	0	0	0	0	0	0	0	0
HORVU7Hr1G010130	0.01	0	0	0	0	0	0	0	0.01	0	0.01	0.01	0	0.01	0.03	0	0	0	0	0	0	0	0.01	0	0.01	0	0	0.01	0.01	0.01	0	0	0	0	0	0	0	0	0	0	0	0	0	0	0.02	0	0	0	0
HORVU7Hr1G010430	0.48	0.13	0	0.89	0.26	0.62	0.15	0.41	0.09	0.32	0.28	0	2.11	1.44	0.88	1.29	1.32	1.49	0.84	1.88	1.42	1.68	1.32	1.28	1.77	0.98	0.17	1.18	0.23	1.41	1.21	1.07	1.19	1.69	0.19	0.31	0.15	1.5	0.15	1.46	1.96	0.86	0	0.43	0	0.74	1.14	0	0.75
HORVU7Hr1G010490	29.17	30.38	28.9	29.69	23.31	22.34	24.95	23.66	25.34	25.26	24.88	24.99	23.58	22.87	21.24	21.13	21.31	20.45	18.18	18.6	18.12	19.24	20.83	20.59	21.23	20.78	21.78	20.94	21.76	21.18	18.35	19.3	18.8	18.73	16.46	15.18	16.65	16.09	16.11	17.82	16.11	16.65	18.65	17.48	18.35	17.13	16.96	16.88	16.93
HORVU7Hr1G010510	0.9	1.12	0.45	0.81	1.41	0.44	0.64	1.28	0.45	0.11	0.45	0.11	3.79	3.14	3.24	1.77	4.5	4.15	5.19	7.91	3.61	4.06	5.46	5.97	2.82	3.08	1.31	4.39	3.33	5.16	7.4	7.17	4.91	4.3	3.19	3.13	0.79	0.71	0.19	1.81	0.36	0.31	1.5	2.77	0.31	1.04	1.2	2.14	2.57
HORVU7Hr1G010600	9.47	8.53	9.38	9.11	7.87	8.83	7.76	7.94	7.69	7.69	6.94	8.5	8.06	7.08	7.85	8.03	7.52	8.22	7.94	7.26	7.69	7.09	6.52	7.3	7.29	7.12	9.02	8.69	8.56	9.06	6.74	6.73	7.61	7.54	6.17	6.23	5.83	6.07	5.16	5.26	5.21	7.98	7.92	6.44	6.85	7.08	7.37	8.7	7.58
HORVU7Hr1G010680	0	0.08	0.07	0.08	0.08	0.15	0.3	0.19	0.14	0.04	0	0.03	0	0	0	0	0	0	0	0	0.08	0	0	0	0	0	0	0	0	0	0	0	0	0	0	0	0	0	0	0	0	0	0	0	0	0	0	0	0
HORVU7Hr1G010690	436.66	443.43	433.39	444.13	657.91	664.97	666.95	674.86	170.45	172.04	167.55	166.97	20.43	18.72	22.53	21.52	17.53	20.78	26.46	29.83	26.89	29.57	0.16	0	0.08	0	1.88	1.46	1.88	1.58	0.09	0.15	0	0.12	0.31	0.65	0.49	0	0	0	0	0	0	0	0	0.2	0	0	0
HORVU7Hr1G013190	35.54	37.73	35.33	36.02	39.32	39.04	41.26	36.34	33.66	36.05	33.33	33.34	48.66	45.94	36.37	34.75	33.06	35.09	34.38	36.86	34.48	33.57	42.17	42.44	45.55	42.79	39.87	38.02	39.67	37.51	41.72	43.98	42.16	42.14	43.49	45.42	45.95	48.18	52.05	48.05	45.32	42.52	41.09	41.29	41.1	45.23	43.13	45.2	50.37
HORVU7Hr1G014410	0.17	0.08	0.07	0.09	0.09	0.11	0.26	0.12	0.13	0.06	0.09	0.04	0.1	0.04	0.1	0.08	0.04	0.1	0.07	0.04	0.11	0.02	0	0.04	0.02	0	0.07	0.09	0	0.04	0	0.02	0.02	0.05	0.02	0	0	0.06	0.06	0.06	0	0	0	0	0.05	0	0.05	0.05	0
HORVU7Hr1G016130	0.03	0.01	0.01	0	0	0.01	0.01	0.04	0	0	0	0.03	0.03	0	0.01	0.05	0	0.04	0.01	0	0	0.01	0.01	0	0	0	0.02	0	0.01	0	0	0.01	0	0	0.01	0	0	0	0.03	0	0	0	0.04	0	0	0	0	0	0
HORVU7Hr1G018390	0.18	0.07	0.14	0.09	0.25	0.16	0.15	0.21	0.32	0.13	0.22	0.23	0.28	0.26	0.3	0.22	0.35	0.22	0.13	0.14	0.14	0.16	0.12	0.17	0.06	0.07	0.11	0.08	0.09	0.1	0.16	0.1	0.1	0.12	0.08	0.14	0.07	0.16	0.06	0.1	0.09	0.05	0	0.08	0.08	0.13	0.11	0.13	0.04
HORVU7Hr1G018420	0	0	0	0	0	0	0	0	0	0	0	0	0	0	0	0	0	0	0	0	0	0	0	0	0	0	0	0	0	0	0	0	0	0	0	0	0	0	0	0	0	0	0	0	0	0	0	0	0
HORVU7Hr1G019530	0.35	0.52	0.26	0.3	0.41	0.34	0.41	0.34	0.29	0.31	0.34	0.34	0.26	0.4	0.43	0.28	0.26	0.32	0.22	0.35	0.31	0.27	0.33	0.28	0.24	0.25	0.52	0.38	0.5	0.54	0.37	0.32	0.39	0.51	0.4	0.4	0.37	0.37	0.46	0.25	0.54	0.39	0.21	0.46	0.31	0.35	0.72	0.63	0.37
HORVU7Hr1G019540	17.12	16.8	16.88	16.62	16.35	16.6	16.66	15.92	15.76	15.54	16.48	15.14	17.31	16.43	17.08	15.03	15.36	16.44	16.38	16.19	15.5	16.17	18.96	17.58	18.13	19.17	19.84	18.89	19.85	17.76	18.38	18.37	17.83	19.59	17.71	16.64	17.42	17.97	17.15	16.99	18.58	16.27	17.64	16.27	15.85	17.75	19.06	19.03	16.53
ENSRNA049442277	0	0	0	0	0	0	0	0	0	0	0	0	0	0	0	0	0	0	0	0	0	0	0	0	0	0	0	0	0	0	0	0	0	0	0	0	0	0	0	0	0	0	0	0	0	0	0	0	0
HORVU7Hr1G019550	8.67	9.03	9.23	9.37	9.58	9.58	9.73	10.56	9.55	8.65	9.35	9.54	8.26	8.73	8.35	9.08	8.15	8.85	8.82	8.88	9.3	8.64	5.92	5.16	6.18	5.88	6.58	6.93	6.82	6.99	6	5.6	5.48	6.27	4.54	4.2	4.78	3.96	4.3	3.73	4.25	4.69	4.54	4.23	4.08	5.46	4.5	5.16	5.27
HORVU7Hr1G020660	12.45	11.98	8.99	10.53	10.79	11.63	11.03	12.18	11.79	10.27	10.36	11.62	10.41	11.16	10.08	13.7	10.34	11.64	11.55	10.3	12.54	12.14	17.41	15.36	15.64	18.07	15.01	14.4	13.75	13.8	15.28	16.44	15.71	15.65	17.58	16.32	17.93	17.74	17.4	14.21	14.32	15.09	15.53	18.55	16.21	12.83	12.96	14.77	12.69
HORVU7Hr1G020800	0.06	0.06	0.06	0.06	0	0	0	0	0	0	0	0	0	0	0.03	0	0	0	0	0	0.02	0	0	0	0	0	0.13	0.07	0	0	0.07	0	0	0	0	0	0	0	0	0	0	0	0	0	0	0	0	0	0
HORVU7Hr1G020810	0.27	0.38	0.39	0.28	0.21	0.38	0.34	0.39	0.77	0.72	0.74	0.58	4.63	4.98	1.68	1.92	2.39	1.94	2.45	2.11	2.6	1.73	1.37	1.88	1.12	1.6	3.13	3.36	3.82	3.21	1.27	1.18	1.06	1.07	0.79	1.12	0.7	0.76	1.18	0.67	1.21	0.35	0.41	0.41	0.41	0.75	0.45	0.27	0.68
HORVU7Hr1G021640	0	0	0	0	0	0	0	0	0.04	0.04	0.04	0.08	0.02	0	0.04	0	0	0	0.02	0	0.08	0	0	0	0	0	0.06	0.1	0.02	0	0.02	0	0	0	0	0	0.02	0	0	0	0	0.06	0.18	0	0	0	0	0	0.11
HORVU7Hr1G021910	11.66	10.36	11.82	11.68	10.92	10.03	10.69	9.9	11.62	12.78	13.54	10.96	13.4	14.29	10.96	11.13	10.93	11.33	13.45	11.44	10.39	12.16	12.04	12.64	11.09	13.12	14.54	14.94	14.05	14.23	13.51	12.64	13.64	11.81	15.05	14.98	14.98	13.52	11.56	15.85	14.83	15.08	10.96	11.57	14.3	17.02	15.43	15.7	16.26
HORVU7Hr1G021920	0.04	0.08	0.1	0.11	0.03	0.06	0.06	0.02	0.08	0.06	0.05	0.08	0.07	0.01	0.04	0.11	0.07	0.05	0.03	0.08	0.09	0.02	0.05	0.09	0.06	0.06	0.14	0.07	0.08	0.11	0.05	0.04	0.06	0.04	0.07	0.06	0.08	0.07	0.03	0.03	0.07	0.13	0.1	0.15	0.06	0.06	0	0.03	0.11
HORVU7Hr1G022270	20.19	17.91	20.68	21.9	19.16	19.29	17.77	20.29	14.97	14.1	11.68	12.42	24.97	23.84	22.31	20.99	22.79	25.2	23.74	22.6	20.56	21.72	25.1	25.71	27	21.5	32.38	36.16	35.12	32.58	27.23	22.68	19.04	23.01	28.01	28.18	26.67	23.89	26.01	24.66	26.67	36.28	33.42	33.88	35.88	32.18	30.44	32.07	29.53
HORVU7Hr1G022310	0.38	0.34	0.34	0.47	0.15	0.12	0.12	0.2	0.45	0.44	0.44	0.24	0.52	0.27	0.29	0.26	0.22	0.26	0.16	0.13	0.12	0.17	0.23	0.34	0.35	0.35	0.18	0.22	0.37	0.29	0.19	0.28	0.29	0.24	0.33	0.32	0.33	0.31	0.18	0.31	0.35	0.2	0.81	0.5	0.28	0.33	0.34	0.36	0.35
HORVU7Hr1G023100	30.51	32.88	31.63	34.35	32.6	34.59	33.63	36.76	40.17	37.77	40.32	39.56	38.04	34.56	33	33.23	30.92	29.05	30.7	32.78	31.66	32.35	34.83	31.95	34.21	33.92	27.79	25.6	28.73	30.16	37.76	39.35	33.5	34.3	39.94	37.49	42.59	40.51	36.74	38.75	41	36.78	34.55	38.05	37.25	39.76	34.45	36.38	36.64
HORVU7Hr1G023140	244.81	246.75	255.14	260.63	142.93	144.85	138.89	137.38	287.7	285.21	289.15	288.94	126.37	122.97	105.17	104.16	103.61	102.6	77.19	76.13	76.5	74.29	69.76	69.7	78.14	75.69	101.35	99.16	100.32	99.59	95.41	88.72	94.99	95.67	64.5	68.63	70.14	71.4	66.61	68.44	67.63	87.12	84.43	83.68	85.08	86.55	90.32	99.42	90.99
HORVU7Hr1G023730	0	0	0	0	0	0	0	0	0	0	0	0	0	0.02	0	0	0	0.02	0	0	0	0	0	0	0	0	0	0	0	0	0.02	0.02	0.04	0	0	0.04	0	0	0	0	0.05	0	0	0.11	0.06	0	0.05	0	0
HORVU7Hr1G024220	96.68	98.15	94.07	97.16	80.45	83.55	83.39	80.71	62.84	64.37	65.88	65.47	73.27	71.81	107.46	107.45	107.62	108.25	97.35	96.21	98.28	101.85	66.06	65.95	64.73	68.6	64.52	61.89	62.88	63.58	63.18	61.43	63	61.74	31.64	31.28	31.46	33.36	33.15	33.26	31.23	35.82	38.52	38.43	36.37	34.5	34.46	37.71	37.78
HORVU7Hr1G024470	0	0	0	0	0	0	0	0	0	0	0	0	0	0	0	0	0	0	0	0	0	0	0	0	0	0	0	0	0	0	0	0	0	0	0	0	0	0	0	0	0	0	0	0	0	0	0	0	0
HORVU7Hr1G024570	15.11	15.07	14.23	15.35	12.13	13.28	12.06	11.98	30.78	31.7	31.61	34.28	17.32	18.97	13.55	14.76	13.72	13.83	9.6	10.22	9.59	10.08	16.08	15.13	15.11	14.85	9.61	12.07	10.54	9.77	13.06	12.91	10.72	13.66	11.77	11.16	12.78	9.65	11.46	16.04	14.31	7.4	7.36	6.79	6.59	9.45	8.08	8.65	9.25
HORVU7Hr1G024900	1.11	1.29	1.41	1.21	1.81	1.72	1.73	1.42	1.92	1.63	1.92	1.49	1.47	1.44	1.69	1.67	1.32	1.63	1.21	1.26	0.97	1.02	0.83	0.83	0.7	0.65	0.88	0.86	0.67	1.03	1.1	0.99	1.01	1.12	0.5	0.33	0.66	0.94	0.64	1.02	0.83	0.57	0.88	0.84	0.47	0.6	0.61	0.43	0.75
HORVU7Hr1G024920	0.04	0.11	0.02	0.09	0.17	0.22	0.12	0.07	0.12	0.13	0.07	0.17	0.05	0.11	0.27	0.08	0.13	0.21	0.15	0.18	0.22	0.27	0.17	0.05	0.12	0.17	0.11	0.09	0.16	0.07	0.1	0.08	0.1	0.12	0.05	0.18	0.16	0	0.08	0.15	0.16	0.07	0.15	0.07	0	0.06	0.39	0.06	0.13
HORVU7Hr1G024990	0.61	0.49	0.44	0.45	0.75	0.65	0.52	0.41	0.43	0.32	0.79	0.23	0.38	0.23	0.31	0.47	0.72	1.15	0.65	0.22	0.35	0.99	0	0.29	0.07	0.07	0.42	0.14	0.3	0.27	0.08	0.32	0.14	0.2	0.02	0	0	0.23	0.12	0	0	0	0	0	0	0	0.19	0	0.34
HORVU7Hr1G025000	32.68	36.18	33.43	36.7	54.46	45.88	47.02	49.02	38.08	38.7	34.63	35.53	58.08	57.25	40.53	46.47	42.7	45.75	36.96	34.99	34.86	36.19	73.79	73.2	76.1	74.18	70.77	64.47	65.54	69.63	55.28	52.79	51.3	55.64	70.69	64.11	64.24	68.4	71.58	68.2	72.21	69.43	65.29	61.81	73.41	57.44	61.75	50.77	60.55
HORVU7Hr1G025040	0.05	0	0.01	0	0.03	0.04	0.11	0.02	0.03	0	0.02	0.08	0.02	0.24	0.08	0.04	0.02	0	0.02	0.06	0.02	0.01	0.21	0.06	0.1	0.07	0.08	0.03	0.04	0.12	0.02	0.04	0.11	0	0.04	0.09	0	0.05	0	0	0.1	0.05	0.07	0.17	0.09	0.2	0.25	0.12	0
HORVU7Hr1G025050	0	0	0	0	0	0	0	0	0	0	0	0	0	0	0	0	0	0	0	0	0	0	0	0	0	0	0	0	0	0	0	0	0	0	0	0	0	0	0	0	0	0	0	0	0	0	0	0	0
HORVU7Hr1G025160	7.02	7.66	8.1	7.27	5.89	6.6	6.18	5.38	4.59	5.32	3.75	4.21	3.88	5.04	3.41	4.66	6.12	4.74	4.78	3.12	3.82	4.75	1.57	1.94	1.53	1.34	2.23	2.5	1.84	2.46	0.98	1.3	1.19	1.05	0.32	0.99	0.83	1.46	0.26	0.86	0.8	1.61	0.94	1.48	0.46	1.32	0.57	0.54	0.55
HORVU7Hr1G025670	6.47	7.36	6.88	6.59	8.35	9.35	8.5	9.86	6.56	6.67	5.51	6.24	7.22	7.29	12.69	12.77	13.21	13.59	8.92	9.42	8.67	9.12	4.82	4.16	4.67	3.89	5.27	5.1	4.71	5.48	5.67	5.74	5.63	6.01	3.7	3.8	2.8	3.35	3.27	3.15	3.09	2.99	3.7	2.38	3.16	4.29	4.02	4.15	3.78
HORVU7Hr1G025680	1.12	1.13	0.78	0.81	1.34	0.91	1.54	0.96	0.65	0.93	0.63	1.68	1.1	1.66	0.86	1.17	1	0.8	0.52	0.82	0.37	0.34	0.57	0.47	0.43	0.64	0.72	1.09	0.91	0.65	0.58	0.45	0.61	0.39	0.27	0.62	0.42	0.63	0.29	0.33	0.15	0.54	0.42	0.15	0.77	0.68	0.47	0.31	0.26
HORVU7Hr1G025900	0.3	0.22	0.4	0.25	0.45	0.41	0.36	0.12	0.28	0.16	0.3	0.26	0.2	0.42	0.26	0.36	0.21	0.29	0.13	0.25	0.23	0.2	0.22	0.1	0.19	0.2	0.26	0.28	0.33	0.2	0.2	0.12	0.18	0.08	0.15	0.17	0.06	0.05	0.12	0.05	0.05	0.2	0.05	0.18	0.15	0.17	0.1	0.1	0.13
HORVU7Hr1G026880	1.59	1.64	2.15	1.95	1.71	1.97	1.97	2.28	1.5	1.8	2.21	1.77	1.56	1.8	1.93	1.85	1.15	1.68	1.7	1.89	1.47	1.87	1.9	1.86	1.89	1.91	2.74	2.73	3.37	2.63	1.93	1.97	2.12	1.39	1.31	1.34	1.2	2.25	1.4	1.33	1.8	1.97	2.02	2.02	1.3	2.71	0.94	2.06	2.1
HORVU7Hr1G026940	21.74	21.03	21.16	21.8	24.52	27	26.38	26.48	21.23	19.43	21.74	19.99	18.65	18.94	21.86	20.54	20.97	21.06	17.78	17.88	17.65	19.55	16.18	17.37	17.64	16.59	20.54	21.58	21.79	21.96	15.47	15.94	16.09	16.89	13.54	13.73	12.76	14.9	15.45	13.94	15.53	16.79	17.33	15	16.65	15.85	16.67	15.95	17.42
HORVU7Hr1G027420	0	0	0	0	0.12	0	0	0	0	0	0	0	0	0	0	0	0	0	0	0	0	0.12	0	0	0	0	0	0.12	0	0	0	0	0	0	0	0	0	0	0	0	0	0	0	0	0	0	0	0	0
HORVU7Hr1G027800	5.29	5.18	5.36	5.69	4.16	4.7	4.34	4.29	8.66	7.75	7.78	8.06	3.8	4.07	3.05	2.82	2.94	3.48	2.82	2.65	2.59	2.73	2.04	1.95	2.26	2.3	2.63	3.03	3.01	2.81	2.55	2.41	2.75	2.22	1.79	1.73	1.65	2.17	1.85	1.15	2.21	2.03	1.45	1.46	1.57	1.77	2.19	2.53	2.02
HORVU7Hr1G027930	20.51	20.06	21.95	21.62	19.65	18.32	16.96	18.24	17.95	17.4	16.95	15.16	36.66	37.25	43.83	43.37	43.91	44.63	52.08	51.57	50.74	55.41	111.12	114.47	109.7	105.72	58.04	57.71	59.49	60.94	98.25	92.81	97.05	98.87	242.56	244.33	233.67	246.52	245.65	253.1	245.81	242.33	242.1	253.71	240.75	163.78	172.37	168.4	176.22
HORVU7Hr1G028220	2.79	3.14	4.09	3.22	1.8	2.11	2.41	2.11	3.32	4.27	3.14	3.57	1.8	1.57	1.82	2.97	1.6	2.49	2.05	1.51	1.51	1.72	1.18	1.07	1.1	1	2.46	2.04	1.82	2.99	1.55	1.12	2.04	1.19	0.96	0.81	1.12	0.82	0.44	0.63	1.21	0.8	1.26	2.19	0.42	0.69	0.8	0.58	1.04
HORVU7Hr1G028230	0.03	0.01	0	0.02	0	0.05	0	0	0	0	0.03	0.05	0	0	0	0.02	0	0	0	0	0	0	0	0	0	0	0	0.02	0	0.02	0	0	0	0	0.02	0	0	0	0	0	0	0	0	0.05	0	0	0	0	0
HORVU7Hr1G028240	108.49	106.65	105.89	110.08	86.3	89.51	88.22	90.17	110.46	116.72	119.25	110.35	87.61	92.12	75.04	77.34	79.7	78.09	72.8	71.86	73.6	71.87	83.4	78.2	81.63	78.76	74.49	73.75	69.51	73.53	70.02	70.2	70.17	72.35	95.82	95.02	92.71	96.21	88.26	92.68	90.36	78.61	74.07	82.42	79.42	87.11	80.62	80.83	75.5
HORVU7Hr1G028830	0	0	0	0.04	0	0	0	0	0	0	0	0	0	0	0	0.05	0	0	0.05	0.09	0.04	0	0	0.09	0	0	0.04	0	0	0.04	0	0	0	0	0	0	0.05	0	0	0	0	0	0	0	0	0	0	0	0
HORVU7Hr1G028840	79.57	83.56	82.79	82.71	100.57	102	100.37	97.84	84.66	82.95	86.85	83.23	136.19	135.81	108.72	105.43	108.18	105.91	107.31	107.85	101.04	105.77	114.83	112.3	110.3	113.29	94.24	90.09	94.7	95.41	106.43	108.64	109.37	108.49	111.95	109.45	107.19	109.83	103.06	107.68	106.32	95.51	89.02	89.52	91.92	103.1	110.69	108.56	107.83
HORVU7Hr1G028850	1.21	1.32	1.35	1.08	1.36	1.37	1.46	1.43	1.18	1.25	1.75	1.56	1.19	1.17	1.81	0.88	1.19	1.1	0.99	1.49	0.85	1.22	1.07	0.5	0.95	1.11	0.91	0.67	1.4	1.12	0.85	0.88	0.69	0.59	0.85	0.4	0.63	0.25	0.42	0.34	0.58	0.66	0.92	0.6	1.19	0.8	0.48	0.71	0.67
HORVU7Hr1G028910	32.97	32.43	31.92	34.14	47.85	48.2	50.62	49.37	30.1	30.31	29.45	29.15	62.18	62.99	41.09	41.14	41.56	39.62	37.12	37.51	37.97	36.4	55.65	53.07	57.14	55.04	53.36	55.2	52.1	50.92	43.6	42.76	42.07	43.33	72.98	74.05	74.52	72.55	72.06	74.04	72.58	70.04	67.12	67.45	63.22	61.69	61.11	59.91	61.59
HORVU7Hr1G028920	0.57	0.58	0.72	0.66	0.53	0.39	0.45	0.63	0.84	0.71	1.28	1.27	0.51	0.22	0.2	0.32	0.48	0.37	0.5	0.36	0.52	0.49	0.14	0.28	0.16	0.28	0.47	0.49	0.46	0.55	0.04	0.11	0.13	0.16	0.04	0.04	0.08	0	0.1	0	0.11	0.2	0.11	0	0	0.18	0	0.11	0.09
HORVU7Hr1G029750	10.02	9.57	10.03	9.86	11.66	10.56	11.55	11.69	7.5	7.1	7.09	7.15	4.74	4.52	5.05	5.69	5.6	5.44	4.98	5.03	5.12	4.62	6.07	5.62	5.16	6.27	6.75	7.65	6.76	7.91	5.65	6.69	5.87	5.97	8.91	7.77	8.07	7.94	6.72	9.28	8.27	7.87	11.26	9.9	9.54	9.31	8.42	9.49	8.31
HORVU7Hr1G029770	19.96	18.91	19.92	20.44	14.3	14.69	15.02	14.31	21.85	21.8	21	21.2	13.53	12.88	11.27	11.95	11.67	12.17	8.64	8.76	9.52	8.86	8.83	9.05	9.01	9.17	10.5	11.51	11.05	11.27	9.03	8.68	9.31	9.26	7.59	7.03	7.43	6.82	6.98	7.68	6.3	8.59	7.07	8.57	8.65	7.38	9.52	7.37	8.57
HORVU7Hr1G029780	0.03	0.08	0.03	0.05	0	0	0.01	0	0.01	0.04	0.02	0.01	0	0	0	0.01	0.01	0	0	0	0	0	0	0	0	0.02	0	0	0	0	0	0	0	0	0	0	0	0	0	0	0	0	0	0	0	0	0	0	0
HORVU7Hr1G029960	12.27	11.78	11.71	12.15	9.53	11.74	10.78	10.1	8.5	7.96	9.93	8.42	12.92	13.13	13.73	12.66	13.17	13.08	10.82	12.73	10.72	10.9	13.2	11.85	14.39	12.42	20.65	19.14	18.99	19.89	13.21	13.31	12.04	11.47	11.59	13.47	11.16	14.9	14.58	13.71	12.49	13.99	13.41	15.17	13.76	13.93	12.01	16.53	14.11
HORVU7Hr1G030310	13.16	12.29	13.21	13.25	14.23	14.77	14.55	13.8	11.43	10.76	10.94	11.64	22.39	23.42	20.6	21.46	20.5	21.29	22.18	24.19	22.06	23.4	26.27	26.64	26.55	27.21	29.03	27.99	29.33	28.3	25.67	23.79	24.05	25.04	32.85	33.01	32.51	29.74	31.54	31.22	30.99	32.97	32.97	30.24	29.14	29.38	27.65	30.06	30.02
HORVU7Hr1G031650	21.89	20.96	18.85	19.62	17.12	17.87	17.73	17.73	12.91	13.87	14.07	14.09	30.35	28.38	38.31	36.85	38.02	35.8	31.97	31.81	33.45	32.22	55.88	56.42	51.7	53.54	42.58	38.86	41.03	39.13	55.98	59.96	54.82	54.39	64.4	65.92	66.72	62.55	69.75	64.6	69.27	63.6	74.59	70.86	69.43	58.14	63.57	57.9	58.46
HORVU7Hr1G032110	0	0	0	0	0	0	0	0	0	0	0	0	0	0	0	0	0	0	0	0	0	0	0	0	0	0	0	0	0	0	0	0	0	0	0	0	0	0	0	0	0	0	0	0	0	0	0	0	0
HORVU7Hr1G032330	0.17	0.15	0.2	0.16	0.39	0.39	0.31	0.39	0.22	0.18	0.2	0.24	0.19	0.2	0.17	0.2	0.2	0.29	0.13	0.17	0.13	0.13	0.18	0.22	0.27	0.2	0.2	0.26	0.27	0.16	0.18	0.21	0.21	0.16	0.1	0.15	0.13	0.11	0.08	0.05	0.08	0.09	0.14	0.36	0.11	0.23	0.25	0.32	0.22
HORVU7Hr1G032340	1.47	1.96	1.32	1.99	2.5	2.23	3.04	2.17	1.38	1.49	1.46	1.32	1.25	1.1	1.51	0.93	1.06	1.16	0.98	0.9	0.87	0.74	1.13	1.25	1.14	1.39	2.14	2.22	1.88	1.77	1.05	1.06	0.6	0.55	1.01	1.26	0.74	0.87	1.32	1.28	1.15	1.02	1.33	0.96	1.21	1.64	1.31	2.15	1.72
HORVU7Hr1G035850	14.22	13.96	14.26	14.62	14.05	14.95	13.42	14.14	8.38	8.75	8.07	9.01	17.14	17.48	21.64	22.78	21.97	23.71	14.99	16.19	14.61	15.09	16.73	16.88	16.58	16.71	11.74	12.74	11.05	11.73	11.92	12.01	12.63	12.51	13.81	14.62	13.28	14.08	15.33	13.87	14.6	11.85	12.72	12.45	12.5	9.93	9.15	11.23	11.42
HORVU7Hr1G035970	0.05	0.05	0	0	0	0	0.03	0.03	0	0	0.03	0	0	0	0	0	0	0	0	0	0	0	0	0	0	0	0	0	0	0	0	0	0	0	0	0	0	0	0	0	0	0	0	0.08	0	0	0	0	0
HORVU7Hr1G035980	7.43	8.8	9.1	8.38	9.84	9.06	10.49	10	5.87	7.01	4.62	5.34	19.05	18.04	17.42	19.56	18.75	16.51	23.1	20.41	19.88	23.73	19.36	21.08	20.9	19.85	19.65	20.35	20.32	20.86	26.32	24.82	23.64	25.77	22.72	22.78	21.09	23.53	25.2	23.73	34.36	22.14	23.8	27.16	24.21	24.82	29.59	28.13	25.26
HORVU7Hr1G036410	0.84	0.6	1.17	0.46	0.9	0.69	0	1.15	0.09	0.31	0.28	0.27	0.7	1.52	0.71	1.66	1.02	0.6	0.17	0.65	0.82	0.96	1	0.5	0.47	0.71	0.52	0.43	0.34	1.11	0	0.12	0.78	0	0.48	0.08	0.56	0.66	0	0.5	0	0	0.27	0	0	0.25	0	0.51	0.41
HORVU7Hr1G036420	2.27	2.39	2.25	2.83	2.08	2.07	2.41	2.01	1.69	1.36	1.77	1.76	3.18	2.96	3.7	3.75	3.86	4.1	2.33	2.74	2.53	2.98	3.02	3.47	3.65	3.65	3.98	3.27	4.05	3.23	2.32	3.27	2.84	3.19	4.26	4.57	4.01	4.61	4.61	4.45	4.21	3.75	5.41	3.2	3.43	4.12	3.97	2.36	3.38
HORVU7Hr1G036430	0	0.66	0.09	0.28	0.32	0.64	0.11	0.52	0.11	0.23	0	0.34	0	0.47	0.12	0.37	0.58	0.59	0.33	0.22	0.11	0.11	0.33	0.33	0.22	0	0.31	0.52	0.4	0.3	0.66	0.34	0.33	0.44	0.11	0.34	0.24	0.36	0	0.35	0.7	0	0.32	0	0	0.28	0.28	0	0.27
HORVU7Hr1G036470	2.32	3.12	1.8	2.85	5.57	6.59	4.33	2.3	1.57	2.75	4.26	1.5	13.04	5.63	5.49	15.35	5.68	9.84	10.19	7.46	6.25	8.38	26.07	24.4	24	22.98	17.99	30.15	23.52	25.58	23.02	31.87	27.76	26.13	46.49	37.67	45.39	37.24	54.13	40.74	38.66	41.56	50.46	79.49	44.11	38.63	51.29	45.17	55.16
HORVU7Hr1G036500	0.3	0.47	0.38	0.25	0.3	0.29	0	0.01	0.09	0.33	0.4	0.16	1.19	1.1	0.6	0.63	0.35	0.64	0.96	1.85	0.98	1.01	6.01	4.21	4.97	6.44	4.16	3.69	3.02	4.34	4.42	5.21	4.03	3.8	7.79	8.32	8.52	8.38	8.29	10.44	7.73	7.57	7.4	5.83	6.4	6.41	4.53	3.76	5.16
HORVU7Hr1G037520	0.2	0.06	0.08	0.08	0.09	0.09	0.09	0	0.26	0.13	0.13	0.32	0.07	0.21	0.07	0.14	0.07	0	0.13	0.1	0.06	0.09	0.06	0.13	0.13	0.13	0.06	0.12	0.12	0.15	0.16	0.43	0.13	0.29	0.1	0.23	0.07	0.21	0.42	0.3	0.2	0.09	0.48	0.36	0.18	0.25	0.26	0.57	0.08
HORVU7Hr1G037530	0.04	0.12	0.07	0.06	0.1	0.05	0.03	0.1	0.05	0	0.11	0.06	0.05	0.03	0	0	0	0	0.07	0.03	0	0.03	0.08	0.03	0.02	0.02	0.09	0.13	0	0.1	0.03	0.05	0	0.1	0.06	0.1	0.13	0.1	0	0.15	0	0.07	0.22	0.12	0	0.06	0.06	0.12	0.06
HORVU7Hr1G037750	1.59	1.16	1.54	1.2	2.09	1.91	1.82	1.63	0.98	1.04	0.88	1.22	4.57	5	5.47	4.94	5.85	5.53	5.5	5.42	5.97	5.56	9.92	9.1	10.14	9.16	7.14	6.37	6.89	6.85	11.93	13	11.9	11.93	13.94	14.14	13.48	12.62	12.81	14.3	13.49	11.95	13.7	13.7	12.19	11.26	10.37	11.34	11.4
HORVU7Hr1G038000	0.08	0.12	0.17	0.07	0.03	0.03	0.05	0.08	0.19	0.14	0.14	0.26	0.03	0.12	0.13	0.04	0.09	0.15	0.07	0.07	0.06	0.05	0.15	0.09	0.1	0.09	0.16	0.03	0.15	0.14	0.11	0.1	0.04	0.25	0.02	0.03	0.09	0.11	0.18	0	0.06	0.07	0.08	0.1	0.07	0.04	0.12	0.07	0.24
HORVU7Hr1G038010	0	0	0	0.25	0	0	0	0	0	0	0	0	0	0	0	0	0	0	0	0	0	0	0	0	0	0	0	0	0	0	0	0	0	0	0	0	0	0	0	0	0	0	0	0	0	0	0	0	0
HORVU7Hr1G038460	1.23	0.98	1.22	1.41	1.64	1.19	1.9	0.98	1.57	1.5	1.28	1.45	1.05	1.42	1.38	1.53	1.68	1.71	2.19	1.44	1.61	1.41	1.37	1.06	1.06	1.35	1.51	1.28	1.4	1.44	1.24	1.26	1.24	1.43	1.01	0.91	1.03	1.29	0.93	1.2	1.09	1.09	0.81	1.37	1.04	0.83	1.01	1.1	0.73
HORVU7Hr1G038470	0.1	0.21	0.12	0	0.14	0.64	0.15	0.44	0.17	0.12	0.25	0.11	0.26	0.1	0.62	0.19	0.06	0.17	0.14	0	0.07	0.39	0	0.07	0.14	0.12	0	0.17	0.14	0	0.14	0.09	0	0.13	0.2	0.1	0.15	0	0.53	0	0	0	0.01	0	0	0.13	0.4	0.12	0.4
HORVU7Hr1G038650	51.74	51.7	52.89	53.19	51.76	49.37	50.91	50.13	48.09	48.83	48.25	48.88	61.3	59.04	61.98	63.34	62.13	64.35	72.82	71.61	71.29	72.25	67.37	65.25	68.83	67.21	66.19	66.75	65.43	66.58	69.84	70.82	71.42	71.27	74.1	71.9	72.33	72.51	70.75	69.23	70.95	63.81	64.39	63.98	61.71	72	70.6	70.31	72.67
HORVU7Hr1G039550	0	0	0	0	0	0	0	0	0	0	0	0	0	0	0	0	0	0	0	0	0	0	0	0	0	0	0	0	0	0	0	0	0	0	0.02	0.02	0	0	0	0	0	0	0	0	0	0	0	0	0
HORVU7Hr1G040440	0	0	0	0	0	0	0	0	0	0	0	0	0	0	0	0	0	0	0	0	0	0	0	0	0	0	0	0	0	0	0	0	0	0	0	0	0	0	0	0	0	0	0	0	0	0	0	0	0
HORVU7Hr1G040680	4.11	0	0	0.13	0.15	0	0.15	4.34	1.26	0	1.31	0	2.37	0	0	0	4.15	0.15	0.73	1.98	2.88	0.15	0.27	1.43	0.64	0.92	0.56	2.39	4.51	1.06	0.16	0.9	0	0.28	0	2.78	0	0.06	4.18	0	0	0.63	0.56	0.24	0	0	3.95	0	0
HORVU7Hr1G040690	4.96	4.45	4.32	4.86	8.87	9.12	9.2	8.77	3.23	3.51	3.04	3.28	8.04	7.77	9.72	10.26	10.93	11.29	12.07	11.19	10.96	11.04	8.69	9.53	9.41	9.25	12.05	12.7	12.14	12.59	7.79	8.62	8.42	8.05	4.38	4.31	4.05	4.57	4.37	4.95	4.35	6.7	6.93	6.45	8.46	4.61	5.28	5.03	5.21
HORVU7Hr1G041110	0.11	0.21	0.17	0.07	0.31	0.1	0.48	0.25	0.31	0.23	0.38	0.33	0.38	0.44	0.35	0.66	0.14	0.27	0.43	0.14	0.25	0.15	0.28	0.15	0.34	0.24	0.26	0.33	0.31	0.35	0.29	0.19	0.16	0.28	0.08	0.1	0.3	0	0.16	0.19	0.26	0.05	0.35	0.17	0.25	0.22	0.18	0.09	0.21
HORVU7Hr1G041260	0.98	1.24	0.93	1.14	1.11	1.81	0.93	1.1	0.42	0.61	0.24	0.51	0.97	0.9	0.68	0.81	1.04	1	0.69	0.66	0.44	0.48	0.83	0.89	0.63	0.38	0.64	0.8	1.12	1.05	0.75	0.75	0.99	0.45	2.16	2.25	1.69	2.06	3.59	2.42	3.76	3.17	3.54	1.96	3.28	0.52	0.84	1.48	1.26
HORVU7Hr1G041270	0	0	0	0	0	0	0	0	0	0	0	0	0	0	0	0	0	0	0	0	0	0	0	0	0	0	0	0	0	0	0	0	0	0	0	0	0	0	0	0	0	0	0	0	0	0	0	0	0
HORVU7Hr1G042120	103.34	105.85	101.78	103.8	123.25	124.27	121.41	124.25	146.69	143.25	144.19	142.63	227.98	226.76	220.97	222.8	222.97	227.2	184.22	189.49	187.26	186.02	150.46	152.37	145.18	147.97	165.82	169.29	167.42	167.06	144.97	144.78	143.17	143.76	67.55	67.55	67.49	68.77	70.95	73.21	70.43	85.75	86.7	83.52	89.21	91.14	94.33	90.36	92.42
HORVU7Hr1G042700	1.63	1.59	1.3	1.8	1.66	1.47	1.79	1.48	2.4	2.01	1.77	1.39	1.45	1.92	1.35	1.71	2.23	1.56	1.69	1.64	1.33	1.8	1.22	1.38	1.32	1.18	2.35	1.61	1.9	1.96	1.25	0.93	1.18	1.28	0.61	0.82	1.03	0.62	1.61	1.32	1.02	1.29	0.76	1.04	1.38	2.16	0.94	1.22	1.18
HORVU7Hr1G044240	7.22	7.4	7.09	6.91	8.1	7.47	8.28	7.94	9.36	9.14	9.2	8.88	8.6	8.57	8.53	8.84	8.28	8.14	8.97	9.21	9.2	8.86	10.15	10.46	11	9.92	10.62	10.93	11.15	10.59	12.55	12.86	12.11	13.08	15.59	14.6	15.3	15.99	16.78	15.49	14.61	14	13.43	13.82	13.41	14.53	14.31	13.87	13.64
HORVU7Hr1G045470	0.64	0.71	0.84	0.93	1.1	0.88	0.82	1.26	0.95	0.6	0.72	0.85	0.5	0.68	0.43	0.56	0.37	0.39	0.47	0.49	0.19	0.49	0.28	0.33	0.19	0.53	0.43	0.28	0.36	0.29	0.36	0.24	0.22	0.27	0.1	0.35	0.27	0.54	0.4	0.1	0.17	0.19	0.08	0.13	0.17	0.19	0.11	0.06	0.07
HORVU7Hr1G045510	0.2	0.27	0.29	0.16	0.27	0.22	0.21	0.14	0.24	0.14	0.18	0.14	0.1	0.13	0.1	0.13	0.1	0.1	0.16	0.11	0.13	0.09	0.04	0.06	0.09	0.03	0.02	0.08	0.04	0.02	0.01	0.03	0.03	0.04	0.04	0.03	0.04	0.09	0.07	0.04	0.22	0	0	0	0.04	0	0.04	0	0.03
HORVU7Hr1G045640	12.99	16.32	15.16	15.44	16.57	18.66	17.92	20.18	15.35	16.66	14.5	16.44	14.52	13.82	9.7	9.42	8.74	8.18	8.12	7.81	9.23	8.59	25.97	25.57	25.83	26.51	20.64	21.27	19.59	20.98	22.54	24.64	24.7	22.96	30.81	32.08	27.68	30.27	27.13	26.82	29.99	26.3	25.03	22.38	22.03	28.31	28.05	24.88	25.42
HORVU7Hr1G045920	0.58	0.2	0.32	0.19	0.23	0	0.34	0	0	0	0.45	1.2	0	0	0.28	0.28	0.66	1.07	0.27	0.24	0.23	0.23	0	0.26	0.23	0	0	0	0.29	0.22	0	0	0.23	0	0.64	0	0.52	0.94	0	0	0	0	0.47	0	0	0	0	0	0.39
HORVU7Hr1G045930	0	0	0	0	0	0	0	0.18	0	0	0	0	0	0	0	0	0	0	0	0	0	0	0	0	0	0	0	0	0	0	0	0	0	0	0	0	0	0	0	0	0	0	0	0	0	0	0	0	0
HORVU7Hr1G046350	1.7	1.51	2.08	1.88	2.49	2.21	2.55	2.42	1.68	1.93	1.62	1.34	2.46	3.05	2.12	2.8	2.2	2.55	3.36	3.05	2.22	2.63	2.42	2.11	1.9	2.44	2.79	2.89	3.46	2.86	2.95	2.63	2.58	2.99	2.28	2.27	2.31	1.98	2.03	2.11	2.32	2.61	1.84	3.19	3.23	3.81	1.72	3.44	2.17
HORVU7Hr1G047690	1.45	1.88	1.38	1.6	1.22	0.79	1.26	1.13	3.7	3.47	3.62	3.63	3.09	2.58	1.19	1.23	1.23	1.22	0.55	0.86	0.51	0.74	0.53	0.56	0.75	0.37	0.22	0.43	0.3	0.42	0.3	0.23	0.21	0.36	0.07	0.07	0.14	0.1	0	0.1	0	0	0	0	0	0.08	0.14	0	0
HORVU7Hr1G048110	26.67	27.45	27.4	24.35	29.2	28.21	29.58	31.5	30.02	27.73	30.6	34.99	26.03	30.32	23.48	26.51	27.36	27.43	22.66	26.08	26.41	24.79	20.6	21.21	22.5	22.36	20.15	18.85	18.22	19.7	19.57	18.5	18.18	20.48	14.68	14.72	16.81	19.68	18.91	18.04	14.01	13.94	17.73	20.02	16.97	22.41	19.27	18.62	19.47
HORVU7Hr1G048330	14.12	14.28	14.41	14.64	11.04	12.78	13.12	11.41	14.33	14.33	13.88	14.78	24.78	26.63	29.59	29.53	30.5	30.5	26.6	27.13	27.07	27.09	20.48	20.86	21.06	21.13	18.33	15.61	16.2	16.14	16.71	17.46	16.32	17.3	26.42	28.19	28.21	27.81	25.8	24.13	28.68	24.53	24.28	25.18	23.54	32.63	31.45	30.06	30.92
HORVU7Hr1G048350	0	0	0	0	0	0	0	0	0	0	0	0	0	0	0	0	0	0	0	0	0	0	0	0	0	0	0	0	0	0	0	0	0	0	0	0	0	0	0	0	0	0	0	0	0	0	0	0	0
HORVU7Hr1G048360	0.25	0	0.23	0.21	0	0	0	0	0.12	0.13	0.25	0	0.39	0.26	0	0.27	0.37	0	0.62	0	0.24	0.12	0	0.31	0.12	0	0.11	0.02	0.34	0.23	0	0	0.36	0.35	0.63	0.39	0	0.4	0.41	0.78	0	0.71	0	0.35	0	0.62	0.63	0.6	0.3
HORVU7Hr1G048400	0.35	0.2	0.31	0.55	0.09	0.35	0.26	0.43	0.32	0.14	0.27	0.18	0.14	0.39	0.44	0.45	0.48	0.63	0.18	0.14	0.18	0.27	0.5	0.14	0.13	0.18	0.38	0.26	0.25	0.29	0.18	0.23	0.22	0.23	0.09	0.23	0.29	0.14	0	0.14	0.29	0.13	0.54	0.38	0.39	0.12	0.24	0.57	0
HORVU7Hr1G048970	685.08	676.08	668.28	665.45	580.62	576.78	588.26	573.09	302.65	303.76	306.81	305.11	579.69	574.89	799.37	797.42	788.3	793.39	692.18	703.74	704.71	714.58	468.77	463.74	466.99	459.5	461.33	459.23	460.33	459.71	436.72	448	455.31	453.59	326.33	334.28	329.44	344.29	363.27	333.76	335.23	343.69	352.86	365.9	351.71	373.59	388.27	385.54	390.82
HORVU7Hr1G050000	11.67	10.77	11.25	11.5	12.14	12.36	11.98	13.79	10.27	10.96	10.25	10.73	14	14.04	13.58	14.26	13.22	13.84	14.8	15.38	14.5	14.99	13.66	14.09	15.26	14.72	16.37	17.96	17.3	17.52	14.46	14.54	15.13	14.71	13.65	13.64	13.33	13.13	13.38	14.02	13.65	12.48	12.4	12.19	14.28	13.67	14.93	12.87	14.02
HORVU7Hr1G051470	0.03	0.08	0	0.08	0.05	0.03	0.1	0.03	0.03	0.11	0.06	0.14	0.09	0.06	0	0.06	0.03	0.06	0.06	0.12	0.08	0.06	0.09	0.08	0.09	0.24	0.08	0.08	0.14	0.12	0.15	0.11	0.03	0.08	0.08	0.06	0.03	0.12	0.1	0	0.28	0.08	0.09	0.05	0.17	0	0.1	0	0.19
HORVU7Hr1G052030	0.78	0.61	0.69	1.01	0.7	0.75	0.96	0.88	0.56	0.62	0.7	0.73	0.55	0.63	0.41	0.75	0.76	0.47	1.13	0.72	0.77	1.11	0.25	0.38	0.3	0.42	0.7	0.56	0.51	0.34	0.48	0.41	0.22	0.38	0.68	0.3	0.58	0.34	0.23	0.54	0.79	0.55	1.14	0.71	0.5	0.98	0.74	0.36	0.59
HORVU7Hr1G052100	0	0	0	0	0	0	0	0	0	0	0	0	0	0	0	0	0	0	0	0	0	0	0	0	0	0	0	0	0	0	0	0	0	0	0	0	0	0	0	0	0	0	0	0	0	0	0	0	0
HORVU7Hr1G052120	0.1	0.11	0.19	0.09	0.09	0.12	0.01	0.13	0.06	0.14	0.17	0.06	0.15	0.08	0.13	0.19	0.18	0.14	0.04	0.08	0.1	0.12	0.13	0.11	0.12	0.06	0.26	0.24	0.21	0.09	0.16	0.09	0.11	0.17	0.17	0.19	0.1	0.1	0.25	0	0.2	0.23	0.18	0.17	0.19	0	0.21	0.16	0.08
HORVU7Hr1G054000	0.35	0.24	0.28	0.27	0.1	0.05	0.14	0.11	0.5	0.58	0.45	0.46	0.2	0.16	0.09	0.17	0.17	0.02	0.28	0.21	0.23	0.27	0.15	0.11	0.12	0.19	0.08	0.11	0.07	0.11	0.23	0.32	0.35	0.27	0.17	0.23	0.2	0.24	0.87	0.39	0.12	0.1	0.45	0.75	0.21	0.29	0.2	0.39	0.57
HORVU7Hr1G058490	66.96	77.75	72.81	75.31	77.79	83.4	83.28	82.15	67.93	75.31	75.42	72.53	112.27	115.02	90.18	90.15	93.09	85.62	89.02	95.64	91.43	91.53	80.07	73.17	82.46	84.91	89.8	86.42	92.78	80.05	68.11	79.87	76.25	76.55	63.61	63.88	61.57	62.31	68.91	75.46	49.41	55.63	58.7	49.68	43.53	60.72	43.59	69.79	63.08
HORVU7Hr1G058500	10.85	10.78	9.75	10.9	10.77	11.35	10.07	11.14	8.89	9.19	9.27	9.44	8.76	9.69	8.55	9.13	8.42	8.94	9.38	9.19	8.97	9.31	13.81	12.91	13.35	13.62	12.24	11.55	12.08	12.42	10.65	11.87	11.14	11.8	17.66	17.82	17.75	19.01	17.56	18.76	18.6	20.95	19.3	18.71	17.51	15.73	18.41	16.35	17.1
HORVU7Hr1G058540	0.23	0.71	0	0.23	0.28	0	0	0.27	0	0	0	0	0.6	0	0.31	0	0.3	0.62	0.29	0	0	0	0.56	0.29	0	0	0.29	0.54	0	0	0.58	0.29	0.28	0	0	0.3	0.32	0	0	0	0	0	0	0	0.8	0	0	0	0.67
HORVU7Hr1G058560	0	0	0	0	0	0	0	0	0	0	0	0	0	0	0	0	0	0	0	0	0	0	0	0	0	0	0	0	0	0	0	0	0	0	0	0	0	0	0	0	0	0	0	0	0	0	0	0	0
HORVU7Hr1G058580	20	20.15	19.47	19.06	14.38	14.03	14.09	13.69	27.19	27.57	27.47	28.89	13.37	13.29	11.12	10.09	10.76	10.72	8.03	8.46	8.01	7.92	9.98	10.95	9.6	9.93	8.91	8.47	9.34	8.76	10.41	11.01	10.58	9.96	7.17	7.74	7.5	7.28	7.59	7.86	6.76	7.12	7.04	8.04	7.75	7.44	6.59	7.55	7.25
HORVU7Hr1G060070	0.45	0.29	0.5	0.37	0.74	0.47	0.28	0.37	0.16	0.32	0.25	0.39	0.02	0.13	0.15	0.19	0.3	0.27	0.13	0.24	0.12	0.26	0.06	0.03	0.11	0.09	0.14	0	0.06	0.11	0.1	0.09	0	0.06	0.02	0	0.04	0.21	0	0.31	0	0.13	0.2	0	0.1	0	0	0.16	0
HORVU7Hr1G061990	7.19	6.46	7.88	6.51	7.45	6.65	7.78	7.73	9.64	10.29	9.84	9.1	5.71	7.14	5.36	4.17	6.02	5.17	4.47	4.74	4.16	4.74	3.5	3.98	4.49	3.86	2.89	4.23	3.37	4.3	4.14	3.15	4.36	4.14	3.79	3.99	3.78	2.56	3.77	3.13	2.96	2.85	2.76	3.73	3.63	3.76	5.3	4.85	4.3
HORVU7Hr1G062900	1.01	0	0	0.51	0.63	0.64	0	0	0	0	0	0	1.34	0.68	0.7	0	0	1.41	0	0	1.26	0	1.88	1.27	0.62	1.89	0	1.8	1.73	0	0	0	0.63	1.25	0	0	0	0	2.19	0	0	0	1.83	0	0	4.39	0	1.42	0
HORVU7Hr1G063720	10.18	11.41	10.13	11.9	10.87	9.54	9.47	9.62	14.95	14.65	15.63	14.25	13.33	11.51	7.09	8.49	8.22	8.09	8.07	8.04	7.71	7.25	8.85	9.31	9.56	9.01	8.1	11.11	7.82	10.34	10.52	8.62	10.73	10.23	8.77	9.3	8.68	8.14	9.53	9.5	8.87	8.66	6.93	7.49	8.69	11.36	7.82	9.77	9.06
HORVU7Hr1G063750	0	0.2	0.26	0.13	0	0.08	0.07	0	0.08	0.24	0.15	0.16	0	0	0.25	0.17	0.16	0	0.08	0.08	0	0	0.39	0.31	0.15	0.23	0.21	0.15	0.28	0.14	0.47	0	0	0.15	0.32	0.08	0.17	0	0.28	0	0	0	0.68	0	0.22	0	0	0	0
HORVU7Hr1G064110	5.81	5.64	5.14	6.44	5.15	5.83	4.5	5.31	6	5.91	5.67	4.7	3.64	4.35	4.28	4.39	3.86	4.72	2.67	3.35	2.99	2.97	2.28	1.73	1.78	1.64	3.52	3.9	2.98	3.42	2.72	2.33	1.94	1.51	2.07	1.61	2.26	2.48	2.35	1.8	1.44	1.21	1.11	1.89	1.95	2.23	2.19	3.29	3.07
HORVU7Hr1G064340	23.71	24.89	22.95	25.58	24.8	26.42	26.02	25.53	22.34	20.82	21.6	20.59	30.5	31.54	29.68	29.41	30.65	29.19	32.28	31.72	33.24	32.36	35.76	34.29	34.46	35.19	34.83	36.78	34.88	34.28	35.87	32.88	33	32.43	39.09	38.69	38.48	36.41	37.3	36.62	32.68	32.75	34.85	36.11	35.03	36.63	35.5	34.75	34.43
HORVU7Hr1G065200	59.41	58.73	60.82	60.01	56.19	56.28	56.35	57.22	69.27	70.15	67.92	66.43	47.03	49.98	48.1	46.22	49.67	47.35	46.27	46.01	44.33	43.38	32.69	34.2	36.58	34.61	34.29	33.53	34.89	32.47	37.23	39.27	37.45	40.52	29.1	27.72	27.6	28.56	25.16	27.13	28.69	26.99	28.83	31.32	26.67	33.98	29.09	29.11	29.61
HORVU7Hr1G065240	9.42	9.86	10.38	9.6	10.72	10.23	10.23	10.77	8.67	9.3	9.51	9.39	10.14	9	9.08	8.61	9.49	9.16	9.09	8.88	8.72	9.33	10.15	10.31	10.86	10.06	10.73	10.76	10.54	10.5	10.6	9.72	10.54	9.78	10.67	11.3	11.03	12.37	11.93	10.18	11.42	10.84	11.99	11.13	11.93	12.32	12.12	11.46	12.86
HORVU7Hr1G066170	52.55	51.61	47.6	51.19	34.69	33.42	31.25	33.98	59.77	55.6	60.15	53.19	32.7	30.79	37.25	35.11	39.19	37.56	23.18	25.88	23.27	24.53	22.11	20.48	21.69	20.98	23.12	22.45	20.9	23.16	21.65	22.81	20.45	22.86	21.44	19.51	19.32	21.07	19.95	20.01	20.96	19.71	24.87	19.82	21.5	21.76	22.62	22.48	24.2
HORVU7Hr1G066380	3.51	3.33	2.82	3.08	3.15	3.26	3	2.75	2.85	3.02	2.72	2.38	3.03	3.42	3	2.78	3.09	3.14	2.96	2.86	2.94	3.55	2.97	3.37	2.82	2.97	3.06	3.35	3.37	3.16	3.18	3.28	3.47	3.02	3.04	3.05	2.63	2.54	3.19	2.6	2.68	2.92	2.76	3.14	2.88	2.87	3.24	3.65	2.85
HORVU7Hr1G066570	5.96	6.07	5.59	4.86	5.02	5.02	6.17	5.63	6.32	6.38	6.43	7.54	6.58	4.69	10.74	11.91	10.76	10.12	9.27	9.29	9.1	9.79	9.71	8.77	8.72	8.95	6.82	6.33	6.29	5.97	8.73	9.58	8.09	9.11	8.64	10.23	8.67	9.2	7.93	9.19	9.7	7.73	9.24	7.92	8.17	5.18	5.79	6.69	6.24
HORVU7Hr1G071110	0	0	0	0	0	0	0	0	0	0	0	0	0	0	0	0	0	0	0	0	0	0	0	0	0	0	0	0	0	0	0	0	0	0	0	0	0	0	0	0	0	0	0	0	0	0	0	0	0
HORVU7Hr1G072200	24.25	22.99	23.56	25.08	25.9	27.17	28.83	26.56	20.83	23.72	21.64	22.24	33	27.56	25.96	29.15	27.6	27.55	29.04	30.93	26.13	28.94	32.17	31.41	35.08	32.33	33.03	32.39	33.59	35.05	31.85	31.09	30.34	27.87	38.85	38.06	38.01	43.34	37.85	36.27	34.22	39.12	38.76	30.47	35.84	33.23	36.83	33.59	37.76
HORVU7Hr1G072320	16.95	16.87	16.95	17.25	16.59	17.73	17.22	16.62	18.71	18.12	18.19	19.03	16.27	15.52	16.25	15.96	15.23	14.73	14.47	15.71	14.81	14.64	15.8	16.15	14.28	15.68	18.51	17.28	16.66	18.01	17.51	17.87	18.35	16.96	14.41	14.42	14.54	15.01	15.08	14.59	15.06	14.88	15.25	13.67	15.73	17.32	17.08	16.4	16.83
HORVU7Hr1G072330	0	0	0	0	0	0	0	0	0	0	0	0	0	0	0	0	0	0	0	0	0	0	0	0	0	0	0	0	0	0	0	0	0	0	0	0	0	0	0	0	0	0	0	0	0	0	0	0	0
HORVU7Hr1G073300	0.75	0.88	0.56	0.74	0.85	0.42	0.67	0.63	0.72	1.13	1.06	0.76	0.95	0.91	0.85	0.82	1.35	0.55	0.89	0.63	1.04	0.92	1.5	1.53	1.09	1.82	1.93	1.85	1.77	2.09	2.05	2.32	2.17	1.98	2.02	1.88	1.7	3.03	1.69	1.34	1.58	1.55	2.89	3.12	1.87	3.05	2.61	3.55	2.98
HORVU7Hr1G073370	18.58	16.63	16.27	17.44	12.05	13.04	11.9	11.97	18.07	18.44	18.11	19.53	21.77	22.06	10.22	12.01	10.85	10.63	9.78	9.16	9.3	9.69	9.49	8.95	9.49	10.6	11.8	12.46	12.33	12.95	8.29	8.87	8.61	8.35	8.47	9.71	9.88	8.53	11.44	7.09	7.35	11.26	8.91	8.11	9.18	9.06	9.47	10.31	10.23
HORVU7Hr1G074380	8.4	8.48	9.35	9.29	8.11	9.92	9.94	8.86	8.78	10.2	9.34	8.54	8.32	8.52	7.41	6.39	7.33	8.48	8.74	7.92	7.43	7.93	8.56	6.58	6.49	6.89	6.99	7.98	7.21	8.71	7.01	8.71	7.12	6.91	6.5	6.33	6.64	6.11	5.52	6.38	7.48	5.81	8.33	6.22	6.17	7.6	8.6	7	8.37
HORVU7Hr1G075060	0.6	0.45	0.46	0.43	0.32	0.39	0.46	0.6	2.13	1.82	1.83	1.88	0.38	0.35	0.26	0.36	0.26	0.29	0.4	0.29	0.43	0.19	0.15	0.2	0.18	0.22	0.28	0.36	0.28	0.31	0.16	0.17	0.16	0.07	0.02	0.03	0.04	0.17	0	0.07	0	0	0.15	0.07	0.22	0.07	0	0.08	0
HORVU7Hr1G075370	14.66	14.84	15.17	13.43	11.43	11.91	12.26	11.7	12.46	12.05	12.13	12.24	11.29	12.3	10.06	10.59	10.44	11.05	10.08	9.35	10.09	9.32	11.69	11.06	10.94	11.55	17.95	18.04	19.23	17.35	14.19	14.22	13.13	14.12	12.32	12.26	11.67	14.91	12.31	13.26	13.46	14.13	13.42	14.48	14.05	14.29	15.21	15.6	13.76
ENSRNA049488834	0	0	0	0	0	0	0	0	0	0	0	0	0	0	0	0	0	0	0	0	0	0	0	0	0	0	0	0	0	0	0	0	0	0	0	0	0	0	0	0	0	0	0	0	0	0	0	0	0
HORVU7Hr1G076300	83.21	82.33	80.65	73.33	92.51	96.62	104.54	95.27	95.7	97.93	98.54	97.77	130.69	125.27	108.42	99.7	105.26	107.87	100.09	104.35	101.93	100.65	115.79	112.59	112.72	121.46	104.43	112.9	106.48	109.07	95.78	100	103.02	93.38	88.22	85.82	89.45	92.13	91.75	88.24	90.68	75.21	84.77	84.6	88.61	87.9	90.58	94.62	92.43
HORVU7Hr1G076310	3.19	3.41	3.55	2.81	7.14	8.76	6.98	7.69	3.43	3.35	3.62	3.92	7.14	6.2	4.98	4.59	4.35	4.09	3.38	3.04	2.84	2.85	4.76	5.26	5.98	6.58	4.92	4.44	4.17	4.1	4.43	5.6	4.4	4.58	5.5	5.51	6.43	4.87	4.91	6.34	6.14	5.2	4.52	4.06	5.39	6.79	8.33	7.28	5.12
HORVU7Hr1G077000	6.84	6.7	6.88	6.72	7.53	7.95	7.9	7.96	6.65	7.57	7.13	6.4	9.42	9.21	8.45	7.89	7.46	7.8	7.79	7.57	7.77	7.51	10.82	10.16	10.02	9.6	9.67	9.77	9.54	9.98	8.77	9.1	9.61	9.21	9.35	9.3	8.8	8.83	10.23	8.95	8.28	9.47	8.92	10.2	8.04	8.83	10.05	9.1	9.05
HORVU7Hr1G077060	0	0	0.01	0.01	0	0	0	0	0	0	0	0	0	0	0.04	0	0	0	0	0	0	0	0	0	0	0	0	0.01	0	0	0	0	0	0	0	0	0.01	0.03	0	0	0	0	0	0	0	0	0	0.07	0.12
HORVU7Hr1G077560	19.22	19.03	19.91	19.55	19.9	22.06	20.64	21.47	14.73	14.69	15.92	14.51	22.56	22.04	21.77	19.68	21.08	19.38	22.31	21.02	21.94	22.8	20.77	20.63	22.25	21.95	23.07	20.59	21.33	22.5	21.36	20.85	20.86	21.49	24.07	22.75	24.53	25.39	25.07	23.03	22	22.25	20.78	20.32	19.72	21.61	24.14	23.89	22.29
HORVU7Hr1G077710	30.73	30.79	30.97	31.37	32.81	31.47	32.11	32.62	19.71	19.47	20.06	19.04	64.18	64.72	61.09	60.37	60.24	59.92	73.5	73.42	72.55	73.17	124.34	123.12	125.18	123.73	117.41	116.37	114.22	116.6	121.23	120.61	118.55	121.58	165.38	162.66	163.41	161.01	165.03	158.88	163.34	156.35	159.31	156.3	160.41	144.55	145.39	145.54	145.16
HORVU7Hr1G077720	0.7	0.5	0.88	0.25	1.15	0.6	0.15	1.15	0	0.44	0	1.1	0.5	0.54	1.9	0.7	1.04	1.03	0.48	0.69	0.81	0.08	2.02	2.35	2.46	2.04	1.85	2.94	2.47	1.57	1.67	0.93	1.9	1.9	3.32	3.09	3.99	1.27	4.73	2.4	2.66	1.67	1.53	2.59	0.9	2.1	3.62	1.01	1.41
HORVU7Hr1G077730	0.63	0.79	0.97	0.55	0.12	0.64	0.2	0.43	0.84	0.31	0.4	0.54	0.73	0.53	1.03	0.57	0.25	1.17	0.26	1.23	0.93	0.48	1.79	1.38	0.79	2.3	2.28	0.96	1.45	1.57	2.86	0.76	1.83	1.97	1.47	1.62	2.86	1.25	2.19	1.52	1.13	2.3	1.98	3.54	1.03	2.04	3.62	2.78	2
HORVU7Hr1G078710	0.44	0.4	0.41	0.29	0.27	0.36	0.35	0.32	0.29	0.26	0.21	0.24	0.36	0.66	0.3	0.48	0.37	0.39	0.39	0.36	0.43	0.19	0.4	0.17	0.22	0.28	0.6	0.61	0.45	0.49	0.26	0.1	0.3	0.39	0.3	0.28	0.52	0.19	0.46	0.44	0.35	0.13	0.17	0.52	0.3	0.29	0.15	0.43	0.25
HORVU7Hr1G078700	0	0	0	0	0	0	0	0	0	0	0.12	0.01	0	0	0	0.1	0	0	0.04	0	0	0.04	0	0	0.02	0	0.04	0	0	0	0	0	0	0	0	0	0	0	0.07	0	0.07	0.13	0.07	0	0	0	0.06	0	0.06
HORVU7Hr1G078870	7.93	8.62	8.92	9.03	7.49	7.83	8.17	7.46	9.08	9.93	9.72	9.39	8.33	7.53	7.39	6.96	6.99	6.94	7.18	6.86	6.72	6.81	7.35	7.48	8.07	8.36	7.41	7.94	8.24	7.77	7.8	7.69	8.05	8.3	8.26	7.94	8.15	9.31	9.29	8.15	8.43	7.82	8.86	6.87	8.46	8.95	9.47	9.39	8.82
HORVU7Hr1G078890	3.25	4.86	3.54	3.94	3.78	4.1	4.67	4.16	5.06	3.92	4.47	5.29	6.37	4.54	3.56	5.92	3.59	3.89	3.3	3.9	3.66	3.97	3.54	2.42	2.23	2.15	3.19	2.64	2.5	3.47	4.22	3.03	3.35	3.18	2.5	2.51	2.74	2.39	2.25	2.59	2.87	3.44	1.84	1.46	3.59	4.99	2.95	4.88	2.43
HORVU7Hr1G079650	3.09	2.59	2.78	2.52	1.21	1.66	2.36	1.46	1.23	1.19	0.94	0.57	4.12	2.75	6.13	6.64	8.42	7.51	12.07	12.42	10.71	11.6	28.86	29.21	27.38	29.12	16.73	18.84	19.85	18.54	30.87	32.24	31.24	30.73	39.55	41.66	37.34	42.37	39.43	36.4	35.8	57.91	53.21	52.9	45.83	36.94	35.54	36.55	37.17
HORVU7Hr1G080360	0	0	0	0	0	0	0	0	0	0	0	0	0	0	0	0.03	0	0	0	0	0	0	0	0	0	0	0	0.13	0	0	0	0	0	0	0	0	0	0	0	0	0	0	0	0	0	0	0	0	0
HORVU7Hr1G080800	401.91	450.89	385.34	292.14	181.78	184.06	186.47	187.74	142.88	147.81	145.15	147.34	273.71	278.43	220.1	216.45	217.34	218.26	225.54	230.57	225.7	225.97	285.94	277.91	283.71	282.98	308.65	312.53	312.24	318.01	255.32	254.07	254.25	259.39	330.91	323	331.77	317.69	335.72	329.31	341.63	318.16	557.55	390.37	624.47	436.95	387.87	327.89	361.47
HORVU7Hr1G080990	69.8	68.51	69.2	70.98	57.51	57.59	57.69	54.63	90.04	82.69	83.87	86.9	47.66	44.62	35.36	34.82	31.91	35.69	27.57	29.37	29.97	28.66	30.61	33.13	34.95	29.48	33.89	34.07	34.37	34.37	29.07	31.01	31.63	30.46	27.44	26.65	26.19	23.46	31.58	23.54	30.14	28.9	26.9	23.31	25.65	28.86	26.36	30.54	28.67
HORVU7Hr1G081620	0	0.85	0	0.3	0	0.17	0.51	0	0	0	0	0	0.39	0.2	0	0	0.25	1.05	0	0	0.35	0.54	0	0.53	0.34	0.52	0.3	0.17	0	0.81	0.33	0.17	0.43	0	0.18	0	0	0	0	1.12	0	0	0	0.49	0	0.43	0	0	0.43
HORVU7Hr1G082360	0.06	0.15	0.13	0.07	0.14	0.1	0.14	0.14	0.07	0.05	0.09	0.2	0.44	0.16	0.21	0.21	0.11	0.19	0.17	0.26	0.07	0.21	0.39	0.24	0.25	0.3	0.3	0.22	0.14	0.35	0.26	0.29	0.24	0.26	0.28	0.17	0.21	0.17	0.23	0.2	0.34	0.31	0.32	0.37	0.25	0.17	0.23	0.38	0.06
HORVU7Hr1G083610	1.04	1.34	1.43	1.3	2.43	2.33	2.23	1.86	0.63	0.84	0.6	0.4	0.73	0.38	1.06	0.64	1.08	1.25	1.1	1	0.74	1.1	0.46	0.55	0.32	0.44	0.8	0.99	1.16	1.07	0.46	0.56	0.48	0.3	0.52	0.59	0.55	0.97	0.1	0.66	0.67	0.97	0.71	0.78	0.78	0.08	0.48	0.85	0.39
HORVU7Hr1G084490	0	0.01	0.02	0	0.02	0	0	0	0	0.01	0	0	0	0	0	0	0	0.01	0	0.01	0.02	0	0	0	0	0	0.01	0.01	0.01	0.01	0.01	0	0	0	0	0	0	0	0	0	0	0	0	0	0	0	0	0	0
HORVU7Hr1G085670	0	0	0	0	0	0	0	0	0	0	0	0	0	0	0	0	0	0	0	0	0	0	0	0	0	0	0	0	0	0	0	0	0	0	0	0	0	0	0	0	0	0	0	0	0	0	0	0	0
HORVU7Hr1G087590	8.75	8.31	8.85	8.46	10.96	10.69	10.86	10.46	8.66	9.23	8.55	8.73	12.08	12.91	9.53	9.06	9.53	9.19	9	8.48	9.2	9.32	10.84	10.64	10.9	11.04	17.54	18.27	18.07	17.77	11.62	11.77	11.81	11.07	9.86	9.47	9.9	8.49	10.13	10.18	9.72	8.86	9.54	10.04	9.55	12.74	10.68	11.3	11.19
HORVU7Hr1G087800	0.07	0.06	0.33	0.23	0.13	0.21	0.18	0.28	0.25	0.12	0.11	0.09	0.1	0.32	0.06	0	0.18	0.02	0.05	0.04	0.41	0.02	0.75	0.56	0.41	1.35	0.36	0.24	0.68	0.31	0.9	0.57	0.7	0.58	1.51	1.76	1.39	1.01	1.71	1.07	1.13	1.37	0.89	1.51	1.59	1.06	2.04	1	0.91
HORVU7Hr1G087810	32.06	32.18	29.4	31.59	22.38	23.85	22.9	22.46	30.19	29.35	28.05	30.21	30.18	30.17	26.72	25.83	23.59	25.54	26.04	24.6	22.52	24.01	38.27	40.59	38.56	38.92	37.98	38.01	37.67	35.61	37.59	38.61	34.95	34.53	56.86	56.26	55.24	55.3	58.82	55.92	53.59	63.43	54.05	56.72	54.71	47.71	48.09	46.81	48.68
ENSRNA049489204	0	0	0	0	0	0	0	0	0	0	0	0	0	0	0	0	0	0	0	0	0	0	0	0	0	0	0	0	0	0	0	0	0	0	0	0	0	0	0	0	0	0	0	0	0	0	0	0	0
HORVU7Hr1G088750	1.09	1.19	0.86	0.71	0.15	0.31	0.05	0.3	2.49	2.73	2.32	2.18	0.31	0.17	0.2	0.18	0.22	0.2	0.18	0.24	0.26	0.24	0.08	0.27	0.16	0.05	0.25	0.22	0.22	0.34	0.05	0.17	0.11	0.16	0.03	0	0.06	0	0	0.08	0	0.08	0.08	0	0	0.14	0	0.14	0.07
HORVU7Hr1G089280	2.19	2.28	2.12	2.13	2.22	2.06	2.29	2.22	1.61	2.2	2.18	2.02	2.26	2.6	2.41	2.6	2.33	2.87	2.81	2.75	3.25	3.09	2.42	2.12	2.81	2.4	2.51	2.77	2.87	2.59	2.54	2.8	2.31	2.99	2.36	2.39	2.09	2.4	2.03	2.4	1.91	2.94	2.96	2.09	2.39	2.86	1.75	2.3	1.81
HORVU7Hr1G089850	75.07	75.91	76.34	76.48	46.17	45.88	45.55	44.66	89.42	92.91	90.21	93.28	29.98	30.03	29.51	31.07	30.85	30.82	24.7	24.54	25.31	25.09	9.74	11.46	11.12	10.12	14.31	14.42	14.18	14.93	11.95	12.19	11.18	11.73	2.74	2.78	2.27	3.24	2.86	2.61	3.1	2.43	2.77	2.48	2.32	2.47	2.28	2.49	2.56
HORVU7Hr1G090240	77.39	76.62	78.08	78.51	67.4	67.67	66.81	68.58	56.8	57.03	56.82	56.83	57.23	59.46	84.07	83.35	86.06	82.08	100.01	100.26	98.08	99.23	54.96	53.46	55.07	53.72	57.34	56.26	55.97	55.1	64.58	64.37	65.02	64.92	42.15	41.35	40.95	42.59	40.17	40.63	41.96	62.52	62.75	59.25	59.61	49.94	47.71	50.12	46.94
HORVU7Hr1G091560	3.49	4.32	3.68	4.02	1.29	2.07	2.19	2.13	5.4	5.01	5.35	6.39	1.83	1.81	1.96	1.66	1.59	1.57	0.96	1.3	1.09	1.17	1.68	2.14	1.98	1.42	1.91	1.37	1.08	1.35	1.72	1.72	1.95	1.77	1.74	1.56	2.03	1.38	2.72	3.19	1.49	2.13	2.48	3.17	2.91	2.4	1.98	1.42	2.07
HORVU7Hr1G091570	0.13	0.1	0.14	0.08	0.07	0.05	0.06	0.08	0.2	0.11	0.1	0.14	0.19	0.05	0.07	0.04	0.03	0.1	0.06	0.06	0.07	0.04	0.1	0.03	0.05	0.09	0.04	0.07	0.03	0.06	0.06	0.05	0.05	0.03	0.08	0.1	0.12	0.04	0	0.08	0.08	0.12	0.04	0.04	0	0.07	0.14	0.1	0.1
HORVU7Hr1G091580	70.46	75.9	73.09	70.01	52.82	57.34	54.17	51.79	82.72	77.43	82.78	79.53	47.01	49.05	46.11	45.14	44.82	46.99	35.85	35.3	39.23	37.38	39.84	39.48	38.55	37.23	39.85	37.39	42.58	38.04	35.24	37.86	40.65	36.39	45.97	41.31	41.27	46.91	42.67	47.6	48.76	41.52	38.4	40.8	41.99	37.23	40.4	37.29	44.68
HORVU7Hr1G091700	2.4	1.98	2.32	2.44	2.43	1.81	2.28	2.09	1.69	2.53	2.05	2.03	1.42	2.11	1.59	1.76	1.63	1.63	1.73	1.66	1.85	1.67	0.92	0.85	0.87	1.24	1.76	2.08	1.87	1.79	1.28	1.25	1.46	0.96	0.86	0.75	0.79	1.01	1.24	0.93	1.59	0.92	1.25	0.81	0.86	1.16	0.78	1.02	1.33
HORVU7Hr1G092080	5.97	5.44	6.35	6.35	8.2	7.37	7.89	7.85	5.54	5.86	5.77	6.04	7.66	9.28	9.18	9.08	8.34	8.22	8.52	9.05	8.66	8.37	8.27	8.13	8.59	9.41	10.57	10.17	9.42	10.07	8.46	8.86	7.83	9.15	8.45	7.71	7.44	8.13	9.39	7.14	8.02	4.6	7.43	8.72	9.49	8.58	8	8.51	8.75
HORVU7Hr1G093120	54.26	57.77	55.09	57.1	45.99	50.71	52.51	52	53.05	53.45	57.89	57.59	110.11	110.04	76.08	75.23	75.03	71.85	57.91	58.99	55.79	59.68	85.98	87.4	88.67	83.08	70.4	72.55	72.13	71.22	79.97	79.81	77.67	80.64	113.19	117.49	116.9	117.24	117.53	120.41	114.33	104.51	99.56	97.65	97.19	105.82	105.61	103.69	112.08
HORVU7Hr1G093670	0	0	0	0	0	0	0	0	0	0	0	0	0	0	0	0	0	0	0	0	0	0	0	0	0	0	0	0	0	0	0	0	0	0	0	0	0	0	0	0	0	0	0	0	0	0	0	0	0
HORVU7Hr1G093790	0.08	0.2	0.09	0.1	0.24	0.37	0.21	0.29	0.38	0.24	0.17	0.18	0.31	0.19	0.32	0.2	0.21	0.3	0.23	0.16	0.42	0.25	0.11	0.14	0.09	0.26	0.83	0.3	0.64	0.94	0.14	0.12	0.28	0.26	0.15	0.11	0.19	0.3	0.1	0.04	0.62	0.36	0.27	0.17	0.38	0.38	0.1	0.61	0.08
HORVU7Hr1G095680	15.33	15.83	15.82	16.12	17.82	17.67	18.76	16.35	17.98	18.14	18.54	18.33	20.37	21.88	19.43	19.73	19.52	20.41	19.15	18.41	18.29	17.85	14.65	14.65	15	14.71	15.8	15.7	15.8	16.56	14.84	14.49	14.84	15	13.11	13.14	12.68	12.56	11.62	12.46	11.3	11.78	12.4	12.04	11.34	14.69	13.58	12.47	12.3
HORVU7Hr1G095920	2.16	1.59	2.3	1.86	0.71	1.14	0.84	0.88	1.35	1.4	1.5	1.09	1.17	0.65	0.61	0.93	0.67	0.68	0.52	0.51	0.41	0.46	0.78	0.51	0.68	0.81	0.84	0.73	0.8	1.03	0.34	0.56	0.36	0.45	0.38	0.21	0.36	0.43	0.15	0.62	0.43	0.33	0.33	0.33	0.62	0.4	0.36	0.28	0.21
HORVU7Hr1G096930	3.66	3.38	3.07	3.17	3.23	2.86	2.81	3.14	2.93	2.57	2.8	2.73	1.85	1.73	2.2	2.12	2.47	2.3	1.86	2.03	1.96	1.94	1.73	1.65	1.37	1.35	2.05	1.96	1.98	1.87	1.41	1.54	1.45	1.71	1.21	1.1	1.19	1.09	1.27	1.06	1.05	1.26	1.11	0.97	1.36	1.51	1.47	2.07	1.75
HORVU7Hr1G096970	7.27	6.79	7.91	6.86	4.01	3.46	3.55	3.64	8.78	10.15	8.38	7.89	1.99	2.23	2.04	1.68	1.54	1.24	1.33	1.51	1.88	1.37	1.08	1.01	0.9	1.13	0.91	0.71	1.34	1.15	1.01	0.92	0.92	0.72	1.23	1.06	0.93	0.41	0.3	1.12	1.15	1.33	0.37	0.83	0.98	1.01	0.75	0.8	0.52
HORVU7Hr1G097270	1.45	1.66	1.49	1.76	4.18	3.96	4.27	4.28	1.7	1.78	2.12	1.93	25.18	24.55	5.61	4.92	5.19	5.65	1.7	1.8	2.28	2.27	5.31	5.51	5.17	5.59	4.91	5	5.16	5	2.63	2.76	2.16	2.05	2.65	2.75	2.55	2.64	3.26	2.31	2.87	15.42	16.65	15.83	15.03	3.87	4.85	5.01	4.07
HORVU7Hr1G097350	4.13	4.89	4.5	4.79	5.57	5.56	4.56	5.85	3.21	2.67	3	2.73	13.83	14.81	8.93	10.43	8.43	9.73	16.18	16.87	18.06	16.13	14.33	14.89	14.61	15.23	14.27	15.81	13.92	15.29	17.67	17.52	17.34	16.78	14.41	15.83	15.62	13.47	15	15.84	13.89	17.81	18.15	18.47	18.49	12.05	12.81	11.84	13.07
HORVU7Hr1G098510	54.5	56.38	58.48	56.31	45.23	46.55	44.1	44.8	70.11	75.12	69.03	71.23	22.75	21.16	20.71	22.87	22.03	22.15	18.8	19.83	20.06	20.68	12.43	11.36	12.06	11.67	18.07	16.55	18.71	17.15	11.47	13.26	11.77	12.46	9.91	10.11	9.24	10.59	10.55	9.16	11.56	12.97	9.38	11.51	9.36	9.16	9.78	8.96	7.95
HORVU7Hr1G098550	5.29	4.43	4.15	4.47	3.27	3.04	3.01	3.25	10.75	11.98	11.92	11.06	0.19	0.49	0.49	0.59	0.52	0.68	0.35	0.14	0.23	0.23	0.03	0.14	0.03	0.21	0.36	0.53	0.53	0.34	0.13	0.05	0.07	0.1	0	0	0	0	0	0	0	0	0	0.03	0	0	0	0	0
HORVU7Hr1G098950	2.05	2.8	1.84	1.49	1.19	0.91	0.98	1.22	1.18	2.93	0.97	4.4	1.35	1.17	1.18	1.15	0.89	1.54	0.88	0.97	1.22	1.01	0.96	0.61	0.53	1.28	1.3	1.02	1.17	0.97	0.56	1.93	0.61	0.74	0.8	0.74	1.4	0.67	1.88	0.73	0.57	1.89	0.49	0.99	1.76	1.41	0.56	0.96	0.94
HORVU7Hr1G098960	0.27	0.67	0.4	0.42	0.53	0.52	0.44	0.69	0.49	0.91	0.55	0.37	0.7	0.64	0.77	0.38	0.86	0.63	0.42	0.29	0.6	0.61	0.85	0.65	0.77	0.66	0.63	0.96	0.98	1.25	0.3	0.65	0.4	0.39	1.19	0.88	1.18	1.57	1.81	1.21	1.35	0.86	0.69	0.6	0.69	0.63	0.62	0.84	0.91
HORVU7Hr1G098970	0.04	0.04	0.04	0.03	0.02	0.04	0.04	0.08	0.06	0.14	0.06	0.09	0.17	0.14	0.06	0	0	0	0.02	0.08	0.08	0.08	0.14	0.16	0.35	0.23	0.12	0.52	0.08	0.08	0.02	0	0.13	0	0.45	0.3	0.34	0.14	0.29	0.14	0.28	0	0.4	0.25	0.25	0.49	0.27	0.22	0.05
HORVU7Hr1G100450	1.88	2.05	2.28	2.07	0.79	1.66	1.03	1.25	1	1.41	0.97	1.15	0.72	1.11	0.95	1.19	0.76	1.14	1.44	1.01	0.87	1.24	0.14	0.52	0.25	0.32	0.18	0.4	0.47	0.38	0.14	0.16	0.18	0.14	0	0.09	0	0	0	0	0.28	0.26	0	0	0	0	0.12	0	0.24
HORVU7Hr1G101800	0.93	0.76	0.79	0.75	1.97	1.57	1.47	1.67	1.13	0.68	1.32	1.24	2.62	2	1.43	0.77	1.24	0.81	1.76	0.84	1.58	0.99	2.33	1.96	3.3	2.94	2.02	1.77	2.66	2.28	3.83	2.37	4.44	3.22	4.96	4.46	5.05	6.11	6.06	4.96	5.25	4.94	4.21	5.2	4.77	3.39	3.93	3.26	3.18
HORVU7Hr1G101810	126.65	129.02	129.6	129.73	119.28	117.11	116.55	119.82	198.45	203.61	210.29	207.43	109.19	104.45	69.97	66.49	70.3	70.99	54.59	48.78	49.87	45.14	97.62	84.93	87.54	90.65	72.13	71.5	71.6	72.73	109.95	112.24	111.22	116	103.46	102.44	104.17	97.49	99.84	99.79	97.65	95.47	98.53	96.4	92.24	95.11	89.53	85.53	81.81
HORVU7Hr1G103000	0	0	0	0	0	0	0	0	0	0	0	0	0	0	0	0	0	0	0	0	0	0	0	0	0	0	0	0	0	0	0	0	0	0	0	0	0	0	0	0	0	0	0	0	0	0	0	0	0
HORVU7Hr1G104660	0.21	0.17	0.2	0.26	0.24	0.46	0.2	0.31	0.24	0.79	0.44	0.77	0.11	0.16	0.02	0.12	0.08	0.04	0.12	0.1	0.22	0.14	0.15	0.15	0.09	0.12	0	0.06	0	0.04	0.19	0.24	0.03	0.04	0.12	0.16	0	0	0	0.73	0	0	0	0	0	0	0.1	0.1	0
HORVU7Hr1G105410	0	0	0	0	0	0.05	0	0	0	0	0	0	0	0	0	0	0	0	0	0	0	0	0	0	0	0	0	0	0.05	0	0	0	0	0	0	0	0	0	0	0	0	0	0	0	0	0	0	0	0
HORVU7Hr1G107340	0.16	0.11	0.14	0.14	0.17	0.15	0.17	0.12	0.18	0.07	0.04	0.14	0.45	0.31	0.33	0.33	0.17	0.47	0.56	0.31	0.05	0.59	0.42	0.43	0.41	0.32	1.09	0.51	0.52	0.68	0.4	0.91	0.68	0.51	0.45	0.6	0.29	0.89	0.17	0.88	0.11	0.26	0.05	1.25	0.2	0.44	0.72	0.3	0.05
HORVU7Hr1G107590	16.76	15.96	16.79	17.25	13.55	13.47	13.77	13.32	12.87	13.37	12.68	13.21	15.56	16.89	13.96	13.09	13.74	14.27	14.26	14.02	13.8	14.67	21.32	21.51	21.02	21.26	22.77	22.73	23.07	20.99	20.25	20.24	19.36	19.72	22.78	21.39	22.39	23.45	22.6	23.03	21.1	22.99	26.11	21.94	25.32	23.25	22.54	22.92	22.82
HORVU7Hr1G107600	0.67	0.49	0.53	0.52	0.76	0.81	0.51	0.67	0.31	0.58	0.23	0.38	1.82	1.69	1.68	0.83	1.72	1.3	2.47	2.93	2.8	1.85	8.4	7.2	6.39	8.53	6.38	6.06	5.92	6.38	8.24	6.91	8.56	8.4	12.03	10.58	9.45	9.8	12.57	10.6	10.09	11.67	10.73	10.47	10.66	10.19	10.5	11.28	10.09
HORVU7Hr1G108680	0	0.02	0	0.04	0	0	0	0	0	0	0	0	0.07	0	0	0.08	0.07	0	0	0	0	0.18	0.04	0	0	0	0	0	0	0.06	0	0	0	0.02	0	0	0	0	0	0	0	0	0	0	0	0	0	0	0
HORVU7Hr1G108730	29.26	31.28	29.67	30.75	28.66	27.17	28.76	29.7	34.42	31.3	33	34.77	32.5	31.7	27.25	27.94	28.75	26.84	28.47	29.08	26.87	27.02	28.52	28.33	27.23	28.31	28.9	24.72	26.15	27.09	24.97	25.01	23.14	23.2	19.85	17.23	19.71	19.4	17.65	19.36	18.5	24.49	23.02	22.72	27.08	23.17	22.54	24.05	24.77
HORVU7Hr1G110760	2.38	3.55	2.99	2.91	4.19	3.64	4.57	5.31	1.79	1.59	1.26	1.61	2	1.6	3.17	3.91	4.74	4.05	3.25	3.65	4.05	3.7	2.53	2.15	2.56	2.83	2.56	3.17	2.66	2.67	3.1	2.91	3.32	3.11	2.74	2.49	3.13	2.73	3.95	2.71	2.47	3.82	2.83	3.43	3.35	2.85	2.84	2	3.35
HORVU7Hr1G111280	1.15	1.24	1.25	1.32	1.16	1.07	1.11	1.15	0.64	0.59	0.55	0.73	0.52	0.59	0.98	0.95	1.03	1.01	0.75	0.7	0.75	0.7	0.52	0.48	0.51	0.49	1.23	1.06	1.17	1.1	0.37	0.52	0.42	0.47	0.33	0.31	0.33	0.33	0.47	0.22	0.25	0.48	0.34	0.52	0.46	0.42	0.42	0.41	0.31
HORVU7Hr1G111600	120.86	126.47	121.87	116.09	116.82	110.48	116.39	113.9	83.72	84.66	83.99	83.1	119.28	120.25	147.14	151.34	145.5	152.4	154.11	158.23	163.99	160.14	109.54	108.58	107.09	103.82	99.51	91.17	93.42	92.24	98.23	89.74	94.95	103.96	75.03	80.94	83.83	77.42	71.52	90.98	82.52	100.56	112.85	98.05	100.85	86.78	90.59	94.71	92.11
HORVU7Hr1G111610	0	0	0	0	0	0	0	0	0	0	0	0	0	0	0	0	0	0	0	0	0	0	0	0	0	0	0	0	0	0	0	0	0	0	0	0	0	0	0	0	0	0	0	0	0	0	0	0	0
HORVU7Hr1G111630	0.71	0.85	0.77	0.77	0.8	0.91	0.96	0.94	0.38	0.49	0.43	0.41	0.36	0.35	0.38	0.4	0.3	0.52	0.22	0.2	0.23	0.24	0.06	0.14	0.11	0.15	0.34	0.28	0.26	0.34	0.11	0.15	0.11	0.14	0.07	0.11	0.07	0.08	0.13	0.13	0.18	0	0.1	0.14	0.05	0.15	0.15	0.04	0.18
HORVU7Hr1G111690	0	0	0	0	0	0	0	0	0	0	0	0	0	0	0	0	0	0	0	0	0	0	0	0	0	0	0	0	0	0	0	0	0	0	0	0	0	0	0	0	0	0	0	0	0	0	0	0	0
HORVU7Hr1G112970	0.03	0.07	0.09	0.17	0.28	0.28	0.29	0.29	0	0.11	0.12	0.09	0.2	0.15	0.03	0.05	0.03	0.1	0.05	0.05	0.13	0.08	0.03	0.05	0.02	0.03	0.06	0.12	0.06	0.1	0.05	0.06	0.06	0.08	0.05	0.05	0.02	0	0	0	0	0	0.05	0	0	0	0	0	0.12
HORVU7Hr1G112980	19.15	19.76	19.32	18.37	20.47	21.01	20.17	19.82	20.41	21.3	20.83	18.87	22.75	23.54	22.93	23.28	25.14	22.41	22.12	21.69	19.24	20.55	16.45	18	16.17	17.34	18.63	20.38	20.74	18.17	20.64	20.31	18.49	21.05	19.96	19.86	20.84	21	23.42	19.14	18.26	18.72	15.76	20.43	13.36	17.21	19.1	19.05	20.04
HORVU7Hr1G113160	0	0	0	0	0	0	0	0	0	0	0	0	0	0	0	0	0	0	0	0	0	0	0	0	0	0	0	0	0	0	0	0	0	0	0	0	0	0	0	0	0	0	0	0	0	0	0	0	0
ENSRNA049441914	0	0	0	0	0	0	0	0	0	0	0	0	0	0	0	0	0	0	0	0	0	0	0	0	0	0	0	0	0	0	0	0	0	0	0	0	0	0	0	0	0	0	0	0	0	0	0	0	0
HORVU7Hr1G113890	19.93	19.18	17.84	18.05	11.17	11.19	10.26	11.33	16.25	16.33	17.31	15.66	8.27	8.5	10.6	10.27	11.25	9.36	7.01	7.95	7.47	7.15	9.29	8.6	8.08	7.95	7.45	7.86	7.32	8.42	7.93	8.27	7.37	7.25	6.8	6.31	6.5	7.17	8.1	7	8.33	6.86	8.3	7.82	7.7	8.27	6.74	8.1	7.47
HORVU7Hr1G114270	0	0	0	0	0	0	0	0	0	0	0	0	0	0	0	0	0	0	0	0	0	0	0	0	0	0	0	0.01	0	0	0	0	0	0	0	0	0	0	0	0	0	0	0	0	0	0	0	0	0
HORVU7Hr1G114610	1.64	1.56	1.65	1.66	1.7	1.54	1.53	1.4	0.96	0.93	1.07	0.92	1.62	1.27	2.08	1.89	1.8	2.28	1.71	1.56	1.68	1.73	1.8	1.81	1.66	1.68	1.55	1.69	1.74	1.61	1.96	2.35	1.85	1.77	1.72	1.73	1.68	1.44	1.64	1.49	1.67	2.13	1.54	1.74	1.68	1.77	1.53	1.62	1.62
HORVU7Hr1G115120	37.11	35.45	35.96	36.64	33.69	32.07	31.44	31.85	30.38	30.5	30.61	30.23	26.89	26.11	29.58	29.18	30.41	30.04	30.28	30.19	28.59	28.56	23.05	23.85	23.82	24.14	27.57	25.81	25.36	26.65	26.14	27.17	26.43	27.56	23.68	23.89	24.06	22.07	22.12	25.7	19.74	21.88	21.64	24.01	22.47	24.65	28.55	25.25	24.04
HORVU7Hr1G115190	0	0	0	0	0	0	0	0	0	0	0	0	0	0	0	0	0	0	0	0	0	0	0	0	0	0	0	0	0	0	0	0	0	0	0	0	0	0	0	0	0	0	0	0	0	0	0	0	0
HORVU7Hr1G115640	0	0.02	0.02	0.02	0	0.02	0.02	0.02	0.04	0	0.04	0.07	0	0	0	0.02	0.05	0	0	0	0.02	0.02	0	0	0	0	0.05	0.04	0.02	0.02	0	0	0	0.02	0	0	0	0	0	0.07	0	0	0	0	0	0	0	0	0
HORVU7Hr1G116780	11.37	12.11	12.04	10.95	12.33	12.33	12.54	12.69	8.2	8.77	8.6	8.79	19.23	19.23	18.39	18.24	18.43	17.8	17.81	18.6	18.61	18.11	32.38	32.88	33.69	32.41	28.08	29.22	27.62	26.94	28.48	29.52	28.52	27.63	31.01	33.2	32.43	35.48	33.03	34.3	34.7	32.27	34.24	32.16	32.14	26.65	28.6	25.69	26.61
HORVU7Hr1G117720	0	0	0	0	0	0	0	0	0	0	0	0	0	0	0	0	0	0	0	0	0	0	0	0	0	0	0	0	0	0	0	0	0	0	0	0	0	0	0	0	0.34	0	0	0	0	0	0	0	0
HORVU7Hr1G117730	0	0	0	0	0	0	0	0	0	0	0	0	0	0	0	0	0	0	0	0	0	0	0	0	0	0	0	0	0	0	0	0	0	0	0	0	0	0	0	0	0	0	0	0	0	0	0	0	0
HORVU7Hr1G118940	0	0	0	0	0	0	0	0	0	0	0	0	0	0	0	0	0	0	0	0	0	0	0	0	0	0	0	0	0	0	0	0	0	0	0	0	0	0	0	0	0	0	0	0	0	0	0	0	0
HORVU7Hr1G120030	12.61	11.57	12.42	11.83	17.61	18.42	18.74	18.86	10.43	9.9	10.28	10.66	23.36	23.02	19.4	21.46	21.26	18.6	17.64	16.6	17.62	17.06	14.61	14.01	15.19	14.25	14.05	13.44	13.64	13.97	12.24	12.66	11.71	11.66	8.85	8.6	8.49	9.12	9.65	8.57	10.13	11.55	11.21	10.09	11.93	11.87	10.71	11.1	10.63
HORVU7Hr1G120600	0.07	0.13	0.07	0.13	0.15	0.07	0.08	0.07	0.16	0.04	0.03	0.14	0.04	0.14	0	0.04	0.15	0.12	0.17	0.06	0.1	0.11	0.07	0.28	0.2	0.17	0.13	0.28	0.21	0.25	0.16	0.21	0.21	0.38	0.33	0.08	0.27	0.92	0.12	0.34	0.11	0.27	0.21	0.14	0.11	0.09	0.31	0.04	0.53
HORVU7Hr1G120930	13.18	11.96	11.79	11.71	9.88	11.13	10.64	9.29	13.27	12.94	15.08	13.79	11.25	11.03	12.55	11.51	11.75	11.78	11.67	10.36	9.77	11.43	6.79	7.29	8.07	7.79	7.72	9.08	8.09	9.1	7.94	8.03	8.45	8.52	2.5	3.12	2.63	2.43	3.95	1.96	4.39	2.66	3.66	3.2	3	3.41	3.91	4.27	3.36
HORVU7Hr1G120940	0.08	0.04	0.04	0.04	0	0.04	0.04	0.12	0.18	0	0.04	0.04	0.09	0.05	0.05	0	0	0.05	0	0.09	0.04	0.13	0	0.13	0	0.09	0.12	0.04	0.04	0.04	0	0.09	0.04	0.13	0.04	0	0	0	0	0	0	0.13	0	0	0	0	0	0	0
HORVU7Hr1G120950	0.37	0.3	0.44	0.52	0.59	0.43	0.75	0.75	0.35	0.27	0.69	0.44	0.93	0.66	1.04	0.48	0.56	0.47	0.26	0.63	0.43	0.78	0.09	0.71	0.6	0.52	0.24	0.66	0.32	0.8	0.35	0.09	0.35	0.44	0.45	0.27	0.47	0	0.58	0.82	0	0.51	0.77	0.74	0.5	0.22	1.13	0.43	0.44
HORVU7Hr1G121250	2.04	2.08	2.05	2.11	2.06	1.69	1.56	1.11	1.81	1.71	1.67	1.71	1.02	1.59	0.8	0.99	0.75	0.95	0.61	0.53	0.76	0.92	0.74	0.85	0.52	0.72	0.84	1.01	0.78	0.97	0.74	0.44	0.71	0.55	0.51	0.37	0.31	0.26	0.63	0.25	0.3	0.67	0.42	0.39	0.45	0.55	0.36	0.5	0.57
HORVU0Hr1G005130	0	0.02	0	0	0	0	0	0	0	0.06	0	0.03	0.03	0	0.03	0.03	0	0.03	0	0	0	0.03	0.03	0.11	0	0.14	0.05	0.03	0.08	0.08	0.06	0.03	0.08	0.06	0.31	0.09	0.24	0.18	0.28	0.35	0	0.08	0.08	0.08	0.08	0.22	0.15	0.14	0.07
HORVU0Hr1G005140	6.79	7.15	6.3	6.66	4.43	4.5	4.37	4.75	11.75	12.94	11.45	12.44	2.8	2.57	3.14	3.28	3.35	3.25	2.87	2.5	2.35	2.67	1.38	1.36	1.16	0.95	1.79	1.19	1.36	1.68	0.94	1.18	0.69	1.14	0.18	0.39	0.41	0.25	0.59	0.08	0.49	0.52	0.23	0.37	0.37	0.27	0.34	0.72	0.26
HORVU0Hr1G005150	1.29	1.19	1.23	1.37	0.96	0.85	0.99	1.17	1.2	1.29	1.13	1.46	1.47	1.35	1.11	0.85	1.28	1.13	1.14	1.24	1.09	1.2	1.37	1.77	1.44	1.51	1.36	1.04	1.11	1.3	1.5	1.38	1.52	1.42	2.3	2.01	2.13	2.7	1.84	2.06	2.56	1.7	2.14	1.88	2.31	2.04	1.43	1.35	1.23
HORVU0Hr1G005160	145.2	153.79	148.59	147.98	179.67	181.28	179.38	175.43	69.87	71.73	78.98	75.67	341.42	345.8	433.32	429.39	433.73	422.43	490.99	474.74	482.88	499.44	602.82	622.5	623.32	624.39	613.54	625.22	625.99	643.52	556.6	565.73	571.78	590.47	730.86	754.53	728.95	772.01	735.26	729.44	717.25	732.46	735.43	749.65	720.21	753.62	712.27	702.49	702.71
HORVU0Hr1G005680	0	0	0	0	0	0	0	0	0	0	0	0	0	0	0	0	0	0	0	0.01	0	0	0	0	0	0	0	0	0	0	0	0	0	0	0	0	0	0	0	0	0	0	0	0	0	0	0	0	0
HORVU0Hr1G005690	0	0	0	0	0	0	0	0	0	0	0	0	0	0	0	0	0	0	0	0	0	0	0	0	0	0	0	0	0	0	0	0	0	0	0	0	0	0	0	0	0	0	0	0	0	0	0	0	0
HORVU0Hr1G005700	0	0	0	0	0	0	0	0	0	0	0	0	0	0	0	0	0	0	0	0	0	0	0	0	0	0	0	0	0	0	0	0	0	0	0	0	0	0	0	0	0	0	0	0	0	0	0	0	0
HORVU0Hr1G010590	4.08	3.91	4.38	3.98	4.72	4.64	5.47	4.74	4.25	4.59	4.07	3.9	4.67	4.93	4.4	4.21	4.39	4.92	4.08	3.95	4.45	4.73	4.55	4.32	4.24	4.41	5.15	4.88	5.06	5.1	4.59	4.94	5.24	4.55	4.6	4.11	4.64	4.74	3.98	4.88	4.47	4.43	4.07	4.6	3.51	4.79	6.18	6.13	4.89
HORVU0Hr1G012300	0.22	0.17	0.18	0.23	0.23	0.13	0.23	0.21	0.13	0.11	0.13	0.12	0.23	0.29	0.23	0.29	0.43	0.29	0.28	0.26	0.28	0.36	0.5	0.48	0.53	0.33	0.62	0.59	0.58	0.64	0.36	0.48	0.5	0.4	0.43	0.4	0.41	0.57	0.42	0.23	0.87	0.4	0.57	0.55	0.59	1.17	0.4	0.64	0.97
HORVU0Hr1G012910	0.27	0.37	0.33	0.33	0.31	0.34	0.42	0.47	0.3	0.53	0.5	0.51	0.32	0.19	0.24	0.13	0.16	0.16	0.12	0.11	0.16	0.1	0.09	0.04	0.07	0.05	0.14	0.13	0.1	0.06	0.04	0.04	0.02	0.02	0	0	0.01	0	0.08	0	0	0.03	0	0	0	0	0.03	0	0
HORVU0Hr1G014510	0.92	0.91	0.99	0.89	1.06	1.01	0.83	1.05	0.95	0.77	0.72	0.68	0.67	0.84	0.8	0.69	0.65	0.66	0.55	0.67	0.85	0.67	0.32	0.36	0.33	0.34	0.57	0.5	0.67	0.48	0.41	0.26	0.57	0.49	0.32	0.22	0.29	0.11	0.32	0.33	0.31	0.4	0.27	0.16	0.2	0.31	0.32	0.18	0.31
HORVU0Hr1G015380	44.4	43.03	44.83	44.08	43.83	44.08	44.57	44.47	35.93	35.87	36.68	35.33	36.08	37.48	43.15	41.12	41.97	42.87	47.02	47.33	46.93	47.68	47.96	48.21	47.38	47.4	49.57	47.67	47.18	48.65	52.4	49.53	49.25	47.32	45.36	45.35	43.88	41.96	50.04	45.92	43.67	48.8	45.21	45.59	47.93	49.01	47.69	48.52	43.96
HORVU0Hr1G015390	0.8	0.62	0.79	0.68	0.73	0.72	0.59	0.73	0.53	0.71	0.54	0.54	1.16	1.07	0.89	0.76	0.92	0.88	0.86	0.95	0.9	0.76	1.32	1.01	1.06	1.24	0.84	1.19	1.13	1.27	1.02	1.14	1.19	1.22	0.98	0.98	0.83	0.75	1.11	1.06	1.28	0.78	0.73	1.05	0.72	1.01	1.22	1.04	0.9
HORVU0Hr1G015810	9.63	10.03	11.89	10.53	9.91	9.57	9.3	9.37	7.2	6.83	7.05	7.22	8.71	8.8	10.99	9.77	10.53	9.95	9.71	9.77	9.55	9.94	7.02	7.34	7.24	7.71	13.45	13.49	12.77	13.43	10.52	9.72	9.55	9.7	7.22	7.49	7.36	8.44	8.15	6.58	7.25	9.05	8.45	9.3	8.28	8.41	8.72	10.56	10
HORVU0Hr1G015890	7.75	6.97	6.88	6.78	5.64	5.49	5.39	5.76	3.7	3.35	3.51	3.82	6.94	7.17	9.46	9.06	9.56	9.09	7	6.73	6.34	6.43	5.93	5.93	5.7	6.13	8.85	8.39	8.25	8.71	5.5	5.56	5.73	6.07	7.01	6.93	6.84	6.52	6.17	6.62	6.99	8.68	9.63	7.55	7.73	7.34	7.26	7.43	7.88
HORVU0Hr1G015910	0	0	0.22	0	0	0	0	0	0.27	0.57	0	0	0	0	0	0	0.29	0	0	0	0	0	0	0.27	0	0	0	0.25	0.25	0	0	0	0.53	0	0.28	0	0	0.89	0	0	0	0.77	0	0	0	0	0	0	0
HORVU0Hr1G017610	0	0	0	0	0	0	0	0	0	0	0	0	0	0	0	0	0	0	0	0	0	0	0	0	0	0	0	0.03	0	0	0	0	0	0	0	0	0	0.23	0	0	0.06	0	0	0	0	0	0	0	0
HORVU0Hr1G017620	15.98	16.11	15.29	16.08	16.56	17.5	16.25	15.09	16.02	15.4	14.75	14.14	18.38	18.16	15.83	15.04	15.01	15.62	16.03	15.76	16.1	15.25	16.95	15.69	17.62	15.97	18.11	18.15	18.19	18.74	17.7	17.32	15.89	18.24	17.2	17.42	17.65	17.46	15.17	16.64	16.26	15.27	14.94	14.92	14.84	19.22	18.41	20.78	18.82
HORVU0Hr1G017670	0	0	0	0	0	0	0	0	0	0	0	0	0	0	0	0	0	0	0	0	0	0	0	0	0	0	0	0	0	0	0	0	0	0	0	0	0	0	0	0	0	0	0	0	0	0	0	0	0
HORVU0Hr1G017680	4.85	4.98	4.63	6.14	5.08	5.63	6.48	5.8	4.51	5.34	5.73	6.17	7	6.5	6.82	5.83	5.43	6.13	5.17	6.22	6.22	6.86	5.57	6.51	7.1	5.34	5.88	6.5	5.47	6.24	5.47	6.72	6.16	5.43	6.16	6.02	5.11	4.87	5.59	5.56	6.59	6.67	4.31	5.79	6.53	7.14	8.47	5.63	6.77
HORVU0Hr1G019610	7.24	6.83	6.66	6.4	7.92	8.07	7.19	7.97	5.23	6.23	6.07	6.01	8.62	9.16	7.85	7.92	7.55	7.65	8.41	7.63	6.98	7.68	7.33	7.71	7.43	7.02	8.8	8.93	8.87	8	6.73	6.94	6.81	6.41	5.32	5.11	5.29	5.57	4.54	4.48	5.74	6.29	6.22	5.65	5.78	6.58	5.1	5.34	6.73
HORVU0Hr1G019620	2.59	2.52	2.56	2.55	2.61	2.62	2.6	2.76	4.06	3.77	3.6	3.86	2.7	2.86	2.69	2.7	2.66	2.68	2.04	2.02	1.86	2.34	1.7	1.45	1.49	1.69	2.05	2.07	1.89	1.79	2.26	2.29	2.32	2.49	1.56	1.55	1.49	1.42	1.46	1.57	1.75	1.5	1.19	1.58	1.49	1.34	1.23	1.55	1.35
HORVU0Hr1G019630	0.12	0.16	0.12	0.14	0.13	0.27	0.21	0.27	0.26	0.24	0.22	0.28	0.19	0.3	0.13	0.16	0.28	0.11	0.16	0.12	0.18	0.21	0.14	0.08	0.08	0.06	0.15	0.11	0.13	0.15	0.06	0.08	0.1	0.07	0.02	0.02	0.06	0	0	0	0	0.05	0.05	0	0	0	0.04	0.07	0.07
HORVU0Hr1G022070	0.73	0.82	0.88	0.84	3.07	3.09	3.2	3.07	0.63	0.56	0.48	0.46	3.48	3.58	2.72	2.89	3.1	3.2	3.12	3.27	3.06	3.07	8.66	8.46	7.98	8.44	5.83	5.53	5.56	5.48	5.62	5.45	6.22	5.91	10.49	10.3	10.26	10.09	11.75	10.77	11.51	9.69	9.12	8.99	8.57	8.13	8.61	8.12	7.95
ENSRNA049461476	0	0	0	0	0	0	0	0	0	0	0	0	0	0	0	0	0	0	0	0	0	0	0	0	0	0	0	0	0	0	0	0	0	0	0	0	0	0	0	0	0	0	0	0	0	0	0	0	0
ENSRNA049464439	0	0	0	0	0	0	0	0	0	0	0	0	0	0	0	0	0	0	0	0	0	0	0	0	0	0	0	0	0	0	0	0	0	0	0	0	0	0	0	0	0	0	0	0	0	0	0	0	0
ENSRNA049462960	0	0	0	0	0	0	0	0	0	0	0	0	0	0	0	0	0	0	0	0	0	0	0	0	0	0	0	0	0	0	0	0	0	0	0	0	0	0	0	0	0	0	0	0	0	0	0	0	0
ENSRNA049463017	0	0	0	0.85	0	0	0	0	0	0	0	0	0	0	0	0	0	0	0	0	0	0	0	0	0	0	0	0	0	0	0	0	0	0	0	0	0	0	0	0	0	0	0	0	0	0	0	0	0
ENSRNA049463287	0	0	0	0	0	0	0	0	0	0	0	0	0	0	0	0	0	0	0	0	0	0	0	0	0	0	0	0	0	0	0	0	0	0	0	0	0	0	0	0	0	0	0	0	0	0	0	0	0
ENSRNA049464195	0	0	0	0	0	0	0	0	0	0	0	0	0	0	0	0	0	0	0	0	0	0	0	0	0	0	0	0	0	0	0	0	0	0	0	0	0	0	0	0	0	0	0	0	0	0	0	0	0
ENSRNA049465288	0	0	0	0	0	0	0	0	0	0	0	0	0	0	0	0	0	0	0	0	0	0	0	0	0	0	0	3.55	0	0	0	0	0	0	0	0	0	0	0	0	0	0	0	0	0	0	0	0	0
ENSRNA049463972	0	0	0	0	0	0	0	0	0	0	0	0	0	0	0	0	0	0	0	0	0	0	0	0	0	0	0	0	0	0	0	0	0	0	0	0	0	0	0	0	0	0	0	0	0	0	0	0	0
ENSRNA049466458	0	0	0	0	0	0	0	0	0	0	0	0	0	0	0	0	0	0.97	0	0	0	0	0	0	0	0	0	0	4.43	0	0	0	0	0	0.45	0	0	0	0	0	0	0	0	0	0	0	0	0	0
ENSRNA049460688	0	0	0	0	0	0	0	0	0	0	0	0	0	0	0	0	0	0	0	0	0	0	0	0	0	0	0	0	0	0	0	0	0	0	0	0	0	0	0	0	0	0	0	0	0	0	0	0	0
ENSRNA049464320	0	0	0	0	0	0	0	0	0	0	0	0	0	0	0	0	0	0	0	0	0	0	0	0	0	0	0	0	0	0	0	0	0	0	0	0	0	0	0	0	0	0	0	0	0	0	0	0	0
ENSRNA049464512	0	0	0	0	0	0	0	0	0	0	0	0	0	0	0	0	0	0	0	0	0	0	0	0	0	0	0	3.55	0	0	0	0	0	0	0	0	0	0	0	0	0	0	0	0	0	0	0	0	0
ENSRNA049467100	0	0	0	0	0	0	0	0	0	0	0	0	0	0	0	0	0	0	0	0	0	0	0	0	0	0	0	0	0	0	0	0	0	0	0	0	0	0	0	0	0	0	0	0	0	0	0	0	0
ENSRNA049464636	0	0	0	0	0	0	0	0	0	0	0	0	0	0	0	0	0	0	0	0	0	0	0	0	0	0	0	0	0	0	0	0	0	0	0	0	0	0	0	0	0	0	0	0	0	0	0	0	0
ENSRNA049461101	0	0	0	0	0	0	0	0	0	0	0	0	0	0	0	0	0	0	0	0	0	0	0	0	0	0	0	0	0	0	0	0	0	0	0	0	0	0	0	0	0	0	0	0	0	0	0	0	0
ENSRNA049462178	0	0	0	0	0	0	0	0	0	0	0	0	0	0	0	0	0	0	0	0	0	0	0	0	0	0	0	0	0	0	0	0	0	0	0	0	0	0	0	0	0	0	0	0	0	0	0	0	0
ENSRNA049466958	0	0	0	0	0	0	0	0	0	0	0	0	0	0	0	0	0	0	0	0	0	0	8.47	0	0	0	0	0	0	0	0	0	0	0	0	0	0	0	0	0	0	0	0	0	0	0	0	0	0
ENSRNA049467668	0	0.14	0	0	0	0	0	0	0	0	0	0	0	0	0	0	0	0	0	0	0	0	0	0	0	0	0	0	0	0	0	0	0	0	0.45	0	0	0	0	0	0	0	0	0	0	0	0	0	0
ENSRNA049464239	0	0	0	0	0	0	0	0	0	0	0	0	0	0	0	0	0	0	0	0	0	0	0	0	0	0	0	0	0	0	0	0	0	0	0	0	0	0	0	0	0	0	0	0	0	0	0	0	0
ENSRNA049467516	0	0.14	0	0	0	0	0	0	0	0	0	0	0	0	0	0	0	0	0	0	0	0	0	0	0	0	0	0	0	0	0	0	0	0	0.45	0	0	0	0	0	0	0	0	0	0	0	0	0	0
ENSRNA049462308	0	0	0	0	0	0	0	0	0	0	0	0	0	0	0	0	0	0	0	0	0	0	0	0	0	0	0	0	0	0	0	0	0	0	0	0	0	0	0	0	0	0	0	0	0	0	0	0	0
ENSRNA049461235	0	0	0	0	0	0	0	0	0	0	0	0	0	0	0	0	0	0	0	0	0	0	0	0	0	0	0	0	0	0	0	0	0	0	0	0	0	0	0	0	0	0	0	0	0	0	0	0	0
ENSRNA049466736	0	0	0	0	0	0	0	0	0	0	0	0	0	0	0	0	0	0	0	0	0	0	0	0	0	0	0	0	0	0	0	0	0	0	0.45	0	0	0	0	0	0	0	0	0	0	0	0	0	0
ENSRNA049465950	0	0	0	0	0	0	0	0	0	0	0	0	0	0	0	0	0	0	0	0	0	0	0	0	0	0	0	0	0	0	0	0	0.85	0	0	0	0	0	0	0	0	0	0	0	0	0	0	0	0
ENSRNA049464685	0	0	0	0	0	0	0	0	0	0	0	0	0	0	0	0	0	0	0	0	0	0	0	0	0	0	0	0	0	0	0	0	0	0	0	0	0	0	0	0	0	0	0	0	0	0	0	0	0
ENSRNA049466469	0	0	0	0	0	0	0	0	0	0	0	0	0	0	0	0	0	0	0	0	0	0	0	0	0	0	0	0	0	0	0	0	0	0	0	0	0	0	0	0	0	0	0	0	0	0	0	0	0
ENSRNA049466727	0	0	0	0	0	0	0	0.7	0	0	0	0	0	0	0	0	0	0	0	0	0	0	0	0	0	0	0	0	0	0	0	0	0	0	0.45	0	0	0	0	0	0	0	0	0	0	0	0	0	0
ENSRNA049467504	0	0.14	0	0	0	0	0	0	0	0	0	0	0	0	0	0	0	0	0	0	0	0	0	0	0	0	6.3	0	4.43	0	0	0	0	0	0.45	0	0	0	0	0	0	0	0	0	0	0	0	0	0
ENSRNA049463673	0	0	0	0	0	0	0	0	0	0	0	0	0	0	0	0	0	0	0	0	0	0	0	0	0	0	0	0	0	0	0	0	0	0	0	0	0	0	0	0	0	0	0	0	0	0	0	0	0
ENSRNA049466719	0	0	0	0	0	0	0	0.73	0	0	0	0	0	0	0	0	0	0.97	0	0	0	0	0	0	0	0	0	0	0	0	0	0	0	0	0.45	0	0	0	0	0	0	0	0	0	0	0	0	0	0
ENSRNA049463166	0	0	0	0	0	0	0	0	0	0	0	0	0	0	0	0	0	0	0	0	0	0	0	0	0	0	0	0	0	0	0	0	0	0	0	0	0	0	0	0	0	0	0	0	0	0	0	0	0
ENSRNA049461749	0	0	0	0	0	0	0	0	0	0	0	0	0	0	0	0	0	0	0	0	0	0	0	0	0	0	0	0	0	0	0	0	0	0	0	0	0	0	0	0	0	0	0	0	0	0	0	0	0
ENSRNA049466346	0	0	0	0	0	0	0	0	0	0	0	0	0	0	0	0	0	0	0	0	0	0	0	0	0	0	0	0	0	0	0	0	0	0	0	0	0	0	0	0	0	0	0	0	0	0	0	0	0
ENSRNA049462881	0	0	0	0	0	0	0	0	0	0	0	0	0	0	0	0	0	0	0	0	0	0	0	0	0	0	0	0	0	0	0	0	0	0	0	0	0	0	0	0	0	0	0	0	0	0	0	0	0
ENSRNA049466829	0	0.14	0	0	0	0	0	0	0	0	0	0	0	0	0	0	0	0	0	0	0	0	0	0	0	0	0	0	0	0	0	0	0	0	0.45	0	0	0	0	0	0	0	0	0	0	0	0	0	0
ENSRNA049465019	0	0	0	0	0	0	0	0	0	0	0	0	0	0	0	0	0	0	0	0	0	0	0	0	0	0	0	0	0	0	0	0	0	0	0	0	0	0	0	0	0	0	0	0	0	0	0	0	0
ENSRNA049465529	0	0	0	0	0	0	0	0	0	0	0	0	0	0	0	0	0	0	0	0	0	0	0	0	0	0	0	0	0	0	0	0	0	0	0	0	0	0	0	0	0	0	0	0	0	0	0	0	0
ENSRNA049461068	0	0	0	0	0	0	0	0	0	0	0	0	0	0	0	0	0	0	0	0	0	0	0	0	0	0	0	0	0	0	0	0	0	0	0	0	0	0	0	0	0	0	0	0	0	0	0	0	0
ENSRNA049465599	0	0	0	0	0	0	0	0	0	0	0	0	0	0	0	0	0	0	0	0	0	0	0	0	0	0	0	0	0	0	0	0	0	0	0	0	0	0	0	0	0	0	0	0	0	0	0	0	0
ENSRNA049462862	0	0	0	0	0	0	0	0	0	0	0	0	0	0	0	0	0	0	0	0	0	0	0	0	0	0	0	0	0	0	0	0	0	0	0	0	0	0	0	0	0	0	0	0	0	0	0	0	0
ENSRNA049466351	0	0	0	0	0	0	0	0.69	0	0	0	0	0	0	0	0	0	0	0	0	0	0	0	0	0	0	0	0	0	0	0	0	0	0	0.45	0	0	0	0	0	0	0	0	0	0	0	0	0	0
ENSRNA049462912	0	0	0	0	0	0	0	0	0	0	0	0	0	0	0	0	0	0	0	0	0	0	0	0	0	0	0	0	0	0	0	0	0	0	0	0	0	0	0	0	0	0	0	0	0	0	0	0	0
ENSRNA049465063	0	0	0	0	0	0	0	0	0	0	0	0	0	0	0	0	0	0	0	0	0	0	0	0	0	0	0	0	0	0	0	0	0	0	0	0	0	0	0	0	0	0	0	0	0	0	0	0	0
ENSRNA049467493	0	0.14	0	0	0	0	0	0	0	0	0	0	0	0	0	0	0	0	0	0	0	0	0	0	0	0	6.3	0	0	0	0	0	0	0	0.45	0	0	0	0	0	0	0	0	0	0	0	0	0	0
ENSRNA049467473	0	0.14	0	0	0	0	0	0	0	0	0	0	0	0	0	0	0	0.97	0	0	0	0	0	0	0	0	0	0	0	0	0	0	0	0	0.45	0	0	0	0	0	0	0	0	0	0	0	0	0	0
ENSRNA049463661	0	0	0	0	0	0	0	0	0	0	0	0	0	0	0	0	0	0	0	0	0	0	0	0	0	0	0	0	0	0	0	0	0	0	0	0	0	0	0	0	0	0	0	0	0	0	0	0	0
ENSRNA049464070	0	0	0	0	0	0	0	0	0	0	0	0	0	0	0	0	0	0	0	0	0	0	0	0	0	0	0	0	0	0	0	0	0	0	0	0	0	0	0	0	0	0	0	0	0	0	0	0	0
ENSRNA049463653	0	0	0	0	0	0	0	0	0	0	0	0	0	0	0	0	0	0	0	0	0	0	0	0	0	0	0	0	0	0	0	0	0	0	0	0	0	0	0	0	0	0	0	0	0	0	0	0	0
ENSRNA049461555	0	0	0	0	0	0	0	0	0	0	0	0	0	0	0	0	0	0	0	0	0	0	0	0	0	0	0	0	0	0	0	0	0	0	0	0	0	0	0	0	0	0	0	0	0	0	0	0	0
ENSRNA049464459	0	0	0	0	0	0	0	0	0	0	0	0	0	0	0	0	0	0	0	1.16	0	0	0	0	0	1.17	0	0	0	0	0	0	0	0	0	0	0	0	0	0	0	0	0	0	0	0	0	0	0
ENSRNA049463343	0	0	0	0	0	0	0	0	0	0	0	0	0	0	0	0	0	0	0	0	0	0	0	0	0	0	0	0	0	0	0	0	0	0	0	0	0	0	0	0	0	0	0	0	0	0	0	0	0
ENSRNA049465895	0	0	0	0	0	0	0	0	0	0	0	0	0	0	0	0	0	0	0	0	0	0	0	0	0	0	0	0	0	0	0	0	0	0	0	0	0	0	0	0	0	0	0	0	0	0	0	0	0
ENSRNA049467036	0	0	0	0	0	0	3.4	0	0	0	0	0	0	2.87	0	0	0	0	0	0	0	0	0	0	0	0	0	0	0	5.87	0	0	0.85	0	0	0	0	0	0	0	0	0	0	0	0	0	0	0	0
ENSRNA049466290	24.53	0	0	0	0	0	0	0	0	0	0	0	0	0	0	0	0	0	0	0	0	0	0	0	0	0	0	0	0	0	0	0	0	0	0	0	0	0	0	0	0	0	0	0	0	0	0	0	0
ENSRNA049462076	0	0	0	0	0	0	0	0	0	0	0	0	0	0	0	0	0	0	0	0	0	0	0	0	0	0	0	0	0	0	0	0	0	0	0	0	0	0	0	0	0	0	0	0	0	0	0	0	0
ENSRNA049463941	0	0	0	0	0	0	0	2.01	0	0	0	0	0	0	0	0	0	0	0	0	0	0	0	0	0	0	0	0	0	0	0	0	0	0	0	0	0	0	0	0	0	0	0	0	0	0	0	0	0
ENSRNA049463843	0	0	0	0	0	0	0	0	0	0	0	0	0	0	0	0	0	0	0	0	0	0	0	0	0	0	0	0	0	0	0	0	0	0	0	0	0	0	0	0	0	0	0	0	0	0	0	0	0
ENSRNA049467413	0	0.14	0	0	0	0	0	0	0	0	0	0	0	0	0	0	0	0	0	0	0	0	0	0	0	0	0	5.46	0	0	0	0	0	0	0.45	0	0	0	0	0	0	0	0	0	0	0	0	0	0
ENSRNA049466651	0	0	0	0	0	0	0	0	0	16.79	0	0.68	0	0	0	0	18.76	0	0	0	0	0	0	0	0	0	0	0	0	0	0	0	0	0	0	0	0	0	0	0	0	0	0	0	0	0	0	0	0
ENSRNA049462368	0	0	0	0	0	0	0	0	0	0	0	0	0	0	0	0	0	0	0	0	0	0	0	0	0	0	0	0	0	0	0	0	0	0	0	0	0	0	0	0	0	0	0	0	0	0	0	0	0
ENSRNA049465673	0	0	0	0	0	0	0	0	0	0	0	0	0	0	0	0	0	0	0	0	0	0	0	0	0	0	0	0	0	0	0	0	0	0	0	0	0	0	0	0	0	0	0	0	0	0	0	0	0
ENSRNA049462769	0	0	0	0	0	0	0	0	0	0	0	0	0	0	0	0	0	0	0	0	0	0	0	0	0	0	0	0	0	0	0	0	0	0	0	0	0	0	0	0	0	0	0	0	0	0	0	0	0
ENSRNA049467398	0	0.14	0	0	0	0	0	0	0	0	0	0	0	0	0	0	0	0.97	0	0	0	0	0	0	0	0	0	5.8	0	0	0	0	0	0	0.45	0	0	0	0	0	0	0	0	0	0	0	0	0	0
ENSRNA049465363	0	0	0	0	0	0	0	0	0	0	0	0	0	0	0	0	0	0	0	0	0	0	0	0	0	0	0	0	0	0	0	0	0.85	0	0	0	0	0	0	0	0	0	0	0	0	0	0	0	0
ENSRNA049463638	0	0	0	0	0	0	0	0	0	0	0	0	0	0	0	0	0	0	0	0	0	0	0	0	0	0	0	0	0	0	0	0	0	0	0	0	0	0	0	0	0	0	0	0	0	0	0	0	0
ENSRNA049465179	0	0	0	0	0	0	0	0	0	0	0	0	0	0	0	0	0	0	0	0	0	0	0	0	0	0	0	0	0	0	0	0	0	0	0	0	0	0	0	0	0	0	0	0	0	0	0	0	0
ENSRNA049460999	0	0	0	0	0	0	0	0	0	0	0	0	0	0	0	0	0	0	0	0	0	0	0	0	0	0	0	0	0	0	0	0	0	0	0	0	0	0	0	0	0	0	0	0	0	0	0	0	0
ENSRNA049466819	0	0.14	0	0	0	0	0	0.69	0	0	0	0	0	0	0	0	0	0.97	0	0	0	0	0	0	0	0	6.04	0	4.41	0	0	0	0	0	0.45	0	0	0	0	0	0	0	0	0	0	0	0	0	0
ENSRNA049460804	0	0	0	0	0	0	0	0	0	0	0	0	0	0	0	0	0	0	0	0	0	0	0	0	0	0	0	0	0	0	0	0	0	0	0	0	0	0	0	0	0	0	0	0	0	0	0	0	0
ENSRNA049461733	0	0	0	0	0	0	0	0	0	0	0	0	0	0	0	0	0	0	0	0	0	0	0	0	0	0	0	0	0	0	0	0	0	0	0	0	0	0	0	0	0	0	0	0	0	0	0	0	0
ENSRNA049461485	0	0	0	0	0	0	0	0	0	0	0	0	0	0	0	0	0	0	0	0	0	0	0	0	0	0	0	0	0	0	0	0	0	0	0	0	0	0	0	0	0	0	0	0	0	0	0	0	0
ENSRNA049464932	0	0	0	0	0	0	0	0	0	0	0	0	0	0	0	0	0	0	0	0	0	0	0	0	0	0	0	0	0	0	0	0	0	0	0	0	0	0	0	0	0	0	0	0	0	0	0	0	0
HORVU0Hr1G031660	0	0	0	0	0	0	0	0	0	0	0	0	0	0	0	0	0	0	0	0	0	0	0	0	0	0	0	0	0	0	0	0	0	0	0	0	0	0	0	0	0	0	0	0	0	0	0	0	0
HORVU0Hr1G031720	2.4	2.06	2.09	1.6	1.68	1.99	1.92	1.34	1.97	1.48	1.62	1.28	1.56	1.71	1.67	2.12	1.91	1.68	1.58	1.47	1.35	1.74	1.86	1.53	1.03	1.06	1.32	0.8	1.01	1.14	1.56	0.74	1.05	0.79	1.04	0.83	0.77	1.27	0.94	0.77	1.04	1.34	1.27	0.72	1.68	0.92	0.75	1.06	1.22
HORVU0Hr1G031730	4.74	4.38	5.29	5.13	3.47	3.79	3.33	3.37	4.55	4.72	5.09	4.94	2.48	2.74	3.2	4.1	3.03	4	4.01	3.72	4.41	3.64	4.41	5.11	5.65	4.49	2.46	2.25	2.58	2.81	7.32	6.83	7.2	6.88	11.39	11.44	11.41	12.03	11.75	12.48	12.29	9.72	9.77	9.8	10.27	11.51	10.29	11.88	10.83
HORVU0Hr1G031750	0	0	0	0	0	0	0	0	0	0	0	0	0	0	0	0	0	0	0	0	0	0	0	0	0	0	0	0	0	0	0	0	0	0	0	0	0	0	0	0	0	0	0	0	0	0	0	0	0
HORVU0Hr1G032280	1.74	1.64	2.67	1.16	1.69	1.45	1.97	2.29	1.55	1.93	2.45	1.75	2	1.95	2.04	1.78	1.62	2.17	1.14	0.99	0.89	1.25	0.98	1.3	1.25	1.4	1.97	2.65	1.15	2.28	1.03	1.23	1.14	1.48	1.15	0.94	0.98	0.45	1.38	0.97	1.08	0.74	1.34	0.9	1.46	1.31	0.97	1.26	0.96
HORVU0Hr1G038390	0	0	0	0	0	0	0	0	0	0	0	0	0	0	0	0	0	0	0	0	0	0	0	0	0	0	0	0	0	0	0	0	0	0	0	0	0	0	0	0	0	0	0	0	0	0	0	0	0
HORVU0Hr1G038830	13.67	13.89	13.48	13.53	15.56	14.14	14.21	14.02	20.68	19.21	19.34	20.85	19.42	17.98	17.03	19.53	15.66	18.77	16.71	16	16.59	15.23	9.34	11.45	10.45	8.36	9.79	9.92	10.3	9.29	13.43	11.15	12.03	11.26	10.98	9.67	9.63	7.84	7.71	10.32	9.31	6.67	6.61	6.5	7.88	10.79	8.91	11.46	9.75
HORVU0Hr1G038850	16.43	17.13	17.75	15.45	17.08	16.47	17.8	16.82	14.67	14.65	13.87	15.31	15.09	15.74	17.35	18.17	17.91	17.85	18.9	18.54	19.46	19.93	20.7	20.04	20.01	20.2	18.44	19.04	17.81	18.27	17.69	17.7	17.4	18.92	13.97	14.89	12.6	15.23	10.6	13.53	13.81	12.14	11.64	14.09	12.97	11.39	10.37	11.69	11.99
HORVU0Hr1G038940	0.02	0.02	0.02	0.02	0	0	0	0	0	0	0	0	0	0	0	0	0	0	0	0	0	0	0	0	0	0	0	0	0	0	0	0	0	0	0	0	0	0	0	0	0	0	0	0	0	0	0	0	0
HORVU0Hr1G039330	14.2	14.37	14.63	15.8	15.98	15.37	14.59	14.47	16.03	14.53	14.56	16.13	16.94	17.33	14.48	16.17	15.15	14.42	17	16.57	16.35	18.07	15.07	15.5	16.03	16.78	16.86	18.55	17.21	16.87	15.53	16.82	16.69	16.09	15.77	15.58	15.72	15.68	14.47	15.93	14.32	15.83	14.96	14.66	15.49	15.49	16.83	18.7	16.61
HORVU0Hr1G039660	1.03	0.94	1	1.1	1.19	1	0.89	1.03	1.1	0.93	1.02	1.12	0.79	0.93	1.03	0.91	0.81	0.99	0.97	0.93	1.08	1.03	0.87	0.93	0.77	0.76	1.08	1.01	0.99	1.03	1.07	1.01	1.03	1.03	0.96	0.82	0.83	0.73	1.18	0.99	0.75	1.09	0.75	1.05	0.76	1.03	0.89	1.05	0.9
HORVU0Hr1G039760	0	0.04	0.04	0.02	0	0	0.02	0	0.03	0	0	0.03	0	0	0.06	0	0.08	0.11	0.01	0	0.05	0.02	0.02	0.03	0.02	0	0.05	0.02	0	0.02	0.01	0.03	0.03	0.03	0	0	0	0	0	0	0	0	0	0	0	0	0	0	0
HORVU0Hr1G040500	0.02	0	0.02	0.02	0	0	0	0	0	0	0	0	0	0	0	0	0	0	0	0	0	0	0	0	0	0	0	0	0.02	0	0.02	0	0	0	0.02	0	0	0	0	0	0	0	0.06	0	0	0	0	0	0
HORVU1Hr1G000400	2.81	3.55	3.36	3.17	2.38	2.53	2.61	3.21	2.84	3.09	2.96	2.89	2.2	2.4	2.45	2.66	3.36	2.54	1.98	2.16	2.33	2.12	1.76	1.51	1.17	1.61	1.69	1.21	1.66	1.33	1.64	1.76	1.52	1.78	1.22	0.93	1.19	1.19	0.27	0.65	0.26	0.96	0.86	1.41	1.18	1.82	0.87	1.25	1.26
HORVU1Hr1G001080	0	0	0	0	0	0	0	0	0	0	0	0	0	0	0	0	0	0	0	0	0	0	0	0	0	0	0	0	0	0	0	0	0	0	0	0	0	0	0	0	0	0	0	0	0	0	0	0	0
HORVU1Hr1G001910	153.56	151.58	151.26	161.05	153.57	157.21	156.79	160.55	140.32	150.66	150.9	149.52	184.95	181.4	181.7	176.83	175.32	179.18	191.45	193.26	185.93	190	230.31	222.11	234.19	231.9	250.01	249.83	245.56	243.86	236.76	245.1	232.6	238.72	272.92	272.87	267.24	257.86	265.6	267.71	255.66	251.59	271.16	255.48	251.33	266.14	259.59	277.15	277.09
HORVU1Hr1G001920	7.95	7.68	7.55	8.22	11.6	12.03	12.05	11.11	7.28	6.71	7.31	6.42	17.07	15.55	14.1	14.74	14.4	14.85	15.3	15.76	15.27	15.19	19.12	21.4	21.13	19.59	24.84	24.39	24.62	24.41	19.69	20.12	18.28	19.07	18.3	17.54	18.88	17.91	18.72	20.67	19.4	15.87	16.12	13.93	15.71	17.58	18.38	19.5	19.49
HORVU1Hr1G001950	9.47	8.48	8.33	8.73	10.45	10.33	10.56	11.27	7.09	7.04	6.54	6.93	11.06	10.71	17.29	17.94	18.86	18.41	15.12	15.52	13.81	14.97	10.46	10.65	10.74	10.99	17.87	18.14	17.68	18.35	18.49	20.2	18.88	19.18	13.14	12.72	11.96	12.06	12.83	11.86	12.04	13.15	13.14	14.63	10.7	19.88	17.84	19.19	17.39
HORVU1Hr1G004290	0	0	0	0	0	0	0	0	0	0	0	0	0	0	0	0	0	0	0	0	0	0	0	0	0	0	0	0	0	0	0	0	0	0	0	0	0	0	0	0	0	0	0	0	0	0	0	0	0
HORVU1Hr1G004650	4.96	5.73	5.69	5.7	4.7	4.62	4.38	4.44	2.76	2.53	2.26	2.39	1.88	2.06	3	3.53	2.84	3.36	3.53	2.4	3.12	3.38	2.08	2.15	2.05	2.37	3.26	3.35	3.59	3.64	3.47	3.4	2.67	3.45	1.98	1.96	2.42	2.48	1.63	2.14	2.01	1.75	2.04	2.04	2.31	2.29	1.97	2.88	2.6
HORVU1Hr1G005130	0	0	0	0	0	0	0	0	0	0	0	0	0	0	0	0	0	0	0	0	0	0	0	0	0	0	0	0	0	0	0	0	0	0	0	0	0	0	0	0	0	0	0	0	0	0	0	0	0
HORVU1Hr1G005980	5.07	5.29	5.22	5.19	7.35	6.4	6.21	6.42	5.15	5.38	5.88	5.81	5.67	6.01	6.29	5.01	5.36	5.46	5.99	5.31	4.8	5.53	3.41	3.11	3.1	3.16	5.16	4.68	4.87	5.27	4.46	3.73	3.78	3.69	3.18	3.25	3.31	3.5	2.86	2.91	3.06	3.25	2.94	3.27	3.03	3.5	4.4	3.82	3.69
HORVU1Hr1G008250	35.38	34.39	36.29	36	41.73	40	41.75	39.88	30.57	29.97	31.47	31.94	47.17	45.35	42.66	42.43	41.21	41.28	44.89	42.65	40.77	43.64	33.94	37.1	37.05	36.3	40.95	41.78	42.94	43.6	38.16	37.13	36.02	38.22	31.48	30.72	31.19	34.58	30.94	32.37	30.26	33.45	29.6	28.31	29.13	36.1	33.56	34.71	33.88
HORVU1Hr1G010710	0	0	0	0.06	0	0	0	0	0	0	0	0.06	0	0	0.09	0	0	0	0	0	0	0.1	0.06	0	0	0	0	0	0	0	0	0	0	0.07	0.12	0.08	0.06	0	0	0.36	0.23	0	0	0	0	0	0	0	0.24
HORVU1Hr1G013020	0	0	0	0	0	0	0	0	0	0	0	0	0	0	0	0	0	0	0	0	0	0	0	0	0	0	0	0	0	0	0	0	0	0	0	0	0	0	0	0	0	0	0	0	0	0	0	0	0
HORVU1Hr1G013160	84.09	73.76	84.99	94.24	69.55	67.95	71.34	71.7	96.92	87.7	86.65	92.75	59.79	64.39	48.18	54.82	57.77	59.18	59.05	61.82	65.51	61.43	55.18	47.83	47.81	44.18	48.56	44.38	50.27	45.98	44.97	43.08	54.76	40.82	39.68	34.23	22.32	28.63	39.89	23.7	32.46	40.84	41.4	35.27	49.63	41.05	34.78	36.37	50.61
HORVU1Hr1G013470	0	0	0	0	0	0	0	0	0	0	0	0	0	0	0	0	0	0	0	0	0	0	0	0	0	0	0	0	0	0	0	0	0	0	0	0	0	0	0	0	0	0	0	0	0	0	0	0	0
HORVU1Hr1G013480	4.64	4.84	4.34	3.91	4.55	4.93	4.95	4.36	5.8	3.77	5.85	4.74	13.76	14.46	14.92	15.84	14.83	16.94	13.39	13.63	14.77	14.94	20.41	20.2	20.54	20.16	13.43	16.03	17.43	15.13	20.81	23.15	24.11	23.47	15.36	20.31	16.75	20.13	21.74	18.77	17.15	14.55	17.39	18.91	15.41	19.95	15.97	20.44	17.62
HORVU1Hr1G013810	0.59	0.9	0.77	0.73	1.21	1.09	1.14	1.1	1.31	0.9	0.7	0.89	1.15	1.07	1.21	1.29	1.06	1.26	1.31	1.15	1.3	1.24	0.75	0.81	0.74	0.75	0.68	0.63	0.77	0.74	0.44	0.74	0.78	0.44	0.55	0.71	0.42	0.56	0.28	0.68	0.48	0.56	0.57	0.39	0.33	0.9	0.46	0.55	0.17
HORVU1Hr1G023170	0	0	0	0	0	0	0	0	0	0	0	0	0	0	0	0	0.03	0	0	0.01	0	0.01	0	0	0	0.01	0	0.01	0.01	0.01	0.01	0	0.03	0.01	0	0	0	0	0	0	0	0	0	0	0	0	0	0	0
HORVU1Hr1G025100	0.5	0.46	0.15	0.17	0.7	1.02	0.17	0.64	0	0.2	0	0.4	0.72	0.56	0.22	0.22	0.11	0.22	0.21	0.75	0.36	0.46	0	0	0.42	0.36	1.52	1.28	0.74	1.07	0	0	0.19	0.2	0.8	0.4	0.64	0	0.86	1.15	0	0.6	0.62	0.89	0	0.81	0	0	0
HORVU1Hr1G025110	0	1.42	0	1.69	1.05	0.94	1.29	1.64	0.52	0.34	0.26	0.13	0.91	0.75	0.46	0.21	0.89	0.45	0	0.24	0.84	1.02	1.31	1.27	1.32	1.84	3.14	1.87	3.36	0.99	0.92	0.83	1.76	1.33	2.85	2.62	1.85	3.63	2.82	3.06	3.93	1.49	2.49	0.22	2.65	2.47	3.15	3.56	2.48
HORVU1Hr1G025830	1.35	1.21	1.35	1.33	2.25	2.29	2.64	2.14	1.11	1.16	1.16	1.12	0.57	0.72	0.71	0.93	0.78	0.68	0.55	0.55	0.58	0.38	0.25	0.26	0.26	0.21	0.45	0.35	0.27	0.32	0.41	0.41	0.4	0.34	0.11	0	0.07	0.1	0	0	0.05	0.13	0.05	0	0.09	0.04	0.04	0	0.04
ENSRNA049486400	0	0	0	0	0	0	0	0	0	0	0	0	0	0	0	0	0	0	0	0	0	0	0	0	0	0	0	0	0	0	0	0	0	0	0	0	0	0	0	0	0	0	0	0	0	0	0	0	0
ENSRNA049486308	0	0	0	0	0	0	0	0	0	0.01	0	0	0	0.02	0	0	0	0	0.01	0	0.03	0.03	0	0	0	0	0	0	0	0	0	0	0	0	0	0	0	0	0	0.04	0	0.03	0	0	0	0	0	0	0.02
HORVU1Hr1G027310	0	0	0	0	0	0	0	0	0	0	0	0	0	0	0	0	0	0	0	0	0	0	0	0	0	0	0	0	0	0	0	0	0	0	0	0	0	0	0	0	0	0	0	0	0	0	0	0	0
HORVU1Hr1G028900	8.41	8.06	8.32	8.4	11.15	10.75	10.98	10.92	5.71	4.81	5.01	4.84	16.83	17.4	17.85	17.53	18.19	18.17	19.62	19.65	20.61	20.22	21.55	21.16	22.16	21.36	28.05	27.97	29.03	30.41	21.92	21.2	21.68	21.25	18.27	18.23	17.72	19.46	18.37	18.65	18.95	21.57	20.68	19.31	19.68	20.62	21.71	19.75	20.83
HORVU1Hr1G029350	0	0	0	0	0	0	0	0	0	0	0	0	0	0.06	0.06	0	0	0.06	0	0	0.05	0	0	0.05	0	0	0	0	0	0	0	0	0	0	0	0	0	0	0	0	0	0	0	0	0	0	0	0.14	0
HORVU1Hr1G029360	0	0	0	0	0	0	0	0	0	0	0	0	0	0	0	0	0	0	0	0	0	0	0	0	0	0	0	0	0	0	0	0	0	0	0	0	0	0	0	0	0	0	0	0	0	0	0	0	0
HORVU1Hr1G035080	0	0	0	0	0	0	0	0	0	0	0	0	0	0	0	0	0	0	0	0	0	0	0	0	0	0	0	0	0	0	0	0	0	0	0	0	0	0	0	0	0	0	0	0	0	0	0	0	0
HORVU1Hr1G036970	3.13	3.19	3.03	3.27	2.36	2.74	2.46	2.64	2.31	2.56	2.25	2.34	1.89	2.38	3.42	3.07	3.5	3.02	2.97	3.19	3.1	2.96	2.04	1.84	1.96	1.85	1.5	1.37	1.56	1.61	1.96	2.05	1.67	1.92	1.65	1.54	1.55	1.41	1.63	2.07	1.58	1.88	2.1	1.97	1.61	1.46	1.26	1.7	1.1
HORVU1Hr1G036990	1.44	1.9	1.11	1.17	2.14	1.99	1.39	1.32	1.83	1.48	1.87	2.15	1.18	0.88	1.46	1.11	1.37	1.44	1.04	0.98	1.57	1.92	1.01	0.9	1.22	1.17	1.86	1.89	1.31	1.84	1.3	0.86	0.91	2.1	1.32	1.71	1.43	1.21	1.23	1.99	1.42	1.34	1.18	1.78	2.86	0.69	1.31	2.55	1.44
HORVU1Hr1G038620	11.65	11.08	12.91	10.16	11.44	12.18	10.89	12.08	17.25	17.34	15.46	16.29	10.59	11.51	8.3	9.47	9.3	8.39	5.13	5.38	5.28	5.24	5.61	5.5	6.33	6.51	5.54	5.54	6.7	5.04	9.95	10.52	8.98	8.89	4.98	6.64	5.94	4.87	8.36	5.64	6.98	5.99	5.24	4.23	4.27	6.63	5.27	4.94	5.04
HORVU1Hr1G041030	20.66	20.41	19.79	19.1	14.07	13.71	14.09	13.25	15.16	15.03	14.75	14.75	10.58	10.87	12.79	13.45	13.84	13.2	9.95	10.29	10.78	10.51	10.93	9.48	8.93	10.5	14.42	15.35	14.33	14.43	9.38	9.34	8.99	9.99	9.74	9.2	8.6	8.58	10.65	9.64	9.09	11.27	12.01	10.86	10.66	9.98	10.7	9.16	11.66
HORVU1Hr1G043050	0.24	0.14	0.13	0.39	0.26	0.27	0.4	0.17	0.16	0.18	0.23	0.44	0.24	0.39	0.22	0.35	0.33	0.28	0.21	0.23	0.35	0.17	0.37	0.09	0.32	0.26	0.32	0.42	0.43	0.28	0.31	0.11	0.26	0.21	0.14	0.16	0.19	0.11	0.14	0.23	0.23	0.35	0.26	0.5	0.25	0.04	0.23	0.11	0.22
HORVU1Hr1G043730	45.18	47.59	45.28	48.53	34.78	37.53	36.13	35.59	48.79	49.5	50.67	50.66	34.8	38.35	32.71	31.17	28.06	28.1	27.74	27.15	27.77	27.21	32.49	27.32	26.68	25.65	33.66	36.7	35.68	36.32	32.1	35.26	33.06	31.81	24.51	24.59	24.56	25.36	22.96	18.97	21.2	22.53	23.19	24.41	29.27	22.2	22.16	23.61	22.16
HORVU1Hr1G044260	0.05	0	0	0.05	0	0	0.03	0	0	0	0	0.03	0.03	0.06	0	0.06	0	0.06	0	0	0	0	0.03	0	0.05	0	0	0	0.08	0.05	0	0	0	0	0.03	0	0	0	0	0.17	0	0	0	0	0	0	0.07	0	0.04
HORVU1Hr1G044400	0	0	0	0	0	0	0	0	0	0	0	0	0	0	0	0	0	0	0	0	0	0	0	0	0	0	0	0	0	0	0	0	0	0	0	0	0	0	0	0	0	0	0	0	0	0	0	0	0
HORVU1Hr1G046690	0.37	0.36	0.42	0.21	0.22	0.27	0.21	0.19	0.97	1.07	0.99	1.04	0.05	0.02	0.04	0.12	0.02	0.04	0.07	0.09	0.13	0.04	0	0.02	0	0	0.04	0.02	0.02	0	0.02	0	0	0	0	0	0	0	0	0	0	0	0.06	0	0	0	0	0	0
HORVU1Hr1G046710	3.49	3.68	3.56	3.63	3.77	3.55	3.17	3.82	4.39	3.96	3.92	3.49	5.39	4.89	4.51	4.53	4.46	4.46	4.19	4.49	4.56	4.36	4.26	3.77	4.09	4.25	4.81	4.97	4.59	4.33	4.18	4.21	3.91	4.09	3.2	3.07	2.91	3.74	3.69	2.83	3.66	4.55	3.11	3.94	3.47	4.14	3.86	4.3	3.87
[truncated: 760 more rows]
[truncated: 179 more columns]

## Sheet: 10–50 kb
Table S3B FPKM data of barley genes within 10–50 kb of STARR-seq enhancers
[truncated: 4,863 more rows]
[truncated: 179 more columns]

[truncated: 2 more sheets: 50–100 kb, > 100 kb]
