# Supplementary material for: Identification of Highly Repetitive Enhancers with Long-range Regulation Potential in Barley via STARR-seq
Source: Genomics Proteomics Bioinformatics. 2024 Feb 21;22(2):qzae012. doi: 10.1093/gpbjnl/qzae012 (PMC12016029; doi:10.1093/gpbjnl/qzae012)
Supplement: qzae012_Supplementary_Data [file qzae012_supplementary_data.zip › qzae012_Supplementary_Data/Table S4-done.xlsx]

## Sheet: genes of no enhancer
Table S4A FPKM data of barley genes having no enhancer within 100 kb
Barley genes	ERR3500503	ERR3500504	ERR3500505	ERR3500506	ERR3500507	ERR3500508	ERR3500509	ERR3500510	ERR3500511	ERR3500512	ERR3500513	ERR3500514	ERR3500515	ERR3500516	ERR3500519	ERR3500520	ERR3500521	ERR3500522	ERR3500523	ERR3500524	ERR3500525	ERR3500526	ERR3500527	ERR3500528	ERR3500529	ERR3500530	ERR3500531	ERR3500532	ERR3500533	ERR3500534	ERR3500535	ERR3500536	ERR3500537	ERR3500538	ERR3500539	ERR3500540	ERR3500542	ERR3500543	ERR3500544	ERR3500545	ERR3500546	ERR3500547	ERR3500548	ERR3500549	ERR3500550	ERR3500551	ERR3500552	ERR3500553	ERR3500554
HORVU1Hr1G000010	23.65	24.95	25.55	26.93	21.05	22.51	19.56	20.72	22.5	22.48	22.03	23.97	20.05	16.77	17.04	18.41	17.86	16.78	15.91	16.79	17.09	14.43	14.7	15.38	15.48	14.33	14.81	13.96	14.67	14.17	16.68	15.94	17.82	15.6	11.98	11.39	11.07	13.65	12.2	11.19	10.72	15.04	12.55	12.85	10.51	14.65	14.83	13.83	12.56
HORVU1Hr1G000020	84.63	87.39	82.98	87.54	82.83	83.2	86.89	79.17	84.43	77.05	82.54	80.5	101.17	106.04	94.93	92.37	94.11	101.67	100	103.62	103.54	94.71	104.94	106.92	109.95	107.7	98.1	97.48	93.64	92.11	112.93	110.91	115.23	115.59	134.19	125.64	124.59	127.07	121.91	138.99	129.48	119.65	130.47	130.74	128.1	116.13	121.68	118.44	124.49
HORVU1Hr1G000030	0.31	0.13	0.15	0.28	0.14	0.17	0.11	0.37	0.15	0.19	0.16	0.17	0.08	0.1	0.11	0.08	0.04	0.05	0.08	0.02	0.13	0.08	0	0.13	0	0.02	0.03	0.1	0.12	0.14	0.09	0.02	0.1	0.12	0.08	0.04	0.06	0.12	0.05	0	0	0	0.22	0.05	0.05	0.1	0	0.09	0.09
HORVU1Hr1G000040	105.03	106.31	101.39	106.48	94.59	97.63	99.55	98.03	141.42	143.52	145.27	148.73	60.14	58.09	54.01	58.89	55.45	54.72	48.4	48.05	47.22	45.4	42.11	39.51	42.86	41.91	45.65	46.8	45.41	44.22	75.83	77.65	76.86	72.49	52.31	49.78	50.61	50.38	46.34	49.66	47.47	34.9	41.98	39.79	44.95	46.19	44.18	43.48	40.69
HORVU1Hr1G000060	16.26	14.91	16.13	16.04	11.39	11.84	11.81	11.37	13.23	13.24	13.45	13.39	10.22	10.34	10.21	9.72	10.52	10.91	8.23	8.61	7.48	8.44	6.98	7.29	7.33	6.95	11.59	11.99	11.48	10.51	7.72	8.15	7.79	7.92	5.85	6.49	6.36	5.34	6.01	7.23	6.39	7.97	6.65	6.09	7.31	7.13	7.27	8.52	8.24
HORVU1Hr1G000080	189.2	191.53	172.64	178.63	180.95	186.79	191.14	183.4	154.92	146.1	146.05	153.45	210.11	216.48	207.75	218.37	214.96	207.99	191.54	181.3	189.46	184	167.86	176.92	169.12	157.82	157.32	160.7	166.48	168.15	134.18	136.39	144.01	139.32	113.13	114.22	124.41	116.75	124	121.11	131.98	130.43	114.81	134.42	125.1	120.2	135.87	150.5	140.46
HORVU1Hr1G000090	11.16	11.91	11.25	11.35	13.08	11.76	12.3	12.3	8.37	7.81	8.62	8.11	17.02	16.87	20.56	20.9	20.98	19.97	20.65	21.57	21.66	21.12	23.69	24.58	22.76	25.04	29.94	29.8	30.08	29.43	29.06	29.68	29.03	28.88	19.62	20.44	19.61	21.33	20.55	19.12	18.34	19.16	20.69	21.7	22.56	22.68	22.27	21.2	21.81
HORVU1Hr1G000110	41.36	41.32	43.13	42.24	44.89	44.91	44.37	45.05	50.84	49.71	50.07	48.77	42.9	43.88	41.13	41.9	40.54	42.01	37.03	39.41	36.5	36.96	33.72	34.45	33.12	33.89	30.24	30.33	30.14	31.32	33.83	32.56	34.34	32.94	29.23	30.33	29.91	29.04	28.52	29.55	31	22.05	25.24	25.64	23.07	28.85	31.39	30.23	29.83
HORVU1Hr1G000120	42.71	42.48	43.25	43.48	46.93	47.19	47.89	46.86	36.07	38.41	37.6	35.13	55.5	54.66	58.48	60.66	59.72	57.88	54.48	56.07	54.8	55.16	64.87	64.8	66.55	64.41	62.44	62.2	63.85	62.79	64.64	66.36	66.14	67.25	61.95	60.05	62.46	64.51	65.74	63.18	63.7	53.59	60.05	59	59.51	61.69	61.68	61.24	62.21
HORVU1Hr1G000140	30.32	28.12	30.81	29.61	37.89	37.45	37.14	36.4	22.38	23.03	23.29	22.18	78.94	80.67	85.1	82.26	82.89	85.63	92.91	91.72	91.06	91.34	127	129.08	128.4	129.89	123.65	121.12	119.76	123.71	126.09	124.26	126.56	127.38	138.22	137.63	139.65	138.56	137.43	135.89	133.22	128.09	129.99	132.12	128.58	117.02	119.99	114.97	116.44
HORVU1Hr1G000150	0	0	0	0	0	0	0	0	0	0	0	0	0	0	0	0	0	0	0	0	0	0	0	0	0	0	0	0	0	0	0	0	0	0	0	0	0	0	0	0	0	0	0	0	0	0	0	0	0
HORVU1Hr1G000160	0	0	0	0	0	0	0	0	0	0	0	0	0	0	0	0	0	0	0	0	0	0	0	0	0	0	0	0	0	0	0	0	0	0	0	0	0	0	0	0	0	0	0	0	0	0	0	0	0
HORVU1Hr1G000170	2.48	2.5	2.45	2.24	1.1	1.32	0.88	0.99	2	2	2.38	1.48	0	0.17	0.34	0.35	0.11	0.17	0.73	0.69	0.46	0.62	0	0	0	0	0	0.1	0.05	0.19	0	0	0.1	0	0	0	0	0	0	0	0	0	0	0	0	0	0	0	0
HORVU1Hr1G000190	0	0	0	0	0	0	0	0	0	0	0	0	0	0	0	0	0	0	0	0	0	0	0	0	0	0	0	0	0	0	0	0	0	0	0	0	0	0	0	0	0	0	0	0	0	0	0	0	0
HORVU1Hr1G000200	0	0	0	0	0	0	0	0	0	0	0	0	0	0	0	0	0	0	0	0	0	0	0	0	0	0	0	0	0	0	0	0	0	0	0	0	0	0	0	0	0	0	0	0	0	0	0	0	0
HORVU1Hr1G000210	0	0.02	0.03	0.01	0.05	0.02	0.04	0.01	0.06	0.01	0	0.01	0.04	0	0.01	0.04	0.01	0.01	0.02	0	0.03	0.03	0.03	0.01	0.02	0.02	0	0.01	0.03	0.01	0.01	0.02	0.02	0.01	0	0.03	0.01	0	0.06	0	0	0	0	0	0	0	0	0.03	0.03
HORVU1Hr1G000230	0.01	0	0.01	0.02	0	0	0.02	0	0.02	0	0.01	0.02	0.05	0.06	0.03	0.01	0.01	0.02	0.01	0.01	0	0.02	0.01	0.01	0	0.01	0	0	0	0	0	0	0	0	0	0.01	0.01	0	0	0	0	0.03	0	0	0	0	0	0	0
HORVU1Hr1G000240	0	0	0	0	0	0	0	0	0	0	0	0	0	0	0	0	0	0	0	0	0	0	0	0	0	0	0	0	0	0	0	0	0	0	0	0	0	0	0	0	0	0	0	0	0	0	0	0	0
HORVU1Hr1G000250	0.68	0.7	0.62	0.79	0.71	0.93	0.92	1.13	0.61	0.62	0.63	0.65	0.42	0.33	0.35	0.42	0.4	0.33	0.35	0.39	0.37	0.37	0.11	0.15	0.13	0.13	0.34	0.34	0.36	0.28	0.25	0.21	0.2	0.23	0.23	0.13	0.21	0.2	0.2	0.23	0.08	0.11	0.17	0.14	0.21	0.23	0.23	0.17	0.26
HORVU1Hr1G000260	0.01	0	0.01	0	0.01	0	0	0	0.01	0.01	0.01	0.01	0	0	0	0	0	0.01	0.01	0.01	0.01	0.01	0	0.01	0	0	0	0	0	0	0.01	0.01	0.01	0.01	0	0	0	0	0	0	0	0	0	0.02	0	0	0	0	0
HORVU1Hr1G000270	6.47	6.51	6.59	6.82	7.42	7.8	7.83	6.86	6.31	5.75	5.49	6.19	6.94	7.49	5.71	6.72	6.87	5.35	5.89	6.03	7.18	6.47	5.83	5.92	5.36	6.24	7.9	8.51	8.17	9.06	6.35	6.17	6.93	6.54	4.97	6.19	5.24	5.41	5.3	8.44	5.57	6.33	5.88	5.46	6.07	7.23	5.93	5.41	6.48
HORVU1Hr1G000290	55.97	53.65	55.95	55.29	51.23	50.59	49.47	50.15	43.47	42.02	44.19	44.46	48.04	49.78	52.53	52.2	51.65	53.69	52.14	52.72	52.67	52.24	58.12	58.22	60.74	59.65	60.44	59.35	60.38	60.91	63.94	63.1	61.77	63.4	68.95	68.66	67.14	64.56	71.32	65.3	66.89	68.36	68.47	68.65	69.96	67	73.64	68.79	66.67
HORVU1Hr1G000310	32.87	28.42	30.62	30.54	30.79	30.4	31.44	30.59	30.6	28.46	28.87	30.49	28.93	30.72	30.15	30.6	27.96	27.66	30.83	26.37	29.17	28.4	27.49	27.98	29.44	28.19	31.5	32.43	32.59	32.78	31.51	30.42	28.76	29.67	26.68	27.8	28.02	32.14	27.44	29.6	28.61	29.5	29.99	27.49	29.37	32.28	28.98	29.71	26.73
HORVU1Hr1G000320	0	0	0	0	0	0	0	0	0	0	0	0	0	0	0	0	0	0	0	0	0	0	0	0	0	0	0	0	0	0	0	0	0	0	0	0	0	0	0	0	0	0	0	0	0	0	0	0	0
HORVU1Hr1G000330	0	0	0	0	0	0	0	0	0	0	0	0	0	0	0	0	0	0	0	0	0	0	0	0	0	0	0	0	0	0	0	0	0	0	0	0	0	0	0	0	0	0	0	0	0	0	0	0	0
HORVU1Hr1G000470	0.08	0.17	0.17	0.14	0.14	0.17	0.07	0.08	0	0.09	0.05	0.22	0.04	0	0	0.13	0	0	0.08	0.04	0	0.03	0	0	0	0	0.06	0.08	0.05	0.04	0	0.04	0	0	0	0.04	0.09	0	0	0	0	0	0	0	0	0	0	0.1	0
ENSRNA049447259	0	0	0	0	0	0	0	0	0	0	0	0	0	0	0	0	0	0	0	0	0	0	0	0	0	0	0	0	0	0	0	0	0	0	0	0	0	0	0	0	0	0	0	0	0	0	0	0	0
HORVU1Hr1G000520	7.04	6.73	6.37	6.74	8.76	9.2	8.31	8.8	6.56	6.19	6.29	6.3	9.2	9.43	9.49	8.89	8.64	8.86	8.01	8.57	8.31	7.68	8.3	8.21	8.07	7.5	7.85	7.96	7.72	7.87	9.33	9.68	8.91	8.41	7.47	7.98	7.69	8.03	6.64	6.94	7.61	7.35	6.98	7.32	6.95	8.47	7.82	7.38	6.37
HORVU1Hr1G000530	18.73	19.39	18.33	19.02	18.22	18.32	18.61	18.52	17.26	17.02	16.82	16.82	16.37	15.84	15.11	14.95	15.27	14.75	15.49	16.29	15.7	16	20.42	19.62	19.67	20.26	19.39	19.18	19.01	20.2	20.54	20.02	19.52	18.66	21.94	22.02	22.47	22.95	21.62	21.54	22.23	23.09	23.91	24.86	22.63	23.4	21.87	22.64	22.06
HORVU1Hr1G000540	0	0	0	0	0	0	0	0	0	0	0	0	0	0	0	0	0	0	0	0	0	0	0	0	0	0	0	0	0	0	0	0	0	0	0	0	0	0	0	0	0	0	0	0	0	0	0	0	0
HORVU1Hr1G000550	0	0	0	0	0	0	0	0	0	0	0	0	0	0	0	0	0	0	0	0	0	0	0	0	0	0	0	0	0	0	0	0	0	0	0	0	0	0	0	0	0	0	0	0	0	0	0	0	0
HORVU1Hr1G000560	3.68	3.64	3.83	3.18	6.16	5.61	5.53	5.48	1.77	1.94	2.06	1.88	7.96	8.68	5.5	6.53	5.47	5.72	4.29	4.02	4.37	4.23	6.13	6.57	5.88	5.72	10.15	8.57	8.53	8.78	2.68	2.81	2.76	2.89	4.34	3.68	3.86	4.98	4.23	3.7	4.05	3.23	4.09	3.27	3.97	4.19	3.57	3.33	3.24
HORVU1Hr1G000590	0.1	0.72	0.35	0.57	0.11	0.18	0.06	0.06	0.46	0.49	0.21	0.39	0.15	0.33	0.08	0.11	0.11	0.11	0.25	0.32	0.04	0.12	8.94	7.24	6.86	8.18	3.19	2.25	3.12	2.73	3.47	2.16	3.56	4.03	33.76	32.62	32.26	29.06	32.48	29.74	33.1	39.53	42.96	42.75	39.84	13.47	13.71	13.19	13.55
HORVU1Hr1G000600	15.83	15.4	14.85	14.28	12.39	10.98	11.85	12.89	11.46	10.38	12.35	10.62	12.01	12.62	15.15	13.32	13.69	13.81	12.16	11.59	13.29	12.52	10.81	10.09	10.16	9.63	8.9	10.35	9.03	9.42	10.96	11.93	12.14	11.47	12.63	13.09	12.62	11.97	12.34	12.86	15.01	11.67	11.22	14.89	12.1	11	15.35	10.33	11.8
HORVU1Hr1G000620	17.25	16.14	16.12	15.79	14.93	12.84	13.24	14.65	12.93	13.18	13.69	12.95	12.05	11.01	12.82	13.28	12.32	14.71	13.88	13.41	13.47	12.59	9.14	8.81	9.16	9.74	10.53	10.72	11.16	10.96	10.71	9.59	9.02	9.95	7.82	8.49	9.36	7.84	7.14	9.33	8.2	7.7	8.22	5.99	7.71	8.11	8.23	9.06	7.49
HORVU1Hr1G000640	0	0	0	0	0	0	0	0	0	0	0	0	0	0	0	0	0	0	0	0	0	0	0	0	0	0	0	0	0	0	0	0	0	0	0	0	0	0	0	0	0	0	0	0	0	0	0	0	0
HORVU1Hr1G000650	0	0	0	0	0	0	0	0	0	0	0	0	0	0	0	0	0	0	0	0	0	0	0	0	0	0	0	0	0	0	0	0	0	0	0	0	0	0	0	0	0	0	0	0	0	0	0	0	0
HORVU1Hr1G000660	30.03	31.01	31.24	31.44	35.38	35.78	37.09	36.32	18.23	17.51	17.56	17.98	37.8	38.94	35.76	35.92	36.45	34.09	27.97	26.44	24.97	25.75	27.66	27.02	26.33	26.72	79.36	79.66	76.41	79.22	25.52	24.22	24.24	24.92	23.83	24.84	23.5	25.56	25.83	24.39	23.72	28.53	28.28	26.56	27.28	33.76	31.96	30.95	32.94
HORVU1Hr1G000680	0	0	0	0	0	0	0	0	0	0	0	0	0	0	0	0	0	0	0	0	0	0	0	0	0	0	0	0	0	0	0.04	0	0	0	0	0	0	0	0	0	0	0	0	0	0	0	0	0	0
HORVU1Hr1G000690	0	0	0	0	0	0	0	0	0	0	0	0	0	0	0	0	0	0	0	0	0	0	0	0	0	0	0	0	0	0	0	0	0	0	0	0	0	0	0	0	0	0	0	0	0	0	0	0	0
HORVU1Hr1G000700	0	0	0	0	0	0	0	0	0	0	0	0	0	0	0	0	0	0	0	0	0	0	0	0	0	0	0	0	0	0	0	0	0	0	0	0	0	0	0	0	0	0	0	0	0	0	0	0	0
HORVU1Hr1G000710	258.64	262.59	261.74	268.97	261.79	262.4	262.62	257.54	284.35	288.7	290.13	275.55	190.11	189.53	165.35	164.56	166.03	163.2	168.97	167.22	168.55	166.41	138.98	138.78	142.47	141.27	125.31	122.73	126.34	122.03	145.49	143.93	143.85	145.8	107.87	107.53	104.02	112.61	101.69	99.43	103.76	106.29	112.64	106.85	106.89	109.37	117.11	110.27	109.29
HORVU1Hr1G000720	114.9	112.75	115.75	123.15	97.47	96.81	94.99	99.2	151.79	138.4	149.45	144.09	106.13	101.93	77.37	75.17	79.63	76.85	70.35	69.68	70.26	70.58	43.41	40.38	44.97	45.84	57.78	58.44	56.23	59.52	45.39	41.22	40.86	45.6	24.17	23.51	23.64	22.01	18.04	21.04	27.23	25.07	25.31	28.53	25.68	29.15	22.28	25.35	27.55
HORVU1Hr1G000730	0	0	0	0	0.05	0	0	0	0	0	0	0	0	0	0	0	0.11	0	0	0	0	0	0	0	0	0	0	0	0	0	0	0	0	0	0	0	0	0	0	0	0	0	0	0	0	0	0	0	0
HORVU1Hr1G000810	5.56	5.25	4.84	5.65	2.41	2.19	2.31	2.08	5.23	5.63	6.01	5.88	4.21	3.91	4.44	4.94	4.65	5.7	4.3	4.04	4.26	4.13	4.87	5.46	4.76	5.3	3.15	3.34	3.28	3.32	5.78	5.35	4.75	5.44	7.92	8.47	8.43	7.59	6.15	9.71	8.76	9.75	8.95	8.9	8.99	6.11	6.59	6.98	6.59
HORVU1Hr1G000830	1.01	1.02	0.96	1.01	0.86	0.8	0.83	0.98	1.14	0.99	1.13	1.25	1.04	1.32	1.18	1.24	0.94	1.07	1.5	1.43	1.47	1.24	1.48	1.52	1.56	1.51	1.88	1.8	1.63	1.65	1.76	1.82	1.72	1.8	2	2.07	1.88	1.72	1.92	1.65	1.72	2.13	2.38	1.99	2.26	2.17	2.01	1.95	1.83
HORVU1Hr1G000840	0	0	0	0	0	0	0	0	0	0	0	0	0	0	0	0	0	0	0	0	0	0	0	0	0	0	0	0	0	0	0	0	0	0	0	0	0	0	0	0	0	0	0	0	0	0	0	0	0
HORVU1Hr1G000850	0	0	0	0	0	0	0	0	0	0	0	0	0	0	0	0	0	0	0	0	0	0	0	0	0	0	0	0	0	0	0	0	0	0	0	0	0	0	0	0	0	0	0	0	0	0	0	0	0
HORVU1Hr1G000860	0.35	0.37	0.36	0.32	0.24	0.21	0.25	0.34	0.32	0.36	0.3	0.42	0.13	0.22	0.22	0.22	0.13	0.15	0.14	0.09	0.31	0.17	0.07	0.11	0.09	0.15	0.12	0.19	0.18	0.13	0.13	0.12	0.08	0.1	0.04	0.08	0.06	0.09	0.08	0.11	0.1	0.08	0.19	0.08	0.08	0.09	0.14	0.28	0.16
HORVU1Hr1G000900	17.07	17.03	18.08	17.97	18.48	18.46	17.35	17.24	16.68	16.04	15.68	16.25	14.59	15.34	16.27	15.62	15.8	16.49	14.74	15.1	14.64	15.31	13.08	13.42	12.78	14.01	15.17	15	15.44	14.39	13.89	13.54	13.69	13.76	8.64	8.41	8.63	7.57	8.2	8.34	8.77	9.89	10.01	9.43	9.66	8.18	8.76	9.07	9.18
HORVU1Hr1G000910	1.55	1.17	1.59	1.65	1.52	1.19	1.55	1.29	1.97	1.74	1.37	1.71	2	1.84	0.97	1.96	1.28	1.65	2.05	1.97	1.24	1.78	1.84	2.33	1.79	3.29	2.58	3.25	3.91	3.36	2.87	2.37	3.12	2.21	2.15	2.6	1.95	1.54	1.53	3.48	2.95	2.83	2.54	3.77	3.75	3.89	3.24	3.75	3.1
HORVU1Hr1G000920	0	0	0	0	0.09	0.04	0	0.09	0	0	0	0	0	0	0	0	0	0	0	0	0	0	0	0	0	0	0	0	0	0	0	0	0	0	0	0	0	0	0	0	0	0	0	0	0	0	0	0	0
HORVU1Hr1G000930	0	0	0	0	0	0	0	0	0	0	0	0	0	0	0	0	0	0	0	0	0	0	0	0	0	0	0	0	0	0	0	0	0	0	0	0	0	0	0	0	0	0	0	0	0	0	0	0	0
HORVU1Hr1G000940	27.62	26.66	27.25	28.13	32.39	31.58	31.57	31.45	23.02	22.57	24.29	23.53	27.31	27	26.04	25.85	27.16	26.09	29.87	28.86	28.75	29.89	25.43	26.1	27.22	26.18	27.62	27.62	27.78	28.4	21.93	22.63	20.85	20.75	19.46	19.22	17.85	18.96	19.66	18.24	18.58	22.45	22.04	22.58	18.58	21.41	21.22	20.3	19.85
HORVU1Hr1G000960	15.97	16.88	16.27	15.09	20.03	20.33	19.61	19.77	15.7	16.19	16.29	16.37	17.69	18.84	17.33	17.83	17.3	16.89	17.2	17.75	16.64	18.12	13.1	13.32	15.05	13.14	15.47	15.63	15.65	16.05	14.35	13.65	12.86	13.57	13.34	14.63	13.28	13.07	13.18	11.63	13.38	12.57	13.9	13.17	13.98	16.57	15.38	15.77	15.12
HORVU1Hr1G001170	0	0	0	0	0	0	0	0	0	0	0	0	0	0	0	0	0	0	0	0	0	0	0	0	0	0	0	0	0	0	0	0	0	0	0	0	0	0	0	0	0	0	0	0	0	0	0	0	0
HORVU1Hr1G001200	4.65	3.83	4.21	2.88	3.27	3.31	3.57	3.62	2.82	2.79	2.31	2.22	5.84	6	8.03	6.98	7.25	6.56	5.26	5.72	6.14	6.06	5.63	5.21	5.03	4.53	5.18	6.82	4.74	5.82	4.45	4.77	5.66	4.6	4.02	5.27	4.93	6.5	3.96	6.35	5.55	4.05	4.7	6.35	4.38	4.93	4.89	5.51	5.69
HORVU1Hr1G001220	27.29	27.56	29.36	29.56	33.02	31.98	33.98	34.17	20.14	18.94	16.64	18.32	60.48	64.9	66.47	68.57	69.28	69.13	68.22	68.69	72.89	67.4	66.16	67.94	67.9	64.75	107.44	108.18	105.15	105.5	62.19	61.85	56.22	60.9	75.04	75.99	71.67	70.58	67.85	72.2	72.18	73.51	77.43	66.18	79.11	77.63	72.99	69.21	70.49
ENSRNA049487157	0	0	0	0	0	0	0	0	0	0	0	0	0	0	0	0	0	0	0	0	0	0	0	0	0	0	0	0	0	0	0	0	0	0	0	0	0	0	0	0	0	0	0	0	0	0	0	0	0
ENSRNA049487154	0	0	0	0	0	0	0	0	0	0	0	0	0	0	0	0	0	0	0	0	0	0	0	0	0	0	0	0	0	0	0	0	0	0	0	0	0	0	0	0	0	0	0	0	0	0	0	0	0
HORVU1Hr1G001260	0	0	0	0	0	0	0	0	0	0	0	0	0	0	0	0	0	0	0	0	0	0	0	0	0	0	0	0	0	0	0	0	0	0	0	0	0	0	0	0	0	0	0	0	0	0	0	0	0
HORVU1Hr1G001270	32.3	29.92	30.35	26.7	25.6	26.97	25.29	20.77	28.76	25.78	29.47	23.13	19.57	20.25	21.2	19.9	24.76	19.48	15.93	19.34	15.99	16.72	13.57	15.19	14.54	19.21	21.96	25.74	20.43	20.43	17.72	18.51	19.57	16.35	15.68	16.71	16.16	14.14	15.51	16.49	14.26	20.05	19.04	19.19	19.56	21.69	17.78	15.51	16.38
HORVU1Hr1G001300	0	0	0	0	0	0	0	0	0	0	0	0	0	0	0	0	0	0	0	0	0	0	0	0	0	0	0	0	0	0	0	0	0	0	0	0	0	0	0	0	0	0	0	0	0	0	0	0	0
HORVU1Hr1G001440	0.06	0.09	0.09	0.1	0.13	0.11	0.1	0.08	0.02	0.02	0.07	0.03	0.04	0.05	0.16	0.13	0.14	0.13	0.07	0.09	0.05	0.05	0.12	0.12	0.15	0.17	0.2	0.22	0.15	0.15	0.29	0.18	0.13	0.1	0.08	0.1	0.09	0.05	0.06	0	0.11	0	0.15	0.14	0.1	0.13	0	0.13	0.13
HORVU1Hr1G001450	0	0	0	0	0	0	0	0	0	0	0	0	0	0	0	0	0	0	0	0	0	0	0	0	0	0	0	0	0	0	0	0	0	0	0	0	0	0	0	0	0	0	0	0	0	0	0	0	0
HORVU1Hr1G001460	0.04	0.03	0.01	0.04	0.04	0.02	0.03	0.03	0.03	0.05	0.03	0.03	0.03	0.02	0.03	0.03	0.01	0.06	0.02	0.02	0.02	0.02	0.03	0.05	0.03	0.02	0.06	0.03	0.07	0.06	0.04	0.04	0.06	0.02	0.08	0.04	0.04	0.05	0.05	0.09	0.05	0.04	0.09	0.05	0.06	0.04	0.06	0.05	0
HORVU1Hr1G001480	0	0	0	0	0	0	0	0	0	0	0	0	0	0	0	0	0	0	0	0	0	0	0	0	0	0	0	0	0	0	0	0	0	0	0	0	0	0	0	0	0	0	0	0	0	0	0	0	0
HORVU1Hr1G001490	0	0	0	0	0	0	0	0	0	0	0	0	0	0	0	0	0	0	0	0	0	0	0	0	0	0	0.01	0	0	0.01	0.01	0	0	0.01	0	0	0	0	0	0	0	0	0	0	0	0	0	0	0
HORVU1Hr1G001500	0	0	0	0	0	0	0	0	0	0	0	0	0	0	0	0	0	0	0	0	0	0	0	0	0	0	0	0	0	0	0	0	0.03	0	0	0.07	0	0	0	0	0	0	0	0	0	0	0	0	0
HORVU1Hr1G001520	0	0	0	0.33	0.19	0	0	0	0.2	0.21	0.2	0	0.21	0	0.21	0	0.21	0.21	0	0.2	0	0	0	0	0	0	0.18	0.37	0.36	0.19	0	0.2	0	0	0	0	0	0	0	0	0	0	0	0	0	0	0	0	0
HORVU1Hr1G001540	0	0	0	0	0	0	0	0	0	0	0	0	0	0	0	0.11	0	0	0	0	0	0	0	0	0	0	0	0	0	0	0	0	0	0	0	0	0	0	0	0	0	0	0	0	0	0	0	0	0
HORVU1Hr1G001560	20.59	19.66	21.32	20.09	35.88	37.92	38.04	39.81	37.77	37.46	37.97	36.71	35.89	35.54	21.57	22.93	24.31	24.16	15.63	14.88	16.79	15.34	5.67	6.43	6.07	6.52	10.31	11.34	11.02	11.59	5.1	4.25	4.49	4.49	4.32	3.55	3.43	3.95	3.76	5.67	3.97	2.88	3.05	3.28	1.83	5.31	3.66	4.44	5.02
HORVU1Hr1G001570	33.11	33.45	31.78	32.21	28.88	28.45	27.02	28.57	34.38	34.72	35.64	36.88	17.84	17.4	31.52	29.95	30.32	32.07	32.52	31.16	30.13	30.57	15.55	16.7	15.59	14.69	7.65	7.72	6.52	7.43	19.69	21.16	20.13	19	25.82	25.66	27.57	24.78	25.54	27.19	28.8	32.58	31.63	29.64	29.21	23.86	24.44	26.34	20.16
HORVU1Hr1G001580	0	0	0	0	0	0	0	0	0	0	0	0	0	0	0	0	0	0	0	0	0	0	0	0	0	0	0	0	0	0	0	0	0	0	0	0	0	0	0	0	0	0	0	0	0	0	0	0	0
HORVU1Hr1G001590	95.12	81.49	92.15	80.65	73.94	73.72	84.11	64.27	116.75	105.97	116.86	102.08	45.86	49.44	44.44	45.05	42.15	39.96	41.69	42.02	37.08	37.46	34.81	31.59	32.34	33.92	18.9	21.68	18.87	17.86	37.45	32.13	37.36	33.12	18.14	21.43	14.58	11.51	31.42	27.52	17.97	25.41	24.6	13.89	23.15	29.26	25.56	25.91	37.84
HORVU1Hr1G001600	0	0	0	0	0	0	0	0	0	0	0	0	0	0	0	0	0	0	0	0	0	0	0	0	0	0	0	0	0	0	0	0	0	0	0	0	0	0	0	0	0	0	0	0	0	0	0	0	0
HORVU1Hr1G001610	0	0	0	0	0	0	0	0	0	0	0	0	0	0	0	0	0	0	0	0	0	0	0	0	0	0	0	0	0	0	0	0	0	0	0	0	0	0	0	0	0	0	0	0	0	0	0	0	0
HORVU1Hr1G001630	0	0	0	0	0.01	0	0	0	0	0.01	0	0	0	0	0	0	0	0	0	0	0	0.01	0	0	0	0	0	0	0	0	0	0	0	0	0	0	0	0	0	0	0	0	0	0	0	0	0	0	0
HORVU1Hr1G002290	0.18	0.27	0.15	0.15	0.22	0.2	0.22	0.24	0.1	0.24	0.33	0.26	0.21	0.08	0.08	0.2	0.16	0.11	0.28	0.1	0.2	0.07	0.08	0.18	0.12	0.08	0.02	0.09	0.11	0.07	0.1	0.08	0.1	0.15	0.13	0.05	0.05	0	0.08	0.16	0.08	0.22	0.15	0	0.29	0.07	0.13	0.13	0.13
HORVU1Hr1G002300	0.33	0.18	0.35	0.24	0.25	0.42	0.41	0.33	0.16	0.28	0.24	0.24	0.19	0.27	0.26	0.35	0.48	0.49	0.2	0.31	0.19	0.2	0.13	0.21	0.16	0.15	0.48	0.32	0.35	0.31	0.18	0.37	0.2	0.22	0.15	0.22	0.13	0.07	0.14	0.19	0.13	0.17	0.06	0.06	0.12	0.21	0.25	0.25	0.1
HORVU1Hr1G002310	6.92	7.05	7.55	7.07	8.61	9.36	9.92	10.1	7.88	8.27	7.75	7.64	9.26	9.17	9.34	9.89	10.48	10.16	8.47	8.9	9.33	8.37	4.5	4.46	4.03	4.42	5.88	5.89	5.64	6.14	4.77	4.68	4.3	4.37	2.76	3.58	3.25	3.81	3.96	4.23	2.94	2.12	2.5	2.51	3.04	3.06	4.13	3.01	2.84
HORVU1Hr1G002320	19.33	20.16	17.23	9.99	18.56	29.14	16	29.02	22.91	18.83	21.92	22.63	28.46	34.68	28.06	28.72	26.46	26.24	18.2	19.02	22.98	19.97	28.76	26.39	19.85	24.53	21.91	27.75	22.7	24.14	24.27	20.5	14.06	16.45	16.23	13.76	10.25	12.63	17.64	17.6	3.77	32.93	22.25	12.3	34.6	17.32	11.37	23.59	13.73
HORVU1Hr1G002340	8.01	7.29	8.64	7.45	6.87	6.98	6.2	7.13	6.02	5.78	6.59	5.35	8.5	6.95	6.82	6.86	7.17	6.99	6.93	6.69	6.52	7.86	6.78	6.52	7.17	7.04	8.63	8.58	8.01	8.57	7.46	6.38	8.1	7.07	6.88	7.18	7.43	6.55	8.08	7.04	6.25	6.91	7.9	6.82	8.54	9.25	7.46	7.39	7.25
HORVU1Hr1G002390	18.29	17.62	17.54	18.33	17.32	17.32	16.67	16.75	14.93	15.63	15.74	16.39	19.59	19.59	18.56	18.64	18.64	17.79	19.16	18.69	18.59	20.57	19.39	19.33	18.71	19.39	20.08	21.13	21.06	21.07	17.71	19.19	17.59	18.04	18.34	18.59	19.2	17.69	19.15	18.28	18.98	19.6	19.39	19.25	20.36	19.8	18.04	18.19	18.97
HORVU1Hr1G002400	0	0	0	0	0	0	0	0	0	0	0	0	0	0	0	0	0	0	0	0	0	0	0	0	0	0	0	0	0	0	0	0	0	0	0	0	0	0	0	0	0	0	0	0	0	0	0	0	0
HORVU1Hr1G002410	1.69	1.5	1.29	1.64	3.97	4.35	4.13	3.89	0.21	0.36	0.11	0.23	0.32	0.22	1.16	0.79	1.05	1.14	0.62	0.77	0.83	0.7	0.37	0.4	0.2	0.28	0.62	0.82	0.69	0.65	0.23	0.41	0.34	0.6	0.21	0.23	0.17	0.37	0.23	0.22	0.51	0.13	0.27	0.33	0.4	0.18	0.18	0.47	0.12
HORVU1Hr1G002420	0	0	0	0	0	0	0	0	0	0	0	0	0	0	0	0	0	0	0	0	0	0	0	0	0	0	0	0	0	0	0	0	0	0	0	0	0	0	0	0	0	0	0	0	0	0	0	0	0
HORVU1Hr1G002430	0	0	0	0	0	0	0	0	0	0	0	0	0	0	0	0	0	0	0	0	0	0	0	0	0	0	0	0	0	0	0	0	0	0	0	0	0	0	0	0	0	0	0	0	0	0	0	0	0
HORVU1Hr1G002440	0	0.01	0.01	0	0	0	0	0	0	0	0	0	0	0	0.01	0	0	0	0	0	0	0	0	0	0	0	0	0	0.01	0.01	0	0	0	0	0	0.01	0	0	0	0	0	0	0.02	0	0	0	0	0	0
HORVU1Hr1G002450	0	0	0	0	0	0	0	0	0	0	0	0	0	0	0	0	0	0	0	0	0	0	0	0	0	0.15	0	0	0	0	0	0	0	0	0	0	0	0	0	0	0	0	0	0	0	0	0	0	0
HORVU1Hr1G002460	0.03	0.12	0.07	0.09	0.05	0.2	0.05	0.1	0.14	0.13	0.17	0.05	0.14	0.12	0.22	0.19	0.34	0.13	0.18	0.17	0.14	0.15	0.47	0.44	0.5	0.58	0.85	0.73	0.78	0.78	0.25	0.44	0.48	0.42	0.63	0.37	0.56	0.79	0.93	0.98	0.73	1.04	0.86	0.8	1.2	0.53	0.61	0.46	0.89
HORVU1Hr1G002470	1.4	1.49	1.36	1.31	1.86	1.93	2.26	1.87	2.18	1.8	1.67	1.76	4.97	4.57	4.32	4.06	3.16	4.26	3.02	3.45	3.36	3.82	5.38	5.44	6.09	5.7	8.3	7.66	8	8.05	5.18	5.04	4.62	4.88	6.23	6.37	6.46	4.31	5.27	5.89	6.53	9.84	8.9	9.01	8.99	8.93	8.7	6.81	8.59
HORVU1Hr1G002480	0	0	0	0	0	0	0	0	0	0	0	0	0	0	0	0	0	0	0	0	0	0	0	0	0	0	0	0	0	0	0	0	0	0	0	0	0	0	0	0	0	0	0	0	0	0	0	0	0
HORVU1Hr1G002500	162.34	164	155.31	151.72	155.75	161.45	161.75	160.47	151.82	158.39	157.34	151.79	228.22	235.36	213.96	209.6	214.88	214.93	188.11	197.53	203.19	197.97	212.27	220.12	202.15	209.98	177.1	178.9	184.71	179.71	177.92	185.25	185.9	183.49	182.47	188.24	187.38	197.17	202.84	203.27	202.05	180.68	182.57	179.5	173.83	179.86	184.11	182.81	186.58
HORVU1Hr1G002510	10.16	10.27	10.62	10.43	10.56	10.23	10.52	10.66	10.14	10.63	9.91	10.18	8.14	8.61	8.25	8.77	9.08	8.22	9.01	8.55	8.8	9.09	7.47	6.99	6.77	7.15	6.99	7.21	7.63	6.57	7.37	6.78	6.82	6.19	6.61	6.51	6.61	6.06	6.33	6.55	5.93	7.11	6.86	7.22	6.28	7.33	6.66	6.73	8.01
HORVU1Hr1G002540	0	0	0	0	0	0	0	0	0	0	0	0	0	0	0	0	0	0	0	0	0	0	0	0	0	0	0	0	0	0	0	0	0	0	0	0	0	0	0	0	0	0	0	0	0	0	0	0	0
HORVU1Hr1G002740	3.15	2.99	2.9	2.89	3.88	4.12	4.51	4.19	3.5	3.11	3.79	3.57	4.46	4.21	3.53	3.76	4.33	4.35	4.16	4.29	3.8	4.19	2.86	2.53	2.5	2.9	3.43	3.17	3.12	3.09	2.93	2.8	2.88	2.75	1.98	1.98	2.07	2.09	2.31	2.37	2.19	1.89	1.84	1.78	1.71	2.88	2.35	2.72	2.47
HORVU1Hr1G002750	0	0	0	0	0	0	0	0	0	0	0	0	0	0	0	0	0	0	0	0	0	0	0	0	0	0	0	0	0	0	0	0	0	0	0	0	0	0	0	0	0	0	0	0	0	0	0	0	0
HORVU1Hr1G002760	0	0	0	0	0	0	0	0	0	0	0	0	0	0	0	0	0	0	0	0	0	0	0	0	0	0	0	0	0	0	0	0	0	0	0	0	0	0	0	0	0	0	0	0	0	0	0	0	0
HORVU1Hr1G002770	0	0	0	0	0	0	0	0	0	0	0	0	0	0	0	0	0	0	0	0	0	0	0	0	0	0	0	0	0	0	0	0	0	0	0	0	0	0	0	0	0	0	0	0	0	0	0	0	0
HORVU1Hr1G002790	0	0	0	0	0	0	0	0	0	0	0	0	0	0	0	0	0	0	0	0	0	0	0	0	0	0	0	0	0	0	0	0	0	0	0	0	0	0	0	0	0	0	0	0	0	0	0	0	0
HORVU1Hr1G002810	0	0	0	0	0	0	0	0	0	0	0	0	0	0	0	0	0	0	0	0	0	0	0	0	0	0	0	0	0	0	0	0	0	0.06	0	0	0	0	0	0	0	0	0	0	0	0	0	0	0
HORVU1Hr1G002820	0.08	0.09	0.05	0.02	0.05	0.08	0.06	0.04	0.03	0.04	0	0	0.06	0.02	0	0.05	0	0.13	0.12	0.04	0.08	0.08	0	0.03	0.02	0	0.04	0.06	0	0.02	0.13	0.05	0.06	0.19	0.07	0.02	0	0.13	0.07	0	0	0.06	0.4	0	0	0.17	0.05	0	0.11
HORVU1Hr1G002830	17.88	17.22	17.76	19.13	20.84	19.32	20.77	20.99	20.55	23.31	21.02	22.1	12.1	13.11	14.85	13.51	13.39	14.11	12.62	12.81	12.33	14.02	7.55	6.81	6.32	7.39	9.38	9.89	8.45	8.49	6.86	7.03	6.31	6.99	3.09	3.64	3.74	3.98	2.19	2.25	2.68	3.34	3.56	4.01	4.69	5.73	3.98	4.12	3.83
HORVU1Hr1G002840	244.69	248.31	244.97	247.45	279.21	277.79	284.35	276.1	249.59	245.46	248.25	245.89	267.57	268.8	276.46	279.9	277.14	276.7	289.72	288.52	286.75	278.89	193.87	195.85	201.3	195.21	200.87	202.28	204.04	199.82	188.32	182.92	183.96	184.27	160.48	156.97	158.24	162.83	156.8	154.25	151.36	156.69	149.44	148.2	144.59	174	170.87	169.31	172.9
HORVU1Hr1G002930	0	0	0.02	0.01	0	0	0	0	0	0	0	0	0	0	0	0	0.04	0	0.02	0	0	0.02	0.02	0	0	0	0	0	0	0	0	0	0	0	0	0	0	0	0	0	0	0	0	0	0	0	0	0	0
HORVU1Hr1G002970	0	0.02	0	0	0	0	0	0	0	0	0	0	0	0	0	0	0	0	0.02	0	0	0.02	0	0	0	0	0	0	0	0	0	0	0	0	0	0	0	0	0	0	0	0	0	0	0	0	0	0	0
HORVU1Hr1G002990	0	0.03	0.01	0.02	0	0	0.01	0.01	0.01	0	0	0.01	0	0	0	0	0	0	0.02	0	0	0	0	0	0	0	0	0	0	0	0.01	0	0	0.01	0	0	0	0	0	0	0	0	0	0	0	0	0	0	0
HORVU1Hr1G003010	0.18	0.17	0.16	0.13	0.15	0.21	0.15	0.15	0.16	0.12	0.1	0.11	0.07	0.03	0.06	0.04	0.19	0.13	0.04	0.05	0.06	0.08	0.06	0.03	0.02	0.01	0.05	0.05	0.02	0.07	0.02	0.03	0.06	0.03	0.05	0.05	0.07	0.2	0.04	0.03	0	0.04	0	0.15	0.15	0	0.02	0.03	0.05
HORVU1Hr1G003020	3.13	3.29	3.34	3.99	1.27	3.63	4.16	2.07	1.11	1.31	1.14	2.19	7.1	9.73	3.74	4.32	3.74	4.58	7.12	5.19	5.94	5.96	4.79	6.14	4.26	4.09	4.25	5.56	4.65	7.54	4.02	4.15	3.59	3.78	6.14	5.03	5.15	11.3	4.93	4.54	5.06	4.08	3.68	4.02	1.97	3.74	6.51	6.83	10.21
HORVU1Hr1G003030	0	0	0	0	0	0.02	0	0	0	0	0	0	0	0	0.03	0.03	0	0	0	0	0	0	0	0	0.02	0.02	0.02	0	0	0	0.02	0	0	0	0.02	0	0	0	0	0	0	0	0	0	0.07	0	0	0	0
HORVU1Hr1G003040	0	0.05	0	0.02	0.11	0.05	0	0.13	0.03	0	0	0.03	0	0.03	0.03	0	0	0.09	0.03	0.06	0.05	0.03	0.03	0.03	0.03	0	0.03	0.03	0.03	0.15	0	0.06	0.06	0.08	0.03	0.03	0.09	0	0.18	0.09	0	0	0	0.08	0	0.07	0	0	0
HORVU1Hr1G003050	0.81	0.73	0.55	0.65	0.84	1.02	0.82	0.74	0.49	0.35	0.68	0.41	0.74	0.56	1.08	0.78	0.81	0.85	0.91	0.58	0.91	0.86	0.52	0.47	0.45	0.41	0.56	0.55	0.43	0.57	0.39	0.48	0.46	0.47	0.28	0.34	0.4	0.24	0.25	0.29	0.34	0.45	0.36	0.21	0.26	0.36	0.33	0.44	0.42
ENSRNA049910933	0	0	0	0	0	0	0	0	0	0	0	0	0	0	0	0	0	0	0	0	0	0	0	0	0	0	0	0	0	0	0	0	0	0	0	0	0	0	0	0	0	0	0	0	0	0	0	0	0
HORVU1Hr1G003060	3.4	3.12	3.32	3.43	3.31	4.07	3.89	4.52	3.25	3.46	3.16	3.52	1.95	1.48	2.08	1.84	1.7	1.88	1.16	1.23	1.19	1.38	0.36	0.57	0.59	0.89	0.33	0.28	0.38	0.68	0.63	0.73	0.45	0.4	0.18	0.36	0.56	0.16	0.17	0.32	0.16	0.51	0.6	0.62	0.14	0.68	0.7	0.33	0.9
HORVU1Hr1G003070	0	0	0	0	0	0	0	0	0	0	0	0	0	0	0.15	0	0	0.24	0	0	0	0.04	0	0	0	0	0	0	0.05	0	0	0.06	0	0.12	0.06	0	0	0.19	0	0	0	0.17	0	0	0	0	0	0	0
HORVU1Hr1G003080	0.97	1.26	1.35	1	0.64	0.93	0.85	1.45	1.02	1.11	0.89	1.12	0.59	0.47	0.53	0.37	0.58	0.68	0.44	0.35	0.38	0.4	0.18	0.24	0.31	0.31	0.5	0.06	0.28	0.16	0.19	0.24	0.06	0.25	0.31	0.17	0	0.29	0.2	0	0.16	0	0.18	0.09	0.26	0.31	0	0	0.31
HORVU1Hr1G003100	0	0	0	0	0	0	0	0	0	0	0	0	0	0	0	0	0	0	0	0.01	0	0	0	0	0	0	0	0	0	0	0	0	0	0	0	0	0	0	0	0	0	0	0	0	0	0	0	0	0
HORVU1Hr1G003130	0	0	0	0	0	0	0	0	0	0	0	0	0	0	0	0	0	0	0	0	0	0	0	0	0	0	0	0	0	0	0	0	0	0	0	0	0	0	0	0	0	0	0	0	0	0	0	0	0
HORVU1Hr1G003140	0	0	0	0	0	0	0.01	0	0	0	0	0	0	0	0	0	0	0	0	0	0	0	0	0	0	0	0	0	0	0	0	0	0	0	0	0	0	0	0	0	0	0	0	0	0	0	0	0	0
HORVU1Hr1G003150	2.01	2.58	3.03	2.05	3	2.17	3.3	2.31	1.46	1.89	2.83	1.1	2.94	2.97	2.75	3.29	4.06	2.1	4.02	3.7	1.72	2.31	3.62	4.76	4.07	2.79	4.2	3.83	4.92	3.85	4.83	3.48	4.55	3.8	4.5	4.83	5.05	4.36	5.93	5.58	4.63	4.16	5.93	5.35	6.7	4.7	4.08	5.21	5.16
HORVU1Hr1G003160	0	0	0	0	0	0	0	0	0	0	0	0	0	0	0	0	0	0	0	0	0	0	0	0	0	0	0	0	0	0	0	0	0	0	0	0	0	0	0	0	0	0	0	0	0	0	0	0	0
HORVU1Hr1G003170	25.34	24.54	25.81	23.89	23.24	22.72	22.01	22.31	33.54	32.69	33.49	32.85	28.57	30.02	23.34	23.98	22.83	23.94	24.91	24.74	25.24	25.34	28.29	28.54	27.8	29.3	27.76	27.02	27.76	28.19	28.08	27.76	27.08	28.74	33.91	31.67	33.09	31.75	29.93	32.06	31.21	30.56	31.02	31.69	31.87	32.68	31.11	33.02	31.99
HORVU1Hr1G003200	0	0	0	0	0	0	0	0	0	0	0	0	0	0	0	0	0	0	0	0	0	0	0	0	0	0	0	0	0	0	0	0	0	0	0	0	0	0	0	0	0	0	0	0	0	0	0	0	0
HORVU1Hr1G003250	0	0	0	0	0	0	0	0	0	0	0	0	0	0	0	0	0	0	0.03	0	0	0	0	0	0	0	0	0	0.01	0	0	0	0	0.01	0.04	0.05	0.08	0.04	0	0.04	0.04	0.08	0.08	0.04	0.04	0.03	0	0	0.03
HORVU1Hr1G003260	0.13	0.06	0.22	0.17	0.05	0.12	0.09	0.08	0.07	0.06	0.1	0.18	0.07	0.27	0.32	0.12	0.17	0.21	0.34	0.32	0.32	0.1	0.16	0.26	0.28	0.17	0.15	0.3	0.27	0.16	0.22	0.29	0.3	0.32	0.31	0.15	0.2	0.23	0.58	0.22	0	0.18	0.17	0.31	0.31	0.02	0.17	0.37	0.09
HORVU1Hr1G003270	16.51	16.95	15.91	16.24	20.89	20.38	22.61	22.19	15.66	13.74	13.6	14.5	17.24	17.58	17.53	18.46	18.74	18.5	15.71	17.38	16.9	18.16	10.08	10.52	10.36	9.94	14.43	14.3	13.92	13.44	10.87	10.21	11.53	11.53	7.01	6.88	7.71	7.81	8.51	7.28	7.38	8.22	6.77	8.07	4.74	9.6	7.62	7.58	10.61
HORVU1Hr1G003280	0.01	0.02	0.05	0.02	0.04	0.03	0.03	0.03	0.03	0.04	0.03	0.08	0.03	0	0.03	0.01	0.04	0.01	0	0	0.03	0.02	0	0.01	0	0.02	0.05	0.02	0.04	0.02	0	0	0.01	0	0.04	0.01	0.02	0	0	0.06	0	0	0	0.07	0	0	0	0	0
HORVU1Hr1G003370	0.03	0	0	0.03	0	0	0	0	0	0.06	0	0	0	0	0	0	0	0	0	0	0	0	0.01	0	0	0	0	0	0	0	0.01	0	0	0	0	0	0	0	0	0	0	0	0	0	0	0	0	0	0
HORVU1Hr1G003430	0	0	0	0	0	0	0	0	0	0	0	0	0	0	0	0	0	0	0	0	0	0.04	0	0	0	0.04	0.04	0	0	0	0	0	0	0	0	0	0	0	0	0	0	0	0	0	0	0	0	0	0
HORVU1Hr1G003460	33.89	32.18	32.62	29.69	30.64	31.27	33.76	30.67	30.79	32.57	32.59	33.03	32.14	31.62	28.96	29.63	27.64	28.03	28.81	28.96	29.25	28.66	30.47	29.12	31.29	31.54	29.17	32.83	33.13	33.82	32.39	30.64	32.91	32.86	30.81	30.02	28.95	30.24	26.42	33.91	31.46	27.36	24.78	30.19	27.62	32.63	32.63	34.74	30.19
HORVU1Hr1G003490	0.07	0.04	0.06	0.08	0	0.02	0.04	0.02	0	0	0.04	0	0.14	0.2	0.05	0.05	0.06	0.1	0.08	0.09	0.2	0.14	0.14	0.14	0.16	0.19	0.09	0.06	0.04	0.06	0.12	0.05	0.06	0.08	0.34	0.19	0.15	0.32	0.5	0.44	0.36	0.44	0.45	0.67	0.44	0.09	0.05	0.05	0.23
HORVU1Hr1G003510	0.32	0	0	0	0	0	0	0.17	0	0	0	0	0	0	0	0	0	0	0	0	0	0	0	0	0	0	0	0	0	0	0	0	0	0	0	0	0	0	0	0	0	0	0	0	0	0	0.56	0	0
HORVU1Hr1G003520	33.31	33.55	35.66	35.17	30.21	29.98	29.55	31.7	27.97	26.69	27.79	30.1	18.03	18.39	18.22	15.8	15.56	17.08	23.67	20.22	23.53	25	6.3	7.37	5.68	7.33	15.06	12.15	14.32	14.63	7.98	8.67	8.41	9.16	7.23	5.16	6.16	0.9	4.79	6.17	7.29	11.64	10.95	9.68	9.7	9.97	10.64	9.63	10.44
HORVU1Hr1G003530	29.9	30.97	28.23	31.29	26.72	25.63	27.53	23.79	35.31	38.31	34.39	38.73	19.89	19.48	19.34	16.54	18.4	17.61	15.67	15.18	15.28	16.74	12.95	11.39	11.91	12.44	12.19	12	12.06	13.63	12.62	11.56	12.63	12.79	8.77	9.92	9.81	9.67	8.07	9.82	7.81	9.24	10.59	9.06	10.49	11.11	8.78	10.19	10.96
HORVU1Hr1G003540	1.09	1.46	1.24	1.17	1.69	1.85	1.71	2.02	0.97	1	0.77	1.09	1.55	1.42	1.3	1.52	1.43	1.83	1.34	1.57	1.55	1.47	2.3	2.36	3.01	2.34	4.34	4.24	4.63	4.68	2.43	2.78	2.61	2.43	2.17	2.64	2.36	2.37	2.82	2.51	2.26	2.46	2.34	3.11	2.71	3.38	3.53	3.31	3.85
HORVU1Hr1G003560	0.17	0.09	0.04	0.13	0.05	0	0.09	0	0.05	0	0.05	0.1	0	0.11	0	0	0.05	0.05	0	0	0	0.05	0	0	0	0.05	0	0	0	0	0	0	0	0	0	0	0	0	0	0	0	0	0	0	0.14	0	0	0	0
ENSRNA049910760	0	0	0	0	0	0	0	0	0	0	0	0	0	0	0	0	0	0	0	0	0	0	0	0	0	0	0	0	0	0	0	0	0	0	0	0	0	0	0	0	0	0	0	0	0	0	0	0	0
ENSRNA049447277	0	0	0	0	0	0	0	0	0	0	0	0	0	0	0	0	0	0	0	0	0	0	0	0	0	0	0	0	0	0	0	0	0	0	0	0	0	0	0	0	0	0	0	0	0	0	0	0	0
HORVU1Hr1G003580	0	0	0	0	0	0	0	0	0	0	0	0	0	0	0	0	0	0	0	0	0	0	0	0	0	0	0	0	0	0	0	0	0	0	0	0	0	0	0	0	0	0	0	0	0	0	0	0	0
ENSRNA049447285	0	0	0	0	0	0	0	0	0	0	0	0	0	0	0	0	0	0	0	0	0	0	0	0	0	0	0	0	0	0	0	0	0	0	0	0	0	0	0	0	0	0	0	0	0	0	0	0	0
HORVU1Hr1G003590	30.37	32.83	30.54	31.49	41.31	42.14	41.2	41.65	35.23	33.13	34.83	31.59	30.83	32.43	31.88	32.45	36.66	32.93	34.18	34.1	30.67	32.13	16.81	19.85	19.83	20.43	23.25	22.55	21.62	18.49	19.25	17.61	19.15	17.62	13.23	11.77	10.26	13.61	13.27	13.09	13.51	8.51	14.81	7.68	13.05	18.54	15.31	15.96	13.82
HORVU1Hr1G003620	0	0	0	0	0	0	0	0	0	0	0	0	0	0	0	0	0	0	0	0	0	0	0	0	0	0	0	0	0	0	0	0	0	0	0	0	0	0	0	0	0.62	0	0	0	0	0	0	0	0
ENSRNA049449303	0	0	0	0	0	0	0	0	0	0	0	0	0	0	0	0	0	0	0	0	0	0	0	0	0	0	0	0	0	0	0	0	0	0	0	0	0	0	0	0	0	0	0	0	0	0	0	0	0
HORVU1Hr1G003630	0	0	0	0	0	0	0	0	0	0	0	0	0	0	0	0	0	0	0	0	0	0	0	0	0	0	0	0	0	0	0	0	0	0	0	0	0	0	0	0	0	0	0	0	0	0	0	0	0
HORVU1Hr1G003650	0	0	0	0	0	0	0	0	0	0	0	0	0	0	0	0	0	0	0	0	0	0	0	0	0	0	0	0	0	0	0	0	0	0	0	0	0	0	0	0	0	0	0	0	0	0	0	0	0
HORVU1Hr1G003700	0.13	0.05	0.1	0.08	0.11	0.13	0.12	0.05	0.09	0	0.06	0.05	0.18	0.1	0.05	0.19	0.2	0.12	0.04	0.14	0.2	0.11	0.15	0.12	0.04	0.08	0.05	0.07	0.08	0.12	0.1	0.14	0.09	0.1	0.13	0.12	0.04	0.06	0.04	0.06	0.12	0.11	0.06	0.11	0.05	0.1	0.15	0.1	0.2
HORVU1Hr1G003710	0	0	0	0	0	0	0.02	0	0.02	0.04	0.02	0.05	0.03	0.03	0	0	0.02	0	0	0	0	0	0	0.02	0	0	0	0	0.02	0	0	0	0	0	0	0	0	0	0	0.05	0	0	0	0	0	0	0	0	0
HORVU1Hr1G003720	1.46	1.14	1.58	1.92	2.06	1.24	0.74	2.59	0.79	0.61	0.98	0.78	1.02	1.24	1.67	1.72	1.03	1.26	1.37	1.4	2.29	0.19	0.76	0.38	0.48	0.58	0.36	1.83	0.7	0	0.61	1.19	1.15	1.54	1.41	1.43	1.74	2.35	2.57	1.85	1.24	0.56	3.38	2.16	2.71	2.85	4.35	5.45	1.39
HORVU1Hr1G003740	1.73	1.45	2.03	1.95	2.02	1.93	2.01	1.69	1.85	1.35	1.45	1.43	1.57	1.49	1.98	1.94	1.82	1.9	1.63	1.72	1.81	1.71	1.59	1.61	1.57	1.67	1.6	1.68	1.7	1.78	1.2	1.41	1.73	1.63	1.54	1.71	1.47	1.8	0.98	1.68	1.7	1.33	1.3	1.57	1.54	1.83	1.12	1.6	1.84
HORVU1Hr1G003750	5.1	5.7	5.65	5.4	6.9	6.12	5.97	6.67	4.34	4.76	4.58	4.64	7.16	7.74	6.82	6.58	7.44	6.44	7.02	6.62	6.75	6.47	5.87	6.27	6.06	6.56	7.89	8	7.63	7.58	5.46	5.65	5.77	5.55	5.77	5.98	5.36	5.43	5.29	5.35	4.87	5.49	5.66	4.73	4.98	5.3	6.31	6.78	6.87
HORVU1Hr1G003780	0.05	0	0	0	0	0	0	0	0	0	0	0	0	0	0.07	0	0	0	0	0	0	0	0	0	0	0	0	0	0	0	0	0	0	0	0	0	0	0	0	0	0	0	0	0	0	0	0	0	0
HORVU1Hr1G003810	2.49	2.83	2.38	2.81	2.54	3.31	2.63	2.91	1.57	1.35	1.43	1.17	0.81	0.94	2.25	2.69	2.33	2.43	2.19	1.59	1.23	1.86	0.66	0.6	0.58	0.7	0.76	0.66	1	0.88	0.66	0.79	0.93	0.91	0.29	0.26	0.18	0	0.19	0.35	0.27	0.33	0.5	0.88	0.48	0.37	0.53	0.14	0.43
HORVU1Hr1G003840	0.17	0	0	0.33	0	0	0	0	0	0	0	0	0	0	0	0	0	0	0	0	0	0	0	0	0	0	0	0	0	0	0	0	0	0	0	0	0	0	0	0	0	0	0	0	0	0	0	0	0
HORVU1Hr1G003850	0	0.07	0	0.29	0	0	0	0	0	0	0.13	0.08	0	0.08	0.08	0.09	0	0.09	0	0.08	0.08	0.15	0.16	0.08	0	0	0	0	0	0	0	0.03	0.08	0	0	0	0	0	0	0	0	0	0	0	0	0.2	0.21	0.2	0
HORVU1Hr1G004030	0	0.01	0	0	0.02	0	0	0	0	0	0	0	0	0	0.02	0	0	0.02	0	0	0	0	0	0	0	0	0	0.01	0.01	0	0	0	0	0	0	0	0	0	0	0	0	0	0	0	0	0	0	0	0
HORVU1Hr1G004400	282.94	279.83	271.67	280.51	143.85	142.36	143.04	149.94	343.6	345.78	350.3	354.07	127.06	123.66	133.79	137.78	129.33	132.08	104.04	110.82	109.95	106.6	76.81	76.04	72.46	73.97	67.28	66.71	70.92	69.04	78.77	84.81	82.71	83.42	71.86	78.64	79.96	80.37	93.78	84.89	89.65	79.64	83.72	79.53	85.01	83.76	84.83	88.31	84.89
HORVU1Hr1G004410	0	0	0	0	0	0	0	0	0	0	0	0	0	0	0	0	0	0	0	0	0	0	0	0	0	0	0	0	0	0	0	0	0	0	0	0	0	0	0	0	0	0	0	0	0	0	0	0	0
HORVU1Hr1G004430	62.72	60.97	60.87	63.35	55.84	61.26	62.03	59.56	82.1	83.47	83.82	79.32	43.67	44.9	37.7	37.55	35.11	37.86	30.28	30.19	27.28	28.41	34.21	36.17	34.26	34.7	34.24	36.3	36.86	33.43	39.32	43.73	41.16	43.27	30.83	30.46	27.95	27.23	22.64	26.11	25.6	26.88	27.45	22.72	26.03	33.16	32.51	31.82	31.71
HORVU1Hr1G004440	0.52	0.51	0.45	0.42	0.36	0.29	0.42	0.3	0.39	0.38	0.33	0.37	0.25	0.25	0.35	0.28	0.32	0.27	0.15	0.12	0.09	0.16	0.17	0.15	0.15	0.24	0.38	0.28	0.34	0.34	0.18	0.29	0.23	0.28	0.16	0.24	0.19	0.13	0.22	0.2	0.08	0.28	0.22	0.35	0.12	0.32	0.28	0.1	0.21
HORVU1Hr1G004480	7.06	7.64	7.33	7.6	8.33	9.39	7.49	8.01	5.98	6.81	6.78	6.92	6.49	5.55	6.79	5.6	5.67	6.01	6.83	6.57	6.16	6.45	6.17	6.8	6.73	6.81	6.65	7.92	6.17	6.28	5.88	5.45	6.22	6.37	5.18	4.98	4.74	4.06	5.29	5.73	4.02	6.53	5.59	5.14	6.69	5.27	5.64	4.76	4.96
HORVU1Hr1G004490	55.96	54.55	51.92	52.39	54.33	51.39	49.21	49.83	59.46	59.45	61.02	61.97	66.39	69.03	80.12	79.17	80.56	80.3	78.57	80.67	72.53	79.16	62.58	60.32	64.09	62.09	76.36	76.5	69.01	73.41	68.74	75.93	65.93	73.75	52.51	54.47	55.59	49.9	58.85	56.71	59.88	63.58	61.99	56.59	66.73	56.67	57.7	61.25	61.94
HORVU1Hr1G004510	10.76	11.16	12.07	10.9	16.23	16.06	15.83	14.31	11.08	11.06	10.07	11.08	11.5	10.72	11.91	12.49	11.78	12.23	11.8	11.89	11.45	10.95	6	5.97	5.55	6.58	7.85	8.73	7.48	7.01	4.92	5.59	5.41	5.4	3.64	3.44	3.29	4.26	3.54	3.2	4.18	3.35	4.01	3.85	3.99	4.6	4.83	4.11	3.6
HORVU1Hr1G004520	1.57	1.6	1.61	1.53	1.12	1.01	1.05	0.99	0.8	0.8	0.69	0.63	0.53	0.67	1.28	0.74	0.84	0.78	0.59	0.41	0.36	0.39	0.43	0.4	0.58	0.37	0.92	0.82	1.38	1.14	0.45	0.46	0.47	0.5	0.4	0.48	0.5	0.16	0.41	0.39	0.24	0.79	0.89	0.99	0.57	0.45	0.86	0.32	0.32
HORVU1Hr1G004530	0	0	0	0.44	0	0	0	0	0	0	0.35	0	0	1.19	0.13	0	0	0	0	0	0	0.7	0	0	0	0	1.29	0.33	0.68	0	0	0	0	0	0	0	0	0	0	0	0	0	0	0	0	0	0	0	0
ENSRNA049487155	0	0	0	0	0	0	0	0	0	0	0	0	0	0	0	0	0	0	0	0	0	0	0	0	0	0	0	0	0	0	0	0	0	0	0	0	0	0	0	0	0	0	0	0	0	0	0	0	0
ENSRNA049487150	5.84	6.01	6.83	6.19	8.84	9.41	8.95	9.08	0.96	0.52	0.66	1.02	4.97	4.31	6.17	6.35	6.5	6.19	4.37	4.48	3.29	4.43	15.09	12.99	14.15	15.54	58.99	54.23	59.59	55.85	10.46	10.03	9.82	10.32	45.35	43.27	45.44	42.28	47.66	49.08	41.79	81.3	83.36	81.65	84.36	44.29	40.66	40.5	41.23
ENSRNA049487153	0	0	0	0	0	0	0	0	0	0	0	0	0	0	0	0	0	0	0	0	0	0	0	0	0	0	0	0	0	0	0	0	0	0	0	0	0	0	0	0	0	0	0	0	0	0	0	0	0
ENSRNA049487152	0	0	0	0	0	0	0	0	0	0	0	0	0	0	0	0	0	0	0	0	0	0	0	0	0	0	0	0	0	0	0	0	0	0	0	0	0	0	0	0	0	0	0	0	0	0	0	0	0
HORVU1Hr1G004560	2.73	2.62	3.25	3.24	5.89	5.29	5.43	4.92	0.94	0.32	0.54	0.16	2.22	1.41	2.92	2.83	2.95	2.76	2.17	2.07	2.35	1.99	9.02	7.51	8.61	8.85	36.14	33.95	34.43	32.75	7.3	7.44	7.45	6.1	31.08	29.86	34.04	30.6	26.48	27.45	33.37	46.98	48.18	47.4	56.57	36.89	33.2	32.56	31.2
HORVU1Hr1G004580	1.14	1.31	1.35	1.37	0.91	1.07	1.01	1.39	1.51	1.27	1.42	1.38	0	0.05	0.19	0.1	0.1	0.27	0.15	0.12	0.1	0.11	0	0	0	0.05	0.02	0.02	0.04	0.04	0.02	0	0.07	0.02	0.05	0.02	0.05	0.07	0	0	0	0	0	0	0	0	0	0	0
HORVU1Hr1G004750	0.51	0.43	0.45	0.56	0.43	0.41	0.31	0.26	0.3	0.56	0.34	0.4	0.4	0.2	0.57	0.64	0.55	0.54	0.43	0.31	0.39	0.57	0.17	0.16	0.22	0.13	0.47	0.51	0.66	0.34	0.24	0.18	0.26	0.24	0.18	0.23	0.16	0.31	0.21	0.28	0.09	0.36	0.2	0.1	0.24	0.19	0.13	0.05	0.19
HORVU1Hr1G004790	0	0	0	0	0	0	0	0	0	0	0	0	0	0	0	0	0	0	0	0	0	0	0	0	0	0	0	0	0	0	0	0	0	0	0	0	0	0	0	0	0	0	0	0	0	0	0	0	0
HORVU1Hr1G004800	0	0	0	0	0	0	0	0	0	0	0	0	0	0	0	0	0	0	0	0	0	0	0	0	0	0	0	0	0	0	0	0	0	0	0	0	0	0	0	0	0	0	0	0	0	0	0	0	0
HORVU1Hr1G004820	0	0	0	0	0	0	0	0	0	0	0	0	0	0	0	0	0	0	0	0	0	0	0	0	0	0	0	0	0	0	0	0	0	0	0	0	0	0	0	0	0	0	0	0	0	0	0	0	0
HORVU1Hr1G004830	0	0	0	0	0	0	0	0	0	0	0	0	0	0	0	0	0	0	0	0	0	0	0	0	0	0	0	0	0	0	0	0	0	0	0	0	0	0	0	0	0	0	0	0	0	0	0	0	0
HORVU1Hr1G004840	0	0	0	0	0	0	0	0	0	0	0	0	0	0	0	0	0	0	0	0	0	0	0	0	0	0	0	0	0	0	0	0	0	0	0	0	0	0	0	0	0	0	0	0	0	0	0	0	0
HORVU1Hr1G004860	0	0	0	0	0	0	0	0	0	0	0	0	0	0	0	0	0	0	0	0	0	0	0	0	0	0	0	0	0	0	0	0	0	0	0	0	0	0	0	0	0	0	0	0	0	0	0	0	0
HORVU1Hr1G004870	0	0	0	0	0	0	0	0	0	0	0	0	0	0	0	0	0	0	0	0	0	0	0	0	0	0	0	0	0	0	0	0	0	0	0	0	0	0	0	0	0	0	0	0	0	0	0	0	0
HORVU1Hr1G004880	0	0	0	0	0	0	0	0	0	0	0	0	0	0	0	0	0	0	0	0	0	0	0	0	0	0	0	0	0	0	0	0	0	0	0	0	0	0	0	0	0	0	0	0	0	0	0	0	0
HORVU1Hr1G004890	0	0	0	0	0	0	0	0	0	0	0	0	0	0	0	0	0	0	0	0	0	0	0	0	0	0	0	0	0	0	0	0	0	0	0	0	0	0	0	0	0	0	0	0	0	0	0	0	0
HORVU1Hr1G004910	2.38	2.31	2.4	2.33	2.71	2.58	2.67	2.44	1.89	1.9	1.62	1.83	2.04	2	3.14	2.86	2.71	2.64	2.58	2.56	2.45	2.71	1.45	1.49	1.5	1.53	1.6	1.71	1.34	1.7	1.35	1.48	1.45	1.52	1.3	1.53	1.29	1.53	1.36	1.22	0.94	1.23	1.09	0.96	1.64	1.43	1.44	1.24	1.14
HORVU1Hr1G004920	0.35	0.25	0.99	0.38	0.34	0.28	0.43	0.3	1.73	1.05	0.91	0.29	0.67	2.74	0.45	2.88	1.3	0.71	2.18	5.13	2.84	1.28	2.98	2.37	1.35	1.37	0.43	1.59	1.28	1.29	1.43	0.98	1.61	4.62	2.49	0.61	2.68	0.97	0.66	3.37	0.56	0.81	0.6	0.65	0.44	0.64	3.02	1.44	2.7
HORVU1Hr1G004930	0	0	0	0	0	0	0	0	0	0.01	0.01	0	0	0	0	0	0	0	0	0	0	0	0	0	0	0	0	0.01	0	0	0	0	0	0	0	0	0	0	0	0	0	0	0	0	0	0	0	0	0
HORVU1Hr1G004960	12.06	12.64	13.1	13.4	16.19	15.43	15.1	16.06	13.72	13.16	15.05	12.57	16.64	17.69	15.49	14.53	15.62	14.61	16.5	15.2	15.98	15.21	12.29	12.84	12.65	13.3	14.67	15.24	14.95	15.01	12.58	13.92	14.4	12.8	17.67	17.64	17.61	17.96	17.08	16.13	16.82	15.11	15.87	14.66	14.25	19.18	16.83	18.6	19.77
HORVU1Hr1G004970	6.37	5.89	6.59	7.09	6.73	6.38	7.1	6.32	6.05	6.07	5.57	6.49	6.58	7.09	5.55	6.41	6.32	6.2	5.9	6.77	6.33	5.47	5.75	5.22	5	4.67	7.02	6.35	6.75	7.5	5.73	5.55	5.82	5.69	5.23	4.83	5.21	5.16	5.41	5.14	5.52	4.65	5.97	4.79	5.86	5.32	5.63	6.37	5.39
HORVU1Hr1G004980	10.3	10.58	10.44	10.29	8.83	10.23	9.41	9.97	6.59	6.06	6.34	6.4	22.2	24.58	21.91	21.28	22.1	22.19	24.74	26.5	24.75	26.92	52.18	52.82	50.15	49.85	39.85	39.12	39.04	38.89	45.34	47.17	46.12	46.45	58.64	58.74	57.04	60.93	62.56	62.06	60.24	62.07	62.41	59.79	59.89	42.38	45.55	45.51	45.52
HORVU1Hr1G005020	0	0	0	0	0	0	0	0	0	0	0	0	0	0	0	0	0	0	0	0	0	0	0	0	0	0	0	0	0	0	0	0	0	0	0	0	0	0	0	0	0	0	0	0	0	0	0	0	0
HORVU1Hr1G005030	0	0	0	0	0	0	0	0	0	0	0	0	0	0	0	0	0	0	0	0	0	0	0	0	0	0	0	0	0	0	0	0	0	0	0	0	0	0	0	0	0	0	0	0	0	0	0	0	0
HORVU1Hr1G005180	1.92	1.92	1.94	1.83	2.32	2.24	2.32	2.14	1.33	1.42	1.56	1.37	4.42	4.51	3.93	3.93	3.5	3.5	4.62	4.41	4.91	4.27	5.19	5.54	5.48	5.37	4.84	4.72	4.43	4.79	3.95	4.09	3.63	3.95	5.03	5.33	4.95	5.67	4.4	4.42	5.38	4.24	3.79	4.07	4.64	3.74	3.79	3.68	4.4
HORVU1Hr1G005200	0.84	0.85	1.23	0.84	1.48	1.51	0.73	0.73	1.29	1.33	0.51	0.78	1.87	1.63	1.93	2.84	1.63	0.83	0.78	0.53	1.76	0.76	0.5	0.76	0.74	0.75	0.94	1.44	1.39	0.69	1.54	1.04	0.5	1	0	0.54	0.56	0.83	0.85	0	0	0	0.74	0.71	0.71	0	1.24	0.6	1.79
HORVU1Hr1G005230	1.52	0.84	1.3	1.51	1.5	1.32	1.69	1.42	1.15	1.77	1.82	1.04	11.12	10.27	3.92	4.56	4.47	4.06	5.66	5.7	5.88	5.7	23.55	21.68	20.83	20.42	15.01	16.01	13.97	13.32	11.52	12.49	12.39	13.05	100.61	98.69	100.23	105.11	103.72	97.86	96.9	104.75	101.1	100.96	100.75	53.99	54.7	58.19	54.44
HORVU1Hr1G005260	9.65	9.84	9.96	9.92	10.74	10.65	10.39	10.98	7.71	6.48	7.38	7.47	11.61	11.48	13.64	14.73	14.18	15.27	13.97	13.42	12.93	14.12	10.18	10.34	10.59	9.97	13.42	14.13	13.64	13.54	11.65	10.61	11.09	11.65	8.29	8.79	8.46	7.67	8.62	7.81	9.44	10.5	8.84	10.66	10.6	11.07	10.93	9.31	9.88
HORVU1Hr1G005270	0	0	0	0	0	0	0	0	0	0	0	0	0.02	0.02	0	0	0	0	0	0.02	0	0	0.08	0	0.06	0	0.02	0.04	0.04	0.02	0	0.04	0.04	0.06	0.04	0.08	0.04	0.07	0.07	0.13	0.06	0.12	0	0	0	0	0.11	0.05	0.05
HORVU1Hr1G005280	1.52	1.36	1.54	1.48	1.98	1.95	1.75	1.71	1.05	1.48	1.32	1.34	1.38	1.5	1.91	1.93	1.62	1.96	1.75	1.64	1.9	1.94	1.19	1.15	1.05	1.07	1.48	1.25	1.38	1.34	1.59	1.38	1.2	1.22	1.02	1.16	1.04	1.15	0.69	1.08	0.95	0.79	1.12	1.24	1.25	1.73	1.13	1.58	1.4
HORVU1Hr1G005290	4.38	4.45	4.19	4.24	4.56	4.67	4.8	4.98	4.66	4.27	4.42	3.97	14.94	14.77	14.28	13.75	15.61	15.04	15.96	16.27	15.3	16.34	25.03	26.68	23.34	24.03	19.83	21.79	19.25	21.02	22.91	24.41	23.14	23.74	24.29	25.79	25.29	26.97	27.76	28.41	27.95	25.57	27.58	27.85	28.89	22.39	23.64	22.58	22.19
ENSRNA049487267	0	0	0	0	0	0	0	0	0	0	0	0	0	0	0	0	0	0	0	0	0	0	0	0	0	0	0	0	0	0	0	0	0	0	0	0	0	0	0	0	0	0	0	0	0	0	0	0	0
HORVU1Hr1G005350	0	0	0	0	0	0	0.03	0	0.03	0.07	0	0.03	0	0	0	0	0	0	0	0	0	0	0	0.04	0	0	0	0	0	0.03	0	0	0	0	0.04	0	0.04	0	0.13	0	0.13	0	0.12	0	0	0	0	0	0.1
HORVU1Hr1G005360	0.3	0.31	0.15	0.18	0.1	0.1	0.06	0.08	1.03	0.98	1.03	1.22	0.08	0.11	0	0.04	0	0	0.02	0.02	0	0.03	0	0	0	0.02	0	0	0	0.03	0	0	0	0	0	0	0	0	0	0	0	0	0	0	0	0	0	0	0
HORVU1Hr1G005370	3.38	3.82	3.54	3.9	5.35	5.42	4.57	5.38	4.25	4.61	4.59	4.78	4.56	5.43	4.53	5.54	4.37	4.88	5.21	5.07	5.27	5.13	2.82	2.97	2.9	2.24	3.51	3.29	3.83	2.99	3.5	3.26	3.61	2.9	2.74	2.32	1.78	1.37	2.45	2.48	1.88	1.9	1.75	1.64	2.26	2.08	2.23	2.46	2
HORVU1Hr1G005390	4.23	4.44	4.19	4.63	3.56	3.63	3.34	3.29	5.91	6.69	5.58	5.53	3.2	3.69	2.44	3.06	3.03	2.96	2.97	2.85	2.55	2.61	2.28	2.02	2.36	2.1	3.23	3.38	3.38	3.55	2	2.55	1.95	2.14	1.26	1.44	0.96	1.44	1.59	1.91	0.65	1.19	1.55	0.77	2.41	1.69	1.46	1.95	1.6
HORVU1Hr1G005410	0	0	0	0	0	0	0	0	0	0	0	0	0	0	0	0	0	0	0	0	0	0	0	0	0	0	0	0	0	0	0	0	0	0	0	0	0	0	0	0	0	0	0	0	0	0	0	0	0
HORVU1Hr1G005420	0	0	0	0	0	0	0	0	0	0	0	0	0	0	0	0	0	0	0	0	0	0	0	0	0	0	0	0	0	0	0	0	0	0	0	0	0	0	0	0	0	0	0	0	0	0	0	0	0
HORVU1Hr1G005430	0	0	0	0	0	0	0	0	0	0	0	0	0	0	0	0	0	0	0	0	0	0	0	0	0	0	0	0	0	0	0	0	0	0	0	0	0	0	0	0	0	0	0	0	0	0	0	0	0
HORVU1Hr1G005450	0.18	0.14	0.27	0.27	0.19	0.2	0.08	0.06	0.27	0	0.11	0.1	0.06	0	0	0.07	0.17	0.12	0	0	0	0	0.15	0.06	0.07	0.17	0.34	0.08	0.05	0	0.1	0.14	0	0.15	0.05	0.15	0.07	0	0	0.3	0	0.42	0	0.31	0.14	0.12	0	0.15	0.27
HORVU1Hr1G005460	0	0	0	0	0	0	0	0	0	0	0	0	0	0	0	0	0	0	0	0	0	0	0	0	0	0	0	0	0	0	0	0	0	0	0	0	0	0	0	0	0	0	0	0	0	0	0	0	0
HORVU1Hr1G005470	0.84	0.81	1.19	0.72	1.05	1.11	0.83	1.09	0.63	0.64	0.97	0.91	1.24	1.26	1.2	0.97	1.47	0.73	1.37	1.34	1.15	1.26	1.73	1.83	2.28	1.55	1.14	1.5	1.38	0.97	1.25	0.71	1.1	1.18	0.85	1.02	1.44	1.54	1.35	2	1.27	0.99	1.55	1.23	0.34	0.93	0.63	0.61	0.98
HORVU1Hr1G005500	7.09	7.09	7.61	7.96	7.8	7.26	7.55	7.16	5.94	6.28	6.09	6.2	8.06	8.63	6.76	7.08	6.33	6.38	6.56	6.98	6.77	6.53	6.12	7.09	6.38	6.1	9.55	8.8	9.04	8.82	6.39	6.14	6.12	6.17	4.92	5.18	4.81	5.45	5.31	4.79	5.72	6.1	5.94	5.14	5.83	6.47	6.25	6.8	5.98
HORVU1Hr1G005510	3.18	3.02	3.21	3.15	4.28	4.37	4.61	4.76	2.18	2.05	2.45	2.66	10.91	11.19	10.54	10.63	10.62	10.64	9.26	11.72	9.48	11.76	13.08	12.99	13.22	13.15	17.3	17.89	17.86	17.23	16.06	16.31	15.67	15.67	9.92	9.9	10.11	9.68	11.37	8.66	9.22	9.06	9.4	8.77	8.49	10.1	10.1	10.71	9.97
HORVU1Hr1G005520	2.29	2.09	2.3	2.41	2.36	2.3	2.07	2.28	1.62	1.72	1.58	1.75	2.66	2.72	2.2	2.74	2.82	2.34	2.75	2.47	2.81	2.57	3.25	2.86	3.18	3.23	2.56	2.93	3.01	2.62	2.8	2.52	2.58	2.5	3.06	3.31	3.21	3.21	3.3	3	3.22	3.09	2.99	2.94	3.3	2.82	2.65	2.42	3.31
HORVU1Hr1G005530	0	0	0	0	0	0	0	0	0	0	0	0	0	0	0	0	0	0	0	0	0	0	0	0	0	0	0	0	0	0	0	0	0	0	0	0	0	0	0	0	0	0	0	0	0	0	0	0	0
HORVU1Hr1G005550	0	0	0	0	0	0	0	0	0	0	0.07	0	0	0	0	0	0	0	0	0	0	0	0	0.07	0	0	0.07	0.14	0	0.07	0	0	0	0	0	0	0	0	0	0	0	0	0	0	0	0	0	0	0
HORVU1Hr1G005680	2.57	2.16	2.43	2.49	2.64	2.99	2.29	2.4	2.42	2.44	2.38	2.23	3.93	3.61	3.35	3.45	3.17	3.79	3.26	2.99	3.21	2.7	3	2.91	2.45	2.47	2.69	2.51	2.46	2.46	2.33	2.97	2.71	2.64	2.55	2.65	2.27	2.58	2.11	2.28	1.45	1.6	2.44	3.02	1.9	3.02	2.54	2.67	3.88
HORVU1Hr1G005690	0	0	0	0	0	0	0	0	0	0	0	0	0	0	0	0	0	0	0	0	0	0	0	0	0	0	0	0	0	0	0	0	0	0	0	0	0	0	0	0	0	0	0	0	0	0	0	0	0
HORVU1Hr1G005700	0	0	0	0	0	0	0	0	0	0	0	0	0.01	0	0	0	0	0	0	0	0	0	0	0	0	0	0	0	0	0	0	0	0	0	0	0	0	0	0	0	0	0	0	0	0	0	0	0	0
HORVU1Hr1G005710	1.62	1.4	1.48	1.38	1.6	1.54	1.66	1.37	1.34	1.49	1.4	1.28	1.21	1.08	1.23	1.4	1.51	1.41	1.36	1.34	1.34	1.23	0.68	1.03	0.98	0.93	1.06	1.21	1.25	1.13	0.85	1.01	0.93	1.17	0.64	0.63	0.56	0.73	0.69	0.57	0.6	0.36	0.68	0.65	0.69	0.64	0.59	0.61	0.68
HORVU1Hr1G005720	0.77	0.95	0.74	0.96	1.07	0.94	0.6	0.57	0.96	0.68	0.68	0.59	0.62	0.62	0.56	0.77	0.65	0.59	0.39	0.67	0.65	0.35	0.54	0.52	0.79	0.75	0.93	1.09	0.91	0.81	0.6	0.73	0.8	0.82	0.54	0.42	0.32	0.43	0.78	0.35	0.38	0.46	0.49	0.52	0.51	0.63	0.44	0.73	0.31
HORVU1Hr1G005730	1.45	1.68	1.56	1.44	2.93	3.13	2.58	3.08	1.04	1.32	0.96	1.22	1.99	1.99	1.54	1	1.39	1.43	1.81	1.5	1.78	1.68	1.13	1.07	1.11	0.92	1.18	0.85	1.24	1.04	0.69	0.88	0.65	0.69	0.2	0.2	0.29	0.13	0.13	0.24	0	0.57	0.46	0.87	0.45	0.81	0.62	0.31	0.26
HORVU1Hr1G005750	0	0	0	0	0	0	0	0	0	0	0	0	0	0	0	0	0	0	0	0	0	0	0	0	0	0	0	0	0	0	0	0	0	0	0	0	0	0	0	0	0	0	0	0	0	0	0	0	0
HORVU1Hr1G005760	0.36	0.05	0.17	0.55	0.45	0.48	0.68	0.5	0.42	0.24	0.19	0.23	0.04	0.02	0.06	0.06	0.04	0.51	0.2	0.24	0.04	0.02	0.24	0.48	0.22	0.22	0.44	0.2	0.42	0.24	0.24	0.24	0.47	0.15	0	0.5	0.04	0	0.81	0.77	0.78	0.69	0.06	0.05	0.68	0	0	0.05	0.05
HORVU1Hr1G005790	58.7	58.05	60.08	56.8	79.1	80.31	78.26	80.08	48.3	49.3	49.47	46.57	73.07	73.71	67.79	65.36	69.68	69.41	70.6	70.96	69.46	72.38	52.18	51.17	54.88	53.35	52.24	49.04	54.7	53.94	42.09	43.71	43.24	43.09	36.88	39.25	39.31	39.96	42.47	33.45	38.56	37.91	39.27	36.61	39.09	40.98	41.3	43.1	42.95
HORVU1Hr1G005800	12.4	13.17	12.51	12.65	6.81	7.17	7.26	7.32	10.46	10.99	10.04	11.17	7.03	6.99	6.22	6.08	7.54	6.63	4.22	4.01	3.8	4.53	5.11	5.35	5.35	5.63	6	6.03	5.98	5.18	3.92	3.78	4.28	3.89	3.98	3.57	4.03	3.1	4.07	3.98	4.06	4.63	5.62	3.89	6.68	3.21	4.69	4.02	4.24
HORVU1Hr1G005830	0	0	0	0	0.63	0	0	0	0	0	0	0	0	0	0	0	0	0	0	0	0	0	0	0	0	0	0	0	0	0	0	0	0	0	0	0	0	0	0	0	0	0	0	0	0	0	0	0	0
HORVU1Hr1G005870	54.79	57.43	53.93	51.96	36.54	37.36	37.61	36.96	31.84	30.14	32.09	34.58	27.42	28.07	33.98	36.08	38.61	33.69	27.83	28.69	27.7	29.67	12	12.11	11.63	11.33	12.7	15.05	12.51	12.5	6.96	6.15	7.1	7.79	4.98	5.7	5.55	7.64	5.99	4.94	4.14	4.88	4.16	6.22	5.76	6.52	3.95	5.07	4.75
HORVU1Hr1G006230	0.02	0.1	0.06	0.04	0.07	0.02	0.06	0.09	0	0.02	0	0	0	0	0.07	0.03	0.05	0.02	0	0.02	0	0.02	0	0.02	0.11	0	0.02	0.06	0.04	0.02	0	0.05	0.02	0.07	0.07	0.05	0.05	0	0	0.07	0	0.07	0	0	0	0	0.12	0.06	0
HORVU1Hr1G006240	0.31	0.3	0.29	0.23	0.4	0.55	0.34	0.46	0.19	0.25	0.22	0.36	0.4	0.45	0.28	0.61	0.41	0.62	0.37	0.45	0.15	0.32	0.28	0.5	0.28	0.22	0.86	0.44	0.7	0.76	0.26	0.38	0.33	0.56	0.57	0.66	0.68	0.76	0.27	0.76	0.24	0.62	0.82	0.31	0.39	0.62	0.21	0.35	0.07
HORVU1Hr1G006290	0.17	0.12	0.17	0.15	0.1	0.14	0.19	0.16	0.28	0.2	0.14	0.17	0.12	0.16	0.13	0.07	0.16	0.1	0.13	0.05	0.12	0.15	0.04	0.08	0.02	0.02	0.13	0.08	0.09	0.13	0.04	0.04	0.08	0.04	0.02	0.02	0.04	0	0.05	0.16	0.03	0.11	0.03	0.02	0.03	0.04	0.02	0.06	0.2
HORVU1Hr1G006350	0	0	0	0	0	0	0	0	0	0	0	0	0	0	0	0	0	0	0	0	0	0	0	0	0	0	0	0	0	0	0	0	0	0	0	0	0	0	0	0	0	0	0	0	0	0	0	0	0
HORVU1Hr1G006590	0	0	0	0	0	0	0	0	0	0	0	0	0	0	0	0	0	0	0	0	0	0	0	0	0	0	0	0	0	0	0	0	0	0	0	0	0	0	0	0	0	0	0	0	0	0	0	0	0
HORVU1Hr1G006950	47	47.26	47.49	50.16	59.37	60.71	60.73	61.01	49.38	50.68	50.93	51.26	55.84	57.09	55.61	52.07	53.83	54.8	61.46	61.16	64.4	60.12	41.07	42.27	41.5	40.34	42.67	44.76	43.02	42.69	38.91	42	36.68	39.31	30.4	31.98	30.22	31.7	31.54	28.2	27.94	35.27	32.82	31.04	31.16	36.23	37.29	35.6	33.93
HORVU1Hr1G006970	0	0	0	0	0	0	0	0	0	0	0	0	0	0	0	0	0	0	0	0	0	0	0	0	0	0	0	0	0	0	0	0	0	0	0	0	0	0	0	0	0	0	0	0	0	0	0	0	0
HORVU1Hr1G006980	0	0	0	0	0	0	0	0	0	0	0	0	0	0	0	0	0	0	0	0	0	0	0	0	0	0	0	0	0	0	0	0	0	0	0	0	0	0	0	0	0	0	0	0	0	0	0	0	0
HORVU1Hr1G007360	0.67	0.69	2.42	0.49	0	0	0	0.9	0.78	0	0.88	1.1	0	0	0	0	0	0	0.91	0	0.85	0	0	0	0	2.21	0	0	0	0	3.35	0	0	0.9	0	0	0	0	0	3.84	0	0	0	0	0	0	0	0	0
HORVU1Hr1G007400	0	0	0	0	0	0	0	0	0	0	0	0	0	0	0	0	0	0	0	0	0	0	0	0	0	0	0	0	0	0	0	0	0	0	0	0	0	0	0	0	0	0	0	0	0	0	0	0	0
HORVU1Hr1G007420	0	0	0	0	0	0	0	0	0	0	0	0	0	0	0	0	0	0	0	0	0	0	0	0	0	0	0	0	0	0	0	0	0	0	0	0	0	0	0	0	0	0	0	0	0	0	0	0	0
HORVU1Hr1G007440	0	0	0	0	0	0	0	0	0	0	0.41	0	0	0	0	0.74	0.49	0	0	0	0	0	0	0	0	0	0	0	0	0	0.95	0.48	0	0	0	0.51	0	0	0	0	0	0	0	0	0	0.95	0	0	0
HORVU1Hr1G007460	1.7	0	2.28	3.49	0.72	0	0.71	0.7	0.66	0.76	2.83	1.48	0	0	0.81	0	1.58	1.61	0.74	0.75	0	2.16	0.72	1.09	0	0	0.67	0.68	0.66	0.66	0	0	0.49	0	0.8	0	0.83	0	0	0	0	0	0	0	0	0	1.69	0	0
HORVU1Hr1G007480	1.65	1.1	1.34	0.89	1.47	1.12	0.83	1.03	0.66	0.34	0.49	0.33	0.35	0.23	0.53	0.48	0.46	0.82	0.55	0.73	1.33	1.51	0.88	0.77	0.59	0.71	0.51	0.57	0.6	0.4	1	1.3	1.08	1.26	0.17	0.28	0.18	0	0.18	0.34	0.17	0	0.48	0	0.62	0.28	0	0.55	0.14
HORVU1Hr1G007530	0	0	0	0.43	0.66	0	0	0	0	0	0	0	0	0	0.72	0	0	0	0.54	0	0.24	0	0	0	0	0	0	0.69	0	0	1.13	0.43	0	0	0	0.58	0.63	0	0	0	0	0	0	0	0	0	1.31	0	0
HORVU1Hr1G007540	0	0	0.4	0	0	0	0	0	0	0	0	0	0	0	0	0	0	0	0	0	0	0	0	0	0	0	0	0	0	0	0	0	0	0	0	0	0	0	0	0	0	0	0	0	0	0	0	0	0
HORVU1Hr1G007720	0	0	0	0	0	0.02	0	0	0.02	0	0.01	0	0	0.07	0	0.07	0.06	0.03	0.01	0	0.04	0.03	0.03	0.06	0.1	0.09	0.04	0.03	0.01	0.09	0.16	0.08	0.1	0.08	0.03	0.17	0.1	0.14	0.21	0.2	0.11	0.12	0.04	0	0.08	0.17	0.22	0.15	0.33
HORVU1Hr1G007730	4.23	4.49	4	4.2	4.06	3.57	3.92	4.07	3.21	3.09	3.91	3.25	3.59	4.85	4.48	3.65	4.13	4.47	3.22	3.37	4.09	3.26	3.76	3.67	3.8	4.02	4.46	5.36	5.48	4.35	3.34	3	4.11	3.59	3.06	3.34	3.32	2.92	2.67	3.73	3.58	3.21	2.86	3.62	3.92	4.76	3.39	5.35	4.86
HORVU1Hr1G007830	0.02	0.05	0.02	0.02	0	0	0	0.05	0.01	0.02	0.04	0	0.02	0	0.01	0	0	0	0	0.01	0	0	0.02	0.02	0.01	0	0.02	0	0.03	0	0.04	0.05	0.02	0.02	0.05	0.03	0.03	0	0.04	0.04	0	0.03	0.07	0	0.03	0.03	0.05	0.05	0.1
HORVU1Hr1G007840	0	0	0.04	0.02	0	0	0.02	0	0	0	0	0.08	0	0	0	0	0	0	0	0	0	0.01	0	0.01	0.02	0	0.01	0.03	0.02	0.01	0.02	0	0	0	0.02	0.12	0.12	0.08	0.08	0.04	0.08	0.04	0.11	0	0.04	0.06	0	0.03	0.06
HORVU1Hr1G007850	0.09	0.08	0.09	0.03	0.11	0.15	0.13	0.16	0.03	0.08	0.06	0.11	0.32	0.29	0.41	0.6	0.5	0.47	0.5	0.67	0.75	0.63	0.24	0.29	0.09	0.27	0.49	0.55	0.58	1.04	0.67	0.65	0.71	0.55	0.28	0.11	0.14	0.05	0.32	0.09	0.14	0.13	0	0.27	0.04	0.47	0.51	0.24	0.19
HORVU1Hr1G007860	0	0	0	0.22	0	0.07	0	0	0	0	0	0	0.57	0	0.46	0.2	0	0	0.11	0.4	0.04	0	0.23	0.14	0.58	0	0.39	1.05	0.13	0	0.64	0.23	0	0.5	0	0	0	0	0	0	0	0	0	0	0	0	0	0	0
HORVU1Hr1G007870	0	0	0	0	0	0	0	0	0	0	0	0	0	0	0	0	0	0	0	0	0	0	0	0	0	0	0	0	0	0	0	0	0	0	0	0	0	0	0	0	0	0	0	0	0	0	0	0	0
HORVU1Hr1G007880	0.37	0.27	0.34	0.26	0.4	0.28	0.37	0.34	0.33	0.16	0.26	0.22	0.34	0.36	0.3	0.26	0.27	0.33	0.23	0.3	0.15	0.22	0.24	0.18	0.25	0.21	0.43	0.28	0.44	0.38	0.24	0.26	0.24	0.31	0.3	0.07	0.17	0.29	0.12	0.47	0.24	0.17	0.28	0.2	0.26	0.22	0.24	0.28	0.34
HORVU1Hr1G007890	0	0	0	0	0	0	0	0	0	0	0	0	0	0	0	0	0	0	0	0	0	0	0	0	0	0	0	0	0	0	0	0	0	0	0	0	0	0	0	0	0	0	0	0	0	0	0	0	0
HORVU1Hr1G007900	0.03	0.03	0.05	0.02	0	0	0	0.02	0.04	0.02	0.04	0.07	0	0	0.02	0.02	0	0.02	0.06	0.07	0.02	0.02	0.02	0	0.02	0	0.02	0.03	0.07	0	0.04	0	0.04	0	0	0	0	0	0	0	0	0	0	0	0	0	0	0	0
HORVU1Hr1G007910	0	0.06	0.03	0	0	0.07	0.04	0.02	0	0	0.06	0	0	0	0.02	0	0.13	0	0.07	0.17	0	0	0	0.02	0.02	0.07	0	0.06	0.04	0.03	0.07	0.03	0.07	0.1	0.07	0.07	0.07	0	0.1	0	0.21	0	0	0.38	0	0	0	0	0
HORVU1Hr1G007930	0	0	0.06	0	0	0	0	0.02	0	0	0	0	0.08	0	0.02	0	0	0	0	0	0	0	0.12	0.08	0.11	0	0.02	0	0.14	0.15	0.11	0.02	0.07	0.07	0.11	0.27	0.11	0	0.25	0.27	0	0.05	0.46	0	0.21	0	0.19	0.19	0.19
HORVU1Hr1G007950	0	0	0	0	0	0	0	0	0	0	0	0	0	0	0	0	0	0	0	0	0	0	0	0	0	0	0	0	0	0	0	0	0	0	0	0	0	0	0	0	0	0	0	0	0	0	0	0	0
HORVU1Hr1G008110	0	0	0	0	0	0	0	0	0	0	0	0	0	0	0	0	0	0	0	0	0	0	0	0	0	0	0	0	0	0	0	0	0	0	0	0	0	0	0	0	0	0	0	0	0	0	0	0	0
HORVU1Hr1G008120	106.98	106	111.51	103.82	130.51	129.44	137.76	136.05	78.5	82.68	85.02	79.49	79.24	81.79	91.97	93.8	92.25	91.7	100.89	106.23	108.14	106.83	80.19	78.69	83.66	77.71	85.56	84.38	88.23	87.08	92.71	90.96	89.92	89.19	92.79	103.55	100.14	95.4	98.79	104.71	98.52	108.17	104.79	106.23	104.46	114.24	109.15	119.63	113.06
HORVU1Hr1G008130	51.82	52.46	51.78	52.51	56.27	57.82	57.71	58.6	46.67	47.66	47.81	46.88	53.04	53.18	45.36	46.59	46.6	46.08	39.9	40.04	41.27	39.81	36.29	36.2	35.33	35.76	36.24	36.1	36.09	37.61	30.57	29.5	31.05	30.27	25.68	25.72	28.45	29.3	27.18	26.89	25.71	29.16	27.21	29.66	26.99	30.77	28.41	28.01	27.95
HORVU1Hr1G008140	0	0	0	0	0	0	0	0	0	0	0	0	0.04	0	0	0	0	0.04	0	0	0	0	0	0	0	0	0	0	0	0	0	0	0	0	0	0	0	0	0	0	0	0	0	0	0	0	0	0	0
HORVU1Hr1G008150	0	0	0	0	0	0	0	0	0	0	0	0	0	0	0	0	0	0	0	0	0	0	0	0	0	0	0	0	0	0	0	0	0	0	0	0	0	0	0	0	0	0	0	0	0	0	0	0	0
HORVU1Hr1G008160	0.09	0.03	0.08	0	0.13	0.05	0	0	0.09	0	0	0.15	0	0.09	0.15	0	0.12	0.22	0.17	0.25	0.17	0	0.03	0	0.04	0	0.12	0.04	0.12	0	0.04	0.1	0.04	0.22	0.05	0.14	0.04	0	0	0.16	0	0	0	0	0	0.1	0	0	0.08
HORVU1Hr1G008170	0	0	0	0	0	0	0	0	0	0	0	0	0	0	0	0	0	0	0	0	0	0	0	0	0	0	0	0	0	0	0	0	0	0	0	0	0	0	0	0	0	0	0	0	0	0	0	0	0
HORVU1Hr1G008290	0	0	0	0	0	0	0	0	0	0	0	0	0.03	0	0	0	0	0	0	0	0	0.06	0	0	0	0.03	0	0	0	0	0	0	0	0	0.03	0	0	0	0	0	0	0	0.09	0.07	0	0	0	0.16	0
HORVU1Hr1G008300	0	0	0.05	0.06	0.03	0	0.03	0.06	0	0	0	0.03	0.17	0.11	0.11	0.13	0.07	0.03	0.13	0.06	0.1	0.11	0.03	0.05	0.06	0.16	0.24	0.28	0.24	0.23	0.22	0.12	0.13	0.2	0.62	0.59	0.17	0.43	0.56	0.34	0.44	0.37	0.42	0.47	0.37	1.02	0.21	0.48	0.69
HORVU1Hr1G008480	0	0	0	0	0	0	0	0	0	0	0	0	0	0	0	0	0	0	0	0	0	0	0	0	0	0	0	0	0	0	0	0	0	0	0	0	0	0	0	0.12	0	0	0	0	0	0	0	0	0
HORVU1Hr1G008490	0	0	0	0	0	0	0	0	0	0	0	0	0	0	0	0	0	0	0	0	0	0	0	0	0	0	0	0	0	0	0	0	0	0	0	0	0	0	0	0	0	0	0	0	0	0	0	0	0
HORVU1Hr1G008500	0	0	0	0	0	0	0	0	0	0	0	0	0	0	0	0	0	0	0	0	0	0	0	0	0	0	0	0	0	0	0	0	0	0	0	0	0	0	0	0	0	0	0	0	0	0	0	0	0
HORVU1Hr1G008510	0	0	0	0	0	0	0	0	0	0	0	0	0	0	0	0	0	0	0	0	0	0	0	0	0	0	0	0	0	0	0	0	0	0	0	0	0	0	0	0	0	0	0	0	0	0	0	0	0
HORVU1Hr1G008520	0	0	0	0	0	0	0	0	0	0	0	0	0	0	0	0	0	0	0	0	0	0	0	0	0	0	0	0	0	0	0	0	0	0	0	0	0	0	0	0	0	0	0	0	0	0	0	0	0
HORVU1Hr1G008530	35.89	35.68	33.32	36.59	41.77	45.86	45.22	45.45	33.05	35.24	35.24	35.75	42.16	43.37	37.68	34.84	39.8	37.68	39.52	42.38	41.98	47.22	46.6	47.1	44.51	46.78	47.86	47.08	47.28	48.12	52.26	47	44.68	51.52	46.92	48.42	48.67	44.98	42.63	45.52	48.46	49.48	44.7	50.85	47.32	47.01	53.08	51.72	46.4
HORVU1Hr1G008540	0.11	0.07	0.12	0.11	0.12	0.19	0.13	0.12	0	0	0	0	0.04	0	0.21	0.09	0.05	0.13	0.13	0.14	0.09	0.05	0.13	0.13	0.26	0.13	0.11	0.12	0.06	0.11	0.4	0.2	0.1	0.14	0	0	0.05	0	0.16	0	0	0	0	0.18	0	0.12	0	0	0
HORVU1Hr1G008830	0.03	0.05	0.05	0.04	0.06	0.03	0.04	0.03	0.03	0.03	0.03	0.01	0.01	0	0.04	0.03	0.07	0.02	0.03	0.02	0.02	0	0.03	0.02	0.03	0.01	0.09	0.08	0.05	0.05	0.03	0	0.02	0	0.01	0	0.04	0	0.04	0	0.05	0.02	0.04	0.07	0.15	0	0.04	0.03	0.02
HORVU1Hr1G008840	0.03	0.07	0.14	0.06	0.13	0.05	0.12	0.07	0.07	0.08	0.07	0.07	0.01	0.13	0.04	0.11	0	0.03	0.02	0.05	0.05	0.06	0	0.1	0.13	0.05	0.02	0.04	0.04	0.07	0	0.08	0.03	0.01	0.01	0.02	0.07	0.06	0	0	0.02	0.12	0.1	0.13	0.09	0.12	0.08	0.03	0
HORVU1Hr1G008930	0	0	0	0	0	0	0	0	0	0	0	0	0	0	0	0	0	0	0	0	0	0	0	0	0	0	0	0	0	0	0	0	0	0	0	0	0	0	0	0	0	0	0	0	0	0	0	0	0
HORVU1Hr1G008940	0.04	0.02	0.03	0.04	0.03	0.07	0.04	0.03	0.03	0.01	0.03	0.03	0.04	0.06	0.04	0.09	0.06	0.04	0.09	0.05	0.07	0.05	0.05	0.08	0.05	0.1	0.07	0.07	0.1	0.04	0.04	0.07	0.05	0.12	0.08	0.13	0.09	0.04	0.09	0.07	0.07	0.1	0.03	0.08	0.13	0	0.06	0.05	0.04
HORVU1Hr1G008970	0	0	0	0	0	0	0	0	0	0	0	0	0	0	0	0	0	0	0	0	0	0	0	0	0	0	0	0	0	0	0	0	0	0	0	0	0	0	0	0	0	0	0	0	0	0	0	0	0
HORVU1Hr1G009000	0	0	0	0	0	0	0	0	0	0	0	0	0	0	0	0	0	0	0	0	0	0	0	0	0	0	0	0	0	0	0	0	0	0	0	0	0	0	0	0	0	0	0	0	0	0	0	0	0
HORVU1Hr1G009010	0	0	0	0.58	0	0	0.71	0	0	0	0	0	0	0	0	0	0	0.81	0.74	0.75	0	0	0	0.73	0.71	0	0	0	0	1.32	0	0	0	0	0	0.81	2.51	0	2.52	2.41	0	0	2.09	1.65	0	0	0	0	0
HORVU1Hr1G009030	1.81	2.06	2.31	2.36	2.91	3.16	3.87	3.65	0.89	1.15	1.24	1.02	2.58	1.98	3.66	3.21	3.28	3.59	3	4.32	3.4	3.83	4.62	3.65	3.88	4.57	2.91	3.56	3.02	3.57	4.11	4.5	4.79	3.5	5.84	4.72	5.49	4.34	2.72	4.34	3.41	2.7	1.37	4.63	2.93	4.41	3.9	4.04	5.07
HORVU1Hr1G009040	0.04	0.04	0.03	0.04	0.06	0.05	0.1	0.06	0.01	0.02	0.01	0	0.05	0.09	0.03	0.01	0.03	0.04	0.06	0.01	0.06	0.05	0	0.01	0	0	0	0	0	0.03	0	0	0	0.01	0	0	0	0	0	0	0	0	0	0	0	0	0	0	0
HORVU1Hr1G009050	12.23	12.72	13.64	13.17	17.63	18.22	17.65	17.92	8.89	9.24	9.59	9.08	4.28	5.14	5.67	6.15	6.17	6.16	5.46	5.43	4.67	5.26	1.34	0.97	1.14	1.38	4.01	3.71	3.84	3.88	1.82	1.7	1.68	1.49	0.24	0.27	0.22	0.24	0.42	0.22	0.4	0.26	0.6	0.23	0.27	0.6	0.83	0.63	0.54
HORVU1Hr1G009060	0	0	0	0	0	0	0	0	0	0	0	0	0	0	0	0	0	0	0	0	0	0	0	0	0	0	0	0	0	0	0	0	0	0	0	0	0	0	0	0	0	0	0	0	0	0	0	0	0
HORVU1Hr1G009070	0.19	0.2	0.19	0.18	0.15	0.1	0.12	0.17	0.08	0.07	0.08	0.09	0.59	0.58	0.13	0.17	0.12	0.17	0.07	0.06	0.09	0.05	0.07	0.05	0.05	0.04	0	0.01	0.01	0.02	0.02	0.02	0.01	0.01	0.04	0.07	0.02	0.07	0.09	0.05	0.07	0.03	0.07	0.05	0.05	0	0.06	0	0.02
HORVU1Hr1G009080	0.04	0	0	0	0	0	0	0	0.04	0	0	0	0	0	0	0	0	0	0	0.02	0.02	0	0	0	0	0	0	0	0	0	0	0	0.02	0	0	0	0	0	0	0	0	0	0	0	0	0	0	0	0
HORVU1Hr1G009090	0	0	0	0	0	0	0	0	0	0	0	0	0	0	0	0	0	0	0	0	0	0	0	0	0	0	0	0	0	0	0	0	0	0	0	0	0	0	0	0	0	0	0	0	0	0	0	0	0
HORVU1Hr1G009100	1.53	1.76	1.63	1.62	2.19	2.24	2.26	2.26	1.09	1.03	1.41	1.04	1.6	1.47	1.84	2.01	2.04	1.94	1.78	1.82	1.57	1.92	0.69	0.59	0.61	0.73	1.38	1.35	1.16	1	0.82	0.82	0.54	0.72	0.43	0.48	0.43	0.33	0.27	0.63	0.46	0.29	0.25	0.56	0.42	0.45	0.71	0.58	0.56
HORVU1Hr1G009110	2.24	1.63	2	1.28	1.45	2.22	2.28	2.62	1.12	1.27	0.9	0.98	4.73	4.03	2.2	2.23	2.21	1.98	1.42	1.18	1.36	1.6	4.79	4.17	4.11	4.28	4.53	3.7	5.06	4.69	3.47	3.38	2.89	3.37	4.26	3.16	3.63	3.29	3.45	3.54	3.07	2.59	2.99	3.21	2.64	3.85	6.01	4.93	5.3
HORVU1Hr1G009140	0	0.05	0.05	0.05	0.12	0.06	0.06	0.18	0.13	0.07	0.06	0	0	0	0.2	0.07	0.07	0.07	0.13	0.06	0	0.12	0	0.06	0.06	0	0.06	0.06	0	0.17	0.13	0.13	0.06	0.06	0	0	0.14	0	0.21	0	0	0	0	0	0	0	0	0	0
HORVU1Hr1G009160	0	0	0	0	0	0	0	0	0	0	0	0	0	0	0	0	0	0	0	0.2	0	0	0	0	0	0	0	0	0	0	0	0	0	0	0	0	0	0	0	0	0	0	0	0	0	0	0	0	0
HORVU1Hr1G009170	0.33	0.23	0	0.09	0.11	0.03	0.17	0	0.36	0	0.01	0.14	0.89	0	0	0.44	0.4	0	0.23	0.62	0.19	0.32	0.33	0.45	1.58	0	0.01	0	0.97	0.01	0.36	0.79	0.21	0.47	1.2	1.27	0.82	0.6	0.76	1.6	0.78	0	0.32	0	1.62	0.53	0	1.58	0.93
HORVU1Hr1G009180	0	0	0	0	0	0	0	0	0	0	0	0	0	0	0	0	0	0	0	0	0	0	0	0	0	0	0	0	0	0	0	0	0	0	0	0	0	0	0	0	0	0	0	0	0	0	0	0	0
HORVU1Hr1G009200	0.39	0.32	0.23	0.33	0.09	0.2	0.11	0.06	0.16	0.14	0.09	0.09	0.12	0.12	0.19	0.27	0.24	0.29	0.13	0.18	0.17	0.11	0.27	0.25	0.24	0.22	0.35	0.36	0.27	0.37	0.21	0.16	0.2	0.22	0.14	0.16	0.31	0.07	0.22	0.14	0.21	0.2	0.33	0.19	0.13	0.29	0.12	0.17	0.12
HORVU1Hr1G009230	0	0	0	0	0	0	0	0	0	0	0	0	0	0	0	0	0	0	0	0	0	0	0	0	0	0	0	0	0	0	0	0	0	0	0	0	0	0	0	0	0	0	0	0	0	0	0	0	0
HORVU1Hr1G009250	7.2	7.41	7.8	7.5	9.37	9.28	8.52	9.06	5.17	5.47	5.45	4.97	15.06	15.42	13.68	14.74	15.2	16.1	19.77	19.7	20.32	20.1	20.3	21.34	21.44	22.14	27.27	27.59	27.32	27.75	23.18	22.66	23.67	24.62	22.68	24.03	21.79	22.38	24.51	21.72	21.62	21.54	23.07	21.59	22.41	22.15	22.21	23.61	20.74
HORVU1Hr1G009290	0	0	0	0	0	0	0	0	0	0	0	0	0	0	0	0	0	0	0	0	0	0	0	0	0	0	0	0	0	0	0	0	0	0	0	0	0	0	0	0	0	0	0	0	0	0	0	0	0
HORVU1Hr1G009300	0	0	0	0	0	0	0	0	0	0	0	0	0	0	0.29	0	0	0	0	0	0	0	0	0	0	0	0	0	0	0	0	0	0	0	0	0	0	0	0	0	0	0	0	0	0	0	0	0	0
HORVU1Hr1G009310	0	0	0	0	0	0	0	0	0	0	0	0	0	0	0	0	0	0	0	0	0	0	0	0	0	0	0	0	0	0	0	0	0	0	0	0	0	0	0	0	0	0	0	0	0	0	0	0	0
ENSRNA049487246	0	0	0	0	0	0	0	0	0	0	0	0	0	0	0	0	0	0	0	0	0	0	0	0	0	0	0	0	0	0	0	0	0	0	0	0	0	0	0	0	0	0	0	0	0	0	0	0	0
ENSRNA049487247	0	0	0	0	0	0	0	0	0	0	0	0	0	0	0	0	0	0	0	0	0	0	0	0	0	0	0	0	0	0	0	0	0	0	0	0	0	0	0	0	0	0	0	0	0	0	0	0	0
ENSRNA049487244	0	0	0	0	0	0	0	0	0	0	0	0	0	0	0	0	0	0	0	0	0	0	0	0	0	0	0	0	0	0	0	0	0	0	0	0	0	0	0	0	0	0	0	0	0	0	0	0	0
HORVU1Hr1G009320	0	0	0	0	0	0	0	0	0	0	0	0	0	0	0	0	0	0	0	0	0	0	0	0	0	0	0	0	0	0	0	0	0	0	0	0	0	0	0	0	0	0	0	0	0	0	0	0	0
HORVU1Hr1G009330	0	0	0	0	0	0	0	0	0	0	0	0	0	0	0	0	0	0	0	0	0	0	0	0	0	0	0	0	0	0	0	0	0	0	0	0	0	0	0	0	0	0	0	0	0	0	0	0	0
HORVU1Hr1G009430	4.41	4.27	4.21	3.9	3.42	2.81	2.92	3.05	3.13	3.13	3.13	2.58	2.69	2.93	2.67	2.48	2.9	2.83	1.98	1.92	2.38	1.74	1.87	1.88	1.38	1.94	2.92	3.6	3.18	3.25	2.11	1.93	2.15	1.82	2.31	1.67	2.32	2	1.91	1.87	2.19	2.57	3.14	2.74	2.65	2.59	2.02	1.9	2.49
HORVU1Hr1G009460	0	0.4	0.51	0.46	1.08	0.57	0.35	0.72	0.34	0	0.39	0.21	0	1.17	0.86	1.25	1.22	0.96	1.25	0.95	0.84	1.14	0.15	0	0.55	0	0.26	0.21	0	0.44	0.25	0.13	0.21	0.08	0.21	0	0	0.54	0	0	1.36	0.03	0.71	0	0	0.05	0	0	0
HORVU1Hr1G009490	0.91	0.68	0.92	1.01	1.43	1.52	1.42	1.37	1.4	1.08	1.28	1.32	19.28	20.41	9.03	9.3	10.1	9	15.62	17.29	16.75	17.78	87.49	87.9	79.35	82.42	56.81	57.28	56.63	60.53	71.19	74.3	73.19	75.87	80.57	83.29	83.4	88.36	86.39	89.4	96.82	72.91	81.01	79.88	81.35	69.74	76.36	80.43	78.57
HORVU1Hr1G009580	0	0	0	0	0	0	0	0	0	0	0	0	0	0	0	0	0	0	0	0	0	0	0	0	0	0	0.8	0	0	0	0	0	0	0	0	0	0	0	0	0	0	0	0	0	0	0	0	0	0
HORVU1Hr1G009590	0.11	0.08	0.11	0.07	0.08	0.06	0.07	0.07	0.05	0.03	0.02	0.07	0.12	0.04	0.06	0.08	0.12	0.05	0.09	0.08	0.09	0.04	0.05	0.05	0.08	0.09	0.13	0.18	0.09	0.12	0.06	0.01	0.1	0.12	0.07	0.08	0.12	0.08	0.05	0.09	0.08	0.18	0.1	0.07	0.1	0.08	0.07	0.05	0.13
HORVU1Hr1G009600	0.01	0.02	0.01	0.01	0.01	0.01	0.01	0	0.02	0.01	0.01	0	0	0.01	0	0.02	0	0	0	0.01	0.01	0.02	0	0	0.01	0	0.01	0	0.01	0	0	0	0	0	0	0	0	0	0	0	0	0	0	0.03	0	0	0	0	0
HORVU1Hr1G009610	0.35	0.47	0.41	0.44	0.46	0.41	0.44	0.41	0.42	0.36	0.42	0.34	1.4	1.44	0.26	0.23	0.26	0.3	0.21	0.2	0.24	0.31	0.13	0.18	0.32	0.21	0.08	0.06	0.06	0.03	0.07	0.05	0	0.01	0.12	0.04	0.07	0.03	0.06	0.08	0.1	0.06	0.04	0.13	0.03	0.04	0.07	0.04	0.04
HORVU1Hr1G009800	0.62	0.48	0.62	0.44	1.15	1.21	0.85	0.87	0.77	0.93	0.7	0.7	8.88	9.7	4.57	4.97	5.11	5.11	7.09	8.13	6.96	8.17	37.17	37.34	35.31	33.32	22.93	23.56	22.57	23.76	30.89	33.96	33.08	32.71	45.98	46.94	47.56	48.82	54.61	51.26	52.97	39.24	39.4	36.48	38.54	36.88	40.31	40.43	39.7
HORVU1Hr1G009940	0	1.9	0	0.95	0	0	0	0	0	0	0	0	0	0	0	0	0	0	0	0	0	1.19	0	0	0	0	1.11	0	0	0	0	0	0	0	0	0	0	0	0	0	0	0	0	0	0	2.7	0	0	0
HORVU1Hr1G009950	37.97	39.62	41.34	38.18	37.84	38.47	35.39	38.2	35.88	40.46	39.78	39.87	38.74	41.52	35.78	36.29	37.17	36.15	32.18	32.01	31.75	31.88	37.33	37.39	38.57	38.63	42.94	40.45	40.63	40.26	39	39.25	38.09	38.63	46.06	46.13	44.96	44.85	43.34	47.1	44.52	41.71	46.74	46.19	44.94	41.18	43.98	41.89	40.21
HORVU1Hr1G009970	0	0	0	0	0	0	0	0	0	0	0	0	0	0	0	0	0	0	0	0	0	0	0	0	0	0	0	0	0	0	0	0	0	0	0	0	0	0	0	0	0	0	0	0	0	0	0	0	0
HORVU1Hr1G009980	200.26	174.5	176.97	164.6	167.56	159.45	188.32	165.6	168.69	183.72	157.65	165.97	181.24	164.92	152.52	164.96	145.92	150.36	148.26	132.9	158.99	162.41	124.76	134.88	140.43	138.72	164.62	193.94	145.85	147.6	139.21	133.05	129.51	134.56	132.54	141.27	147.13	143.29	137.87	130.94	148.95	126.36	132.04	136.34	103.57	122.08	146.96	142.79	119.85
HORVU1Hr1G010010	4.92	5.92	6.34	5.8	5.76	8.19	4.74	7.08	1.6	0.32	1.01	0.06	7.05	4.82	4.73	5.25	5.99	5.11	5.97	8.38	5.23	5.3	4.08	5.64	4.29	10.51	20.85	17.43	18.72	19.58	7.65	12.7	6.41	11.2	8.47	8.12	7.25	11.61	2.75	5.36	3.12	12.42	9.68	2.01	5.84	11.34	10.82	5.15	12.42
HORVU1Hr1G010020	0.24	0.02	0.08	0	0.24	0.23	0	0.19	0.09	0	0.09	0.18	0.09	0.2	0.28	0.1	0	0.19	0	0.36	0	0.18	0	0.1	0.09	0.09	0.16	0.09	0.16	0.3	0.08	0	0	0.2	0.09	0	0	0	0	0	0.25	0	0	0.22	0	0	0	0	0
HORVU1Hr1G010110	0	0	0	0	0	0	0	0	0	0	0	0	0	0	0	0	0	0	0	0	0	0	0	0	0	0	0	0	0	0	0	0	0	0	0	0	0	0	0	0	0	0	0	0	0	0	0	0	0
HORVU1Hr1G010120	18.92	19.74	19.56	19.78	31.23	30.62	30.06	29.26	11.51	11.53	12.48	11.68	104.91	102.09	110.93	113.48	111.59	112.02	124.36	121.11	125.03	121.32	110.3	111.04	109.2	110.53	121.01	123.19	125.98	121.02	101.15	100.17	99.31	99.99	88.43	86.36	85.56	87.31	88.28	87.85	87.87	76.99	79.56	77.9	77.99	84.94	85.41	87.31	83.02
HORVU1Hr1G010130	36.3	35.31	35.86	34.96	38.88	37.65	38.12	39.34	43.49	45.01	46.11	44.2	70.51	70.41	54.79	54.03	53.82	55.36	46.19	45.96	46.74	46.47	57.2	60.11	59.83	58.59	52.64	51.75	52.41	54.12	51.15	54.76	53.3	54.21	63.77	64.19	66.03	65.28	63.48	66.57	64.13	59.01	56.8	56.5	57.16	63.38	65.68	67.87	64.94
HORVU1Hr1G010140	0	0	0	0	0	0	0	0	0	0	0	0	0	0	0	0	0	0	0	0	0	0	0	0	0	0	0	0	0	0	0	0	0	0	0	0	0	0	0	0	0	0	0	0	0	0	0	0	0
HORVU1Hr1G010190	0	0	0	0.36	0	0	0	0	0	0	0	0.11	0.22	0.48	0.49	0.12	0	0	0.46	0	0	0	0.1	0.21	0.44	0.44	0.42	0.1	0.41	0	0	0.21	0.84	0.89	0.11	0.49	0	3.02	0	1.47	0	0.3	0	0	0	0	1.07	0	0
HORVU1Hr1G010210	14.65	16.05	14.37	13.47	15.15	15.26	16.1	16.14	12.18	11.43	12.38	11.85	29.99	29.6	39.32	39.58	38.47	39.09	35.99	37.45	39.82	38.83	30.94	31.44	31.46	31.49	37.67	38.92	38.06	38.39	44.25	44.25	45.24	42.95	28.48	29.46	28.08	28.81	27.4	29.38	28.27	40.15	39.83	38.77	39.29	39.13	37.21	41.31	38.41
HORVU1Hr1G010220	2.15	1.83	2.11	1.86	2.4	2.56	2.67	2.71	2.58	2.54	2.81	2.81	2.57	2.15	3.16	2.58	2.77	2.52	2.36	2.43	2.24	2.52	1.28	1.36	1.34	1.54	1.77	1.64	1.95	1.87	1.82	1.85	1.61	1.29	1.23	1.4	1.02	0.81	1.66	1.15	1.52	1.06	1.51	1.22	1.45	1.37	1.64	1.22	1.57
HORVU1Hr1G010230	10.98	11.61	12	11.53	11.7	9.55	10.26	11.15	9.23	8.42	8.84	9.59	9.82	8.51	10.19	10.33	10.21	10.06	11.67	11.91	10.73	11.7	9.37	9.31	9.43	8.39	11.71	11.56	11.74	11.57	6.9	6.15	6.48	6.71	3.22	2.78	2.71	2.76	2.67	3.11	3.15	4.06	5.36	4.37	5.42	4.33	2.99	3.2	3
HORVU1Hr1G010250	0.69	0.59	0.75	0.6	0.39	0.34	0.33	0.45	0.6	0.46	0.51	0.48	0.03	0.07	0.07	0.1	0.17	0.2	0.06	0.19	0.21	0.06	0.13	0.03	0.06	0.03	0.06	0.03	0.06	0.06	0.06	0.11	0.03	0.03	0	0.03	0.03	0	0	0	0	0	0	0	0.09	0.08	0	0	0
HORVU1Hr1G010280	0.4	0.18	0.13	0.3	0.24	0.22	0.26	0.25	0.09	0	0.17	0.12	0.15	0.2	0.19	0.13	0.46	0.41	0.34	0.27	0.16	0.26	0.23	0.12	0.13	0.1	0.27	0.33	0.25	0.36	0.06	0.04	0.09	0.16	0.06	0.19	0.18	0	0.19	0.18	0.09	0.08	0.09	0.08	0.08	0.3	0.08	0.37	0.22
ENSRNA049487245	2.84	2.74	1.52	2.5	6.86	8.71	8.51	8.87	3.01	2.58	1.27	3.31	0.19	0.57	3.31	2.12	2.62	3.53	1.4	1.87	0.98	1.98	0	0.65	0.27	0.39	11.36	11.44	10.06	14.21	0.59	0.33	0.37	0.84	2.15	3.7	2.72	5.88	2.53	4.25	3.81	0.52	2.47	1.6	1.34	1.13	1.3	0.55	0
HORVU1Hr1G010300	0	0	0	0	0	0	0	0	0	0	0	0	0	0	0	0	0	0	0	0	0	0	0	0	0	0	0	0	0	0	0	0	0	0	0	0	0	0	0	0	0	0	0	0	0	0	0	0	0
ENSRNA049487248	0	0	0	0	0	0	0	0	0	0	0	0	0	0	0	0	0	0	0	0	0	0	0	0	0	0	0	0	0	0	0	0	0	0	0	0	0	0	0	0	0	0	0	0	0	0	0	0	0
HORVU1Hr1G010350	0	0	0	0	0	0	0	0	0	0	0	0	0	0	0	0	0	0	0	0	0	0	0	0	0	0	0	0	0	0	0	0	0	0	0	0	0	0	0	0	0	0	0	0	0	0	0	0	0
HORVU1Hr1G010360	0	0	0	0	0	0	0	0	0	0	0	0	0	0	0	0	0	0	0	0	0	0	0	0	0	0	0	0	0	0	0	0	0	0	0	0	0	0	0	0	0	0	0	0	0	0	0	0	0
HORVU1Hr1G010530	0.19	0.21	0.16	0.23	0.09	0.19	0.11	0.21	0.17	0.05	0.19	0.17	0.52	0.4	0.18	0.16	0.18	0.26	0.24	0.1	0.19	0.21	0.28	0.25	0.32	0.15	0.08	0.16	0.15	0.09	0.18	0.03	0.12	0.07	0.18	0.19	0.09	0.08	0.48	0.15	0.31	0.3	0.09	0.21	0.07	0.07	0.19	0.06	0.19
HORVU1Hr1G010600	0.32	0.24	0.12	0.12	0.13	0.04	0.22	0.17	0	0	0	0	0.15	0.1	0.1	0.2	0.34	0.25	0.32	0.14	0.18	0.09	0.05	0.14	0.05	0.05	0.17	0.22	0.04	0.13	0	0.14	0.14	0.05	0.09	0.14	0.15	0	0.15	0.29	0	0	0	0.13	0	0.12	0	0	0
HORVU1Hr1G010780	4.39	4.7	4.69	4.75	3.74	4	3.87	3.84	4.33	4.58	4.11	4.37	4.44	4.2	4.7	4.82	5.18	4.59	4.76	4.78	4.77	4.53	4.08	3.54	3.31	3.4	3.55	3.71	3.66	4.19	3.25	3.4	3.34	3.34	2.7	2.55	2.39	3.07	2.77	3.06	2.34	3.49	3.06	3.36	3.83	3.03	3.19	3.2	2.98
HORVU1Hr1G010790	0	0	0	0	0	0	0	0	0	0	0	0	0	0	0	0	0	0	0	0	0	0	0	0	0	0	0	0	0	0	0	0	0	0	0	0	0	0	0	0	0	0	0	0	0	0	0	0	0
HORVU1Hr1G010800	9.81	9.52	9.62	9.93	10.37	10.11	10.41	10.08	9.4	9.22	9.56	9.21	10.06	10.14	10.1	10.75	10.38	10.34	9.74	9.43	9.83	9.61	10.38	10.54	10.43	10.47	11.21	11.52	11.3	10.39	11.52	11.03	11.82	11.99	11.43	11.58	11.42	10.98	10.57	10.72	11.35	10.83	10.18	10.91	11.29	10.53	10.64	10.96	10.63
HORVU1Hr1G010810	0.28	0.41	0.25	0.32	0.52	0.45	0.57	0.61	0.46	0.29	0.28	0.32	0.68	0.69	0.39	0.6	0.42	0.4	0.64	0.69	0.5	0.61	0.4	0.32	0.27	0.43	0.7	0.75	0.68	0.8	0.51	0.48	0.83	0.52	0.33	0.45	0.5	0.38	0.63	0.26	0.23	0.43	0.63	0.56	0.48	0.35	0.7	0.5	0.6
HORVU1Hr1G010820	36.95	35.56	37.44	36.87	28.34	28.96	29.97	30.85	40.48	40.2	40.52	38.88	23.18	24.22	22.72	22.98	21.85	22.88	19.28	19.8	19.84	19.21	16.43	16.24	17.35	15.88	19.33	19.13	18.18	19.02	19.14	19.1	18.99	19.47	13.47	15.43	15.74	13.69	13.98	12.94	13.66	13.92	14.92	15.77	13.97	16.56	15.28	15.81	13.8
HORVU1Hr1G010830	0.02	0	0.02	0	0.05	0	0.09	0	0.02	0.03	0.07	0	0	0.03	0	0	0.03	0	0	0.03	0.02	0	0.02	0.03	0	0	0.02	0.05	0.04	0.05	0	0	0	0.02	0.02	0.05	0	0.08	0	0	0	0	0	0	0	0	0	0	0.06
ENSRNA049449239	0	0	0	0	0	0	0	0	0	0	0	0	0	0	0	0	0	0	0	0	0	0	0	0	0	0	0	0	0	0	0	0	0	0	0	0	0	0	0	0	0	0	0	0	0	0	0	0	0
ENSRNA049449230	0	0	0	0	0	0	0	0	0	0	0	0	0	0	0	0	0	0	0	0	0	0	0	0	0	0	0	0	0	0	0	0	0	0	0	0	0	0	0	0	0	0	0	0	0	0	0	0	0
HORVU1Hr1G010840	0	0	0	0	0	0	0	0	0	0	0	0	0	0	0	0	0	0	0	0	0	0	0	0	0	0	0	0	0	0	0	0	0	0	0	0	0	0	0	0	0	0	0	0	0	0	0	0	0
HORVU1Hr1G010890	0.65	0.39	0.29	0.33	0.51	0.42	0.58	0.45	0.55	0.56	0.46	0.56	0.35	0.29	0.46	0.52	0.5	0.3	0.43	0.3	0.49	0.33	0.34	0.24	0.27	0.37	0.5	0.55	0.46	0.54	0.3	0.42	0.4	0.33	0.22	0.34	0.44	0.23	0.16	0.34	0.43	0.38	0.46	0.35	0.28	0.49	0.37	0.09	0.4
HORVU1Hr1G011020	0.13	0.2	0.15	0.2	0.23	0.13	0.2	0.21	0.29	0.21	0.16	0.23	0.14	0.08	0.19	0.3	0.29	0.19	0.24	0.22	0.29	0.14	0.12	0.22	0.11	0.09	0.3	0.09	0.12	0.27	0.15	0.14	0.09	0.11	0.03	0.08	0.08	0	0.07	0.09	0	0.13	0	0	0.1	0.09	0.1	0.26	0.28
HORVU1Hr1G011030	0.79	0.93	0.96	1.07	0.59	0.84	0.95	0.88	0.92	0.99	0.82	0.97	0.7	0.78	0.95	0.99	1.01	0.89	0.81	0.74	0.77	0.74	0.49	0.6	0.69	0.72	0.96	1.08	1.02	0.72	0.54	0.5	0.73	0.75	0.46	0.42	0.61	0.5	0.5	0.51	0.74	0.44	0.97	0.67	1.13	0.69	0.91	0.79	0.59
HORVU1Hr1G011060	0	0.5	0.42	0.69	0.45	0	0	0	0.13	0	0	0	0.28	0	0	0.63	0	0	0	0.4	0	0.65	1.26	0.2	0.77	0.59	0	1.18	1.74	0	0.33	0.76	0	0	0.74	0.29	0.74	0	0	2.8	0	0.76	1.94	1.63	2.12	0.86	1.25	0	0
HORVU1Hr1G011080	0	0	0	0	0	0	0	0	0	0	0	0	0	0	0	0	0	0	0	0	0	0	0	0	0	0	0	0	0	0	0	0	0	0	0	0	0	0	0	0	0	0	0	0	0	0	0	0	0
HORVU1Hr1G011100	0	0	0	0	0	0	0	0	0	0	0	0	0	0	0	0	0	0	0	0	0	0	0	0	0	0	0	0	0	0	0	0	0	0	0	0	0	0	0	0	0	0	0	0	0	0	0	0	0
HORVU1Hr1G011110	0	0	0	0	0	0	0	0	0	0	0	0	0	0	0	0	0	0	0	0	0	0	0	0	0	0	0	0	0	0	0	0	0	0	0	0	0	0	0	0	0	0	0	0	0	0	0	0	0
HORVU1Hr1G011120	0	0	0	0	0	0	0	0	0	0	0	0	0	0	0	0	0	0	0	0	0	0	0	0	0	0	0	0	0	0	0	0	0	0	0	0	0	0	0	0	0	0	0	3.47	0	0	0	0	0
HORVU1Hr1G011150	0.44	0.56	0.46	0.56	0.6	0.43	0.45	0.52	0.47	0.34	0.51	0.52	0.38	0.47	0.6	0.58	0.45	0.67	0.41	0.43	0.48	0.35	0.24	0.22	0.34	0.35	0.42	0.48	0.57	0.56	0.28	0.33	0.28	0.27	0.31	0.34	0.22	0.35	0.36	0.48	0.18	0.26	0.16	0.3	0.31	0.34	0.45	0.29	0.25
HORVU1Hr1G011160	0.58	0.59	0.66	0.57	0.43	0.67	0.65	0.6	0.63	0.64	0.47	0.63	0.4	0.52	0.64	0.58	0.61	0.48	0.67	0.59	0.58	0.64	0.35	0.38	0.33	0.5	0.64	0.53	0.56	0.7	0.4	0.57	0.61	0.4	0.34	0.25	0.31	0.39	0.31	0.44	0.34	0.45	0.33	0.48	0.56	0.43	0.42	0.45	0.43
HORVU1Hr1G011180	0	1.09	0	1.09	1.51	0	1.78	0	0	0	0	0	0	1.4	0	1.61	4.58	1.55	0	0	0	1.12	0	0	1.36	0	0	0	0	2.62	0	1.97	0	0	3.04	0	2.36	0	0	0	0	0	3.24	0	3.81	5.3	0	0	0
HORVU1Hr1G011190	0	0	0	0	0	0	0	0	0	0	0	0	0	0	0	0	0	0	0	0	0	0	0.28	0.29	0	0.09	0	0	0	0	0.26	0	0	0	0	0	0	0	0	0	0	0.81	0	0	0	0	0.44	0	0
HORVU1Hr1G011200	0	0	0	0	0	0	0	0	0	0	0	0	0	0	0	0	0	0	0	0	0	0	0	0	0	0	0	0	0	0	0	0	0	0	0	0	0	0	0	0	0	0	0	0	0	0	0	0	0
HORVU1Hr1G011210	0	0	0	0	0	0	0	0	0	0	0	0	0	0	0	0	0	0	0	0	0	0	0	0	0	0	0	0	0	0	0	0	0	0	0	0	0	0	0	0	0	0	0	0	0	0	0	0	0
HORVU1Hr1G011220	0	0	0	0	0	0	1.1	0	0	0	0	0	0	0	0	0	0	0	0	0	0	0	0	0	0	0	0	0	0	0	0	0	0	1.11	0	0	0	0	0	0	3.78	0	0	0	0	0	0	0	0
HORVU1Hr1G011240	0.94	0.54	0.47	1.11	1.17	1.11	0.5	0.38	0.94	0.56	0.73	0.62	0.98	0.75	1.17	0.87	1.34	1.02	1.04	1.08	0.24	0.61	0.25	0.52	0.31	0.61	1.11	1.04	1.03	1	0.8	0.64	0.48	0.7	0.63	0.6	1.31	0.89	0.52	0.28	0.28	1.05	1.47	0.26	0.72	0.69	0.25	0.44	0.89
HORVU1Hr1G011250	1.11	1.25	0.54	1.3	2.13	0.8	1.18	0.95	1.4	1.43	1.03	0.55	0.72	0.77	0.75	1.22	0.88	0.79	0.72	1.34	0.88	1.81	0.49	0.61	0.28	0.65	0.53	1.58	0.63	1.15	0.64	1.31	0.75	1.05	0.67	0.58	0.3	1.49	0.14	0.49	0.3	0.39	0.49	0.37	0.6	0.15	0.96	0.43	1.09
HORVU1Hr1G011260	0	0	0	0	0	0.03	0.03	0	0	0	0	0	0	0.03	0	0	0	0	0	0	0	0	0	0	0	0	0	0	0	0	0.03	0	0	0	0	0	0	0	0	0	0	0	0	0	0	0	0	0	0
HORVU1Hr1G011290	0.52	0.33	0.4	0.21	0.03	0.41	0	0.4	0.23	0.23	0.37	0.48	0.38	0	0.37	0.39	0.56	0	0.36	0.32	0.54	0.32	0.47	0.3	0.28	0.03	0.2	0.25	0	0.13	0.26	0.09	0.18	0.06	0.17	0	0	0.2	0.2	0.04	0.3	0.41	0.07	0	0.14	0.37	0	0.14	0.14
HORVU1Hr1G011300	0.98	0.88	0.97	0.95	0.92	0.75	0.83	0.79	0.86	0.97	0.99	0.89	0.85	0.76	0.92	0.99	0.97	0.98	0.62	0.61	0.73	0.74	0.68	0.65	0.6	0.53	1.04	0.96	1.05	0.92	0.77	0.66	0.56	0.67	0.6	0.54	0.5	0.61	0.62	0.6	0.56	0.45	0.46	0.74	0.6	0.75	0.73	0.77	0.72
HORVU1Hr1G011430	36.83	37.01	37.45	38.08	43.08	44.71	43.16	42.39	34.55	33.19	36.54	35.03	104.78	101.44	89.9	94.39	92.5	91.24	92.72	90.86	91.62	92.03	137.79	138.54	142.42	135.69	103.76	108.97	108.3	109.02	135.34	133.8	131.38	131.94	156.3	155.5	159.96	143.4	157.2	155.46	152.34	122.65	124.31	128.77	124.55	137.76	135.27	133.6	134.76
HORVU1Hr1G011440	0	0.04	0	0	0	0	0.05	0.05	0	0	0	0	0	0	0	0	0	0	0	0	0.05	0	0.05	0.05	0.09	0	0	0.05	0.09	0.09	0	0	0	0	0	0.01	0	0	0	0.15	0	0	0	0	0	0	0	0	0
HORVU1Hr1G011450	0.13	0.03	0.07	0.13	0.11	0.18	0.18	0.07	0.15	0	0	0.15	0.64	0.44	1.75	1.28	3.12	0.46	0.19	0.08	1.51	0.04	1.75	0.46	2.17	0.49	1.02	1.5	2.06	3.52	1.54	1.68	0.82	0.49	0.82	3.05	1.37	5.25	1.52	4.7	1.49	5.75	0.9	0.97	1.82	4.09	4.61	2.1	3.53
HORVU1Hr1G011480	0	0	0	0	0	0	0	0	0	0	0	0	0	0	0	0	0	0	0	0	0	0	0	0	0	0	0	0	0	0	0	0	0	0	0	0	0	0	0	0	0	0	0	0	0	0	0	0	0
HORVU1Hr1G011490	0	0	0	0	0.03	0	0	0	0	0	0.03	0.06	0	0	0	0	0	0	0	0	0	0	0	0	0	0	0	0	0	0	0	0	0	0	0	0	0	0	0	0	0	0	0	0	0	0	0	0	0
HORVU1Hr1G011500	0	0	0	0	0	0	0	0	0	0	0	0	0	0	0	0	0	0	0	0	0	0	0	0	0	0	0	0	0	0	0	0	0	0	0	0	0	0	0	0	0	0	0	0	0	0	0	0	0
HORVU1Hr1G011530	0.14	0.11	0.13	0.11	0.05	0.06	0.04	0.05	0.05	0.09	0.08	0.02	0.04	0.03	0.12	0.03	0.02	0.11	0.01	0.04	0.04	0.02	0.03	0.03	0.04	0.05	0.03	0.03	0.05	0.03	0.01	0.01	0.01	0.01	0.05	0.05	0.04	0	0.04	0	0.04	0	0.04	0.07	0.05	0.02	0.03	0.01	0.11
HORVU1Hr1G011520	77.31	76.15	79.01	76.99	53.99	51.11	52.58	54.13	86.33	86.96	87.89	87.82	27.12	25.97	23.45	23.86	24.07	23.86	24.84	25.34	25.79	24.47	15.1	13.95	15.6	15.61	18.43	18.88	18.37	17.57	20.26	20.06	20.46	20.22	14.35	13.11	13.87	15.6	14.32	13.1	13.94	15.78	14.62	15.35	15.79	15.4	15.68	16.49	15.64
HORVU1Hr1G011540	1.86	1.57	1.53	2.16	1.07	1.33	1.01	1.31	1.56	1.44	1.31	1.52	0.69	0.62	1.33	0.75	1.27	1.28	0.54	0.72	0.99	1.36	0.43	0.55	0.19	1.11	1.22	1.24	1.25	1.53	0.69	0.94	0.29	0.94	0.53	0.72	0.67	0.8	0.33	0.26	0.79	1.09	0.85	1.55	0.85	0.23	2.06	1.51	1.44
HORVU1Hr1G011550	0	0	0	0	0	0.11	0.07	0.05	0	0	0.04	0	0	0.06	0.02	0	0.06	0	0.05	0.06	0	0	0	0	0.05	0	0.08	0	0.05	0	0.1	0	0.04	0.05	0	0	0	0.16	0	0	0	0	0	0	0	0	0	0	0
HORVU1Hr1G011570	0	0	0	0	0	0.11	0.07	0.05	0	0	0.04	0	0	0.06	0.02	0	0.06	0	0.05	0.06	0	0	0	0	0.05	0	0.08	0	0.05	0	0.1	0	0.04	0.05	0	0	0	0.16	0	0	0	0	0	0	0	0	0	0	0
HORVU1Hr1G011610	1.4	1.52	1.12	1.34	0.93	0.67	0.78	0.7	1.05	0.95	1.17	0.93	0.55	0.24	0.66	0.83	0.69	0.48	0.78	0.55	0.68	0.79	0.43	0.41	0.68	0.49	0.8	0.79	0.69	0.99	0.71	0.54	0.59	0.58	0.41	0.48	0.67	0.45	0.55	0.72	0.58	0.95	0.67	1.02	1.03	0.8	0.58	0.36	0.65
HORVU1Hr1G011630	0	0	0	0	0	0	0	0	0	0	0	0	0	0	0	0	0	0	0	0	0	0	0	0	0	0	0	0	0	0	0	0	0	0	0	0	0	0	0	0	0	0	0	0	0	0	0	0	0
HORVU1Hr1G011650	0.01	0.01	0.02	0.02	0.03	0.01	0.04	0.02	0.01	0.03	0.02	0.02	0.02	0.01	0.03	0.04	0.04	0.07	0.03	0.03	0.04	0	0.01	0.03	0.02	0	0.05	0.04	0.04	0.02	0.05	0.05	0.02	0.03	0.03	0.03	0.04	0.04	0	0.04	0	0	0.13	0.06	0.04	0	0	0.03	0
HORVU1Hr1G011660	0.21	0.22	0.09	0.08	0.16	0.13	0.07	0.1	0.16	0.14	0.11	0.09	0.31	0.21	0.13	0.24	0.15	0.18	0.09	0.16	0.15	0.14	0.22	0.16	0.18	0.18	0.24	0.19	0.27	0.23	0.14	0.15	0.21	0.17	0.13	0.29	0.15	0.2	0.18	0.19	0.17	0.21	0.27	0.1	0.21	0.2	0.1	0.11	0.16
HORVU1Hr1G011720	4.05	4.08	4.92	4.82	4.02	4.99	4.2	3.76	3.89	3.65	4.14	3.8	5.01	4.66	5.65	5.2	4.93	5.37	5.17	5.32	5.39	5.51	4.95	4.35	4.77	4.76	4.49	4.98	4.74	4.89	6.13	5.24	5.32	5.23	5.15	5.64	5.77	5.25	5.54	5.76	6.07	5.46	5.5	6.07	5.48	5.42	6.02	5.44	6.85
HORVU1Hr1G011730	16.71	16.42	17.38	17.73	17.01	16.2	16.78	16.96	15.36	15.01	14.54	15.95	13.96	14.15	19.52	19.49	19.16	18.39	13.77	14.29	14.46	14.49	14.25	14.79	14.38	14.33	19.72	18.78	19.55	20.63	15.29	15.72	16.19	16.36	19.6	19.19	19.1	18.75	19.64	20.28	19.48	20.06	21.5	21.26	20.58	21.31	20.85	20.5	19.5
HORVU1Hr1G011740	0	0.47	0.77	1.3	1.08	0	0.89	0	0.56	3.21	0.73	0	1.16	0	0.61	0	0	1.83	0.97	0	0.55	0	0.56	0.56	0	0.96	1.02	0.52	0.86	0.25	0	0.57	0	0	1.01	0	0	0	0	0	0	0	0	0	0	0	0	0	0
HORVU1Hr1G011780	15.95	14.94	16.06	13.49	14.96	15.47	15.01	15.05	13.9	15.21	13.51	14.75	12.65	13.35	17.15	13.85	15.32	17.32	13.71	13.63	14.46	15.54	7.75	7.39	7.97	8.58	10.37	9.8	11.93	11.21	7.28	7.7	7.58	6.57	4.23	5.54	4.38	5.49	4.98	3.51	3.75	4.95	5.25	3.53	3.75	4.55	5.68	3.79	4.47
HORVU1Hr1G011800	90.83	91.67	95.18	94.88	72.38	71.75	71.68	71.17	50.89	50.76	50.21	51.77	58.24	61.82	72.08	70.2	72.29	72.29	64.46	65.24	65.2	64.4	74.07	71.85	74.38	73.39	74.23	78.21	77.04	76.11	77.74	74.12	77.59	74.33	101.24	100.09	103.24	93.19	92.66	100.74	100.22	96.22	86.58	91.29	88.57	101.7	101	101.08	99.13
HORVU1Hr1G011820	0	0.04	0.01	0.01	0.07	0.05	0.01	0.06	0.03	0.02	0	0.02	0.02	0	0.03	0.05	0.03	0.07	0	0	0.02	0	0.02	0	0	0	0	0	0.01	0.01	0.02	0.02	0	0.02	0	0	0	0	0	0	0.05	0	0	0.04	0	0	0.04	0	0
HORVU1Hr1G011830	0	0	0	0	0	0	0	0	0	0	0	0	0	0	0	0	0	0	0.02	0	0	0.38	0	0	0	0	0	0	0.31	0	0.22	0.56	0	0	0.15	0.34	0	0	0	0	0	0	0	0	0	0	0	0	0
HORVU1Hr1G011840	1.4	1.61	1.54	1.4	1.19	1.35	1.36	1.27	1.33	1.2	1.55	1.42	1.36	1.72	1.58	1.22	1.23	1.34	0.97	0.96	1.27	1.09	1.06	1.23	0.7	0.94	1.12	1.06	1.37	1.46	1.18	1.07	0.99	1.04	0.7	0.81	0.91	1.17	1.34	0.49	1.47	0.64	0.94	0.76	0.69	0.64	1.32	1.44	0.91
HORVU1Hr1G011860	0	0.03	0	0.03	0	0	0	0	0	0.03	0.03	0	0	0	0	0	0	0	0	0	0	0.03	0	0	0	0.03	0	0	0	0	0	0	0	0	0	0	0	0	0	0	0	0	0	0	0	0	0	0	0
HORVU1Hr1G011890	0.4	0.18	0.52	0.54	0.17	0.69	0.54	0.5	0.32	0.32	0.07	0.28	1	0.5	0.57	0.55	0.6	0.64	0.69	1.09	0.84	1.11	0.42	0.55	0.48	0.43	0.7	1.06	0.81	1.16	0.98	0.82	0.72	0.99	0.25	0.52	1.12	0.81	0.65	0.45	0.3	0.8	0.59	1.02	1.15	1.12	0.67	1.14	0.89
HORVU1Hr1G011900	0.82	0.72	1.01	0.59	1.24	0.88	0.89	0.82	0.39	1.18	0.44	0.4	1.09	1.01	1.19	0.91	0.92	0.64	0.76	0.95	0.76	0.88	1.03	1.06	1	1.06	1.13	1.21	1.72	1.84	1.14	1.21	0.86	1.05	1.53	1.64	1.58	1.89	1.53	1.29	2.58	1.37	1.73	2.72	1.98	2.34	1.99	1.31	2.2
HORVU1Hr1G011920	0	0	0	0	0	0	0	0	0	0	0	0	0	0	0	0	0	0	0	0	0	0	0	0	0	0	0	0	0	0	0	0	0	0	0	0	0	0	0	0	0	0	0	0	0	0	0	0	0
HORVU1Hr1G011950	0	0	0	0	0	0	0	0	0	0	0	0	0	0	0	0.08	0.08	0	0	0	0	0	0	0	0	0	0	0	0	0	0	0	0	0	0	0	0	0	0	0	0	0	0	0	0	0	0	0	0
HORVU1Hr1G011960	0.53	0	0.17	0.18	0	0	0	0	0.21	0	0	0	0	0	0	0.24	0	0	0	0	0	0	0.42	0	0	0.21	0.39	0	0.34	0	0	0.65	0.21	0	0	0	0	0	0	0	0	0	0	0.59	0	0.52	0	0	0
HORVU1Hr1G011980	0	0	0	0	0	0	0	0	0	0	0	0	0	0	0	0	0	0	0	0	0	0	0	0	0	0	0	0	0	0	0	0	0	0	0	0	0	0	0	0	0	0	0	0	0	0	0	0	0
HORVU1Hr1G011990	16.89	15.43	16.17	13.88	31.73	39.13	30.17	36.89	2.94	4.14	3.39	2.25	1.8	1.58	2.87	3.22	2.47	3.68	1.81	4.81	4.92	7.6	0.29	0.45	0	0	0	0	0.39	0.35	0.36	0	0.16	0	0	0.26	0	0	0	0	0	0	0	0	0	0	0	0	0
HORVU1Hr1G012060	3.49	4.14	4.17	3.32	2.18	3.08	1.93	2.47	2.16	2.63	2.12	2.44	1.39	0.83	0.76	1.21	0.74	2.04	2.3	2.02	2.33	2.97	0.18	0.06	0	0.06	0	0.11	0.05	0.07	0	0	0	0	0	0.06	0.13	0	0.19	0	0.38	0	0	0.69	0	0.15	0.16	0.15	0.15
HORVU1Hr1G012080	0	0	0	0	0	0	0	0	0	0	0	0	0	0	0	0	0	0	0	0	0	0	0	0	0	0	0	0	0	0	1.48	0	0	0	0	0	0	0	0	0	0	0	0	0	0	0	0	0	0
HORVU1Hr1G012090	0	0	0	0	0	0	0	0	0	0	0	0	0	0	0	0	0	0	0	0	0	0	0.11	0.11	0.03	0	0	0	0	0	0	0	0	0	0	0.11	0.11	0	0.35	0	0.67	0	0	0.3	0	0	0.27	0	0
HORVU1Hr1G012110	17.41	17.06	18.29	17.91	9.78	9.48	9.41	8.93	24.62	24.41	24.98	25.64	7.33	7.47	6.47	6.51	5.97	6.17	4.05	4.34	4.4	4.19	5.51	4.58	4.86	4.88	5	4.08	4.47	4.96	6.73	6.44	6.71	6.49	4.44	4.2	3.55	5.82	3.83	4.34	4.74	4.73	4.04	4.75	3.66	3.87	2.67	3.34	3.51
HORVU1Hr1G012130	0	0	0	0	0	0	0	0	0	0	0	0	0	0	0	0	0	0	0	0	0	0	0	0	0.39	0.4	0	0	0	0.37	0	0	0	0	0	0	0.45	0	0	0	0	0	0	0	0	0.95	0	0	0
HORVU1Hr1G012140	0.13	0.09	0.11	0.09	0.17	0.19	0.3	0.29	0.02	0	0.06	0.03	0.27	0.26	0.18	0.35	0.3	0.31	0.19	0.21	0.27	0.11	0.24	0.09	0.19	0.11	0.12	0.11	0.12	0.06	0.02	0.02	0.06	0.04	0	0.03	0.05	0.11	0.14	0	0	0	0	0	0.09	0	0.09	0	0.05
HORVU1Hr1G012150	6.8	6.61	6.55	6.06	3.93	4.35	4.35	4.07	10.56	10.5	11.26	10.6	2.6	2.88	3.1	3.09	2.7	2.31	2.06	1.81	2.04	2	2.14	2.55	2.65	2.15	1.49	2.03	1.71	1.41	2.87	2.7	2.64	2.88	2.06	1.66	1.99	0	2.05	2.6	1.89	1.58	1.9	1.81	1.95	0.93	2.29	1.82	1.9
HORVU1Hr1G012170	0	0	0	0	0	0	0	0	0	0	0	0	0	0	0	0	0	0	0	0	0	0	0.12	0	0	0.12	0	0	0	0	0	0	0	0.12	0.36	0.73	0.51	0	0.39	0.37	0	0	0	0	0.67	0.89	0	0	0
HORVU1Hr1G012180	1	0.95	1.08	1.21	0.88	0.74	0.87	0.78	0.79	0.84	0.87	0.86	0.39	0.49	0.63	0.73	0.69	0.43	0.46	0.45	0.43	0.5	0.47	0.5	0.49	0.38	0.59	0.75	0.67	0.71	0.36	0.39	0.33	0.36	0.39	0.42	0.47	0.41	0.43	0.29	0.49	0.6	0.11	0.43	0.4	0.51	0.57	0.43	0.44
HORVU1Hr1G012210	0	0	0	0	0	0	0	0	0	0	0	0	0	0	0	0	0	0	0	0	0	0	0	0	0	0	0	0	0	0	0	0	0	0	0	0	0	0	0	0	0	0	0	0	0	0	0	0	0
HORVU1Hr1G012220	0	0	0	0	0	0	0	0	0	0	0	0	0	0	0	0	0	0	0	0	0	0	0	0	0	0	0	0	0	0	0	0	0	0	0	0	0	0	0	0	0	0	0	0	0	0	0	0	0
HORVU1Hr1G012270	0.13	0	0	0	0.05	0.02	0	0.08	0	0.14	0	0	0	0.11	0.03	0.12	0	0	0.02	0.05	0.1	0	0.05	0.06	0.01	0.05	0.1	0	0.06	0	0.12	0	0.05	0	0	0	0.03	0.18	0	0.36	0	0	0	0	0.17	0	0	0.11	0
HORVU1Hr1G012290	0	0	0	0	0	0	0	0	0	0	0	0	0	0	0	0	0	0	0	0	0	0	0	0	0	0	0	0	0	0	0	0	0	0	0	0	0	0	0	0	0	0	0	0	0	0	0	0	0
HORVU1Hr1G012300	0.02	0	0	0.02	0.03	0.04	0.04	0.06	0.05	0.02	0.04	0.06	0.02	0	0.04	0.03	0.03	0.02	0.01	0.01	0.02	0.04	0	0.02	0	0.04	0.03	0	0.02	0.02	0.01	0.01	0.02	0.01	0.02	0.01	0.01	0	0	0	0.03	0	0	0	0.02	0	0	0.05	0.05
HORVU1Hr1G012310	0	0	0	0	0	0	0	0	0	0	0	0	0	0	0	0	0.03	0	0	0	0	0	0	0	0	0	0	0	0	0	0	0	0	0	0	0	0	0	0	0	0	0	0	0	0	0	0	0	0
HORVU1Hr1G012320	0	0	0	0	0	0	0	0	0	0	0	0	0	0	0	0	0	0	0	0	0	0	0	0	0	0.03	0	0	0	0	0	0	0	0	0	0	0	0	0	0	0	0	0	0	0	0	0	0	0
HORVU1Hr1G012330	0	0	0	0	0	0	0	0	0	0	0	0	0	0	0	0	0	0	0	0	0	0	0	0	0	0	0	0	0	0	0	0	0	0	0	0	0	0	0	0	0	0	0	0	0	0	0	0	0
HORVU1Hr1G012340	0	0	0	0	0	0	0	0	0	0	0	0	0	0	0	0	0	0	0	0	0	0.14	0	0	0	0	0	0	0	0	0	0	0	0	0	0	0	0	0	0	0	0	0	0	0	0	0	0	0
HORVU1Hr1G012350	0	0	0	0	0	0	0	0	0	0	0	0	0	0	0	0	0	0	0	0	0	0	0	0	0	0	0	0	0	0	0	0	0	0	0	0	0	0	0	0	0	0	0	0	0	0	0	0	0
HORVU1Hr1G012600	0.1	0.1	0.05	0.05	0.05	0	0.11	0	0	0	0.12	0.26	0	0	0	0	0	0	0	0	0	0	0	0	0	0	0	0	0	0	0	0	0	0	0	0	0	0	0	0	0	0	0	0	0	0	0	0	0
HORVU1Hr1G012610	0	0	0	0	0	0	0	0	0	0	0	0	0	0	0	0	0	0	0	0	0	0	0	0	0	0	0	0	0	0	0	0	0	0	0	0	0	0	0	0	0	0	0	0	0	0	0	0	0
HORVU1Hr1G012660	0	0	0	0	0	0	0	0	0	0	0	0	0	0	0	0	0	0	0	0	0	0	0	0	0	0	0	0	0	0	0	0	0	0	0	0	0	0	0	0	0	0	0	0	0	0	0	0	0
HORVU1Hr1G012670	0	0	0	0	0	0	0	0	0	0	0	0	0	0	0	0	0	0	0	0	0	0	0	0	0	0	0	0	0	0	0	0	0	0	0	0	0	0	0	0	0	0	0	0	0	0	0	0	0
HORVU1Hr1G012680	61.2	62.74	62.49	63.52	73.85	75.88	77.62	75.99	49.81	49.31	47.99	50.06	65.27	67.93	86.15	86.93	90.69	87.34	62.33	62.31	62.18	61.53	65.15	64	60.81	62.99	67.27	67.35	66.29	67.05	68.21	67.89	68.67	67.54	45.66	48.01	47.66	49.34	52.73	51.34	48.32	48.14	45.35	48.55	46.7	48.47	53.05	54.36	53.9
HORVU1Hr1G012690	85.46	85.1	82.98	85.3	79.91	85.23	82.2	81.26	81.29	80.6	82.44	82.59	83.57	83.18	86.78	89.59	89.07	90.91	80.43	80.28	81.17	80.73	95.29	94.91	93.25	94.84	83.78	84.82	84.24	84.3	105.07	105.03	104.91	104.85	96.05	99.39	101.33	105.98	103.22	106.36	100.17	95.84	99.51	97.85	98.2	95.32	94.35	101.85	103.36
HORVU1Hr1G012700	0	0	0	0	0	0	0	0	0	0	0.09	0	0	0	0	0	0	0	0	0	0	0	0	0	0	0	0	0	0	0	0	0	0	0	0	0	0	0	0	0	0	0	0	0	0	0	0	0	0
HORVU1Hr1G012710	0	0	0	0	0	0	0	0	0	0	0	0	0	0	0	0	0	0	0	0	0	0	0	0	0	0	0	0	0	0	0	0	0	0	0	0	0	0	0	0	0	0	0	0	0	0	0	0	0
ENSRNA049449219	0	0	0	0	0	0	0	0	0	0	0	0	0	0	0	0	0	0	0	0	0	0	0	0	0	0	0	0	0	0	0	0	0	0	0	0	0	0	0	0	0	0	0	0	0	0	0	0	0
HORVU1Hr1G012870	0	0	0	0	0	0	0	0	0	0	0	0	0	0	0	0	0	0	0	0	0	0	0	0	0	0	0	0	0	0	0	0	0	0	0	0	0	0	0	0	0	0	0	0	0	0	0	0	0
HORVU1Hr1G012880	0	0	0	0	0	0	0	0	0	0	0	0	0	0	0	0	0	0	0	0	0	0	0	0	0	0	0	0	0	0	0	0	0	0	0	0	0	0	0	0	0	0	0	0	0	0	0	0	0
HORVU1Hr1G012890	0	0	0	0	0	0	0	0	0	0	0	0	0	0	0	0	0	0	0	0	0	0	0	0	0	0	0	0	0	0	0	0	0	0	0	0	0	0	0	0	0	0	0	0	0	0	0	0	0
HORVU1Hr1G012930	0	0	0	0	0	0	0	0	0	0	0	0	0	0	0	0	0	0	0	0	0	0	0	0	0	0	0	0	0	0	0	0	0	0	0	0	0	0	0	0	0	0	0	0	0	0	0	0	0
HORVU1Hr1G012940	0	0	0	0	0	0	0	0	0	0	0	0	0	0	0	0	0	0	0	0	0	0	0	0	0	0	0	0	0	0	0	0	0	0	0	0	0	0	0	0	0	0	0	0	0	0	0	0	0
HORVU1Hr1G012950	0	0	0	0	0	0	0	0	0	0	0	0	0	0	0	0	0	0	0	0	0	0	0	0	0	0	0	0	0	0	0	0	0	0	0	0	0	0	0	0	0	0	0	0	0	0	0	0	0
HORVU1Hr1G013210	11.99	12.98	11.72	12.32	15.64	15.37	15.37	15.67	13.88	16.2	14.77	15.66	15.87	16.18	12.87	14.2	15.48	13.26	14.36	15.11	13.91	13.46	9.62	10.49	10.27	10.15	13.3	13.56	13.38	12.84	9.76	10.38	10.26	9.69	8.91	8.19	8.13	8.53	9.44	9.23	8.96	8.1	8.21	6.71	7.38	9.91	10.21	10.31	8.14
HORVU1Hr1G013240	0	0	0	0	0	0	0	0	0	0	0	0	0	0	0	0	0	0	0	0	0	0	0	0	0	0	0	0	0	0	0	0	0	0	0	0	0	0	0	0	0	0	0	0	0	0	0	0	0
HORVU1Hr1G013270	0	0	0	0	0	0	0	0	0	0	0	0	0	0	0	0	0	0	0	0	0	0	0	0.04	0	0	0	0	0	0	0	0	0	0	0	0	0	0	0	0.07	0	0	0	0	0	0	0	0	0.09
HORVU1Hr1G013430	0	0	0	0	0	0	0	0	0	0	0	0	4.59	0	0	4.78	0	0	0	0	0	2.03	0	0	0	0	0	0	0	0	0	0	0	0	0	0	0	0	0	0	0	0	0	0	0	0.85	0	0	0
HORVU1Hr1G013440	0	0	0	0	0	0	0	0	0	0	0	0	0	0	0	0	0	0	0	0	0	0	0	0	0	0	0	0	0	0	0	0	0	0	0	0	0	0	0	0	0	0	0	0	0	0	0	0	0
HORVU1Hr1G013520	0	0	0	0	0	0	0	0	0	0	0	0	0	0	0	0	0	0	0	0	0	0	0	0	0	0	0	0	0	0	0	0	0	0	0	0	0	0	0	0	0	0	0	0	0	0	0	0	0
HORVU1Hr1G013540	0	0	0	0	0	0	0	0	0	0	0	0	0	0	0	0	0	0	0	0	0	0	0	0	0	0	0	0	0	0	0	0	0	0	0	0	0	0	0	0	0	0	0	0	0	0	0	0	0
HORVU1Hr1G013600	36.4	36.82	37.13	36.31	36.04	37.65	36.54	35.85	27.39	25.96	27	26.26	39.99	39.52	40.1	40.71	40.39	41.14	42.94	44.92	41.86	42.31	37.84	37.84	37.77	39.71	42.44	41.78	41.62	44.91	39.32	38.72	36.98	38.66	44.64	45.22	43.78	43.95	41.77	42.73	43.77	42.19	40.77	41.69	40.61	41.68	45.46	44.54	42.94
HORVU1Hr1G013620	0.11	0.06	0.06	0	0	0	0.06	0	0	0.07	0	0	0	0	0	0.07	0	0	0.07	0.07	0	0	0	0	0.06	0	0.12	0.06	0	0	0	0	0	0	0.07	0.07	0	0	0.22	0	0	0	0	0	0	0	0.17	0.16	0
HORVU1Hr1G013660	0.08	0.05	0.15	0.27	0.25	0.39	0.47	0.18	0.3	0.13	0.25	0.24	0.04	0.13	0.07	0.07	0.06	0.03	0.09	0.03	0.25	0.21	0.15	0.06	0.12	0	0.09	0.11	0.12	0.14	0.12	0.15	0.11	0.16	0.16	0.21	0.06	0	0.2	0	0.1	0.35	0	0.17	0.17	0.19	0	0.08	0.08
HORVU1Hr1G013670	0.09	0	0.09	0.12	0	0.21	0.1	0	0.22	0.06	0.21	0.05	0.17	0	0.23	0	0.17	0.29	0.05	0.15	0.16	0.21	0	0.11	0.21	0.16	0.11	0.1	0.25	0.15	0.22	0.28	0.11	0.28	0.17	0.39	0.58	0.49	0	0	0.17	0	0	0.31	0.15	0.28	0.29	0	0
HORVU1Hr1G013680	0	0	0	0	0	0	0	0	0	0	0	0	0	0	0	0	0	0	0	0	0	0	0	0	0	0	0	0	0	0	0	0	0	0	0	0	0	0	0	0	0	0	0	0	0	0	0	0	0
HORVU1Hr1G013690	0	0	0	0	0	0	0	0	0	0	0	0	0	0	0	0	0	0	0	0	0	0	0	0	0	0	0	0	0	0	0	0	0	0	0	0	0	0	0	0	0	0	0	0	0	0	0	0	0
HORVU1Hr1G013700	0.45	0.56	0.56	0.44	0.44	0.42	0.57	0.48	0.69	0.5	0.68	0.5	0.99	1.06	0.53	0.63	0.69	0.79	0.76	0.71	0.59	0.6	1.02	1	0.92	1.06	1.12	1.23	1.33	1.13	0.98	1.04	1.02	0.97	1.19	0.82	1.06	0.47	0.96	1.13	1.08	1.09	1.35	0.87	1.28	1.11	0.98	1.15	1.09
HORVU1Hr1G013720	0	0	0	0	0	0	0	0	0	0	0	0	0	0	0	0	0	0	0	0	0	0	0	0	0	0	0	0	0	0	0	0	0	0	0	0	0	0	0	0	0	0	0	0	0	0	0	0	0
HORVU1Hr1G013730	9.47	8.79	8.96	9.31	10.04	9.27	8.62	10.24	8.4	8.83	8.17	8.97	9.51	11.04	10.61	10.17	10.86	10.47	11.48	10.38	10.19	10.97	8.84	9.07	9.7	9.18	9.59	9.26	8.76	10.1	9.47	8.89	9.6	8.77	9.92	10.37	8.93	8.94	9.48	9.3	9.89	10.15	8.88	10.14	9.75	8.99	9.93	8.63	9.7
HORVU1Hr1G013870	2.91	3.1	3.13	2.78	2.13	2.17	1.84	2.06	1.66	1.86	1.89	1.69	3.47	3.49	3.39	3.48	3.56	3.43	3.5	3.79	3.47	3.26	3.35	3.29	3.04	3.19	1.85	1.99	1.74	2.22	4.06	4.42	4.12	4.26	5.73	6.23	5.93	6.18	5.66	5.89	4.69	6.48	6.72	6.07	6.39	4.24	4.56	4.77	4.72
HORVU1Hr1G013880	0	0	0	0	0	0	0	0	0	0	0	0.02	0.03	0	0	0	0	0	0	0	0	0	0	0	0	0	0	0	0	0	0	0	0.03	0	0.02	0	0	0	0	0	0	0	0	0	0	0	0	0	0
HORVU1Hr1G013900	245.49	243.89	246.85	247.11	256.94	256.52	261.23	259.35	235.36	228.05	226.18	230.5	351.94	354.27	304.48	295.86	300.2	293.2	304.53	299.99	303.9	298.52	369.91	376.32	372.83	374.87	325.19	324.72	326.16	322.9	299.37	296.82	303.14	300.88	348.12	345.24	353.53	349.72	346.04	340.47	334.31	334.25	321.63	317.13	325.11	315.72	323.59	311.53	320.68
HORVU1Hr1G013950	6.6	6.79	8.21	5.82	5.42	5.7	3.67	2.55	3.9	4.11	5.76	2.83	6.56	6.05	5.16	7.34	6.28	5.54	3.36	1.5	1.69	4.65	3.74	1.99	1.62	2.59	6.85	5.41	6.68	4.27	2.72	2.53	2.45	2.91	1.26	1.64	2.67	2.27	3.08	0	3.2	2.11	2.25	6.64	1.15	3.45	2	2.73	3.01
HORVU1Hr1G013960	0	0	0	0	0	0	0	0	0	0	0	0	0	0	0	0	0	0	0	0	0	0	0	0	0	0	0	0	0	0	0	0	0	0	0	0	0	0	0	0	0	0	0	0	0	0	0	0	0
HORVU1Hr1G013970	90.65	92.58	90.14	85.47	55.51	57.45	56.91	56.75	141.6	144.06	146.49	144.29	70.43	69.17	48.68	51.07	51.07	48.85	40.41	41.14	39.97	40.34	79.78	81.79	78.16	78.42	50.91	50.92	51.92	51.76	81.59	78.34	84.78	83.02	66.65	69.39	67.63	64.44	68.52	70.19	66.9	53.72	50.05	49.95	52.7	47.64	51.05	50.1	54.59
HORVU1Hr1G013980	0	0	0	0	0	0	0	0	0	0	0	0	0	0	0	0	0	0	0	0	0	0	0	0	0	0	0	0	0	0	0	0	0	0	0	0	0	0	0	0	0	0	0	0	0	0	0	0	0
HORVU1Hr1G013990	46.43	41.18	38.98	35.98	39.95	40.97	40.86	41.45	30.31	24.36	27.69	32.52	24.85	32.99	33.98	31.03	36.6	31.97	25.11	33.54	31.77	32.3	25.11	28.7	21.48	23.43	45.72	42.47	44.78	42.94	24.32	21.06	26.69	28.94	25.49	19.49	20.42	24.94	23.24	22.43	31.84	22.91	35.63	24.01	32.75	23.17	22.14	28.62	34.39
HORVU1Hr1G014000	2.61	2.75	2.05	2.4	1.08	1.62	1.27	1.53	1.76	2.05	1.79	1.86	1.19	1.45	2.42	3.82	3.17	3.15	1.66	1.4	1.18	1.68	1.27	1.41	1.12	1.79	1.73	1.95	1.68	1.89	1.73	1.03	1.56	1.35	1.52	1.15	1.4	0.57	1.47	1.83	1.7	2.08	1.6	1.78	1.15	1.51	1.3	1.81	1.6
HORVU1Hr1G014010	19.49	19.48	20	18.69	23.25	22.91	23.97	24.91	20.59	20.59	21.12	20.08	18.52	19.06	20.46	20.53	19.7	20.23	17.95	17.07	16.24	16.67	9.93	9.45	9.19	9.48	13.27	12.88	12.79	13.19	10.32	10.84	10.35	9.84	5.49	5.52	5.64	4.64	6.02	5.15	5.26	5.79	5.87	5.01	5.73	7.19	6.59	5.43	6.67
HORVU1Hr1G014020	0	0	0	0	0	0	0	0	0	0	0	0	0	0	0	0	0	0	0	0	0	0	0	0	0	0	0	0	0	0	0	0	0	0	0	0	0	0	0	0	0	0	0	0	0	0	0	0	0
HORVU1Hr1G014030	0.36	0.3	0.25	0.38	0.31	0.45	0.34	0.34	0.35	0.47	0.48	0.34	0.33	0.33	0.5	0.4	0.43	0.49	0.58	0.42	0.42	0.59	0.22	0.15	0.19	0.22	0.35	0.29	0.31	0.45	0.24	0.22	0.28	0.28	0.21	0.21	0.22	0.39	0.22	0.22	0.25	0.29	0.27	0.25	0.18	0.3	0.33	0.35	0.26
HORVU1Hr1G014040	0.19	0.26	0.24	0.25	0.32	0.34	0.3	0.36	0.29	0.31	0.34	0.36	0.28	0.25	0.25	0.28	0.31	0.36	0.24	0.37	0.25	0.25	0.14	0.19	0.15	0.19	0.21	0.2	0.2	0.19	0.19	0.17	0.14	0.17	0.07	0.15	0.15	0.23	0.15	0.07	0.1	0.11	0.07	0.18	0.07	0.27	0.17	0.24	0.16
HORVU1Hr1G014050	2.1	1.67	2.1	0.95	1.87	1.27	1.85	1.22	2.81	1.93	0.92	0.57	0.65	1	0.32	1.46	0.7	0.71	1.58	1.59	1.52	0.3	0.62	0	0.62	0.31	0.29	0.59	0.28	0.56	0.32	0.29	0.62	0.28	0.36	0.37	0.75	1.12	0	0	0	0	0	0	0.85	0.69	0	1.34	0
ENSRNA049487048	0	0	0	0	0	0	0	0	0	0	0	0	0	0	0	0	0	0	0	0	0	0	0	0	0	0	0	0	0	0	0	0	0	0	0	0	0	0	0	0	0	0	0	0	0	0	0	0	0
HORVU1Hr1G014060	0.38	0.65	0.41	0.48	0.57	0.4	0.51	0.44	0.36	0.42	0.34	0.34	0.24	0.27	0.46	0.36	0.45	0.3	0.37	0.3	0.33	0.23	0.32	0.13	0.13	0.38	0.49	0.43	0.29	0.55	0.23	0.2	0.21	0.24	0.3	0.13	0.2	0.2	0.13	0.1	0.2	0.18	0.38	0.38	0.19	0.33	0.11	0.16	0.19
HORVU1Hr1G014070	18.07	17.36	17.92	17.46	16.31	17.44	15.62	16.64	23.18	24.8	23.47	24.79	10.81	11.73	9.74	9.08	8.61	8.78	7.48	7.69	7.69	7.4	5.97	5.19	5.54	5.83	8.66	9	8.96	7.79	6.72	7.43	7.42	7.08	4.16	4.51	4.96	4.76	4.4	5.02	4.92	4.06	4.55	4.77	4.76	6.83	5.48	4.87	6.97
HORVU1Hr1G014080	18.89	20.38	20.41	20.17	22.68	24.11	23.86	23.69	20.57	22.44	22.56	22.75	23.27	24.96	24.28	21.19	22.55	22.08	20.45	22.53	21.5	22.85	16.07	16.47	17.87	17.13	19.46	18.27	17.46	16.95	16.7	15.2	16.74	16.26	13.9	14.52	12.49	13.92	11.14	12.79	14.72	14.67	12.39	12.37	12.42	13.44	15.95	15.86	15.78
HORVU1Hr1G014140	19.2	18.82	18.67	19.04	10.19	9.4	9.33	9.57	26.42	27	26.49	27.55	6.77	6.65	6.96	6.72	7.33	7.23	4.66	5.03	4.49	4.65	2.75	2.83	3	2.37	2.51	2.62	2.62	2.35	2.94	3.07	2.95	3.29	0.42	0.66	0.45	0.51	0.58	0.37	0.51	0.98	1.44	0.83	1.09	1.04	0.78	0.86	1.36
HORVU1Hr1G014230	0	0.03	0	0.04	0.02	0.04	0.11	0.04	0.19	0	0.07	0	0.02	0.04	0.08	0.02	0.04	0.12	0.07	0.04	0	0.04	0.04	0.04	0.07	0.04	0.03	0	0.1	0.03	0	0	0.04	0.04	0	0.04	0	0	0	0	0	0	0.11	0	0	0.1	0	0	0.19
HORVU1Hr1G014370	49.58	51.21	50.89	50.41	46.84	46.98	47.49	48.72	21.01	20.45	19.87	20.91	36.55	35.27	49.6	51.23	48.39	47.31	47.9	51.06	47.96	51.21	24.77	24.35	24.88	25.42	49.07	50.05	49.83	50.41	31.91	30.73	29.89	31.1	14.98	13.15	13.6	14.68	14.85	15.38	15.05	18.88	19.36	18.69	21.26	17.52	17.54	17.63	17.36
HORVU1Hr1G014410	0	0	0	0	0	0	0	0	0	0	0	0	0	0	0	0	0	0	0	0	0	0	0	0	0	0	0	0	0	0	0	0	0	0	0	0	0	0	0	0	0	0	0	0	0	0	0	0	0
HORVU1Hr1G014560	0	0	0	0	0	0	0	0	0	0	0	0	0	0	0	0	0	0	0	0	0	0	0	0	0	0	0	0	0	0	0	0	0	0	0	0	0	0	0	0	0	0	0	0	0	0	0	0	0
HORVU1Hr1G014570	0.81	1.01	1	0.88	1.52	1.45	1.53	1.64	0.97	0.86	0.78	0.83	0.51	0.38	0.59	0.54	0.72	0.79	0.77	1.11	0.96	0.82	0.14	0.01	0.07	0.13	0.22	0.17	0.19	0.26	0.08	0.06	0.27	0.06	0.09	0.11	0.06	0.22	0.11	0.41	0.14	0.48	0.05	0.06	0.08	0.24	0	0.17	0.34
HORVU1Hr1G014800	23.04	23.54	23.3	21.95	30.83	30.78	32.03	28.86	23.73	22.63	21.33	21.89	21.58	19.65	24.32	23.84	24.54	23.71	22.71	23.53	23.71	25.02	15.15	14.27	13.51	13.72	15.23	15.54	15.89	16.13	14.31	12.97	12.96	13.43	9.24	8.93	9.75	9.46	9.2	10.52	10.56	9.06	10.18	9.1	9.79	10.85	11.27	11.01	13.3
HORVU1Hr1G014880	0	0	0	0	0	0	0	0	0	0	0	0	0	0	0	0	0	0	0	0	0	0	0	0	0	0	0	0	0	0	0	0	0	0	0	0	0	0	0	0	0	0	0	0	0	0	0	0	0
HORVU1Hr1G014910	0	0	0	0	0	0	0	0	0	0	0	0	0	0	0	0	0	0	0	0	0	0	0	0	0	0	0	0	0	0	0	0	0	0	0	0	0	0	0	0	0	0	0	0	0	0	0	0	0
HORVU1Hr1G014950	0.42	0.76	0.41	0.56	0.61	0.56	0.54	0.57	0.39	0.5	0.64	0.59	1.63	1.41	1.73	1.28	1.45	1.24	1.52	1.9	1.68	1.61	3.31	3.12	2.84	2.44	2.42	2.08	2.3	2.5	2.03	2.89	2.58	2.69	2.82	2.62	2.5	3.45	3.79	2.65	3.98	3.35	3.5	4.7	3.46	3.3	3.07	2.27	3.48
HORVU1Hr1G014990	4.83	4.46	3.91	3.99	2.09	2.63	1.83	1.67	2.55	2.26	2.75	2.44	0.5	0.5	1.14	1.82	1.49	1.71	0.76	1.08	1.03	0.81	1.48	1.31	0.8	1.52	0.49	0.28	0.48	0.11	0.89	0.91	0.64	0.88	0.6	0.24	0.63	0.38	0.19	0.55	0.56	0.85	0.69	0.83	1.01	1.21	0.77	0.88	0.74
HORVU1Hr1G015000	88.31	87.38	84.53	83.08	40.19	42.75	38.48	39.6	110.02	109.15	110.98	111.59	27.71	26.6	28.99	27.07	28.5	26.79	23.02	23.62	23.13	26.19	11.76	11.98	13.55	11.98	11.32	11.28	12.34	11.11	15.59	15.07	13.97	14.75	5.97	7.21	6.05	8.27	6.29	7.31	7.99	7.93	9.23	9.29	8.49	8.59	8.06	8.86	8.83
HORVU1Hr1G015040	10.87	12.29	10.92	15.02	16.48	13.27	16.42	19.88	9.85	11.79	12.59	10.72	13.78	12.83	14.65	13.71	13.55	14.39	14.53	12.18	13.42	11.63	11.8	16.03	12.38	16.05	16.55	15.07	17.17	17.17	14.87	15.21	16.46	16.08	20.71	21.7	20.91	23.11	18.69	20.78	20.74	12.44	14.9	13.68	14.29	24.46	20.93	16.8	21.82
HORVU1Hr1G015050	0.7	0.79	0.82	0.64	0.99	0.83	0.72	0.93	1.37	1.33	1.28	1.13	4.11	3.56	2.44	2.43	2.36	2.64	3.62	3.2	2.98	3.86	8.15	8.34	7.91	8.16	7.53	8.15	8.51	8.06	6.58	7.19	8.38	8.46	4.7	4.11	4.16	4.27	4.82	6.13	4.27	5.64	5.3	4.52	5.86	3.96	4.33	4.35	4.84
HORVU1Hr1G015060	5.98	5.45	6.09	4.56	4.41	4.96	5.45	5.54	5.1	6.13	6.14	5.09	5.06	4.85	7.14	6.17	7.21	5.36	5.61	4.9	5.04	5.86	6.81	6.3	5.78	6.14	7.2	7.31	7.04	7.22	6.65	7.79	7.23	7.1	7.33	7.19	7.65	10.18	9.09	10.23	9.6	7.59	7.73	8.77	7.71	8.2	6.48	10.5	8
HORVU1Hr1G015090	10.72	8.58	8.72	7.57	9.09	8.04	7.75	7.95	5.98	7.91	6.73	7.38	21.48	22.67	14.69	13.11	14.64	13.82	14.6	15.05	11.92	15.44	45.03	38.83	39.78	42.66	24.34	23.28	25.48	26.82	46.64	43.2	42.97	42.96	65.76	68.66	63.6	75.04	72.18	60.25	62.23	40.71	53.98	52.65	46.33	47.24	47.55	46.99	40.08
HORVU1Hr1G015130	0	0	0	0	0	0	0	0	0	0	0	0	0	0	0	0	0	0	0	0	0	0	0	0	0	0	0.02	0	0	0	0	0	0	0	0	0	0	0	0	0	0	0	0	0	0	0	0	0	0
HORVU1Hr1G015140	0.25	0.46	0.48	0.22	0.25	0.17	0.21	0.31	0.43	0.17	0.18	0.34	0.07	0.14	0.35	0.77	0.38	0.63	0.1	0.21	0.28	0.2	0.26	0.61	0.38	0.26	0.9	0.73	0.58	0.37	0.35	0.31	0.39	0.28	0.4	0.3	0.38	1.11	0.52	0.51	0.1	0.38	0.67	0.37	0.5	0.34	0.34	0.33	0.34
HORVU1Hr1G015180	0	0	0	0	0	0	0	0	0	0	0	0	0	0	0	0	0	0	0	0	0	0	0	0	0	0	0	0	0	0	0	0	0	0	0	0	0	0	0	0	0	0	0	0	0	0	0	0	0
HORVU1Hr1G015190	0.06	0.03	0	0	0	0	0.03	0.03	0	0	0	0	0.04	0	0	0.04	0.08	0	0.07	0.04	0.1	0.07	0	0	0	0	0.07	0.03	0	0	0.07	0	0.04	0.04	0	0	0	0	0	0	0	0.1	0.11	0	0	0	0.09	0	0
HORVU1Hr1G015210	16.02	16.01	16.77	15.52	31.65	32.37	31.05	30.82	11.27	11.18	10.14	11.84	38.8	40.25	38.94	41.2	39.48	38.71	33.34	32.7	32.13	33.55	47.7	45.65	47.18	48.2	112.12	112.47	113.86	112.41	49.35	50.73	51.05	49.5	39.07	38.4	38.71	40.79	37.79	41.61	36.81	45.41	47.46	42.54	47.5	54.79	55.11	55.17	59.56
HORVU1Hr1G015300	0	0	0	0	0	0	0	0	0	0	0	0	0	0	0	0	0	0	0	0	0	0	0	0	0	0	0	0	0	0	0	0	0	0	0	0	0	0	0	0	0	0	0	0	0	0	0	0	0
HORVU1Hr1G015310	5.75	5.61	4.98	4.87	4.9	5.42	4.74	5.61	4.28	4.88	4.11	3.81	4.68	4.24	4.57	4.6	4.37	4.69	4.79	4.34	5.05	5.28	3.64	3.7	3.62	3.45	4.76	5.04	4.44	4.64	4.26	5.39	3.93	4.42	3.72	3.81	3.74	3.8	3.24	4.45	4.02	4.05	4.65	5.58	6.02	3.73	4.09	3.31	4.06
HORVU1Hr1G015350	0	0	0	0	0	0	0	0	0	0	0	0	0	0	0	0	0	0	0	0	0	0	0	0	0	0	0	0	0	0	0	0	0	0	0	0	0	0	0	0	0	0	0	0	0	0	0	0	0
HORVU1Hr1G015420	0	0	0	0	0	0	0	0	0	0	0	0	0	0	0.05	0	0	0.05	0	0	0	0	0	0	0	0	0	0.02	0	0	0	0	0	0	0	0	0	0	0	0	0	0	0	0	0	0	0	0	0
HORVU1Hr1G015430	0	0	0.04	0.04	0	0	0	0	0	0	0	0	0	0	0	0	0	0	0	0	0	0	0	0	0	0	0	0	0	0	0	0	0	0	0	0	0	0	0	0	0	0	0	0	0	0	0	0.11	0
HORVU1Hr1G015490	72.38	71.25	72.32	74.21	57.75	55.15	54.36	52.97	78.11	79.13	77.96	78.15	45.88	44.92	44.44	43.91	41.05	42.66	40.02	37.84	39.49	40.66	36.96	39.12	41.13	40.72	40.04	38.76	39.23	40.47	38.88	37.97	41.01	39.41	31.32	32.41	30.86	34.04	29.99	34.57	31.03	33.11	33.66	30.9	31.37	37.43	35.41	35.63	35.17
HORVU1Hr1G015500	21.71	21.77	21.12	21.96	27.72	27.62	28.1	27.84	22.7	22.54	23.96	22.99	31.13	30.19	22.52	23.7	23.31	22.37	24.59	23.33	24.19	21.95	17.19	16.61	18.15	17.62	17.66	18.1	17.97	18.28	20.92	19.05	19.62	20.45	19.85	18.65	19.45	17.8	19.21	18	19.11	19.67	18.63	18.57	19.37	21.3	18.3	19.52	20.65
HORVU1Hr1G015540	0	0	0	0	0	0	0	0	0.32	0.34	0.32	0	0	0	0	0	0	0	0.33	0	0	0	0	0	0.31	0	0	0	0	0.29	0	0	0	0	0	0	0.36	0	0	0	0	0	0	0	0	0	0	0	0
HORVU1Hr1G015670	0.88	0.62	0.46	0.64	0.4	0.55	0.59	0.59	0.71	0.3	0.71	0.37	0.48	0.28	0.36	0.55	0.33	0.48	0.49	0.54	0.21	0.41	0.69	0.32	0.43	0.4	0.18	0.47	0.52	0.31	0.27	0.5	0.36	0.37	0.47	0.42	0.32	0.29	0.31	0.35	0.44	0.93	0.51	0.75	0.58	0.23	0.48	0.19	0.34
ENSRNA049485471	2.26	2.62	2.05	3.24	10.54	9.07	11.47	9.92	0.41	0.42	0.54	0.55	0.57	1.17	2.17	1.28	1.52	1.55	3.05	1.81	2.67	2.67	2.71	3.04	3.91	2.89	53.85	52.76	58.87	50.6	3.62	1.97	2.84	2.02	28.29	26.08	26.58	24.99	24.77	22.73	24.14	18.49	17.47	19.4	19.34	8.79	8.56	8.51	6.44
ENSRNA050016394	0	0	0	0	0	0	0	0	0	0	0	0	0	0	0	0	0	0	0	0	0	0	0	0	0	0	0	0	0	0	0	0	0	0	0	0	0	0	0	0	0	0	0	0	0	0	0	0	0
HORVU1Hr1G015690	0	0	0	0	0	0	0	0	0	0	0	0	0	0	0	0	0	0	0	0	0	0	0	0	0	0	0	0	0	0	0	0	0	0	0	0	0	0	0	0	0	0	0	0	0	0	0	0	0
HORVU1Hr1G015710	0	0	0	0	0	0	0	0	0	0	0	0	0	0	0	0	0	0	0	0	0	0	0	0	0	0	0	0	0	0	0	0	0	0	0	0	0	0	0	0	0	0	0	0	0	0	0	0	0
HORVU1Hr1G015720	0	0	0	0	0	0	0	0	0	0	0	0	0	0	0	0	0	0	0	0	0	0	0	0	0	0	0	0	0	0	0	0	0	0	0	0	0	0	0	0	0	0	0	0	0	0	0	0	0
HORVU1Hr1G015820	11.35	10.72	10.15	11.01	9.11	9.55	10.52	9.07	8.09	8.55	8.06	7.85	7.13	6.77	9.48	8.51	8.64	8.65	7.34	8.24	7.81	7.03	5.14	4.91	4.38	4.46	6.79	6.19	6.21	5.6	4.28	4.47	3.91	4.06	3.23	2.88	2.18	3.15	3.08	3.94	2.7	4.18	3.32	2.76	4.84	3.27	3.56	2.85	4.27
HORVU1Hr1G015840	0	0	0	0	0	0	0	0	0	0	0	0	0	0	0	0	0	0	0	0	0	0	0	0	0	0	0	0	0	0	0	0	0	0	0	0	0	0	0	0	0	0	0	0	0	0	0	0	0
HORVU1Hr1G015890	0	0	0	0.04	0	0.04	0.09	0.02	0.02	0	0	0.1	0	0	0	0	0.02	0.02	0	0	0	0.02	0	0	0	0	0.14	0.02	0	0	0	0	0	0	0	0	0	0	0	0	0	0	0	0	0	0	0	0	0
HORVU1Hr1G015910	0.83	0.32	0.6	0.59	0.35	0.38	0.48	0.39	1.03	0.61	0.48	0.89	0.54	0.37	0.52	0.51	0.39	0.5	0.48	0.37	0.35	0.43	0.32	0.3	0.31	0.34	0.25	0.25	0.2	0.33	0.37	0.4	0.29	0.27	0.12	0.12	0	0	0.16	0.15	0.23	0.21	0	0.07	0.14	0.32	0.13	0.12	0.12
HORVU1Hr1G015920	0	0	0	0	0	0	0	0	0	0	0	0	0	0	0	0	0	0	0	0	0	0	0	0	0	0	0	0	0	0	0	0	0	0	0	0	0	0	0	0	0	0	0	0	0	0	0	0	0
HORVU1Hr1G015940	72.52	69.52	68.07	73.1	59.56	61.3	60.92	61.7	78.31	77.88	83.82	83.8	56.09	57.61	53.67	53.15	55.01	54.21	46.15	43.8	44.17	46.93	39.76	41.75	41.87	41.91	39.3	39.57	40.35	39.19	42.58	42.84	40.97	45.43	43.27	40.66	39.85	41.93	40.48	45.43	37.91	40.72	37.28	42.25	38.54	37.06	40.49	42.12	37.37
HORVU1Hr1G015970	0	0	0	0	0	0	0	0	0	0	0	0	0	0	0	0	0	0	0	0	0	0	0	0	0	0	0	0	0	0	0	0	0	0	0	0	0	0	0	0	0	0	0	0	0	0	0	0	0
HORVU1Hr1G015980	0	0	0	0	0	0	0	0	0	0	0	0	0	0	0	0	0	0	0	0	0	0	0	0	0	0	0	0	0	0	0	0	0	0	0	0	0	0	0	0	0	0	0	0	0	0	0	0	0
HORVU1Hr1G016000	0	0	0	0	0	0	0	0	0	0	0	0	0	0	0	0	0	0	0	0	0	0	0	0	0	0	0	0	0	0	0	0	0	0	0	0	0	0	0	0	0	0	0	0	0	0	0	0	0
HORVU1Hr1G016030	0.06	0	0.05	0.03	0.05	0.07	0.02	0.05	0	0	0.02	0.02	0.02	0	0.02	0.02	0	0	0.02	0.02	0	0.02	0	0	0	0	0	0	0	0	0	0.02	0	0	0	0	0	0	0	0	0	0	0	0	0	0	0	0	0
HORVU1Hr1G016050	0	0	0	0	0	0	0	0	0	0	0	0	0	0	0	0	0	0	0	0	0	0	0	0	0	0	0	0.03	0	0	0	0	0.03	0	0	0.03	0	0	0	0	0	0	0	0	0	0	0	0	0
HORVU1Hr1G016060	0	0	0	0	0	0	0	0	0	0	0	0	0	0	0	0	0	0	0.01	0	0	0.01	0	0	0	0	0	0	0	0	0	0	0	0	0.05	0	0.03	0.09	0	0	0	0	0	0	0	0	0	0	0
HORVU1Hr1G016080	3.44	3.36	3.25	3.6	0.62	1.01	0.84	0.89	3.56	3.8	3.68	4.12	0.15	0.15	0.78	0.93	0.74	0.65	1.11	0.78	1.06	1.17	0.71	0.71	0.57	0.48	0.33	0.23	0.32	0.17	1.02	1.3	1.16	1.16	0.53	0.35	0.49	0.41	0.49	0.52	0.64	0.28	0.57	0.47	0.47	0.3	0.39	0.95	0.73
HORVU1Hr1G016110	1.99	2.19	2.02	1.78	2.05	1.5	1.83	1.86	2.53	1.55	1.62	2.4	2.15	1.58	2.01	2.07	2.68	2.24	2.11	1.51	1.89	1.46	1.72	1.35	2.34	1.26	1.8	2.17	2.57	1.98	1.26	1.51	2.15	1.81	1.08	0.99	1.23	2.04	0.87	1.14	1.44	1.98	1.37	1.42	1.35	1	1.67	1.02	2.12
HORVU1Hr1G016120	12.09	7.72	6.77	8.57	7.65	8.22	5.82	8.61	5.94	8.72	6.98	8.47	6.16	6.25	9.02	7.54	7.2	8.06	10.99	8.62	6.68	7.84	12.05	8.34	8.3	9.57	5.61	8.49	6.76	5.34	5.46	8.54	6.44	10.45	13.43	10.71	8.67	15.48	12.76	9.33	13.71	7.09	6.55	6.91	10.08	6.56	9.99	10.65	6.94
HORVU1Hr1G016130	18.22	18.83	18.73	19.68	18.93	19.41	19.28	18.41	20.41	18.29	18.98	18.35	17.69	18.68	18.18	17.28	18.25	18.03	17.72	18.04	17.53	18	18.63	18.81	19.7	18.34	18.88	18.91	19.09	19.62	19.29	18.52	19.3	19.47	20.98	21.49	21.73	21.3	22.02	18.97	20.71	22.09	21.41	21.2	21.44	21.67	20.76	21.02	20.47
HORVU1Hr1G016140	2.63	1.5	2.23	2.01	2.31	2.26	2.33	2.54	1.14	0.92	0.61	0.67	3.3	3.16	3.86	4.13	3.49	3.24	3.05	2.54	3.54	3.3	4.41	3.47	3.2	3.43	5.25	4.44	5.22	4.83	4.19	4.27	4.3	4.35	4.35	4.94	3.66	4.17	5.22	4.37	5.01	5.02	5	6.01	4.15	4.02	2.4	4.59	4.71
HORVU1Hr1G016170	3.89	4.28	4.12	4.71	5.55	5.39	6.02	5.32	4.04	3.84	4.25	5.17	8.72	8.15	7.36	8.32	7.92	7.4	9.45	9.2	9.24	9.38	14.66	14.61	14.67	14.53	14.37	15.08	13.66	14.71	14.07	13.82	14.08	13.8	14.03	14.21	14.36	13.95	12.28	14.55	14.93	15.87	14.54	15.42	14.52	14.26	15.39	14.08	12.65
HORVU1Hr1G016180	0.14	0	0.14	0.14	0	0	0	0	0	0	0	0	0.18	0	0.19	0.19	0.37	0.19	0	0	0	0	0.17	0	0.17	0	0	0	0	0	0	0.18	0.17	0	0.36	0	0	0	0	0.55	0	0	0	0.97	0	0.43	0	0	0.83
HORVU1Hr1G016190	0.46	0.76	0.51	0.39	0.74	0.74	0.64	0.68	0.49	0.6	0.63	0.52	0.56	0.57	0.85	0.96	0.91	0.85	0.55	0.78	0.75	1.14	0.41	0.43	0.38	0.4	0.48	0.63	0.51	0.49	0.43	0.61	0.63	0.45	0.34	0.35	0.23	0.68	0.22	0.4	0.67	0.31	0.51	0.3	0.37	0.17	0.35	0.38	0.36
HORVU1Hr1G016200	17.33	17.06	17.89	17.75	28.67	27.6	27.56	26.51	19.1	20.36	18.13	19.16	25.67	29.1	25.2	23.88	25.02	23.76	24.2	21.44	21.19	21.81	28.13	25.6	27.07	28.37	36.75	38.57	35.47	36.61	32.31	31.91	29.58	30.96	35.81	36.77	34.43	30.92	35.59	30.3	29.64	27.31	27.79	31.04	27.74	43.96	43.58	45.52	44.51
HORVU1Hr1G016240	5.49	5.87	5.72	5.88	6.67	6.31	6.27	6.81	5.85	6.21	5.61	5.77	6.71	6.45	6.56	6.36	6.69	5.57	5.66	5.85	6.04	6.1	2.36	2.39	2.53	2.29	4.04	4.16	3.78	3.81	3	2.71	3.24	3.21	2.27	1.73	1.77	2.45	1.73	2.56	1.81	1.98	2.17	2.51	1.91	2.55	2.99	2.97	2.28
HORVU1Hr1G016270	0	0	0	0	0	0	0	0	0	0	0	0	0	0	0	0	0	0	0	0	0	0	0	0	0	0	0	0	0	0	0	0	0	0	0	0	0	0	0	0	0	0	0	0	0	0	0	0	0
HORVU1Hr1G016280	1.47	1.23	1.43	1.5	1.57	1.65	1.61	1.61	1.31	1.36	1.35	1.24	1.42	1.57	1.49	1.66	1.77	1.73	1.46	1.72	1.43	1.62	1.53	1.37	1.38	1.16	1.71	1.84	1.55	1.73	1.4	1.55	1.41	1.34	1.74	1.67	1.4	1.51	2.18	1.8	1.87	2.51	2.1	1.81	1.98	1.79	1.3	1.65	1.43
HORVU1Hr1G016320	0.14	0.32	0.09	0.1	0.19	0.26	0.14	0.15	0.11	0.12	0.07	0.06	0.4	0.13	0.14	0.12	0.16	0.13	0.23	0.2	0.3	0.12	0.08	0.11	0.13	0.09	0.19	0.22	0.19	0.18	0.06	0.16	0.09	0.08	0.41	0.07	0.1	0.16	0.07	0.05	0.1	0.19	0.09	0.16	0.2	0.08	0.1	0.16	0.06
HORVU1Hr1G016400	0	0	0	0	0	0	0	0	0	0	0	0	0	0	0	0	0	0	0	0	0	0	0	0	0	0	0	0	0	0	0	0	0	0	0	0	0	0	0	0	0	0	0	0	0	0	0	0	0
HORVU1Hr1G016420	0.08	0.11	0.11	0.09	0.04	0.08	0.12	0.12	0.02	0.07	0.04	0.02	0.07	0.05	0	0.05	0.02	0.07	0.04	0.04	0.1	0.08	0.15	0.22	0.21	0.11	0.08	0.12	0.02	0.1	0.24	0.02	0.11	0.09	0.33	0.26	0.16	0.55	0.07	0.07	0.2	0.56	0.32	0.55	0.31	0	0.23	0	0.33
HORVU1Hr1G016490	58.67	57.75	56.62	57.56	59.62	64.11	62.02	62.62	53.67	52.14	49.5	47.38	66.09	62.1	70.65	70.64	75.56	71.03	81.51	80.96	79.93	77.51	70.79	70.54	67.48	74.29	73.66	71.85	71.66	72.61	77.51	78.63	80.94	75.79	83.58	79.88	77.58	80.27	73.38	75.6	82.45	76.14	74.98	72.6	75.43	78.97	80.42	76.61	84.09
HORVU1Hr1G016500	0	0	0.06	0	0	0	0	0.07	0.07	0	0.07	0.08	0	0	0	0	0	0.09	0	0	0	0	0	0	0	0	0	0	0	0	0	0	0	0	0	0	0	0	0	0	0	0	0	0	0	0	0	0	0
HORVU1Hr1G016540	4.29	3.71	3.79	3.96	2.94	2.93	3.15	2.44	2.55	2.91	2.77	2.79	2.17	2.04	2.2	2.76	2.62	2.23	1.82	1.57	1.88	1.82	1.6	1.72	1.41	1.6	2.17	2.87	2.66	2.71	2.01	1.42	2.06	1.47	1.13	1.34	1.49	1.36	1.42	1.53	1.3	1.95	1.26	1.75	1.37	1.61	1.79	1.82	1.46
HORVU1Hr1G016590	0.35	0.09	0.04	0.27	0.27	0.14	0	0	0.33	0.78	0.8	0.1	0.05	0	0.16	0.16	0.35	0.41	0	0.1	0	0.1	0.32	0	0.05	0.05	0.3	0.18	0.3	0.3	0	0	0.32	0.15	0.05	0.05	0	0.91	0.16	0	0	0	0	0	0	0	0	0	0
HORVU1Hr1G016610	0.05	0	0	0	0	0	0	0	0	0	0	0	0	0	0	0	0	0	0	0	0	0	0	0	0	0	0	0	0	0.05	0	0	0	0	0	0	0	0.18	0	0	0	0	0.17	0	0	0	0	0	0
HORVU1Hr1G016630	14.85	14.71	15.39	15.46	13.47	14.39	13.77	13.9	13.26	13.76	13.23	12.46	16.8	16.39	17.5	17.3	17.67	16.47	16.14	16.23	16.15	16.4	18.75	19.1	18.44	19.06	19.15	18.61	18.57	19.83	20.23	21.27	21.15	20.13	20.78	20	21.06	20.34	20.34	20.36	20.13	21.13	20.47	20.62	21.86	22.48	23.12	22.59	22.11
HORVU1Hr1G016640	36.89	37.66	35.63	35.16	34.04	34.88	33.22	31.28	30.08	31.59	30.17	29.74	51.56	48.86	46.86	47.39	46.66	46.97	37.54	40.38	40.84	39.42	50.04	48.64	49.53	47.73	40.83	39.2	39.72	39.63	54.31	54.22	53.26	54.11	59.46	58.32	57.34	61.21	62.57	57.95	55.13	55.27	52.81	52.24	55.07	58.66	55.31	61.36	57.26
HORVU1Hr1G016660	42.69	41.56	40.64	39.45	53.01	54.1	51.74	52.13	40.55	38.24	40.09	38.15	119.11	122.73	116.52	111.56	114.19	113.77	117.35	119.07	118.82	119.81	139.55	133.39	128.93	137.38	158.81	152.27	153.74	154.07	122.05	128.42	130.5	128.33	104.03	104.44	102.87	110.71	109.82	108.24	106.9	119.24	120.39	112.54	116.4	105.18	107.98	110.44	111.38
HORVU1Hr1G016700	0	0	0	0	0	0	0	0	0	0	0	0	0	0	0	0	0	0	0	0	0	0	0	0	0	0	0	0	0	0	0	0	0	0	0	0	0	0	0	0	0	0	0	0	0	0	0	0	0
HORVU1Hr1G016760	0	0	0	0	0	0	0	0	0	0	0	0	0	0	0	0	0	0	0	0	0	0	0	0	0	0	0	0	0	0	0	0	0	0	0	0	0	0	0	0	0	0	0	0	0	0	0	0	0
HORVU1Hr1G016770	0.03	0.14	0.24	0.24	0.02	0.06	0.11	0.13	0.17	0.45	0.06	0.06	0.02	0.02	0.05	0.09	0.15	0.02	0.07	0.16	0.28	0.15	0	0.14	0	0.02	0	0	0.02	0	0	0	0.02	0.02	0.02	0.02	0	0.14	0.07	0.07	0	0	0	0.12	0.06	0	0	0.34	0
HORVU1Hr1G016790	27.08	27.65	27.45	27.62	27.46	30.06	29.56	29.33	27.84	28.4	28.75	27.61	22.56	23.89	25.04	24.42	22.78	23.48	21.1	21.45	21.8	21.85	18.98	19.48	19.76	19.93	23.42	23.44	23.04	22.23	22.68	22.37	23.12	24.27	18.03	17.89	17.81	18.57	16.99	19.6	19.74	16.31	16.9	14.69	17.32	19.58	18.88	19.08	20.57
HORVU1Hr1G016800	0	1.13	1.1	1.69	0	0	0.68	0	0	0	0	0	0	0	0	0	1.53	0	0	0	0	0	0	0	0.68	0	0	0.66	0.64	0.64	0	0	0	0	0	0	0.81	0	2.43	0	0	0	0	0	5.82	0	1.63	0	0
HORVU1Hr1G016820	0.69	0.9	0.78	1.04	1.28	0.99	1.29	0.94	0.38	0.39	0.62	0.79	1.82	1.67	2.18	2.95	2.06	2.8	3.25	2.44	2.48	2.29	1.74	1.33	1.38	1.18	2	2.22	1.97	1.85	1.23	1.5	1.43	1.44	1.07	1.08	1.13	0.55	1.21	1.07	0.86	1.68	1.32	1.12	2.45	1.22	1.25	1.65	0.88
HORVU1Hr1G016840	26.78	28.04	28.47	26.88	25.61	25.87	26.19	25.96	31.29	32.08	31.17	30.92	44.49	44.05	50.51	50.29	51.85	49.7	49.26	51.14	51.08	51.46	37.08	35.13	37.41	36.12	38.17	39.5	38.45	37.11	35.93	38.09	37.99	37.46	30.57	31.7	32.84	32.35	31.59	34.28	31.65	34.74	38.44	38.45	37.06	26.6	29.13	27.29	30.9
ENSRNA049485876	0	0	0	0	0	0	0	0	0	0	0	0	0	0	0	0	0	0	0	0	0	0	0	0	0	0	0	0	0	0	0	0	0	0	0	0	0	0	0	0	0	0	0	0	0	0	0	0	0
HORVU1Hr1G016870	0.35	0.21	0.28	0.25	0.21	0.26	0.27	0.23	0.11	0.09	0.07	0.1	0.38	0.48	0.38	0.54	0.35	0.52	0.4	0.46	0.49	0.46	0.74	0.61	0.71	0.79	1.27	1.12	1.07	0.95	1.44	1.17	1.89	1.55	1.03	0.88	0.97	1.34	0.58	0.9	0.35	1.61	1.64	1.69	1.46	0.35	0.47	0.34	0.4
HORVU1Hr1G016930	0	0	0	0	0	0	0	0	0	0	0	0	0	0	0	0	0	0	0	0	0	0	0	0	0	0	0	0	0	0	0	0.07	0	0	0	0	0	0	0	0	0	0	0	0	0	0	0	0	0
HORVU1Hr1G016960	0	0	0	0	0	0	0	0	0	0	0	0	0	0	0	0	0	0	0	0	0	0	0	0	0	0	0	0	0	0	0	0.07	0	0	0	0	0	0	0	0	0	0	0	0	0	0	0	0	0
HORVU1Hr1G016980	15.14	15.72	14.97	14.96	33.35	33.67	34.68	32.63	13.22	13.44	14.32	14.81	24.37	26.93	26.3	27.45	26.56	29.33	28.4	26.46	27.88	27.06	26.39	27.28	25.14	26.54	36.05	35.28	36.58	34.86	25.89	25.73	27.5	23.37	23.38	23.26	22.57	22.75	21.08	24.48	22.52	31.63	33.74	28.5	31.2	27.74	27.75	28.87	28.63
HORVU1Hr1G017020	0.23	0.41	0.22	0.31	0.06	0.15	0.21	0.25	0.51	0.38	0.32	0.31	0.31	0.43	0.66	0.34	0.36	0.34	0.17	0.36	0.27	0.14	0.08	0.26	0.28	0.27	0.34	0.29	0.36	0.34	0.47	0.33	0.37	0.38	0.2	0.18	0.12	0	0.28	0	0.09	0.08	0.07	0.41	0.22	0.23	0.08	0.29	0.32
HORVU1Hr1G017050	475.41	480.61	475.01	469.47	459.46	454.8	457.11	457.77	236.78	245.55	243.35	240.87	449.93	450.86	432.12	447.01	445.52	442.55	516.08	511.26	518.68	511.91	396.59	399.53	408.65	400.67	401.2	400.06	415.29	407.58	388.1	377.82	387.09	384.88	315.43	313.38	316.52	318.11	313.2	309.62	312.45	314.07	312.19	317.75	318.49	332.2	329.73	335.46	322.21
HORVU1Hr1G017070	0.06	0	0	0	0.06	0.06	0.12	0.18	0	0.07	0.06	0	0.21	0.35	0	0.14	0.48	0.21	0.19	0.33	0.13	0.26	0.13	0.07	0	0	0.3	0.18	0.06	0.18	0.07	0.2	0.26	0.26	0.07	0.13	0.14	0.42	0	0.2	0.21	0.19	0	0.18	0.37	0.17	0.17	0.32	0.16
HORVU1Hr1G017080	0.03	0.06	0.14	0.09	0	0.03	0.06	0	0	0	0.07	0.1	0.04	0.28	0.14	0.33	0.17	0.25	0.26	0.13	0.13	0.1	0	0.1	0.1	0.07	0.09	0.12	0.03	0.06	0.03	0	0	0	0.03	0.03	0	0	0.22	0.1	0.1	0.1	0	0.09	0	0	0.09	0.08	0.08
HORVU1Hr1G017100	0.07	0.12	0.1	0.09	0.27	0.22	0.27	0.12	0.24	0.19	0.46	0.22	0.17	0.18	0.2	0.44	0.29	0.24	0.23	0.17	0.17	0.23	0.12	0.07	0.05	0.11	0.06	0.06	0.1	0.1	0.11	0.07	0.08	0.04	0.04	0.06	0.04	0.2	0.05	0	0.05	0.14	0.06	0.32	0.03	0.3	0	0.14	0.29
HORVU1Hr1G017120	69.76	69.76	70.99	71.2	92.38	92.85	89.84	91.33	63.81	61.72	65.22	62.46	114.17	113.45	111.13	109	104.67	104.29	115	117.12	114.86	116.96	119.24	115.02	111.72	115.59	100.21	99.51	100.29	103.55	114.78	112.57	109.06	114.4	122.52	122.42	125.34	118.83	117.47	123.8	119.56	104.77	109.03	102.52	104.8	121.01	120.01	113.84	118.84
HORVU1Hr1G017170	0.09	0.03	0.14	0.09	0.25	0.34	0.33	0.21	0.19	0.27	0.22	0.17	0.07	0.14	0.81	0.73	0.6	0.76	0.22	0.2	0.23	0.25	0.1	0.17	0.23	0.26	0.09	0.13	0.12	0.08	0.03	0.07	0.07	0.03	0.07	0.07	0.07	0.21	0.11	0.1	0.11	0	0.1	0	0	0.17	0.35	0.17	0.25
HORVU1Hr1G017190	0	0	0	0	0	0	0	0	0	0	0	0	0	0	0	0	0	0	0	0	0	0	0	0	0	0	0	0	0	0	0	0	0	0	0	0	0	0	0	0	0	0	0	0	0	0	0	0	0
HORVU1Hr1G017240	22.23	21.42	22.03	21.99	13.57	13.26	13.32	12.83	16.25	16.38	16.67	16.95	16.4	15.68	14.88	14.3	15	14.33	18.69	18.74	19.42	19.43	49.12	49.53	49.72	50.18	32.5	33.95	32.24	31.91	42.54	41.58	43.27	43.2	95.02	94.14	95.74	91.84	88.85	97.05	87.55	86.64	85.35	86.1	83.38	80.81	79.08	79.66	80.05
HORVU1Hr1G017260	0	0	0.03	0	0	0	0	0	0	0	0	0	0	0	0	0	0	0	0	0	0	0	0	0	0	0	0	0	0	0	0	0	0	0	0	0	0	0	0	0	0	0	0	0	0	0	0	0	0
HORVU1Hr1G017270	0	0	0	0	0	0	0	0	0	0	0	0	0	0	0	0	0	0	0	0	0	0	0	0	0	0	0	0	0	0	0	0	0	0	0	0	0	0	0	0	0	0	0	0	0	0	0	0	0
HORVU1Hr1G017290	1.22	0.74	0	0	0	0	0	0	1.43	0	0	0	0	0	0.53	0	0.35	0	0	0	0	0	0	0	0	0	0	0.7	0	0.67	0	0	0	0	0	0	0	0	0	0	0	0	0	2.05	0	0	0	0	0
HORVU1Hr1G017320	0.12	0.08	0.25	0.09	0	0.03	0.02	0.06	0.12	0	0.07	0.11	0	0	0	0	0	0	0.09	0	0	0.03	0	0	0.02	0.03	0	0	0.03	0	0	0	0	0	0	0	0	0	0.1	0	0	0	0	0	0.07	0.09	0	0	0
HORVU1Hr1G017330	0	0	0	0	0	0	0	0	0	0	0	0	0	0	0	0	0	0	0	0	0	0	0	0	0.16	0.16	0.15	0	0	0	0	0.16	0	0	0	0	0	0	0	0	0	0	0	0	0	0	0	0	0
HORVU1Hr1G017370	0	0	0	0	0	0	0	0	0	0	0	0	0	0	0	0	0	0	0	0	0	0	0	0	0	0	0	0	0	0	0	0	0	0	0	0	0	0	0	0	0	0	0	0	0	0	0	0	0
HORVU1Hr1G017380	135.4	137.05	139.1	139.21	105.45	107.53	106.21	104.49	104.79	105.4	105.54	104.48	57.52	58.23	58.3	56.74	59.22	57.36	62.35	63.52	61.26	62.34	98.25	96.45	96.9	98.26	68.31	65.29	64.05	64.33	74.94	74.59	73.33	73.47	153.11	145.26	150.94	148.51	143.05	145.83	146.69	151.26	144	148.33	150.5	123.01	117	122.92	117.32
HORVU1Hr1G017410	3.84	3.81	3.81	3.47	4.41	5.5	4.56	5.28	3.06	3.5	3.51	3.82	4.43	4.12	4.6	4.59	3.83	4.04	3.17	2.95	3.41	3.17	1.67	2.18	2.74	1.59	1.99	2.11	1.45	1.94	1.62	1.34	1.64	1.6	2.47	2.71	2.51	1.98	2.13	3.97	2.89	2.82	3.5	3.01	2.55	2.01	2.66	2.55	2.95
HORVU1Hr1G017430	0	0	0	0	0	0	0	0	0	0	0	0	0	0	0	0	0	0	0	0	0	0	0	0	0	0	0	0	0	0	0	0	0	0	0	0	0	0	0	0	0	0	0	0	0	0	0	0	0
HORVU1Hr1G017440	0	0	0	0	0	0	0	0	0	0	0	0	0	0	0	0	0	0	0	0	0	0	0	0	0	0	0	0	0	0	0	0	0	0	0	0	0	0	0	0	0	0	0	0	0	0	0	0	0
HORVU1Hr1G017470	0	0	0	0	0	0	0	0	0	0	0	0	0	0	0	0	0	0	0	0	0	0	0	0	0	0	0	0	0	0	0	0	0	0	0	0	0	0	0	0	0	0	0	0	0	0	0	0	0
HORVU1Hr1G017480	79.93	79.03	79.58	81.49	70.89	69.99	70.97	71.32	97.29	95.56	97.02	95.21	79.08	77.01	67.12	65.13	67	67.68	64.14	62.1	61.74	63.7	69.85	73.11	70.28	72.47	51.83	51.6	53.85	50.42	68.51	67.41	70.53	67.5	74.48	75.8	76.76	76.1	74.98	75.14	73.57	67.54	63.42	67.69	65.16	66.94	69.95	69.43	67.98
HORVU1Hr1G017490	0.68	0.65	0.56	0.59	0.76	0.69	0.52	0.72	0.66	0.7	0.47	0.58	0.55	1.04	0.77	0.75	0.79	0.88	0.75	0.83	0.96	0.88	0.5	0.67	0.52	0.75	0.48	0.54	0.65	0.67	0.7	0.58	0.62	0.67	0.46	0.39	0.57	0.89	0.43	0.57	0.28	0.58	0.37	0.51	0.37	0.37	0.45	0.6	0.51
HORVU1Hr1G017500	9.16	9.72	8.8	10.08	9.5	9.05	9.78	9.84	5.76	5.96	5.51	6.14	17.85	18.73	17.2	17.39	17.19	17.04	19.78	20.46	21.1	20	34.18	32.75	32.66	33.2	30.75	30.47	31.67	29.34	33.04	31.7	31.05	31.52	40.9	41.14	42.07	40.58	39.71	40.29	38.97	37.99	38.76	37.57	39.85	35.35	36.99	35.75	35.92
HORVU1Hr1G017510	0	0	0	0	0	0	0	0	0	0	0	0	0	0	0	0	0	0	0	0	0	0	0	0	0	0	0	0	0	0	0	0	0	0	0	0	0	0	0	0	0	0	0	0	0	0	0	0	0
HORVU1Hr1G017520	0	0	0	0	0	0	0	0	0.08	0.16	0.15	0	0	0	0	0	0.08	0	0	0.08	0	0	0	0.06	0	0	0	0	0.12	0	0.11	0	0.08	0	0	0.09	0	0.14	0.25	0	0	0	0.22	0	0	0	0	0	0
HORVU1Hr1G017530	0.62	0.41	0.46	0.41	0.38	0.34	0.22	0.51	0.26	0.49	0.35	0.31	0.93	1.26	0.58	0.57	0.6	0.58	0.4	0.43	0.52	0.67	1.14	1.02	1.08	0.87	0.2	0.62	0.3	0.43	0.41	0.61	0.47	0.45	1.09	0.91	1.28	1.42	0.69	1.25	0.97	0.82	0.63	0.8	1.35	0.8	0.88	0.84	0.48
HORVU1Hr1G017550	0	0	0	0	0	0	0	0	0	0	0	0	0	0	0	0	0	0	0	0	0	0	0	0	0	0	0	0	0	0	0	0	0	0	0	0	0	0	0	0	0	0	0	0	0	0	0	0	0
HORVU1Hr1G017570	227.7	228.58	241.39	232.22	272.05	268.12	272.98	270.47	217.29	216.3	214.56	217.23	315.03	316.52	263.33	254.21	248.18	256.72	279.29	273.09	279.22	278.74	380.47	380.75	382.03	382.13	357.73	344.91	354.07	352.64	344.37	340.89	337.79	350.66	429.55	418.85	428.27	420.86	419	435.25	428.16	417.6	450.29	418.15	426.41	431.25	448.52	437.73	447.68
HORVU1Hr1G017580	59.8	63.73	61.75	62.13	62.48	66.72	63.22	66.79	38.89	39.23	40.61	43.84	99.01	99.64	106.01	105.21	103.25	101.59	103.44	102.47	97.13	104.68	128.78	125.61	125.79	126.11	113.42	115.37	114.94	117.4	110.71	115.44	112.18	111.68	106.17	106.84	102.66	106.47	106.46	101.66	106.24	114.38	111.77	111.84	109.06	118.2	118.64	112.57	118.24
HORVU1Hr1G017660	0.11	0.11	0.17	0.18	0.02	0.07	0.12	0.12	0.34	0.46	0.2	0.38	0.27	0.18	0.24	0.09	0.08	0.16	0.12	0.13	0.17	0.1	0.38	0.23	0.29	0.21	0.36	0.35	0.34	0.25	0.53	0.23	0.37	0.42	0.7	0.73	0.71	0.87	0.33	1.09	0.86	0.95	0.3	0.78	0.5	0.32	0.33	0.57	0.45
HORVU1Hr1G017770	2.38	1.99	2.11	2.49	1.6	1.53	1.2	1.52	2.65	2.21	2.13	2.51	1.29	1.08	1.01	0.88	1.3	0.92	0.7	0.76	0.81	0.76	0.48	0.66	0.63	0.79	0.92	0.75	0.69	0.79	0.45	0.47	0.33	0.61	0.42	0.41	0.34	0.91	0	1.12	0.53	0.45	0.37	0.78	0.26	0.17	0.68	0.86	0.48
HORVU1Hr1G017800	21.12	18.22	19.98	20.39	13.67	15.19	14.75	11.94	10.3	9.82	10.3	10.87	9.86	11.06	16.18	15.56	12.87	14.91	11.01	10.22	10.68	10.25	4.56	4.53	5.27	4.41	4.39	4.8	4.62	4.3	3.76	3.26	3.69	3.52	1.47	1.58	1.93	2.25	1.24	2.18	1.71	1.94	1.11	2.01	2.89	3.05	1.57	1.82	2.02
HORVU1Hr1G017830	1.87	2.02	2.15	2.09	1.77	1.79	1.56	2	0.98	1.38	1	1.69	1.01	0.93	0.97	1.3	1.01	1.3	1.03	0.99	0.67	0.99	0.21	0.49	0.44	0.58	0.51	0.52	0.47	0.41	0.25	0.14	0.39	0.1	0.03	0.28	0.04	0	0.34	0.43	0	0	0	0.1	0	0	0.37	0.17	0.18
HORVU1Hr1G017840	0	0	0	0	0	0	0	0	0	0	0	0	0	0	0	0	0	0	0	0	0	0	0	0	0	0	0	0	0	0	0	0	0	0	0	0	0	0	0	0	0	0	0	0	0	0	0	0	0
HORVU1Hr1G017850	0	0	0	0	0	0	0	0	0	0	0	0	0	0	0	0	0	0	0	0	0	0	0	0	0	0	0	0	0	0	0	0	0	0	0	0	0	0	0	0	0	0	0	0	0	0	0	0	0
HORVU1Hr1G017860	0.18	0.18	0.3	0.26	0.34	0.14	0.21	0.19	0.19	0.22	0.07	0.3	0.13	0.15	0.09	0.13	0.15	0.07	0.09	0.18	0.03	0.26	0.15	0.03	0.08	0.07	0.08	0.06	0.27	0.05	0.08	0.1	0.04	0.08	0.05	0.09	0.01	0	0	0	0.06	0.07	0	0	0.12	0	0	0.07	0.04
HORVU1Hr1G017870	0	0	0	0	0	0	0	0	0	0	0	0	0	0	0	0	0	0	0	0	0	0	0	0	0	0	0	0.54	0	0	0	0	0	0	0	0	0	0	0	0	0	0	0	0	0	0	0	0	0
HORVU1Hr1G017900	2.92	3.23	2.82	2.75	3.62	3.35	3.81	3.77	2.82	2.72	2.64	3.06	1.33	1.03	1.37	1.27	1.3	1.5	1.05	1.14	1.19	1.34	0.5	0.45	0.41	0.46	1.02	0.82	0.87	0.75	0.44	0.4	0.43	0.56	0.06	0.12	0.1	0.13	0.17	0.2	0.05	0.13	0.15	0.27	0.09	0.16	0.39	0.19	0.12
HORVU1Hr1G017920	0	0	0	0	0	0	0	0	0	0	0	0	0	0	0	0	0	0	0	0	0	0	0	0	0	0	0	0	0	0	0	0	0	0	0	0	0	0	0	0	0	0	0	0	0	0	0	0	0
HORVU1Hr1G017930	0	0	0	0	0	0	0	0	0	0	0	0	0	0	0	0	0	0	0	0	0	0	0	0	0	0	0	0	0	0	0	0	0	0	0	0	0	0	0	0	0	0	0	0	0	0	0	0	0
HORVU1Hr1G017970	0.16	0.04	0.09	0.03	0.05	0.02	0.02	0.05	0.1	0.13	0.12	0.04	0	0.04	0.02	0.02	0.02	0.01	0.05	0.02	0.02	0.02	0	0	0	0.04	0	0.01	0.02	0.02	0	0.02	0	0	0	0	0	0.06	0	0.06	0	0	0.11	0.02	0	0.05	0	0	0
ENSRNA049449206	0	0	0	0	0	0	0	0	0	0	0	0	0	0	0	0	0	0	0	0	0	0	0	0	0	0	0	0	0	0	0	0	0	0	0	0	0	0	0	0	0	0	0	0	0	0	0	0	0
HORVU1Hr1G018000	0	0	0	0	0	0	0	0	0	0	0	0	0	0	0	0	0	0	0	0	0	0	0	0	0	0	0	0	0	0	0	0	0	0	0	0	0	0	0	0	0	0	0	0	0	0	0	0	0
HORVU1Hr1G018010	8.4	8.52	8.2	8.31	7.87	7.38	7.07	8.31	8.08	7.84	7.68	7.89	2.48	3.16	3.88	4.07	3.89	3.3	2.92	2.64	2.88	3.05	1.4	1.34	1.05	1.47	0.91	1.11	0.81	1.49	1.12	1.02	1.57	0.84	1.99	1.79	1.92	1.66	2.06	1.79	1.99	1.77	1.48	1.56	2.16	2.36	1.65	1.23	1.49
HORVU1Hr1G018020	0.03	0	0.06	0	0	0	0	0	0	0	0	0	0	0	0	0	0	0.04	0	0.08	0.07	0	0.04	0.05	0	0	0	0.04	0	0	0	0	0	0	0	0	0	0.12	0	0	0	0	0	0	0	0	0	0	0
HORVU1Hr1G018030	0	0	0	0	0	0	0	0	0	0	0	0	0	0	0	0	0	0	0	0	0	0	0	0	0	0	0	0	0	0	0	0	0	0	0	0	0	0	0	0	0	0	0	0	0	0	0	0	0
HORVU1Hr1G018040	0	0	0	0	0	0	0	0	0	0	0	0	0	0	0	0	0	0	0	0	0	0	0	0	0	0	0	0	0	0	0	0	0	0	0	0	0	0	0	0	0	0	0	0	0	0	0	0	0
HORVU1Hr1G018050	0	0	0	0	0	0	0	0	0	0	0	0	0	0	0.09	0	0	0	0	0	0	0	0	0	0	0	0	0	0	0	0	0	0	0	0	0	0	0	0	0	0	0	0	0	0	0	0	0	0
HORVU1Hr1G018060	99.72	101.65	96.96	96.13	101.72	100.54	102.05	102.6	99.37	96.88	100.02	100.58	119.04	124.89	108.88	113.9	104.23	108.88	110.53	108.5	112.45	109.3	120.47	121.35	117.44	122.01	116.64	115.29	113.65	115.79	112.76	114	113.5	111.34	104.18	107.19	106.22	101.81	117.96	113.25	103.31	105.63	102.29	108.89	109.01	116.8	112.86	115.61	115.85
HORVU1Hr1G018080	27.79	29.89	29.03	28.75	18.58	18.14	18.44	18.22	28.69	28.05	28.19	27.94	11.13	11.99	12.1	12.21	10.75	11.37	10.03	9.67	9.89	9.26	6.94	6.54	6.78	6.07	11.61	11.02	10.89	11.51	7.83	7.61	7.66	7.6	5.3	5.91	5.28	4.48	4.83	4.36	4.79	6.38	5.74	6.58	7.4	5.87	6.44	5.8	6.94
HORVU1Hr1G018090	0	0.14	0.14	0	0	0	0	0	0	0.18	0	0	0	0	0	0	0	0	0	0	0	0	0	0	0	0	0	0	0	0	0	0.17	0	0	0	0	0	0	0	0	0	0	0	0	0	0	0	0	0
HORVU1Hr1G018140	0.02	0.08	0	0	0	0	0.02	0.07	0.05	0	0.02	0.05	0.02	0.03	0.05	0.03	0.02	0	0	0.02	0.02	0.02	0	0	0.02	0.02	0.02	0.04	0	0.02	0	0	0	0	0.05	0.02	0.07	0	0	0	0	0	0	0	0.07	0	0.06	0	0.12
HORVU1Hr1G018150	7.87	8.37	8.4	7.8	8.89	9.03	9.63	9.83	6.68	6.61	6.93	7.46	8.39	7.27	9.72	10.59	10.65	10.27	10.27	9.84	10.25	10.2	6.77	6.93	7.59	6.62	8.71	8.28	9.01	8.74	9.37	9.31	8.99	8.59	6.83	6.19	6.57	6.36	6.62	8.19	6.64	8.7	7.02	7.49	7.66	9.33	7.59	8.71	9.24
HORVU1Hr1G018170	0	0	0	0	0	0	0	0	0	0	0	0	0	0	0	0	0	0	0	0	0	0	0	0	0	0	0	0	0	0	0	0	0	0	0	0.06	0	0	0	0	0	0	0	0	0	0	0	0	0
HORVU1Hr1G018180	0.87	0.16	0.14	0.15	0.2	0.18	0.47	0	0	0.18	0.3	0.35	0.18	0.19	0	0	0	0.19	0.34	0	0	0.36	0.17	0	0	0	0.16	0	0.63	0.47	0	0	0	0	0	0.18	0	0.56	0	0.55	0	0	0	0	0	0	0	0	0.42
HORVU1Hr1G018190	27.59	26.67	26.68	24.95	13.99	13.85	16.37	15.74	20.9	20.51	19.85	21.95	10.32	10.22	10.81	11.67	11.99	11.99	8.97	9.8	8.39	9.27	8.35	9.58	8.6	8.71	9.52	9.11	9.36	10.19	8.07	8.48	9.11	9.63	8.57	6.87	8.36	7.95	7.28	8.63	7.57	9.33	9.29	9.14	7.23	6.71	7.64	7.34	7.54
HORVU1Hr1G018200	0.01	0.02	0.04	0.02	0	0	0	0.02	0.01	0	0	0	0	0	0.05	0.01	0	0.01	0.01	0.01	0.01	0	0	0	0	0	0	0	0	0.02	0	0	0.02	0	0	0	0.01	0	0	0	0	0	0	0	0	0	0	0	0
HORVU1Hr1G018260	16.66	16.88	16.45	16.53	17.59	14.31	15.32	14.65	15.34	14.89	15.7	14.42	16.72	17.01	18.94	17.88	17.25	16.77	18.74	14.87	16.8	16.84	20.72	19.28	18.14	18.09	21.96	24.17	20.79	21.27	20.28	18.31	17.38	18.97	21.09	19.44	20.29	20.99	18.06	17.64	19.21	18.93	23.85	21.12	23.68	20.35	19.98	22.01	20.56
HORVU1Hr1G018290	0	0	0	0	0	0	0	0	0	0	0	0	0	0	0.03	0	0.06	0	0	0	0	0	0	0	0	0	0.03	0.03	0	0	0	0	0	0	0	0	0	0	0	0	0	0	0	0	0	0	0	0	0
HORVU1Hr1G018310	13.6	13.38	13.68	13.22	14.57	14.53	14.7	14.92	13.51	12.48	13.1	13.38	15.87	16.25	14.88	14.97	15.26	14.92	14.64	15.02	15.25	15.03	17.75	17.91	18.03	18.27	18.39	19.4	18.45	18.18	19.06	18.4	18.88	18.5	20.84	20.57	19.75	21.45	20.87	20.72	19.15	20.05	19.68	18.86	19.38	19.89	19.84	20.32	20.64
HORVU1Hr1G018340	0	0	0	0	0	0	0	0	0	0	0	0	0	0	0	0	0	0	0	0	0	0	0	0	0	0	0	0	0	0	0	0	0	0	0	0	0	0	0	0	0	0	0	0	0	0	0	0	0
HORVU1Hr1G018360	0.62	0.58	0.8	0.37	0.18	0.14	0.27	0.32	0.96	0.79	1.56	1.06	1.06	0.71	0.82	0.42	0.5	0.51	0.52	0.73	0.46	0.42	0.91	0.39	0.37	0.71	1.06	0.67	0.78	0.96	0.58	0.54	0.47	0.57	0.68	1.07	1.22	0.91	0.78	1.19	0.9	1.24	0.56	1.34	1.76	0.86	0.75	1.92	2.05
HORVU1Hr1G018370	2.63	2.98	3.16	2.43	3.5	3.38	3.59	3.29	4.88	5.25	4.7	5.5	5.48	4.54	3.04	2.7	2.87	3.16	2.33	2.44	2.43	2.03	4.1	3.18	4.08	3.51	3.72	2.56	3.21	3.13	3.3	2.92	2.43	2.39	3.92	3.89	3.83	3.65	4.1	3.4	4.47	4.55	6.1	4.14	3.1	6.14	4.28	4.09	3.98
HORVU1Hr1G018380	0.34	0.3	0.27	0.3	0.45	0.42	0.33	0.44	0.44	0.33	0.4	0.45	0.56	0.46	0.43	0.42	0.4	0.31	0.39	0.4	0.41	0.31	0.23	0.22	0.27	0.47	0.3	0.27	0.44	0.19	0.32	0.34	0.22	0.22	0.21	0.34	0.27	0.43	0.17	0.19	0.08	0.21	0.25	0.22	0.36	0.38	0.14	0.32	0.35
HORVU1Hr1G018420	0.22	0.5	0.25	0.54	0.26	0.26	0.46	0.3	0.21	0.39	0.28	0.33	0.22	0.52	0.29	0.29	0.26	0.11	0.42	0.31	0.28	0.44	0.19	0.17	0.16	0.34	0.38	0.42	0.44	0.21	0.36	0.3	0.21	0.14	0.2	0.07	0.16	0.13	0.22	0	0.11	0.05	0.2	0.16	0.38	0.44	0.21	0.19	0.53
HORVU1Hr1G018430	0	0	0	0	0	0	0	0	0	0	0	0	0	0	0	0	0	0	0	0	0	0	0	0	0	0	0	0	0	0	0	0	0	0	0	0	0	0	0	0	0	0	0	0	0	0	0	0	0
HORVU1Hr1G018450	0	0	0	0	0	0	0	0	0	0	0	0	0	0	0.04	0.04	0	0	0.22	0	0	0	0	0	0	0	0	0.07	0	0.03	0	0	0.07	0	0	0	0.04	0	0	0	0	0	0	0	0	0	0.19	0	0
HORVU1Hr1G018480	38.58	40.54	38.37	40.79	23.87	26.1	26.77	26.57	14.43	14.14	15.11	14.95	30.02	26.88	35.54	31.79	34.29	34.91	37.15	34.92	39.5	37.81	111.4	115.09	110.17	111.09	66.39	67.33	67.03	67.96	79.67	82.54	78.82	82.35	98.55	102.13	99.66	103.11	98.15	98.4	110.9	115.61	122.19	117.68	127.81	121.55	122.08	118.83	128.36
HORVU1Hr1G018530	0.09	0.1	0.07	0.06	0.03	0.03	0.03	0.05	0.03	0.02	0.07	0.02	0.05	0.04	0.07	0.09	0.14	0.09	0.13	0	0.08	0.1	0.08	0.12	0.15	0.08	0.12	0.06	0.09	0.15	0.15	0.1	0.12	0.17	0.23	0.15	0.18	0.11	0.27	0.21	0.31	0.29	0.1	0.14	0.24	0.17	0.09	0.38	0.13
HORVU1Hr1G018540	290.11	295.06	295.72	293.66	321.38	319.21	315.75	314.49	224.53	222.39	218.84	218.95	251.43	247.82	249.07	242.96	242.4	251.05	308.99	308.13	300.21	308.99	320.7	326.26	322.77	317.29	226.67	231.74	230.37	232.56	271.55	267.62	266	263.92	410.49	407.13	404.11	399.39	418.06	402.95	395.49	426.68	426.77	433.72	428.88	376.91	366.8	382.42	380.48
HORVU1Hr1G018590	2.56	2.06	1	2.21	0.99	0.6	1.76	1.17	1.87	1.5	1.02	0.42	0.65	1.09	1.55	2.97	1.52	1.55	1.04	1.06	1.41	0.2	1.42	2.66	2.38	2.22	2.27	2.31	3.35	1.68	1.24	2.17	1.01	0.61	0.85	0.86	1.57	2.67	1.36	1.3	1.96	1.17	0.6	1.14	1.15	1.5	0.51	0.97	0.98
HORVU1Hr1G018600	0.93	0.72	1.13	1.52	1.78	0.98	1.32	1.01	0.66	0.7	0.66	1.1	3.32	2.66	1.73	2.13	2.31	2.62	2.5	1.62	1.59	2.47	7.28	6.43	7.9	9.41	6.91	7.25	7.16	7.97	7.95	6.53	7.25	6.17	8.02	9.02	8.42	11.56	8.4	7.66	9.17	9.81	8.59	10.08	9.5	9.05	6.78	6.52	9.95
HORVU1Hr1G018610	0.16	0.23	0.11	0	0	0	0.46	0.32	0.03	0	0.18	0	0.47	0	1.28	0.44	0.85	0.39	0	0.57	0	0.11	0.04	0.19	1.51	0	0.91	0.2	0.2	0.38	0.53	1.54	1.37	0.72	0	0	0.45	0	2.49	0	0	0	1.98	0.28	1.28	0.59	0.97	1.69	0
HORVU1Hr1G018680	0	0	0	0	0	0	0	0	0	0	0	0	0	0	0	0	0	0	0	0	0	0	0	0	0	0	0	0	0	0	0	0	0	0	0	0	0	0	0	0	0	0	0	0	0	0	0	0	0
HORVU1Hr1G018700	3.89	4.31	4.81	4.31	4.4	4.59	4.31	4.77	4.22	3.51	4.38	3.99	4.69	4.85	4.76	4.95	4.76	4.31	4.69	4.65	4.55	4.87	2.99	3.41	3.05	3.03	4.11	4.66	4.65	4.41	3.76	3.54	4.22	3.23	2.98	2.44	3.36	3.16	3.16	3.38	2.71	2.35	2.72	1.93	2.74	2.65	3.28	3.23	2.27
HORVU1Hr1G018710	56.92	58.42	52.46	55.73	52.03	52.43	51.07	51.76	60.37	57.69	58.64	61.51	71.49	72.52	81.32	79.48	78.92	79.69	72.06	70.96	72.93	72.15	54.74	56.82	54.99	54.77	45.87	48.1	46.15	47.84	70.35	68.2	69.62	69.14	43.3	41.45	43.2	42.31	46.53	41.93	48.92	38.22	42.64	40.06	42.15	43.77	47.09	43.68	45.23
HORVU1Hr1G018720	253.31	255.12	252.7	254.97	144.93	144.32	146.36	144.68	303.36	308.16	309.6	302.71	65.61	64.42	55.51	54.1	61.12	58.16	53.57	55.97	52.73	55.32	39.71	39.5	41.3	41.49	51.49	48.64	47.78	48.17	42.95	43.41	43.72	43.38	30.31	30.38	32.34	33.4	32.69	35.51	32.75	30.42	31.8	31.33	33.67	34.92	35.73	31.52	32.37
HORVU1Hr1G018730	0	0.01	0	0	0	0	0	0	0	0	0	0	0	0	0	0	0	0	0	0	0	0	0	0	0	0	0	0	0	0	0	0	0	0	0	0	0	0	0	0	0	0	0	0	0	0	0	0	0
HORVU1Hr1G018740	48.16	46.92	47.32	48.33	40.89	42.04	41.28	39.66	46.02	46.86	45.33	45.88	32.85	32.49	34.38	34.26	32.92	34.83	34.09	35.14	34.33	33.76	26.82	27.83	27.81	28.27	33.07	33.44	33.11	31.88	28.94	28.12	28.79	28.69	24.06	24.15	23.77	21.91	22.72	24.63	23.46	25.06	23.28	24.07	22.96	26.31	25.18	24.78	26.56
HORVU1Hr1G018750	37.85	37.62	42.43	39.21	54.2	51.04	52.22	48.67	33.19	37.3	35.77	35.31	31.55	34.75	37	34.8	33.72	34.59	37.13	36.75	36.57	37.89	26.31	26.57	27.13	27.63	31.06	26.57	28.53	26.43	26.01	24.7	23.29	21.91	19.96	18.78	20.26	16.44	16.06	18.52	16.84	14.59	15.53	18.09	19.37	23.19	21.7	22.29	22.25
HORVU1Hr1G018770	5.33	5.49	6.05	5.09	5.04	3.63	3.94	4.25	6.82	5.12	7.29	7.22	11.32	10.89	7.67	5.87	6.14	6.8	7.06	6.85	6.71	7.16	18.66	17.09	18.71	17.12	17.87	20.62	21.19	20.15	18.87	18.34	19.91	18.77	32.71	32.01	30.97	31.35	29.21	28.84	31.35	25.9	29.99	32.07	30	28.76	29.2	30.63	23.04
HORVU1Hr1G018780	20.51	18.4	21.95	20.22	21.11	20.74	19.9	19.91	15.78	15.27	15.38	14.81	27.71	24.41	25.87	27.62	25.59	26.88	24.55	25.16	26.51	25.92	20.08	20.58	21.5	20.72	26.44	22.2	24.27	22.2	20.22	20.74	17.54	19.31	16.36	17.66	18.42	16.91	15.57	15.81	18.11	19.69	17.96	17.48	17.29	21.92	16.82	18.48	18.12
HORVU1Hr1G018790	21.76	21.84	22.98	22.48	22.36	25.66	23.82	23	28.41	28.55	30.58	31.2	27.05	27.84	22	23.41	21.09	21.54	20.94	20.79	24.27	22.41	21.43	22.31	20.82	21.87	24.03	24.44	23.55	27.07	23.58	24.23	26.04	24.41	21.28	20.42	20.85	21.28	19.89	23.53	20.36	16.14	16.32	16.12	15.18	21.58	21.63	19.63	24.19
HORVU1Hr1G018840	0	0	0	0	0	0	0	0	0	0	0	0	0	0	0	0	0	0	0.03	0	0	0	0	0	0	0	0	0	0	0	0	0	0	0	0	0	0	0	0	0	0	0.1	0	0	0	0	0	0	0
HORVU1Hr1G018930	1.81	1.75	1.69	1.49	1.44	1.84	1.67	1.85	1.62	1.62	1.86	1.92	1.04	1.05	1.59	1.56	1.51	1.35	1.63	1.78	1.63	1.24	1.03	0.94	1.28	1.18	1.15	1.08	1.2	1.43	1.3	1.19	1.2	1.25	1.01	1.27	1.09	1.08	1.01	0.91	1.21	1.4	1.36	1.16	1.18	0.78	1.57	1.24	1.58
HORVU1Hr1G019000	0.19	0.4	0.25	0.17	0.26	0.57	0.57	0.24	0.26	0.21	0.55	0.39	0.17	0.31	0.02	0.09	0.21	0.06	0.05	0.09	0.06	0.07	0.05	0.05	0.06	0.06	0.09	0.13	0.05	0.05	0	0.02	0.06	0.01	0.05	0	0.06	0	0	0.05	0.38	0	0.1	0.15	0.14	0.13	0	0.13	0.08
HORVU1Hr1G019140	0.03	0.03	0.06	0.03	0.04	0.04	0.06	0.01	0	0.02	0.04	0	0.03	0.06	0.06	0.02	0.05	0.08	0.01	0.02	0.01	0	0.03	0.02	0.03	0.07	0.01	0.06	0.08	0.05	0.03	0.03	0.07	0.04	0.02	0.06	0.06	0.1	0	0	0	0.09	0	0.04	0	0.08	0.12	0	0
HORVU1Hr1G019160	0.64	0.56	0.54	0.62	0.39	0.41	0.45	0.38	0.48	0.39	0.33	0.45	0.28	0.25	0.66	0.6	0.6	0.89	0.4	0.22	0.46	0.16	0.55	0.24	0.32	0.42	0.39	0.73	0.73	0.61	0.48	0.44	0.38	0.33	0.48	0.46	0.66	0.23	0.54	0.67	0.52	0.34	0.7	0.54	0.61	0.31	0.5	0.54	0.43
HORVU1Hr1G019220	0.19	0.12	0.1	0.19	0.01	0.1	0.05	0.06	0.05	0.07	0.13	0.04	0.09	0.07	0.13	0.09	0.08	0.16	0.07	0.05	0.13	0.18	0.03	0.09	0.07	0.09	0.11	0.11	0.06	0.06	0.05	0.07	0.04	0.04	0.05	0.15	0.04	0.07	0.09	0.04	0.13	0.04	0.2	0.08	0.11	0.14	0.14	0.2	0.1
HORVU1Hr1G019290	11.28	10.38	10.51	10.23	12.09	13.3	12.72	12.31	12.07	11.04	10.71	11.12	12.48	10.05	13.08	14.2	12.52	13.72	12.95	13.16	13.85	13.14	12.45	12.86	12.97	13.11	10.44	9.49	9.06	10.98	12.97	13.92	14.01	13.79	15.33	15.1	16.06	15.66	15.92	14.98	13.55	14.75	12.48	13.11	12.58	12.54	13	11.22	13.5
HORVU1Hr1G019320	35.22	34.74	35.91	36.05	41.74	40.84	39.71	40.37	33.04	33.14	31.98	31.33	57.09	56.82	48.75	47.69	48.73	49.06	58.98	55.94	55.38	56.14	91.01	92.74	94.64	93.49	94.1	93.58	94.26	92.76	97	94.1	98.24	96.87	140.59	138.51	140.08	138.2	137.84	131.66	137.24	123.3	114.64	116.24	123.44	117.9	121.35	120.92	120.52
ENSRNA049449187	0	0	0	0	0	0	0	0	0	0	0	0	0	0	0	0	0	0	0	0	0	0	0	0	0	0	0	0	0	0	0	0	0	0	0	0	0	0	0	0	0	0	0	0	0	0	0	0	0
HORVU1Hr1G019330	24.61	23.69	25.98	24.73	30.39	27.86	29.3	28.62	20.46	21.31	21.02	20.97	37.34	35.5	35.97	35.52	34.33	35.37	35.69	36.38	35.67	36.45	37.45	38.56	38.12	38.87	42.6	41.29	44.01	41.81	42.87	44.44	40.13	40.16	47.26	43.57	40.59	42.96	44.59	42.59	38.51	38.78	36.7	36.21	37.24	43.1	42.65	44.79	44.54
HORVU1Hr1G019340	5.42	5.08	5.51	4.91	5.64	5.99	5.88	5.43	5.19	5.23	4.74	4.73	5.09	5.18	5.7	5.45	5.84	5.72	5.73	5.18	5.38	5.5	3.51	3.87	3.28	3.61	4.26	4.08	4.23	3.91	3.83	3.57	3.54	3.28	2.73	3.01	2.65	3.05	3.06	3.14	3.39	2.58	3.67	3.21	3.15	3.47	3.12	3.19	3.59
HORVU1Hr1G019380	0.55	0.49	0.49	0.37	0.29	0.42	0.4	0.23	0.25	0.18	0.25	0.2	0.45	0.83	1.14	1.5	1.07	0.92	2.05	2.41	2.6	2.36	1.59	1.42	1.97	1.86	1.94	2.08	1.89	1.91	1.52	1.49	1.49	1.16	3.03	2.99	3.3	2.8	2.5	2.38	3.99	4.49	4.58	4.59	4.17	3.81	3.09	3.28	3.34
HORVU1Hr1G019390	14	13.53	13.24	12.27	15.17	15.04	15.38	14.68	16.08	14.19	14.71	15.39	23.96	24.35	17.43	18.17	18.88	19.1	19.19	19.22	19.15	18.05	24.05	23.01	24.54	22.55	22.12	22.73	21.78	21.9	22.82	22.56	23.84	22.99	28.78	27.23	27.09	26.62	29.87	29.81	28.79	26.16	24.9	26.45	26.22	28.81	28.07	27.91	29.24
HORVU1Hr1G019410	27.51	29.06	25.9	27.57	20.44	19.42	19.67	20.72	16.43	16.35	16.3	17.12	27.57	28.3	45.29	45.56	50.82	46.45	56.5	61.33	57.92	59.7	32.55	29.32	31.62	31.47	16.89	16.57	16.7	15.62	24.12	24.73	24.75	24.19	58.92	64.78	60.44	58.47	61.53	59.6	60.61	55.82	58.66	69.13	60.78	39.63	42.86	35.03	43.67
HORVU1Hr1G019480	1.15	1.26	2.07	2.76	1.38	1.24	0.8	0.98	0.93	1.14	0.63	0.94	1.25	0.72	1.82	1.22	0.89	0.73	0.68	1.56	2.02	1.09	0.42	0.9	0.25	0.59	1.49	1.34	1.46	1.16	0.26	0.17	0.92	0.67	0.26	0.26	0.36	0	0	0	0.54	0.24	0.75	0.48	0.48	0.43	0.44	0.42	0.42
HORVU1Hr1G019490	0	0	0	0	0	0	0	0	0	0	0	0	0	0	0	0	0	0	0	0	0	0	0	0	0	0	0	0	0	0	0	0	0	0	0	0	0	0	0	0	0	0	0	0	0	0	0	0	0
HORVU1Hr1G019500	29.99	29.93	32.5	31.08	34.99	35.92	36.12	33.91	13.47	15.02	13.77	13.46	29.78	28.08	40.11	42.29	43.62	41.42	56.52	56.1	58.09	57.45	61.31	63.65	60.27	64.42	56.17	58.29	55.43	57.4	77.54	78.3	75.34	76.07	84.44	89.54	87.82	81.9	82.46	86.23	79.18	105.58	105.44	103.84	102.99	92.12	92.28	94.18	90.84
HORVU1Hr1G019510	0.43	0.36	1.02	0.64	0.5	0.43	0.9	0.48	0.08	0.35	0.67	0.85	0.53	0.36	0.58	0.81	0.71	0.63	0.59	0.34	0.38	0.46	0.17	0.17	0.27	0.08	0.16	0.18	0.08	0.15	0.08	0.09	0.29	0	0.09	0	0.1	0.27	0.55	0	0.53	0	0.49	0.24	0.48	0	0	0	0.63
HORVU1Hr1G019520	0.07	0	0.14	0	0	0	0	0	0	0	0	0	0	0	0	0	0	0	0	0.02	0	0	0	0.02	0.08	0.19	0	0	0.08	0	0	0.17	0.08	0.08	0.19	0	0.02	0	0	0	0.26	0.06	0.5	0.48	0.24	0	0	0.05	0
HORVU1Hr1G019530	2.12	1.56	1.6	1.92	1.6	1.39	1.73	1.69	3	3.39	2.82	3.55	1.66	1.66	1.36	1.07	1.07	1.08	1.2	1.1	0.86	0.89	1.52	1.15	1.46	1.23	1.16	1.32	1.94	1.41	0.91	1.08	0.94	1.23	0.53	0.63	0.66	0.84	0.83	0.92	0.67	1.09	1.37	1.1	1.32	1.14	1.16	0.66	0.9
HORVU1Hr1G019560	0	0	0	0	0	0	0	0	0	0	0	0	0	0	0	0	0	0	0	0	0	0	0	0	0	0	0	0	0	0	0	0	0	0	0	0	0	0	0	0	0	0	0	0	0	0	0	0	0
HORVU1Hr1G019640	0.08	0.05	0.05	0.04	0.05	0.11	0.07	0.05	0.06	0.15	0.11	0.08	0.06	0.06	0.04	0.06	0.05	0.07	0.05	0.04	0.03	0.04	0.06	0.03	0.05	0.08	0.03	0.08	0.02	0.03	0.05	0.01	0.03	0.02	0.07	0.08	0.03	0.06	0	0.03	0.06	0	0.16	0.02	0.16	0.07	0.08	0.07	0.14
HORVU1Hr1G019650	11.74	11.12	10.63	11.22	15.72	14.2	14.99	15.19	9.9	9.57	9.56	9.76	11.07	9.18	10.19	10.33	11.6	10.43	9.66	10.33	10.23	11.26	5.91	6.51	6.61	6.66	7.55	6.37	6.79	7	6.72	6.14	5.66	6.57	4.94	3.94	4.53	4.3	3.39	4.59	3.71	4.2	5	4.03	4.43	4.94	4.6	4.67	4.7
HORVU1Hr1G019660	3.06	3.88	2.94	4.08	1.54	1.52	1.58	1.59	5.69	4.43	4.99	5.79	2.92	1.43	2.46	1.68	1.22	2.13	1.07	1.37	1.48	1.31	1.92	1.88	1.81	1.91	1.18	1.11	1.25	1.16	2.17	2.81	1.75	1.99	2.96	2.11	2.41	3.24	1.82	2.56	3.08	3.05	4.08	3.63	1.99	2.78	3.14	2.97	3.03
HORVU1Hr1G019670	1.28	1.2	0.97	1.62	1.15	1.28	1.32	1.28	1.28	1.07	1.16	1.33	1.29	1.29	1.25	1.52	1.11	1.31	1.43	1.39	1.19	1.39	0.76	1.06	1	1.04	1.18	1.14	1.3	1.14	1.25	1.12	1.03	0.95	0.81	0.91	0.86	0.64	1.01	0.98	0.95	0.54	0.94	0.83	0.76	0.89	1.04	0.79	1.03
HORVU1Hr1G019710	0.09	0.07	0.04	0.06	0.06	0.05	0.03	0.05	0.02	0.03	0.05	0.03	0.05	0.04	0.11	0.06	0.11	0.13	0.13	0.05	0.13	0.13	0.08	0.07	0.08	0	0.08	0.13	0.15	0.06	0.07	0.1	0.02	0.02	0.1	0.02	0.04	0.05	0.05	0.1	0.16	0.1	0.1	0.05	0.1	0.04	0.09	0.17	0.09
HORVU1Hr1G019740	0.22	0.18	0.16	0.18	0.21	0.26	0.26	0.3	0	0.06	0	0	1.26	0.74	2.16	1.71	1.62	1.72	1.48	0.8	1.12	1.09	2.05	1.74	1.61	1.56	1.46	1.56	1.84	1.58	1.99	1.69	1.61	1.87	1.31	2.17	1.81	3.11	2.62	2.03	1.51	2.01	1.73	1.18	1.69	1.15	1.72	1.21	1.25
HORVU1Hr1G019750	67.19	67.05	68.45	68.57	135.76	135.34	138.78	138.94	29.15	28.05	29.78	29.51	347.8	353.04	528	534.17	539.81	536.5	692.82	676.53	698.49	686.39	694.66	698.42	694.11	696.06	523.16	530.91	537.24	530.01	857.73	849.46	866.13	851.76	551.81	555.79	556.14	562.08	550.42	573.92	555.21	641.72	637.02	660.68	646.54	527.7	522.17	539.38	524.88
HORVU1Hr1G019830	0	0	0	0	0	0	0	0	0	0	0	0	0	0	0	0	0	0	0	0	0	0	0	0	0	0	0	0	0	0	0	0	0	0	0	0	0	0	0	0	0	0	0	0	0	0	0	0	0
HORVU1Hr1G019870	1.68	1.25	1.17	1.85	1.56	1.48	1.04	1.93	0.74	1.36	1.3	1.53	1.71	1.84	1.74	1.73	1.65	1.68	1.57	2.14	1.58	1.86	1.25	1.47	1.62	1.29	1.16	2.36	1.8	1.76	1.53	1.18	1.39	1.14	2.14	1.35	1.07	1.17	1.03	1.15	1.16	1.65	1.84	1.61	1.18	1.05	1.47	1.54	1.8
HORVU1Hr1G019900	1.68	1.25	1.17	1.85	1.56	1.48	1.04	1.93	0.74	1.36	1.3	1.53	1.71	1.84	1.74	1.73	1.65	1.68	1.57	2.14	1.58	1.86	1.25	1.47	1.62	1.29	1.16	2.36	1.8	1.76	1.53	1.18	1.39	1.14	2.14	1.35	1.07	1.17	1.03	1.15	1.16	1.65	1.84	1.61	1.18	1.05	1.47	1.54	1.8
HORVU1Hr1G019930	0.42	0.5	0.62	0.52	0.53	0.38	0.45	0.32	0.37	0.4	0.45	0.42	0.41	0.25	0.3	0.51	0.56	0.44	0.27	0.26	0.29	0.56	0.39	0.23	0.22	0.25	0.49	0.39	0.56	0.44	0.23	0.24	0.34	0.28	0.25	0.26	0.15	0.44	0.22	0.21	0.22	0.66	0.07	0.39	0.13	0.36	0.12	0.58	0.29
HORVU1Hr1G019940	0	0	0	0	0	0	0	0	0	0	0	0	0	0	0	0	0	0	0	0	0	0	0	0	0	0	0	0	0	0	0	0	0	0	0	0	0	0	0	0	0	0	0	0	0	0	0	0	0
HORVU1Hr1G020000	33.47	35.78	38.5	34.59	34.73	36.81	33.69	32.43	43.67	44.98	43.93	45.71	22.82	23.41	16.99	17.48	17.77	18.5	14.69	14.26	14.05	14.38	12.98	13.36	14.38	13.86	14.95	15.41	17.22	14.2	24.09	23.07	22.63	22.97	11.61	10.78	10.44	11.63	11.05	12.09	9.52	9.83	9.28	10.56	9.89	10.03	8.84	10.21	10.79
HORVU1Hr1G020010	0.76	0.83	0.87	0.87	0.85	0.99	1.15	1.06	0.91	1.04	1.06	0.8	1.07	1.33	0.89	1.31	0.92	1.03	1.05	0.74	1.05	1.06	0.69	0.56	0.52	0.61	0.54	0.63	0.59	0.43	0.51	0.42	0.64	0.57	0.52	0.45	0.35	0.55	0.27	0.36	0.43	0.34	0.4	0.47	0.33	0.56	0.6	0.59	0.39
HORVU1Hr1G020020	9.91	10.45	11.12	9.22	8.57	6.66	7.63	6.62	8.5	7.55	6.46	7.17	4.96	5.32	6.09	5.88	7.33	6.64	6.03	6.83	6.65	6.84	7.12	7.74	8.02	5.95	7.55	8.18	7.93	8.06	6.49	7.23	7.47	8.29	3.82	4.39	4.5	3.3	4.43	5.58	3.78	4.98	4.26	7.02	6.92	4.29	6.76	5.37	5.89
HORVU1Hr1G020040	1.88	1.65	1.82	1.83	1.6	1.48	1.88	1.59	1.29	1.62	1.46	0.96	0.95	0.71	1.15	0.98	1.45	1.19	1.07	0.59	1.17	0.89	0.59	0.3	0.47	0.46	0.7	0.29	0.43	0.56	0.41	0.41	0.44	0.44	0.19	0.23	0.2	0.22	0.08	0	0.41	0.2	0.07	0.3	0.13	0.29	0.25	0	0.19
HORVU1Hr1G020050	4.63	5.35	5.72	4.93	3.52	3.38	2.87	3.75	2.43	3.86	3.54	2.63	3.48	2.45	3.63	3.38	3.77	3.8	3.13	2.66	3.17	3.29	1.04	0.59	0.73	0.86	0.67	0.73	0.88	1.37	0.85	0.73	0.91	0.84	0.38	0.13	0.37	0.17	0.22	0.19	0.39	0	0.22	0.5	0.17	0	0.31	0.53	0.65
HORVU1Hr1G020140	1.95	1.54	1.64	1.8	2.62	2.1	2.17	1.75	0.99	1.14	0.8	0.91	5.79	5.02	2.16	3.1	2.66	3.79	3.75	3.76	4.09	3.83	3.1	3.9	4.09	3.13	3.08	4.53	2.69	4.82	3.41	3.05	2.53	2.51	3.53	2.39	4.14	2.97	3.55	3.36	3.37	2.62	3.1	2.2	2.48	1.5	2.76	1.57	1.72
HORVU1Hr1G020150	4.99	5.47	4.88	5.09	4.34	4.41	4.67	3.78	4.33	3.9	3.51	3.66	6.41	6.38	8.06	7.76	10.22	8.05	5.78	8.88	6.74	8.08	7.07	6.87	6.59	6.52	8.01	7.28	7.44	6.65	7.72	7.45	7.09	5.89	5.6	6.61	6.05	7.98	7.97	7.97	7.44	6.88	6.63	6.31	5.16	7.24	6.65	4.53	5.42
HORVU1Hr1G020160	2.27	2.26	2.74	2.27	1.75	1.75	1.56	1.1	2.24	1.99	1.49	1.44	1.15	0.98	2.08	2.2	1.26	1.85	1.18	1.02	1.42	1.78	1.51	0.53	1.25	0.66	1.01	1.46	0.91	0.9	1.22	1.4	1.45	0.95	0.73	1.44	0.89	0.61	0.8	1.04	1.03	1.44	1.53	1.59	1.26	0.53	1.24	0.63	1.58
HORVU1Hr1G020170	1.69	1.72	2.33	1.87	1.89	1.15	1.24	1	1.92	1.29	1.99	2.05	2.44	2.95	4.48	1.73	2.66	3.58	1.02	3.56	2	2.3	2.06	1.37	2.08	3.13	2.91	2.62	3.84	3.79	2.77	3.4	2.04	4.58	1.94	3.01	2.3	8.25	2.88	4.51	2.69	1.3	4.82	2.25	1.97	4.12	1.79	3.96	2.79
HORVU1Hr1G020190	0.38	0.42	0.33	0.49	0.48	0.67	0.44	0.48	0.42	0.32	0.26	0.35	0.35	0.55	0.44	0.51	0.51	0.49	0.32	0.45	0.49	0.36	0.18	0.17	0.31	0.27	0.31	0.41	0.25	0.35	0.3	0.36	0.31	0.32	0.15	0.26	0.18	0.3	0.36	0.17	0.1	0.19	0.19	0.15	0.27	0.16	0.37	0.1	0.28
HORVU1Hr1G020200	2.73	2.62	2.73	2.87	2.51	2.55	2.54	2.8	2.82	3.07	2.26	2.71	1.83	1.86	1.97	2.25	2.33	2.21	2.33	2.42	2.08	2.7	1.24	1.4	1.44	1.27	2.15	2.69	3.25	2.33	1.16	1.44	1.16	1.41	0.9	0.75	1.09	1	0.58	0.93	1.41	1.42	0.67	1.01	0.94	0.96	0.71	0.67	1.03
HORVU1Hr1G020240	44.91	47.17	48.46	45.92	19.92	20.2	20.15	20.46	48.73	49.7	50.03	48.8	13.27	14.78	19.69	19.97	19.08	21.72	14.78	14.81	14.35	15.49	10.35	8.77	9.57	8.87	11.15	11.98	11.39	10.79	10.45	9.78	10.72	9.71	6.05	7.32	6.26	7.19	6.67	7.29	5.38	7.42	9.6	8.13	7.76	6.78	6.34	6.79	6.64
HORVU1Hr1G020270	0.87	0.7	0.78	0.81	0.9	0.94	0.84	0.66	0.78	0.84	0.78	0.54	0.91	0.82	0.68	0.67	0.6	0.48	0.68	0.75	0.84	0.67	0.55	0.7	0.43	0.61	0.72	0.69	0.73	0.81	0.77	0.65	0.78	0.72	0.47	0.42	0.32	0.35	0.45	0.39	0.48	0.44	0.45	0.55	0.36	0.43	0.92	0.53	0.78
HORVU1Hr1G020300	0	0.04	0	0	0	0.05	0.05	0	0	0	0	0	0	0	0	0.05	0	0	0	0	0	0	0	0	0	0	0	0	0	0	0.05	0	0	0	0	0	0	0	0	0	0	0	0	0	0	0	0	0	0
HORVU1Hr1G020310	0	0	0	0	0	0	0	0	0	0	0	0	0	0	0	0	0	0	0	0	0	0	0	0	0	0	0	0	0	0	0	0	0	0	0	0	0	0	0	0	0	0	0	0	0	0	0	0	0
HORVU1Hr1G020330	0.25	0.25	0.33	0.19	0.32	0.36	0.4	0.27	0.2	0.17	0.11	0.14	0.39	0.31	0.3	0.49	0.24	0.27	0.14	0.26	0.27	0.57	0.41	0.39	0.22	0.14	0.29	0.25	0.36	0.26	0.09	0.24	0.09	0.11	0.11	0.14	0.12	0.27	0.35	0.09	0	0.16	0.08	0.31	0.31	0.07	0.3	0.15	0.15
HORVU1Hr1G020340	11.02	12.55	12.55	11.96	17.26	16.77	17.2	18.43	17.21	18.61	16.56	18.36	17.12	16.09	15.42	20.48	18.61	18.8	14.99	14.67	16.06	13.82	5.69	6.34	5.71	5.85	8.29	7.9	8.79	10.55	7.12	6.49	6.61	6.15	3.83	4.72	3.96	6.11	3.95	4.66	4.5	3.28	5.65	3.97	5.22	3.98	5.86	5.46	5.14
HORVU1Hr1G020360	141.95	144.26	147.86	148.32	134.85	128.44	136.09	127.76	158.51	153.65	157.06	154.61	116.07	111.82	102.41	100.77	100.46	106.22	103.55	104.87	107.18	107.45	76.73	75.99	83.42	80.66	93.98	93.8	89.07	92.6	88.1	90.98	88.84	89.84	54.89	53.15	53.54	54.91	54.78	50.49	46.6	54.29	50.33	54.75	57.87	73.16	73.77	67.8	69.75
HORVU1Hr1G020390	55.18	56.39	56.33	56	65.07	63.65	63.43	64.57	56.1	56.12	55.92	54.19	66.93	64.38	59.71	59.03	58.86	59.46	63.79	61.01	61.6	62.67	61.75	58.87	60.64	61.08	57.21	55.58	56.13	55.87	62.64	60.79	63.3	63.55	65.27	63.66	63.62	65.98	64.48	62.57	64.3	61.23	60.63	61.78	63.17	72.04	68.66	71.51	68.32
HORVU1Hr1G020400	89.16	89.37	90.13	90.18	103.56	101.91	99.9	100.54	100.16	92.43	95.5	94.54	108.03	106.62	99.24	97.7	95.34	99.5	109.97	110.76	108.16	110.32	105.91	108.38	107.11	106.99	100.79	100.09	98.54	99.28	114.34	115.16	111.5	113.94	113.76	112.34	111.71	114.75	118.47	110.04	107.63	100.33	99.84	100.34	105.66	112.35	110.37	111.43	113.59
HORVU1Hr1G020460	0	0	0	0	0	0	0	0	0	0	0	0	0	0	0	0	0	0	0	0	0	0	0	0	0	0	0	0	0	0	0	0	0	0	0	0	0	0	0	0	0	0	0	0	0	0	0	0	0
HORVU1Hr1G020470	5.48	5.51	5.01	5.24	4.9	4.4	5.07	4.81	4.94	3.92	4.72	4.61	4.21	4.19	5.57	5.47	5.07	4.86	5.08	4.73	4.79	4.72	4.71	4.89	4.69	4.43	5.5	4.86	5.37	4.59	4.15	3.75	4.31	4.06	4.71	5.04	4.87	4.34	5.71	4.06	5.76	5.87	4.86	5.25	4.6	4.19	4.43	4.05	5.05
HORVU1Hr1G020480	1.69	0.65	2.95	0.86	0.73	1.03	2.14	1.02	1.11	2.25	0.26	1.65	0.92	3.07	2.11	1.89	0.52	1.18	1.92	1.54	2.13	2.03	2.2	1.63	1.2	2.78	0.61	0.73	0.66	2.22	2.55	3.39	3	1.93	2.12	1.8	2.03	4.55	2.02	0	2.95	1.42	1.77	3.16	1.85	2.55	3.56	1.11	3.85
HORVU1Hr1G020490	2.74	4.17	2.45	3.27	3.64	2.98	2.61	3.76	3.23	3.59	4.37	3.02	4.5	2.92	2.96	3.24	4.78	4.35	3.7	2.98	2.98	2.44	2.99	3.73	4.46	3.15	5.85	5.61	5.9	4.73	4.56	3.26	4.87	4.55	3.7	4.02	4.08	2.21	4.19	3.85	3.74	3.75	3.83	2.32	4.34	4.88	3.94	6.6	3.18
HORVU1Hr1G020500	12.59	11.05	10.3	9.9	8.93	8.73	9.79	10.02	10.94	11.63	9.8	10.3	11.07	11.01	11.68	11.95	12.96	12.79	10.18	10.81	12.62	11.4	16.91	12.68	14.37	15.03	13.44	15.92	14.88	15.41	15.83	16.19	16.05	16.65	14.12	16.35	15.27	18.3	15.04	16.34	18.17	14.69	16.94	17.33	15.89	15	15.85	16.77	17.11
HORVU1Hr1G020520	0	0	0	0	0	0	0	0	0	0	0	0	0	0	0	0	0	0	0	0	0	0	0	0	0	0	0	0	0	0	0	0	0	0	0	0	0	0	0	0	0	0	0	0	0	0	0	0	0
HORVU1Hr1G020530	48.91	51.05	49.05	46.16	61.18	60.97	62.03	61.21	56.98	57.42	58.46	57.38	70.12	70.99	59.58	58.42	58.2	56.6	63.43	60.82	59.74	62.47	59.9	56.06	57.79	59.16	54.57	54.31	56.11	54.11	58.44	61.34	57.67	58.09	66.69	67.31	64.62	62.16	67.46	64.25	61.54	56.47	55.14	53.5	51.93	68.44	67.36	66.21	66.3
HORVU1Hr1G020550	0	0	0.03	0	0	0.03	0	0	0	0	0	0	0	0	0	0	0	0	0	0	0	0	0	0	0	0	0	0	0	0	0	0	0	0	0	0	0	0	0	0	0	0	0	0	0	0	0	0	0
HORVU1Hr1G020560	1.68	1.5	1.3	1.2	1.71	1.82	1.89	1.91	1.44	1.43	1.58	1.33	3.62	3.87	4.4	3.78	4.09	4.68	2.93	3.15	3.15	3.32	7.88	8.92	7.87	8.3	4.89	5.03	5.27	5.3	11.2	11.61	11.78	11.62	9.42	9.25	9.99	9.86	8.48	10.92	9.71	8.84	6.9	7.47	7.05	6.76	9.21	8.64	8.3
HORVU1Hr1G020570	0	0	0	0	0	0	0	0	0	0	0	0	0.08	0	0.04	0.1	0	0	0	0	0	0	0.01	0.03	0.19	0	0	0	0.24	0	0.17	0.18	0	0.07	0.17	0	0.13	0.54	0.3	0	0	0	0.26	0	0	0.18	0	0.42	0.25
HORVU1Hr1G020580	0	0	0	0	0	0	0	0	0	0	0	0	0	0	0	0	0	0	0.29	0	0	0.28	0	0	0.54	0.51	0	0	0	0.25	0.28	0.29	0.51	0.28	0.23	1.19	0.31	0.92	0.72	0	1.8	0	0	0	0	0.67	0	0	0.49
HORVU1Hr1G020590	0.03	0.06	0.43	0.03	0.1	0.01	0.12	0.09	0.03	0.05	0.03	0.03	0.2	0.1	0.23	0.49	0.39	0.11	0.34	0.47	0.52	0.15	0.46	0.33	0.38	0.45	0.91	0.6	0.23	0.29	0.6	0.62	1.26	0.77	1.38	1.75	1.18	1.29	3.2	1.48	1.27	1.19	1.42	0.91	2.09	2.34	1.93	1.39	1.47
HORVU1Hr1G020600	0	0	0	0.02	0	0	0	0	0	0	0	0.02	0.02	0	0.02	0	0	0	0	0	0	0.02	0	0.02	0.02	0	0	0	0	0	0.02	0	0	0	0	0	0	0	0	0	0	0	0	0	0	0	0	0	0
HORVU1Hr1G020620	5.98	6.44	6.52	6.01	8.99	9.26	8.63	9.13	8.1	7.65	7.4	7.68	8.07	8.35	7.58	7.66	7.33	7.85	7.19	7.92	7.56	7.97	5.64	6.04	6.26	5.7	5.81	5.67	5.97	5.73	5.27	6.11	5.8	6.3	5.54	5.64	5.49	6.94	7.72	3.91	4.52	5.3	4.75	5.04	5.21	5.68	5.37	6	5.62
HORVU1Hr1G020650	0.08	0.04	0	0.04	0.04	0.04	0.08	0	0	0.05	0	0	0	0	0.05	0	0.09	0	0.14	0.05	0.05	0.15	0	0.09	0	0	0	0	0.08	0.03	0.05	0	0	0.05	0	0	0.1	0	0	0	0.14	0	0	0	0	0	0	0	0
HORVU1Hr1G020660	0	0	0	0	0	0	0	0	0	0	0	0	0	0	0	0	0	0	0	0	0	0	0	0	0	0	0	0	0	0	0	0	0	0	0	0	0	0	0	0	0	0	0	0	0	0	0	0	0
HORVU1Hr1G020710	0	0	0	0	0	0	0	0	0	0	0	0	0	0	0	0	0	0	0	0	0	0	0	0	0	0	0	0	0	0	0	0	0	0	0	0	0	0	0	0	0	0	0	0	0	0	0	0	0
HORVU1Hr1G020720	35.71	35.33	34.33	36.44	54.18	51.96	52.49	51.89	31.45	32.91	32.5	33.1	63.66	63.61	60.25	61.03	61.25	61.45	64.41	61.11	61.51	62.76	66.53	63.32	66.19	65.06	77.2	77.35	81.77	79.83	61.95	59.21	62.45	60.24	38.85	40.62	38.79	35.52	37.42	39.74	42.17	49.15	46.95	51.72	52.24	46.47	44.03	45.03	42.16
HORVU1Hr1G020760	0	0	0	0	0	0	0	0	0	0	0	0	0	0	0	0	0	0	0	0	0	0	0	0	0	0	0	0	0	0	0	0	0	0	0	0	0	0	0	0	0	0	0	0	0	0	0	0	0
HORVU1Hr1G020790	0	0	0	0	0	0	0	0	0	0	0	0	0	0	0	0	0	0	0	0	0	0.14	0	0	0	0	0	0	0	0	0	0	0	0	0	0	0	0	0	0	0	0	0	0	0	0	0	0	0
HORVU1Hr1G020800	6.55	7.28	7.05	6.8	8.15	8.52	8.25	7.7	7.69	7.19	7.65	7.56	12.76	12.82	8.16	9.4	9.48	8.78	6.63	6.6	6.41	6.5	10.51	9.9	10.56	10.48	13.35	12.87	12.48	12.92	10.21	9.83	9.86	10.14	6.99	5.83	6.2	6.55	5.63	5.92	5.71	6.86	7.75	7.53	7.16	5.35	4.76	6.87	5.73
HORVU1Hr1G021070	0	0	0	0	0	0	0	0	0	0	0	0	0	0	0	0	0	0	0	0	0	0	0	0	0	0.02	0	0	0	0	0	0	0.02	0	0	0	0	0	0	0	0	0	0	0	0	0	0	0	0
HORVU1Hr1G021100	0	0	0	0	0	0	0	0.09	0	0	0.09	0	0.1	0	0	0.05	0	0.05	0	0.05	0.04	0	0	0	0	0.05	0.04	0	0	0	0	0	0	0.05	0	0	0	0	0	0	0	0	0	0	0	0	0	0	0
HORVU1Hr1G021120	24.18	26.2	27.49	28.99	37.78	36.17	37.85	36.02	32.75	32.67	36.41	34.81	32.41	29.39	29.9	32.32	33.77	33.03	28.6	31.21	32.18	32.08	15.05	17.04	14.97	19.09	16.86	16.44	15.85	16.97	17.6	17.34	17.79	19.41	11.39	14.62	11.87	10.33	15.55	15.55	13.37	11.03	9.05	9.43	10.36	11.83	12.61	12.61	13.52
HORVU1Hr1G021130	89.54	88.57	88.23	92.01	119.99	114.9	118.85	112.67	99.95	96.84	95.49	94.73	99.7	99.79	90.3	87.31	87.39	87.26	98.68	98.51	99.14	103.49	66.9	65.72	69.34	66.89	74.36	73.35	71.13	70.43	72.57	73.87	70.24	69.81	58.93	53.16	56.62	56.2	49.28	55.89	54.09	49.56	52.57	52.49	52.33	66.72	66.04	61.45	66.92
HORVU1Hr1G021140	12.41	12.61	11.74	11.85	13.74	13.9	14	14.51	3.92	4.18	4.21	3.75	30.33	29.12	24.34	26.31	25.99	25.09	32.92	33.59	34.44	34.41	99.44	97.97	95.83	99.54	109.93	109.22	111.67	108.6	91.82	94.89	92.96	93.97	101.06	107.63	105.8	110.05	115.29	112.24	115.68	95.19	104.98	95.98	104.08	132.3	142.16	136.54	143.33
HORVU1Hr1G021150	16.09	15.74	14.69	14.38	15.18	12.17	13.84	14.76	12.22	10.97	11.38	11.85	12.45	13.32	15.42	16.9	16.67	16.73	18.38	18.37	18.63	18.67	24.36	22.92	22.67	23.44	33.84	32.26	32.68	31.87	32.92	32.98	30.27	32.45	28.93	29.56	29.27	29.11	29.67	28.8	30.72	28.56	28.04	30.83	31.58	42.17	43.26	47.48	38.35
HORVU1Hr1G021160	14.26	14.52	14.54	13.69	12.66	13.42	12.49	13.18	8.97	9.3	8.28	8.21	16.82	17.31	20.59	24.18	23.62	22.41	21.78	22.25	19.55	22.56	22.31	19.37	18.12	18.26	12.84	12.22	13.32	13.25	18.83	17.34	18.19	16.01	20.61	19.73	18.7	18.59	19.03	23.66	20.21	20.31	22.01	19.84	21.29	21.43	19.83	20.55	17.28
HORVU1Hr1G021170	0.53	0.65	0.71	0.84	0.49	0.61	0.48	0.62	0.4	0.52	0.34	0.26	2.14	2.19	1.87	2.12	2.2	2	3.25	2.85	3.56	2.65	5.84	5.9	6.3	6.96	7.01	7.06	6.18	6.1	7.27	6.95	6.76	6.79	9.4	10.1	10.02	10.19	11.38	10.68	9.81	8.24	8.49	11.39	9.27	8.92	11.08	9.46	9.36
HORVU1Hr1G021180	1.12	1.12	0.9	0.89	0.9	0.58	0.81	0.55	0.4	0.28	0.21	0.26	8.84	9.34	4.74	4.7	4.42	4.11	7.55	7.82	7.93	7.7	40.32	38.2	39.11	39.13	52.02	48.64	52.09	50.11	70.58	70.8	70.28	70.29	79.46	84.5	77.78	75.74	87.63	86.59	85.46	61.48	59.99	60.92	58.64	107.72	112.15	106.71	110.24
HORVU1Hr1G021190	27.92	27.76	28.41	29.04	30.98	29.95	29.64	30.2	29.18	29.71	31.03	30.37	32.34	32.27	28.86	26.58	28.96	28.54	30.77	30.38	30.84	30.25	30.32	32.51	30.19	31.33	30.37	28.96	29.65	29.41	29.76	30.37	29.59	30.77	30.92	31.14	31.5	30.32	30.6	31.42	31.19	27.75	30.33	29.65	27.73	35.15	33.28	32.67	30.11
HORVU1Hr1G021230	6.77	6.91	7.13	7.43	6.24	6.76	9.35	10.18	5.98	8.01	6.79	7	8.08	6.43	7.97	7.01	6.26	7.58	5.94	6.81	6.19	5.18	3.93	3.44	4.96	5.99	6.47	7.06	9.68	6.32	5.13	5.89	6.22	5.24	5.38	4.61	6.15	6.04	4.69	3.66	4.37	6.07	6.74	5.14	3.24	3.32	6.18	7.08	6.23
HORVU1Hr1G021250	0	0	0	0.03	0	0	0	0	0	0	0	0	0	0	0	0	0	0	0	0	0	0	0	0	0	0	0	0	0	0	0	0	0	0	0	0	0	0	0	0	0	0	0	0	0	0	0	0	0
HORVU1Hr1G021340	0.68	0.57	0.63	0.48	0.9	0.74	0.97	0.91	0.69	0.48	0.66	0.54	1.14	1.1	0.67	1.01	1.24	1.31	0.99	1.23	1.08	1.22	0.85	0.98	0.99	0.79	1.26	1.34	1.4	1.33	1.2	1.3	1.08	1.15	0.85	0.89	0.66	0.74	0.77	0.74	0.92	1.04	1.11	0.79	0.84	0.97	1	0.95	0.68
HORVU1Hr1G021390	19.94	20.06	20.22	19.83	18.1	18.02	16.8	16.97	17.39	18.13	18.53	16.95	12.49	12.19	10.66	11.29	10.78	11.37	9.62	9.19	8.92	9.59	8.99	8.66	8.23	9.26	11.57	11.17	11.64	11.9	8.65	8.89	8.55	9.16	7.92	7.33	8.01	7.65	8.19	7.58	7.43	8.72	9.08	8.69	8.53	8.9	9.13	9.45	9.17
HORVU1Hr1G021410	0	0	0	0	0	0	0	0	0	0	0	0	0	0	0	0	0	0	0	0	0	0	0	0	0	0	0	0	0	0	0	0	0	0	0	0	0	0	0	0	0	0	0	0	0	0	0	0	0
HORVU1Hr1G021490	0.17	0.13	0.17	0.17	0.24	0.11	0.21	0.19	0.19	0.2	0.22	0.14	0.18	0.24	0.09	0.15	0.14	0.15	0.11	0.12	0.11	0.16	0.25	0.23	0.05	0.14	0.23	0.06	0.23	0.18	0.12	0.14	0.11	0.17	0.11	0.03	0.09	0	0.09	0	0.17	0	0.05	0.16	0.16	0.07	0.07	0.21	0.14
HORVU1Hr1G021530	8.83	8.38	8.58	8.73	10.76	11.05	11.11	10.6	8.58	7.96	7.82	8.25	12.53	13.12	10.93	10.52	11.3	11.03	11.31	12.47	12.17	11.5	13.59	12.93	14.19	13.77	15.06	13.82	14.31	14.74	12.98	12.62	12.84	12.54	14.46	15.19	13.75	15.19	13.23	13.91	14.16	13.35	11.9	13.38	12.62	15.16	13.21	13.14	13.63
HORVU1Hr1G021540	36.96	37.15	35.79	38.48	35.04	37.83	36.5	36.24	36.06	36.32	35.11	36	32.7	33.65	29.02	29.24	29.16	28.89	29.58	29.82	28.54	29.3	28.04	29.32	27.55	29.24	33.65	34.27	33.8	36.53	31.35	30.82	31.53	31.51	28.55	28.82	28.45	27.31	27.49	26.29	26	30.08	29.45	26.44	30.86	31.04	32.83	31.33	31.59
HORVU1Hr1G021550	18.19	18.13	18.36	19.4	20.88	20.81	21.77	19.01	17.3	18.67	17.95	19.69	25.33	25.71	20.69	20.51	19.96	20.33	20.88	19.94	18.82	20.72	28.72	25.86	26.55	26.72	30.17	31.6	31.6	31.65	25.37	23.47	26.19	25.46	32.69	31.77	32.08	32.89	29.53	32.45	32.98	32.18	29.26	29.34	31.84	32.97	29.08	30.76	29.77
HORVU1Hr1G021560	6.73	5.9	5.86	6.14	5.44	6.12	5.85	6.09	4.71	4.86	6.22	4.85	5.26	6.15	4.91	4.98	4.95	5.21	4.54	4.91	4.86	5.1	5.83	5.58	5.16	4.91	7.15	7.22	7.21	6.69	5.63	5.91	5.89	4.98	4.97	5.83	4.8	4.76	4.58	5.62	4.48	5.77	6.12	6.36	5.14	5.73	6.5	6.59	6.53
HORVU1Hr1G021590	0	0	0.03	0	0.01	0	0.01	0.01	0	0.06	0.01	0.01	0	0.01	0	0	0.01	0.01	0.02	0.01	0	0	0.03	0	0	0	0.01	0.03	0.01	0	0.01	0	0.01	0	0	0	0	0	0	0	0	0	0	0	0	0	0	0	0
HORVU1Hr1G021600	19.57	18.53	18.53	18.32	16.53	16.59	14.08	12.13	9.68	12.17	14.35	12.88	10.89	12.4	14.28	19.29	13.34	14.35	11.03	7.01	6.98	8.16	11.75	13.02	10.55	11.12	21.38	19.37	17.12	21.89	9.91	13.38	13.41	12.86	10.85	11.71	11.15	7.38	12.7	9.28	16	13.59	15.44	11.27	18.41	9.8	12.96	11.63	12.9
HORVU1Hr1G021620	4.93	5.1	4.31	4.92	2.67	2.4	1.81	2.42	7.9	7.03	5.94	5.27	2.08	1.66	2.82	2.45	2.83	3.27	2.28	2.23	2.15	3.26	1.05	1.39	0.86	2.02	1.63	0.83	0.95	1.2	1.36	1.31	1.56	1.5	0.37	0.44	0.38	1.06	1.12	0.37	1.23	0.28	0.64	0.47	0.61	1.32	1.81	0.46	0.55
HORVU1Hr1G021630	0.03	0	0	0	0.02	0.02	0	0	0.08	0.11	0.15	0.08	0	0	0	0.03	0.04	0	0.07	0.08	0.04	0.15	0.03	0.07	0.15	0.02	0	0.03	0	0.05	0	0.03	0.05	0	0.05	0.19	0.08	0.16	0.16	0	0	0	0.11	0.07	0.11	0.13	0	0.09	0.06
HORVU1Hr1G021640	0	0	0	0	0.07	0	0.03	0	0	0	0	0	0	0	0	0	0	0	0	0	0	0.04	0.11	0.04	0.11	0.07	0	0.07	0.13	0	0	0.08	0.07	0	0.19	0.18	0.04	0.12	0.12	0.34	0.23	0	0	0	0.42	0.19	0.29	0.09	0.19
HORVU1Hr1G021650	0.04	0	0.04	0	0.05	0.09	0	0	0.09	0.07	0.17	0.09	0.31	0.29	0.04	0.11	0.17	0.03	0.18	0.09	0.09	0.09	0.5	0.61	0.58	0.16	0.17	0.15	0.47	0.04	0.1	0.03	0.09	0.2	0.37	0.38	0.41	0.79	0.54	0.56	0.32	0.52	0.57	0.61	0.68	0.43	0.65	0.73	0.26
HORVU1Hr1G021660	0	0	0	0	0	0	0	0	0	0	0	0	0	0	0	0	0	0	0	0	0	0	0	0	0	0	0	0	0	0	0	0	0	0	0	0	0	0	0	0	0	0	0	0	0	0	0	0	0
HORVU1Hr1G021680	3.68	3.73	3.87	3.76	4.66	4.22	5.31	4.8	1.78	2.02	2.06	1.66	1.78	1.88	3.34	3.38	3.16	2.63	2.14	2.3	2.02	1.79	3.35	2.54	3.14	3.16	2.42	2.69	2.73	2.75	3.85	3.74	3.43	3.5	9.84	10.73	9.74	12.36	9.31	8.83	11.22	11.42	9.14	10.84	9.14	13.24	13.06	12.34	11.97
HORVU1Hr1G021690	81.73	78.42	79.62	79.51	83.35	84.23	85.99	83.14	84.73	83.2	87.28	84.44	95.42	97.77	83.51	81.38	81.25	80.41	82.95	80.75	86.59	82.71	112.67	107.68	108.3	108.02	95.87	94.71	94.71	95.8	104.52	100.75	98.54	99.62	111.93	115.42	115.24	116.61	113.51	119.84	113.04	113.6	117.72	117.91	117.97	116.66	117.06	114.74	122.36
HORVU1Hr1G021700	26.45	24.98	29.86	26.07	28.76	28.77	28.08	29.89	18.18	19.65	17.73	19.37	21.01	21.18	23.18	24.22	25.14	23.28	25.36	25.17	26.01	22.84	16.25	16.88	17.14	19.12	21.22	20.48	20.62	21.39	18.62	13.15	16.22	16.78	14.96	13.52	12.18	16.01	17.37	11.77	14.09	17.32	14.88	12.99	16.97	13.17	11.59	15.98	15.83
HORVU1Hr1G021710	0	0	0	0	0	0	0	0	0	0	0	0	0	0	0	0	0	0	0	0	0	0	0	0	0	0	0	0	0	0	0	0	0	0	0	0	0	0	0	0	0	0	0	0	0	0	0	0	0.09
HORVU1Hr1G021720	690.14	684.27	688.04	696.49	983.41	969.34	978.97	972.33	773.2	765.01	772.89	765.17	708.34	713.46	729.71	740.54	750.74	732.65	793.67	778.92	793.62	788.69	403.22	398.92	411.75	406.11	404.31	409.02	414.79	408.94	389.95	385.83	384.77	386.81	245.75	243.84	241.11	249.59	231.01	247.63	240	243.35	239.71	230.7	235.98	279.62	285.51	284.57	271.02
HORVU1Hr1G021730	0	0	0.04	0.04	0.02	0	0	0	0	0	0	0	0	0	0	0	0	0	0	0	0	0	0	0	0	0	0	0	0	0	0	0	0	0	0.02	0	0	0	0.14	0	0	0	0	0	0	0	0	0	0
HORVU1Hr1G021740	0	0	0	0	0	0	0	0	0	0	0	0	0	0	0	0	0	0	0	0	0	0	0	0	0	0	0	0	0	0	0	0	0	0	0	0	0	0	0	0	0	0	0	0	0	0	0	0	0
HORVU1Hr1G021830	0	0	0	0	0	0	0	0	0	0	0	0	0	0	0	0	0	0	0	0	0	0	0	0	0	0	0	0	0	0	0	0	0	0	0	0	0	0	0	0	0	0	0	0	0	0	0	0	0
ENSRNA049485957	0	0	0	0	0	0	0	0	0	0	0	0	0	0	0	0	0	0	0	0	0	0	0	0	0	0	0	0	0	0	0	0	0	0	0	0	0	0	0	0	0	0	0	0	0	0	0	0	0
HORVU1Hr1G021840	27.7	26.93	28.15	27.54	30.64	30.09	30.37	30.85	32.53	33.18	33.37	33.18	33.51	33.97	29.99	29.99	29.89	30.06	24.59	25.86	25.73	24.4	29.54	29.21	29.39	29.84	28.16	28.57	29.98	28.87	34.84	34.8	34.44	34.22	36.54	36.14	36.2	34.78	34.55	34.88	35.01	32.09	30.34	32.42	31.71	34.42	34.4	32.75	32.7
HORVU1Hr1G021900	16.57	20.28	17.07	19.51	13.99	15.94	13.76	13.99	9.11	9.42	14.02	15.58	11.22	13.31	13.44	12.91	14.77	14.32	10.65	9.39	8.76	7.56	12.89	11.13	11.3	9.21	15.23	13.93	14.32	14.02	7.49	9.17	6.66	6.65	6.39	6.26	9.41	5.41	7.17	6.34	7.14	6.26	8.12	12.02	10.47	12.87	10.46	7.03	6.29
HORVU1Hr1G021920	0	0	0	0	0	0	0	0	0	0	0	0	0	0	0	0	0	0	0	0	0	0	0	0	0	0	0	0	0	0	0	0	0	0	0	0	0	0	0	0	0	0	0	0	0	0	0	0	0
HORVU1Hr1G021930	0.56	0.66	0.95	0.53	0.81	0.72	0.89	0.86	0.73	1.12	1.05	1.24	1.07	1.04	0.72	0.64	0.76	0.66	0.37	0.68	0.72	0.49	0.59	0.43	0.75	0.46	0.85	1.07	0.93	0.73	0.58	0.82	0.59	0.99	0.82	0.82	0.71	0.29	1.2	0.32	0.87	0.91	1.22	0.79	0.62	0.81	0.98	1.13	0.55
HORVU1Hr1G021990	0.08	0.12	0.07	0.07	0.08	0.05	0.09	0.11	0.07	0.11	0.1	0.08	0.14	0.03	0.07	0.03	0.1	0.12	0.11	0.04	0.24	0.15	0.07	0.14	0.08	0.09	0.05	0.11	0.1	0.09	0.17	0.06	0.14	0.11	0.19	0.14	0.21	0.08	0	0.25	0.18	0.11	0.15	0.08	0.16	0.08	0	0.08	0.07
HORVU1Hr1G022000	0	0	0	0.13	0	0	0	0	0.08	0.08	0.08	0	0	0	0.08	0	0	0	0.08	0	0.08	0.08	0.08	0	0.08	0	0	0	0	0	0.08	0	0.08	0.15	0.16	0	0.25	0	0	0	0.25	0	0.23	0.22	0	0	0	0	0.19
HORVU1Hr1G022010	0	0	0	0	0	0	0	0	0	0	0	0	0	0	0	0	0	0	0	0	0	0	0	0	0	0	0	0	0	0	0	0	0	0	0	0	0	0	0	0	0	0	0	0	0	0	0	0	0
HORVU1Hr1G022040	0	0	0	0	0	0	0	0	0	0	0	0	0	0	0	0	0	0	0	0	0	0	0	0	0	0	0	0	0	0	0	0	0	0	0	0	0	0	0	0	0	0	0	0	0	0	0	0	0
HORVU1Hr1G022050	0.36	0.18	0.27	0.39	0.36	0.45	0.28	0.3	0.3	0.43	0.41	0.28	0.38	0.39	0.53	0.26	0.32	0.26	0.45	0.35	0.5	0.47	0.25	0.24	0.13	0.19	0.17	0.2	0.18	0.34	0.24	0.25	0.2	0.17	0.13	0.19	0.16	0.09	0.15	0.29	0.22	0.36	0.07	0.07	0.04	0.19	0.25	0.1	0.23
HORVU1Hr1G022060	7.54	6.96	6.52	6.99	12.26	12.48	12.08	12.04	2.17	2.02	2.23	2.41	6.95	7.53	16	15.43	15.98	16.46	10.93	10.95	11.83	11.09	5.27	5.07	4.34	4.98	5.77	4.92	5.64	6.16	4.4	4.58	4.28	4.41	2.69	2.47	3.04	3.46	3	3.3	2.52	2.12	1.89	2.26	2.37	3.01	3.49	3.29	2.92
HORVU1Hr1G022070	0	0	0	0	0	0	0	0	0	0	0	0	0	0	0	0	0	0	0	0	0	0	0	0	0.05	0	0	0	0	0	0	0	0	0	0	0	0	0	0	0	0	0	0	0	0	0	0	0	0
HORVU1Hr1G022080	0	0	0	0	0	0	0	0	0	0	0	0	0	0	0	0	0	0	0	0	0	0	0	0	0	0	0	0	0	0	0	0	0	0	0	0	0	0	0	0	0	0	0	0	0	0	0	0	0
HORVU1Hr1G022100	10.37	10.67	10.38	11.4	13.52	12.34	13.85	12.24	10	10.89	10.09	9.62	13.09	12.17	10.04	10.25	9.11	9.96	10.96	11.25	10.76	10.06	9.4	7.89	8.92	8.74	10.89	11.54	11.38	11.91	8.88	8.67	8.51	8.66	5.75	5.59	5.1	4.79	5.83	5.62	5.88	6.14	5.22	6.38	4.64	7.64	7.37	7.66	6.91
HORVU1Hr1G022110	2.01	1.84	3.26	2.45	3.97	3.01	3.7	2.32	3.07	3.53	3.25	3.36	2.51	1.91	1.71	2.49	2.02	1.81	1.94	2.35	2.55	2.45	5.31	5.07	7.46	5.87	5.64	4.34	3.63	4.14	2.61	2.57	2.11	3.47	8.86	8.51	7.96	9.05	6.11	12.37	8.56	10.35	9.89	9.88	12.6	6.62	9.01	11.04	7.57
HORVU1Hr1G022130	72.01	71.53	69.82	69.68	64.18	66.58	62.52	64.29	67.85	68.42	67.13	67.96	70.62	69.15	61.97	61.33	60.13	61.96	60.44	62.11	59.75	59.03	65.71	66.71	67.08	67.6	65.97	67.4	64.01	65.13	65.81	64.33	65.01	62.9	66.22	64.85	65.3	62.1	62.88	66.92	60.33	63.81	61.52	65.71	62.4	66.37	67.2	64.55	63
HORVU1Hr1G022150	0	0	0	0	0	0	0	0	0	0	0	0	0	0	0	0	0	0	0	0	0	0	0	0	0	0	0	0	0	0	0	0	0	0	0	0	0	0	0	0	0	0	0	0	0	0	0	0	0
HORVU1Hr1G022170	1.91	3.83	2.65	1.92	3.26	2.09	2.31	1.3	1.69	0.8	2.6	1.85	0.96	1.14	2.62	2.22	1.93	1.34	2.32	2.89	1.64	2.11	0.77	1.23	1.48	1.06	1.57	2.43	2.08	2.68	2.61	0.78	1.35	1.06	2.23	1.6	2	0.98	0.5	0.98	0.48	1.8	1.77	2.16	0.85	1.13	1.15	1.1	1.84
HORVU1Hr1G022180	1.41	0	1.41	0	0	0	0	1.88	0	0	0	3.82	3.97	2.39	0	0	0	2.2	1.92	1.92	1.85	1.85	1.9	0	5.68	0	1.75	1.79	0	3.44	1.95	1.96	1.89	3.76	2.26	0	0	0	0	6.7	6.69	0	10.74	0	0	0	4.29	5.27	0
HORVU1Hr1G022190	16.47	18.44	19.31	19.88	14.4	14.25	12.92	15.65	13.61	14.43	11.62	12.63	10.66	10.47	11.93	12.25	12.24	10.56	9.75	9.65	9.45	10.57	10.66	11.53	10.34	10.77	14.15	12.36	12.79	13.4	9.5	9.49	10.17	11.46	10.27	8.66	8.21	8.38	6.33	11.26	7.89	7.99	9.21	10.15	8.6	9.97	9.35	11.28	11.51
HORVU1Hr1G022250	92.65	98.66	88.72	106.72	109.34	103.81	103.17	105.46	85.33	83.65	83.97	80.34	106.49	105.48	113.06	106.82	99.39	109.85	116.27	124.26	125.95	115.41	114.25	113.53	104.42	109.32	111.74	104.91	109.04	110.95	103.46	112.37	100.26	109.55	102.06	100.63	109.74	94.14	94.86	99.99	105	104.96	99.68	96.6	106.36	103.33	101.41	101.73	101.38
HORVU1Hr1G022270	60.4	54.63	62.74	63.33	71.45	74.16	64.65	69.71	58.62	55.71	56.8	53.83	70.01	69.19	73.1	70.24	68.81	74.97	81.43	81.52	80.74	79.81	75.34	70.75	72.67	76.09	66.73	68.18	67.46	70.83	75.59	74.74	72.47	74.42	63.2	59.55	65.41	62.1	65.5	65.11	61.14	68.58	74.13	70.39	60.1	67.99	74.83	66.13	77.62
HORVU1Hr1G022290	1.92	1.9	1.79	2.41	2.61	1.98	2.17	2.38	1.84	1.68	2.34	1.66	1.16	1.41	1.27	1.24	1.5	1.59	1.33	1.36	1.62	0.96	0.81	1.12	1.08	0.92	1.15	1.22	1.3	1.27	0.77	0.99	0.72	1.22	0.73	0.67	0.73	0.83	0.75	1.13	0.74	0.55	0.34	0.65	1	0.69	1.1	0.74	0.59
HORVU1Hr1G022310	2.1	1.89	2.09	1.94	2.12	1.96	2.37	2.05	1.79	1.79	1.78	2.37	3.17	2.12	3.21	3.38	2.93	3.07	2.07	2.41	2.5	1.93	2.16	1.76	2.1	1.85	1.49	2.08	2.09	2.06	1.83	1.49	1.59	1.87	1.02	1.38	1.57	1.42	1.17	0.64	1.68	1.86	2.24	1.58	1.16	1.7	1.49	1.51	0.68
HORVU1Hr1G022370	45.91	45.6	47.1	45.04	45.56	45.39	47.58	45.22	45.67	43.94	46.25	45.12	62.47	63.52	51.44	51.46	50.28	50.99	54.35	55.25	56.55	53.55	69.05	71.66	72.18	70.53	61.47	64.01	62.07	62.48	63.14	62.14	64.05	62.11	78.36	76.39	79.05	75.23	74.93	75.04	75.56	70.94	68.19	69.14	72.64	75.01	73.36	72.61	75.17
HORVU1Hr1G022380	0.33	0.38	0.29	0.77	0.58	0.69	1.11	0.59	0.38	1.12	0.59	0.77	0.62	0.61	0.55	0.69	0.26	0.34	0.34	1.27	0.67	0.39	0.09	0.05	0.12	0.17	0.05	0.39	0.17	0.18	0.02	0.05	0.07	0.1	0.1	0.08	0.26	0	0	0.21	0.21	0	0.09	0.06	0	0.73	0	0	0
HORVU1Hr1G022390	3.23	2.52	1.93	2.89	1.88	1.59	2.1	1.41	1.06	1.17	1.77	1.04	1.38	1.62	1.55	1.99	1.77	1.26	1.43	1.61	1.7	1.81	0.72	0.73	0.84	0.43	0.4	0.58	0.88	0.51	0.32	0.44	0.44	0.23	0.24	0.5	0.61	0.12	0.44	0.12	0.61	0.22	0.39	0.41	0	0.1	0.1	0.49	0.35
HORVU1Hr1G022400	18.53	21.86	20.06	20.77	14.87	15	14.07	13.58	12.53	12.05	12.93	11.58	10.42	8.28	12.13	15.63	12.89	14.51	11.97	13.48	13.21	12.07	4.05	4.26	3.75	4.35	4.34	4.27	4.39	3.62	3.24	3.64	4.2	3.13	1.64	1.03	2.73	2.01	1.31	2.34	0.54	2.83	1.46	2.37	1.99	1.67	1.32	1.54	0.65
HORVU1Hr1G022410	8.45	9.11	10.12	8.21	9.34	10.27	9.45	10.64	9.64	10.14	8.46	9.29	10.61	10.84	8.61	9.55	7.83	8.12	8.68	9.9	9.74	10.08	5.65	6.27	6.74	5.78	8.07	7.25	9.12	8.52	6.37	6.85	7.07	5.81	4.87	4.21	4.72	4.85	4.83	5.66	3.73	2.8	4.36	5.48	3.97	5.11	7.45	6.38	5.57
HORVU1Hr1G022420	37.07	35.66	36.42	37.96	44.31	43.04	44.98	45.63	39.17	39.21	40.16	39.7	45.68	44.72	39.61	38.43	37.77	39.7	40.76	38.35	38.28	36.07	34.88	37.6	35.92	34.53	37.28	35.37	39.63	37.58	33.71	33.07	33.49	35.12	35.71	33.69	36.04	36.61	33.13	36.82	37.18	30.53	30.35	28.91	30.39	32.34	32.66	35.05	34.78
HORVU1Hr1G022430	15.54	16.39	16.41	17.92	28.72	27.97	29.97	28.21	11.16	11.32	11.61	10.58	36.94	37.21	44.92	45.78	43.24	45.38	39.92	39.8	38.83	39.69	37.73	38.96	39.35	37.32	47.81	49.99	48.38	48.52	44.75	44.26	45.25	43.89	37.81	36.49	35.88	33.79	36.43	36.89	37.63	43.18	41.4	41.94	39.68	44.14	41.87	45.34	44.38
HORVU1Hr1G022500	17.18	15.93	14.41	16.06	12.13	15.99	13.24	16.57	12.8	11.93	12.09	12.71	2.34	2.36	4.52	4.58	5.01	4.38	4.8	5.33	3.38	4.54	2.01	1.82	2.21	1.72	1.05	1.13	1.52	1.16	2.1	1.45	1.52	2.13	0.48	0.07	0.29	0.43	0.22	0	0.42	0.58	0.98	1.32	1.14	0.85	0.52	0.17	0
HORVU1Hr1G022510	0	0	0	0	0	0	0	0	0	0	0	0	0	0	0	0	0	0	0	0	0	0	0	0	0	0	0	0	0	0	0	0	0	0	0	0	0	0	0	0	0	0	0	0	0	0	0	0	0
HORVU1Hr1G022530	1.2	0.92	0.89	1.46	1.18	1.17	1.11	1.03	1.72	1.62	1.29	1.92	0.98	0.82	0.67	0.82	0.99	1.2	0.59	1.04	0.5	0.56	0.64	0.31	0.28	0.46	0.71	0.96	0.78	0.84	0.89	0.7	0.76	0.6	0.65	0.6	0.37	0.59	0.74	0.63	0.5	0.69	0.66	1.15	0.87	0.65	0.92	0.45	0.75
HORVU1Hr1G022540	0	0	0	0	0	0.02	0	0	0	0	0	0	0	0	0	0	0	0	0	0	0	0	0	0	0	0	0	0	0	0	0	0	0	0	0	0	0	0	0	0	0	0	0	0	0	0	0	0	0
HORVU1Hr1G022550	35.63	33.82	33.39	37.68	34.48	36.94	31.14	34.28	38.73	36.7	41.73	38.01	31.08	35.68	28.86	29.52	27.62	29.79	29.5	29.84	29.37	28.71	33.49	31.47	32.05	32.82	36.54	33.44	35.13	36.56	28.68	29.5	28.55	29.46	23.34	24.29	23.11	25.81	27.19	25.14	22.37	30.56	26.13	28.67	28.26	26.1	30.18	25.73	26.32
HORVU1Hr1G022570	393.04	394.37	389.14	398.15	520.61	519.48	519.98	511.21	418.28	430.37	420.7	417.32	399.13	403.2	418.22	412.46	413.32	410.97	401.82	403.69	405.2	402.09	229.86	227.27	224.84	227.38	251.08	256.88	251.24	252.46	231.11	229.22	227.96	221.19	147.13	154.44	151.23	148.78	152.06	156.69	152.02	143.06	147.81	143.04	143.42	163.95	163.43	170.8	165.24
HORVU1Hr1G022620	32.14	34.57	31.9	35.86	15.53	24.65	30.41	19.62	29.07	23.08	25.78	27.86	21.2	26.5	26.21	27.08	28.13	32.29	18.17	20.46	25.71	19.44	22.89	18.2	21.37	17.91	33.59	31.47	22.84	34.61	20.91	15.42	24.31	22.29	17.97	25.23	20.6	13.16	36.94	10.46	20.31	43.81	20.76	22.72	33.1	30.77	19.12	14.16	22.89
HORVU1Hr1G022630	0	0	0	0	0	0	0	0	0	0	0	0	0	0	0	0	0	0	0	0	0	0	0	0	0	0	0	0	0	0	0	0	0	0	0	0	0	0	0	0	0	0	0	0	0	0	0	0	0
HORVU1Hr1G022660	118.69	123.63	111.31	113.13	87.56	92.04	89.78	94.24	139.83	139.46	146.68	145.93	46.8	47.79	74.21	72.52	73.21	69.45	50.38	57.13	56.49	56.76	45.8	45.48	39.51	43.46	35.66	36.48	35.31	38.62	46.41	45.92	49.08	49.13	34.36	35.03	33.87	36.56	37.9	40.55	42.29	40.91	46.77	45.46	47.4	41.32	42.02	45.38	41.18
HORVU1Hr1G022700	74.35	75.58	72.55	73.42	83.16	82.38	83.72	83.73	76.79	73.42	70.93	74.12	106.25	100.93	76.03	77.39	74.26	80.07	85.03	83.17	87.51	85.15	120.24	129.6	124.6	128.27	119.95	124.51	116.52	122.64	95.58	102.54	97.71	100.22	112.84	114.62	110.77	117.69	111.66	123.11	115.98	117.85	124.39	110.29	113.95	104.77	101.42	112.67	103.36
HORVU1Hr1G022710	5.69	4.84	5.06	5.48	4.58	4.82	4.89	4.76	6.52	6.24	5.04	6.49	9.1	9.03	6.61	6.34	6.7	6.97	6.15	6.45	5.91	6.56	11.24	11.43	10.66	10.79	9.99	9.6	9.13	8.62	13.12	12.59	12.48	12.45	14.63	15.16	15.91	12.86	14.4	13.69	14.11	15.19	12.06	13.96	13.93	13.98	14.83	12.61	15.34
HORVU1Hr1G022720	7.45	6.69	7.19	7.78	9.59	10.74	10.38	11.34	6.36	6.54	6.93	7.01	10.76	10.37	9.68	9.34	9.2	9.23	10.45	10.67	9.83	10.71	7.34	7.59	7.18	7.2	8.57	7.74	7.67	8.77	6.67	6.42	6.56	6.23	5.94	5.01	4.98	6.06	6.38	5.95	5.13	5.95	5.74	6.32	6.52	5.16	6.78	4.8	6.86
HORVU1Hr1G022750	96.93	95.97	100.08	96.64	112.19	110.73	108.45	107.18	85.47	85.05	87.87	87.49	120.65	117.01	105.95	99.37	103.9	100.35	106.78	106.77	105.5	107.19	118.31	121.02	119.93	119.47	136.72	134.55	131.27	131.41	116.85	115.94	117.02	112.98	135.27	129.56	130.07	119.29	122.37	126.13	125.62	131.17	120.84	122.96	125.84	137.83	130.68	135.66	134.56
HORVU1Hr1G022780	1.95	1.39	1.3	1.2	2.39	2.35	2.72	2.71	0.91	0.9	0.72	1.38	2.27	2.72	3.06	2.58	2.08	2.78	4.71	2.15	4.14	4.61	3.61	2.46	4.52	5.98	4.18	3.31	3.35	3.3	4.62	3.55	4.7	4.9	3.47	2.95	2.84	2.36	3.24	2.78	0.94	3.71	2.78	2.75	2.47	3.76	7.07	5.1	6.38
HORVU1Hr1G022790	7.21	6.55	7.31	6.26	9.63	9.46	9.36	9.7	7.69	6.98	6.72	7.6	16.64	16.66	12.15	11.28	11.27	11.59	12.44	13.38	11.55	12.45	20.33	19.48	19.3	20.88	19.02	19.36	19.05	20.45	19.25	19.97	19.94	19.22	22.81	24.2	22.3	23.16	22.15	21.8	23.12	20.43	21.11	22.26	21.6	26.45	25.83	25.15	26.84
ENSRNA049447447	0	0	0	0	0	0	0	0	0	0	0	0	0	0	0	0	0	0	0	0	0	0	0	0	0	0	0	0	0	0	0	0	0	0	0	0	0	0	0	0	0	0	0	0	0	0	0	0	0
HORVU1Hr1G022800	2.8	2.93	3.04	3.02	2.98	2.61	2.33	2.78	3.07	2.61	2.76	3.28	2	2.1	2.19	2.06	2.43	2.61	2.47	1.83	2.35	1.83	2.28	2.56	2.82	2.7	2.6	1.94	2.08	1.85	2.23	2.3	2.53	2.34	3.44	2.44	2.98	2.74	2.74	3.28	2.62	2.73	2.87	2.79	2.7	3.83	3.91	3.12	3.33
HORVU1Hr1G022810	247.93	242.69	248.91	245.39	319.51	319.23	317.8	314.48	220.65	219.28	220.11	220.29	398.86	391.82	310.7	316.71	316.82	307.78	350.63	340.4	339.21	342.71	262.27	253.26	260.46	262.75	266.07	267.99	266.02	268.29	213.77	214.26	214.98	215.29	185.99	189.93	187.05	185.92	180.38	179.41	178.59	169.99	172.82	165.23	165.2	201.39	200.45	196.25	193.75
HORVU1Hr1G022830	0.23	0	0.45	0	0.27	0	0	0	0	0	0	0.28	0.29	0.3	0	0	0.59	0	0	0	0	0.28	0	0	0	0.27	0	0.52	0.25	0.51	0	0.28	0	0	0	0	0	0	0	0	0	0	0	0	0	0	0	0	0
HORVU1Hr1G022840	592.89	599.57	594.76	599.64	408.9	407.04	414.98	414.18	875.94	881.14	887.37	877.95	139.8	139.58	165.04	166.88	163.86	166.42	138.76	142.11	143.63	135.84	85.73	83.64	81.44	81.44	87.88	94.92	93.72	91.76	95.7	97.29	96.04	93.55	54.22	54.29	51.75	59.38	57.32	57.8	54.08	53.88	53.53	53.5	50.39	52.17	53.39	51.23	53.88
HORVU1Hr1G022870	0.19	0.04	0.11	0.16	0.08	0.21	0.2	0.15	0.13	0.14	0.04	0	0	0.06	0.09	0.06	0.09	0.05	0.09	0.18	0	0	0.13	0.22	0.04	0.09	0.13	0.21	0.04	0.16	0.07	0.03	0	0.14	0.05	0.08	0.05	0	0.2	0.14	0	0	0.13	0.12	0	0	0.12	0	0
HORVU1Hr1G022880	0	0	0	0	0	0	0	0	0	0	0	0	0	0	0	0	0	0	0	0	0	0	0	0	0	0	0	0	0	0	0	0	0	0	0	0	0	0	0	0	0	0	0	0	0	0	0	0	0
HORVU1Hr1G022900	0.01	0.01	0.03	0.02	0.03	0	0.03	0.01	0.04	0.03	0	0.02	0.03	0.03	0	0.03	0	0	0.02	0.02	0.02	0.05	0.05	0	0.03	0	0	0.03	0.06	0	0	0.02	0	0	0.02	0	0	0	0	0	0	0	0	0	0	0.04	0	0	0
HORVU1Hr1G022990	60.95	61.63	62.08	64.14	73.64	78.02	72.37	74.21	58.86	57.62	56.22	57.84	59.62	63.93	59.1	56.38	58.26	57.31	74.81	76.98	72.45	76.22	45.05	48.74	40.94	50.88	46.59	44.77	43.12	43.5	44.87	42.19	41.88	44.49	48.61	50.31	50.13	47.82	50.62	44.53	45.92	43.51	39.52	49.76	40.83	43.83	40.95	44.42	51.03
HORVU1Hr1G023010	0.14	0.07	0.1	0.07	0.12	0.08	0	0.08	0	0.04	0	0.04	0.25	0.17	0.3	0.35	0.21	0.56	0.44	0.2	0.23	0.51	0.4	0.32	0.2	0.12	0.3	0.3	0.44	0.55	0.2	0.37	0.28	0.24	0.37	0.2	0.21	0	0	0.25	0.25	0.23	0.24	0.23	0.34	0.41	0.53	0.3	0.1
HORVU1Hr1G023030	5.04	5.62	5.5	5.49	8.23	7.18	8.87	7.97	6.43	6.8	6.21	6.3	10.31	9.26	7.18	7.81	7.45	6.69	7.6	6.87	7.99	6.89	8.09	7.61	7.51	7.56	9.05	9.24	9.23	8.53	6.97	7.58	7.32	7.04	6.73	6.26	5.9	6.89	6.2	5.28	7.27	6.13	7.62	5.85	5.7	7.09	8.28	6.81	8.17
HORVU1Hr1G023060	29.76	29.14	29.07	28.49	34.37	34.68	35.45	35.64	32.21	33.06	32.76	31.07	42.69	42.44	39.98	40.29	40.79	39.64	41.33	39.02	39.22	39.4	31.16	31.45	32.27	32.1	30.31	29.02	28.95	30.45	30.27	30.7	30.67	30.66	28.9	28.33	27.89	30.17	26.61	27.46	29.68	25.8	24.56	26.52	26.17	31.61	31.12	27.88	29.39
HORVU1Hr1G023220	108.91	105.36	111.15	111.52	100.74	99.07	99.14	102.85	118.38	122.67	124.38	121.94	104.12	102.93	84.28	81.47	86.61	81.18	65.94	66.56	62.31	64.75	43.78	42.28	44.2	43.69	46.67	42.75	44.82	44.65	41.91	43.44	43.1	43.6	25.98	26.7	26.45	24.73	23.18	26.4	29.28	25.59	27.17	26.89	26.54	40.08	35.72	40.05	36.69
HORVU1Hr1G023250	0	0	0	0	0	0	0	0	0	0	0	0	0	0	0	0	0	0	0	0	0	0	0	0	0	0	0	0	0	0	0	0	0	0	0	0	0	0	0	0	0	0	0	0	0	0	0	0	0
HORVU1Hr1G023260	100.37	96.3	93.13	100.6	128.83	126.61	131.38	130.46	102.47	104.9	106.48	100.2	224.88	221.44	188.59	189.59	180.19	193.06	207	205.49	205.04	206.59	285.59	283.36	286.04	285.88	273.57	269.37	281.65	272.82	267.11	262.8	264.65	260.28	224.64	236.4	239.5	236.98	228.55	242.72	237.92	239.5	233.24	227.44	229.66	259.78	265.37	250.61	261.83
HORVU1Hr1G023270	3.88	2.9	4.68	4.21	3.16	2.05	2.27	2.02	4.76	4.4	7.14	5.21	2.31	2.6	1.99	2.18	1.76	2.12	1.59	1.85	1.55	1.5	1.57	1.55	1.62	1.68	3.82	3.03	3.09	3.37	1.26	2.04	1.33	1.6	1.2	1.23	1.31	1.5	1.33	1.12	1.8	1.1	1.5	1.27	1.89	1.97	1.95	1.09	1.83
HORVU1Hr1G023280	0	0	0	0	0	0	0	0	0	0	0	0	0	0	0	0	0	0	0	0	0	0	0	0	0	0	0	0	0	0	0	0	0	0	0	0	0	0	0	0	0	0	0	0	0	0	0	0	0
HORVU1Hr1G023320	15.33	15.56	14.24	14.84	16.79	18.72	17.94	17.1	17.83	18.36	17.93	18.48	16.26	15.9	14.39	13.8	14.17	14.02	12.96	12.4	12.39	12.26	13.5	13.94	13.31	14.26	16.52	17.44	17.1	16.49	16.04	13.84	15.01	16.23	14.2	14.68	14.17	15.02	18.39	12.64	15.5	15.04	14.69	13.6	11.55	16.41	14.91	16.44	18.72
HORVU1Hr1G023330	0	0.03	0.03	0.03	0.07	0.11	0.1	0.07	0.04	0.23	0.07	0.04	1.2	1.36	0.51	0.6	0.46	0.47	0.94	0.82	1.17	0.54	2.35	2.61	2.88	3.15	3.06	2.91	2.38	3.43	2.92	3.88	2.67	3.2	3.54	3.52	3.61	3.72	4.17	2.84	3.91	2.74	2.15	3.6	2.39	3.01	4.04	3.68	3.62
HORVU1Hr1G023350	1.83	1.98	2.1	1.65	1.73	1.83	1.7	2.14	1.71	1.57	1.5	2.09	1.6	1.58	1.37	1.18	1.35	1.38	1.31	1.24	1.3	1.5	1.6	1.6	1.13	1.51	2.15	1.56	1.79	1.77	1.43	1.89	1.57	1.52	1.22	1.6	1.19	0.76	1.59	1.15	1.32	1.7	1.4	1.01	1.66	1.83	1.59	1.79	2.48
HORVU1Hr1G023460	0	0.07	0.01	0.13	0.06	0.06	0.01	0.06	0.01	0.17	0.19	0.16	0.07	0.08	0.14	0.21	0.18	0.14	0.12	0.07	0	0.14	0.04	0.07	0.01	0.01	0.13	0.13	0.07	0.12	0	0.13	0.15	0.12	0.03	0	0.01	0	0	0	0.2	0	0	0.09	0.12	0	0.17	0.37	0
HORVU1Hr1G023500	69.05	68.88	70.41	70.74	85.97	85.72	86.81	84.62	67.79	70.53	70.31	69.77	97.91	99.2	85.1	85.06	82.59	82.92	87.77	88.81	88.57	93.44	72.32	73.41	72.31	73.48	81.6	76.89	75.99	79.04	62.44	62.49	64.95	61.06	56.5	53.32	54.68	55.27	52.64	55.7	55.69	49.64	51.35	50.06	47.37	57.63	56.95	60.3	55.5
HORVU1Hr1G023510	34.15	34.97	33.37	36.1	44.65	45.79	47.07	46.02	22.52	21.76	21.75	21.6	74.18	73.6	74.94	74.25	74.43	75.25	67.96	68.2	68.71	68.25	67.26	68.77	66.8	68.94	70.46	68.94	70.31	69.06	65.35	63.5	63.74	62.03	58.7	56.72	57.4	55.01	56.76	58.97	60.05	54.62	54.54	57.77	55.52	57.62	55.3	55.55	58.88
HORVU1Hr1G023520	8.65	12.45	7.8	7.45	9.74	10.83	11.74	10.11	7.34	6.2	5.51	4.94	12.04	11.15	14.08	9.13	10.43	9.25	12.37	11.39	15.32	12.19	8.73	9.52	10.17	10.26	16.5	15.4	13.99	16.04	9.86	9.38	17.52	9.42	7.66	5.96	8.22	15.25	5.67	6.54	5.61	8.18	6.48	6.31	6.1	6.45	7.25	5.96	6.14
HORVU1Hr1G023620	0.12	0	0.09	0.11	0.05	0.05	0.14	0.06	0.07	0	0.11	0.28	0.03	0.11	0.14	0.1	0.22	0.08	0.19	0	0.09	0.14	0.03	0	0.09	0.38	0	0.09	0	0	0.11	0	0.09	0	0	0	0	0	0	0	0	0.14	0	0	0.26	0	0	0	0.12
HORVU1Hr1G023630	76.85	73.53	75.37	75.31	100.35	99.18	101.9	99.85	71.62	69.94	69.73	70.33	103.14	104.55	93.18	92.88	95.04	94.22	110.98	108.06	109.46	110.35	107.17	110.76	113.23	110.56	115.3	114.63	114.54	113.65	109.48	109.64	107.92	110.1	104.15	97.73	101.52	97.49	94.32	100.39	98.18	105.09	106.08	107.55	105.86	105.11	100.41	101.42	101.41
ENSRNA049486852	1.09	0.68	0.72	0.63	1.75	1.33	1.26	1.87	0.7	0.4	0.22	0.22	0.67	1.18	1.65	1.52	0.97	0.4	0.69	0.53	1.45	0.56	1.7	1.67	2.91	2.63	7.67	7.69	10.07	6.78	1.14	1.25	1.58	0.88	8.92	7.85	5.96	10.37	8.17	9.2	8.25	11.87	15.31	11.86	8.85	7.53	6.48	6.61	7.44
ENSRNA049486867	0	0	0	0	0	0	0	0	0	0	0	0	0	0	0	0	0	0	0	0	0	0	0	0	0	0	0	0	0	0	0	0	0	0	0	0	0	0	0	0	0	0	0	0	0	0	0	0	0
ENSRNA049486859	2.26	2.62	2.05	3.24	10.54	9.07	11.47	9.92	0.41	0.42	0.54	0.55	0.57	1.17	2.17	1.28	1.52	1.55	3.05	1.81	2.67	2.67	2.71	3.04	3.91	2.89	53.85	52.76	58.87	50.6	3.62	1.97	2.84	2.02	28.29	26.08	26.58	24.99	24.77	22.73	24.14	18.49	17.47	19.4	19.34	8.79	8.56	8.51	6.44
ENSRNA049486862	0	0	0	0	0	0	0	0	0	0	0	0	0	0	0	0	0	0	0	0	0	0	0	0	0	0	0	0	0	0	0	0	0	0	0	0	0	0	0	0	0	0	0	0	0	0	0	0	0
ENSRNA049486870	0	0	0	0	0	0	0	0	0	0	0	0	0	0	0	0	0	0	0	0	0	0	0	0	0	0	0	0	0	0	0	0	0	0	0	0	0	0	0	0	0	0	0	0	0	0	0	0	0
ENSRNA049486863	2.84	2.74	1.52	2.5	6.86	8.71	8.51	8.87	3.01	2.58	1.27	3.31	0.19	0.57	3.31	2.12	2.62	3.53	1.4	1.87	0.98	1.98	0	0.65	0.27	0.39	11.36	11.44	10.06	14.21	0.59	0.33	0.37	0.84	2.15	3.7	2.72	5.88	2.53	4.25	3.81	0.52	2.47	1.6	1.34	1.13	1.3	0.55	0
HORVU1Hr1G023650	0.92	0.62	0.44	0.29	0.83	0.62	1.74	1	0.32	0.33	0.19	0.93	0.38	0.19	0.37	0.18	0	0	0.57	0.15	0.36	0.36	0.35	0.36	1.08	1.11	3.51	2.32	1.92	3.61	0.37	0.76	0.36	0.35	0.13	0.9	0.58	0	0.58	0.55	1.16	2.68	1.01	3.17	1.02	1.77	1.39	0.79	2.19
ENSRNA049486864	0	0	0	0	0	0	0	0	0	0	0	0	0	0	0	0	0	0	0	0	0	0	0	0	0	0.17	0	0	0	0	0	0	0	0	0	0	0	0	0	0	0	0	0	0	0	0	0	0	0
ENSRNA049486857	0.22	0	0.13	0.11	0.11	0	0.1	0	0	0	0	0	0	0	0	0	0	0.14	0	0	0	0	0	0	0	0.11	0	0	0.1	0.21	0	0	0	0	0.12	0.11	0.41	0	0	0	0	0.37	0.35	0	0.33	0.28	0	0	0.3
HORVU1Hr1G023660	398.47	410.18	400.43	395.92	470.57	475.59	473.16	482.14	372.6	370.91	373.7	382.32	374.52	372.25	413.52	424.25	416.56	421.97	388.58	389.26	394.94	390.12	248.57	256.87	244.39	240.78	251.25	251.26	249.47	254	220.19	215.25	219.69	206.77	126.67	127.87	133.18	139.68	129.1	123.72	147.82	148.18	140.47	143.19	130.76	160.67	161.51	158.16	159.91
HORVU1Hr1G023670	25.99	25.62	25.22	25.26	27.55	26.58	26.93	28.8	23.8	25.24	23.51	24.7	27.53	28.58	27.46	26.77	27.3	27.18	27.56	28.86	29.14	30.6	25.09	25.68	25.23	25.28	25.79	26.56	25.06	27.3	29.4	29.48	28.93	28.54	29.73	31.02	30.32	30.92	30.89	32.64	31.61	25.64	28.95	28.38	29.02	31.84	32.19	34.32	32.56
HORVU1Hr1G023690	20.43	20.56	19.54	20.82	19.08	17.33	16.75	17.98	28.8	29.17	28.66	29.52	15.11	14.16	10.93	10.91	10.69	10.83	8.39	9.62	8.21	8.42	10.87	12.25	10.88	12.57	9.15	9.69	10.1	9.99	11.79	12.21	11.87	12.04	11.03	10.19	10.58	10.01	9.89	11.03	10.33	9.93	8.9	9.87	10.42	11.52	11.24	9.05	11.25
ENSRNA049486866	0	0	0	0	0	0	0	0	0	0	0	0	0	0	0	0	0	0	0	0	0	0	0	0	0	0	0	0	0	0	0	0	0	0	0	0	0	0	0	0	0	0	0	0	0	0	0	0	0
HORVU1Hr1G023710	0.11	0.1	0.09	0.09	0.05	0.07	0.09	0.1	0.11	0.11	0.04	0.07	0.09	0.06	0.04	0.1	0.1	0.11	0.06	0.06	0.06	0.06	0.05	0.05	0.05	0.07	0.12	0.08	0.14	0.05	0.06	0.07	0.02	0.05	0.16	0.11	0.11	0.16	0.11	0.16	0.13	0.09	0.16	0.12	0.04	0.05	0.06	0.09	0.13
HORVU1Hr1G023720	0	0	0	0	0	0	0	0	0	0	0	0	0	0	0	0	0	0	0	0	0	0	0	0	0	0	0	0	0	0	0	0	0	0	0	0	0	0	0	0	0	0	0	0	0	0	0	0	0
HORVU1Hr1G023750	0.2	0.1	0.16	0.12	0.17	0.14	0.04	0.04	0.19	0.41	0.14	0.18	0.2	0.29	0.27	0.16	0.32	0.29	0.28	0.04	0.37	0.23	0.04	0.15	0.06	0.09	0.15	0.44	0.42	0.21	0.4	0.34	0.12	0.19	0.04	0.04	0.13	0	0.25	0.23	0.24	0.22	0	0.2	0.21	0.06	0.1	0	0
ENSRNA049449159	0	0	0	0	0	0	0	0	0	0	0	0	0	0	0	0	0	0	0	0	0	0	0	0	0	0	0	0	0	0	0	0	0	0	0	0	0	0	0	0	0	0	0	0	0	0	0	0	0
HORVU1Hr1G023830	0	0	0	0	0	0	0	0	0	0	0	0	0	0	0	0	0	0	0	0	0	0	0	0	0	0	0	0	0	0	0	0	0	0	0	0	0	0	0	0	0	0	0	0	0	0	0	0	0
HORVU1Hr1G023840	0	0	0	0	0	0	0	0	0	0	0	0	0	0	0	0	0	0	0	0	0	0	0	0	0	0	0	0	0	0	0	0	0	0	0	0	0	0	0	0	0	0	0	0	0	0	0	0	0
HORVU1Hr1G023960	0.84	0.86	1.56	1.14	0.31	0.6	0.9	0.46	0	0.65	0.21	0.67	0.6	0.31	1.68	1.58	1.49	0.59	0.53	0.88	0.48	0.79	1.58	0.61	1.17	0.83	1.53	0.67	0.36	0.7	1.21	0.58	0.2	0.62	1.73	0.88	0.59	1.5	1.03	1.19	1.19	0	0.98	0.86	1.62	0	2.44	1.6	0.9
HORVU1Hr1G024000	2.48	3.31	2.51	2.94	1.91	1.91	1.07	1.01	0.88	1.36	2.12	1.58	0.92	1	0.82	1.33	2.06	1.8	0.83	1.68	0.82	0.41	1.36	1.26	1.14	1.22	1.14	1.96	1.68	1.42	0.99	0.49	1.12	0.96	1.21	0.76	1.2	0.91	0.69	1.09	1.23	1.04	1.11	0.42	1.67	2.04	1.52	0.37	1.61
HORVU1Hr1G024040	0	0	0	0	0	0	0	0	0	0	0	0	0	0	0	0	0	0	0	0	0	0	0	0	0	0	0	0	0	0	0	0	0	0	0	0	0	0	0	0	0	0	0	0	0	0	0	0	0
HORVU1Hr1G024050	0	0	0	0	0	0	0	0	0	0	0	0	0	0	0	0	0	0	0	0	0	0	0	0	0	0	0	0	0	0	0	0	0	0	0	0	0	0	0	0	0	0	0	0	0	0	0	0	0
HORVU1Hr1G024060	3.42	3.58	3.84	4.21	5.44	4.58	5.02	5.08	3.59	4.39	3.45	3.76	4.37	3.79	4.24	4.01	4.97	4.63	2.69	2.13	2.24	2.65	1.54	1.7	1.45	1.52	3.12	2.6	2.51	2.61	1.72	1.69	1.92	1.88	1.47	1.74	1.23	1.03	1.39	1.06	1.22	1.17	1.73	0.9	1.91	0.99	1.18	0.87	1.24
HORVU1Hr1G024070	4.28	3.43	4.28	3.51	3.3	3.42	3.98	3.56	3.57	3.19	2.78	2.76	2.59	3.1	2.36	1.96	2.63	2.22	3.32	3.13	2.25	2.33	2.51	2.4	2.26	2.1	1.98	2.8	1.99	2.51	2.55	1.75	2.44	2.19	2.92	2.9	3.3	3.2	2.35	2.45	2.26	3.1	3.7	4.15	3.49	2.82	2.82	2.92	2.83
HORVU1Hr1G024140	11.03	11.08	9.92	10.09	10.14	10.48	11	10.42	7.91	8.1	8.01	7.91	13.93	13.9	12.95	14.64	16.04	13.28	12.14	12.15	12.28	13.56	11.81	14.86	10.94	11.36	15.32	15.29	14.38	17.14	12.1	15.25	10.55	11.14	16.55	15.25	15.68	16.37	14.34	13.32	18.63	10	12.02	18.42	10.65	19.53	14.26	12.5	13.4
HORVU1Hr1G024150	0	0	0	0	0	0.04	0	0.03	0	0	0	0	0	0	0	0	0	0	0	0	0	0.06	0	0	0	0	0	0	0	0	0	0	0	0	0	0	0	0	0	0	0	0	0	0	0	0	0	0	0
HORVU1Hr1G024170	104.31	99.54	104.78	103.67	119.43	118.58	116.2	117.15	95.19	95.8	95.21	92.65	99.64	100.14	94.72	97.22	101.81	94.94	99.34	97.77	96.83	102.46	78	78.58	80.33	81.57	77.34	77.6	75.81	76.07	80.87	77.41	77.4	75.97	71.66	71.48	69.3	68.04	72.81	70.19	71.62	68.98	68.57	67.98	70.07	72.33	72.69	70.64	73.37
HORVU1Hr1G024180	0.04	0.05	0.05	0.03	0.1	0.12	0.09	0.15	0.02	0.06	0.06	0	0	0	0	0	0	0	0	0	0	0	0.02	0	0	0	0	0	0	0.02	0	0	0	0	0	0	0.04	0	0	0	0	0	0	0	0.06	0	0.05	0	0.05
HORVU1Hr1G024190	35.01	34.56	32.78	33.06	33.52	32.18	32.65	30.94	24.92	25.96	23.55	23.54	31.73	32.65	32.62	32.09	33.22	31.51	31.83	32.8	31.29	31.36	41.81	41.27	42.2	43.99	50.93	51.66	51.41	50.13	42.94	43.24	42.35	42.98	57.2	60.52	59.61	57.72	54.5	58.8	56.31	56.57	59.02	58.18	64.41	55.92	57.32	51.86	54.06
HORVU1Hr1G024220	7.82	8.23	7.54	8.77	6.7	6.83	6.16	6.42	7.22	5.69	6.21	6.24	4.75	4.54	4.99	4.96	5.48	5.01	4.09	4.57	4.57	5.18	5.1	4.86	4.5	4.77	6.69	6.26	6.17	6.7	4.83	5.72	5.86	5.65	3.73	3.64	4.45	4.19	4.06	4.49	4.12	3.83	4.3	4.35	5.27	4.49	4.43	4.86	4.7
HORVU1Hr1G024240	99.27	97.6	97.4	100.24	127.01	125.4	123.25	124.79	90.81	89.96	91.54	91.9	178.53	175.47	165.94	165.58	165.83	162.81	186.76	185.51	188.49	181.89	266.35	262.82	265.77	263.16	199.44	195.59	197.24	196.81	248.93	247.44	243.92	248.07	284.44	273.05	272.44	277.59	277.9	285.25	271.63	267.48	264.04	255.18	250.51	269.07	254.21	267.06	260.91
HORVU1Hr1G024300	0	0	0	0	0	0	0	0	0	0	0	0	0	0	0	0	0	0	0	0	0	0	0	0	0	0	0	0	0	0	0	0	0	0	0	0	0	0	0	0	0	0	0	0	0	0	0	0	0
HORVU1Hr1G024390	33.82	33.21	32.57	33.41	28.82	28.11	27.47	28.9	31.84	30.31	31.99	32.42	42.85	43.3	37.34	35.15	38.06	38.19	36.43	34.54	35.95	35.72	42.49	41.02	41.89	40.74	39.35	39.46	38.02	39.58	45.51	46.59	45.47	46.92	43.16	46.16	46.39	46.22	46.28	44.32	46.06	40.84	39.99	43.37	41.33	41.69	47.12	44.37	43.38
HORVU1Hr1G024400	295.15	300.64	303.54	296.01	191.43	190.31	188.63	186.31	347.5	347.44	341.89	348.11	123.32	124.74	121.96	117	115.78	112.6	103.3	106.07	105.73	104.31	86.47	88.78	86.79	87.69	75.22	76.78	75.59	76.47	101.53	98.48	101.31	99.73	84.21	84.97	86.71	82.58	76.29	78.84	79.9	86.79	88.92	85.85	83.18	84.61	87.92	84.17	81.12
HORVU1Hr1G024420	7.67	6.67	6.98	7.95	4.99	5.11	4.69	5.27	5.38	5.52	4.41	6.1	4.22	3.8	5.39	4.99	4.45	4.63	3.45	3.55	3.61	3.46	3.17	2.77	3.13	3.11	5.04	5.24	5.01	4.98	3.07	2.92	2.94	3.73	2.49	2.66	2.76	1.97	2.61	2.37	3.04	3.19	3.96	3.08	3.83	3.64	3.28	3.82	3.15
HORVU1Hr1G024440	0	0	0	0	0	0	0	0	0	0	0	0	0	0	0	0	0	0	0	0	0	0	0	0	0	0	0	0	0	0	0	0	0	0	0	0.14	0	0	0	0	0	0	0	0	0	0.34	0	0	0
HORVU1Hr1G024460	0.26	0.2	0.13	0.18	0.4	0.45	0.29	0.31	0.24	0.52	0.3	0.32	1.06	0.78	0.27	0.28	0.32	0.28	0.16	0.33	0.28	0.72	0.26	0.42	0.23	0.18	0.74	0.62	0.4	0.38	0.32	0.2	0.76	0.61	0.75	0.61	0.44	0.77	0.45	1.16	0.77	0.62	0.31	0.59	0.35	0.38	0.93	0.84	0.87
HORVU1Hr1G024540	1.35	1.77	1.96	1.53	1.8	1.75	1.98	1.6	1.55	1.76	1.58	1.51	1.83	1.42	1.66	1.83	1.89	2.14	1.42	1.64	1.6	1.72	2.8	2.22	2.49	2.61	2.4	2.61	2.85	2.19	2.89	2.62	3.25	3.48	3.21	3.3	3.47	3.07	2.71	3.77	3.18	4.15	4.85	3.99	3.33	3.38	3.22	3.76	3.56
HORVU1Hr1G024550	7.52	8.82	9.1	9.17	4.21	5.81	4.5	4.17	4.7	4.45	4.51	4.96	2.63	2.37	4.93	5.3	4.26	5.08	3.33	2.15	3.47	3.42	3.76	3.58	3.57	2.47	3.17	3.11	2.62	3.54	3.59	2.23	2.49	3.29	1.67	1.19	1.03	3.6	0.66	0.78	1.78	3.85	4.01	3.23	3.57	3.64	1.53	2.48	4.1
HORVU1Hr1G024580	96.14	95.13	98.41	98.69	85.56	86.47	86.95	87.31	113.74	115.21	112.24	114.72	88.74	88.47	76.05	74.64	75.84	74.4	72.64	73.99	70.47	72.23	73.93	73.27	72.08	74.39	57.24	57.19	60.26	58.3	64.1	64.88	66.24	64.16	74.33	74.81	72.7	71.61	72.49	72.48	74.11	68.06	66.42	68.64	73.22	67.97	69.73	70.04	68.14
ENSRNA049447474	0	0	0	0	0	0	0	0	0	0	0	0	0	0	0	0	0	0	0	0	0	0	0	0	0	0	0	0	0	0	0	0	0	0	0	0	0	0	0	0	0	0	0	0	0	0	0	0	0
HORVU1Hr1G024640	8.97	8.76	8.67	8.75	11.48	12.32	11.74	11.48	8.46	7.78	7.84	7.72	4.56	4.79	6.95	7.03	6.4	6.57	7.31	7.49	7.16	7.22	3.3	3.34	3.54	3.75	5.45	4.74	4.62	5.17	4.68	4.47	4.43	4.34	3.17	2.6	2.84	2.14	3.12	2.14	2.61	3.53	3.49	3.32	3.63	4.16	3.8	3.95	4.82
HORVU1Hr1G024660	7.75	8.02	7.98	8.37	8.78	8.6	8.84	8.13	4.78	5	5.12	4.5	9.24	8.52	11.97	10.55	12.02	10.85	12.66	12.32	12.91	12.97	13.47	12.18	12.23	13.06	11.58	11.56	11.96	12.07	14.33	14.18	14.05	15.16	10.44	10.55	10.66	10.71	9.83	9.81	11.44	11.41	9.99	9.94	11.56	11.55	12.3	12.28	11.86
HORVU1Hr1G024670	32.74	33.44	32.96	31.23	38.93	39.46	37.16	39.39	35.14	33.73	28.78	30.36	53.38	49.98	39.27	36.86	41.63	39.89	42.38	44.39	42.87	46.03	43.27	40.93	41.32	40.55	40.96	40.51	40.42	39.18	35.83	37.21	35.75	37.04	32.7	30.32	32.99	28.18	40.49	36.46	29.56	35.61	32.87	31.39	35.1	39.54	34.63	39.47	44.93
HORVU1Hr1G024700	445.17	454.75	469.56	444.45	399.97	408.76	400.77	383.9	524.68	514.76	522.75	526.42	287.71	267.38	274.31	281.25	274.88	275.15	278.48	274.82	284.51	284.64	228.26	221.58	237.22	224.07	219.45	209	213.17	212.3	263.01	255.47	254.84	256.6	236.16	242.96	231.66	230.88	231.8	229.37	215.33	181.62	180.28	186.7	181.77	206.45	206.47	217.31	217.84
HORVU1Hr1G024710	525.93	528.9	550.17	545.42	704.84	727.56	735.97	718.39	539.93	540.07	544.33	546.17	764.39	757.1	674.12	674.25	672.84	671.72	790.52	779.46	771.84	769.46	854.43	861.07	880.45	875.01	758.2	772.23	774.88	760.56	859.74	827.59	830.91	829.96	1019.93	1012.85	1002.95	988.93	982.08	990.2	987.49	886.91	871.77	867.76	878.64	936.45	932.03	940.56	917.04
HORVU1Hr1G024740	46.13	46.41	47.65	44.55	41.74	41.54	39.36	40.84	38.19	36.05	38.54	37.23	50.76	47.12	42.26	40.36	41.34	41.85	45.04	45.3	42.16	43.32	42.88	43.81	44.89	42.8	42.66	42.81	42.22	42.91	42.28	41.63	44.68	41.61	43.01	44.73	40.7	45.37	37.95	47.29	45.31	42.82	46.93	41.6	43.11	40.56	41.46	45.96	40.18
HORVU1Hr1G024750	0	0	0	0	0	0	0	0	0	0	0	0	0	0	0	0	0	0	0	0	0	0	0	0	0	0	0	0	0	0	0	0	0	0	0	0	0	0	0	0	0	0	0	0	0	0	0	0	0
HORVU1Hr1G024770	0	0	0	0	0	0	0	0	0	0	0	0	0	0	0	0	0	0	0	0	0	0	0	0	0	0	0	0	0	0	0	0	0	0	0	0	0	0	0	0	0	0	0	0	0	0	0	0	0
HORVU1Hr1G024800	0	0	0	0	0	0	0	0	0	0	0	0	0	0	0	0	0	0	0	0	0	0	0	0	0	0	0	0	0	0	0	0	0	0	0	0	0	0	0	0	0	0	0	0	0	0	0	0	0
HORVU1Hr1G024810	31.89	32.41	30.27	34.28	34.54	34.43	36.13	35.38	29.76	28.44	29.06	28.57	24.21	30.43	28.67	26.13	28.28	30.41	29.84	29.95	32.78	29.63	20.11	20.67	19.96	19.68	24.63	23.92	23.91	24.4	22.51	21.29	21.96	21.76	18.76	18.06	19.63	18.76	18.91	20.06	17.82	18.82	18.74	19.61	18.9	20.99	18.86	20.13	23.44
HORVU1Hr1G024860	1.22	0.79	0.9	1.16	0.81	1.04	1.39	1.02	1.77	1.76	1.91	1.89	0.6	0.42	0.43	0.56	0.6	0.67	0.45	0.87	0.66	0.56	0.8	0.8	1.05	0.62	0.99	0.85	0.67	0.47	0.86	0.82	1.18	0.62	0.69	0.87	0.54	0.72	0.19	0.71	0.54	0.82	1	1.12	0.97	0.58	0.59	0.57	0
HORVU1Hr1G024870	260	264.23	262.78	262.51	283.64	274.78	277.03	279.67	318.74	319.45	323.39	323.07	434.18	433.7	229.25	227.96	228	231.14	188	186.49	181.48	183.98	175.78	177.35	178.02	177.28	200.82	203.43	203.1	202.51	140.98	141.74	141.47	141.5	109.94	105.37	104.45	104.23	105.88	104.44	105.41	81.81	79.4	80.54	78.97	106.9	112.62	104.11	115.08
HORVU1Hr1G024880	0	0	0	0	0	0	0	0	0	0	0	0	0	0	0	0	0	0	0	0	0	0	0	0	0	0	0	0	0	0	0	0	0	0	0	0	0	0	0	0	0	0	0	0	0	0	0	0	0
HORVU1Hr1G024890	2.23	2.67	3.8	4.19	0.89	1.22	1.68	2.73	5.9	3.7	5.01	3.73	2.15	0.7	2.77	1.76	2.38	2.07	1.99	0.84	0.75	0.31	1.65	0.63	0.76	1.26	0.59	1.43	1.1	1.38	0	0.29	0.38	0	0	1.24	0	0.32	0	0.66	0.12	0	0.85	0.28	1.66	0	0.73	0	3.16
HORVU1Hr1G024900	0	0	0	0	0	0	0	0	0	0	0	0	0	0	0	0	0	0	0	0	0	0	0	0	0	0	0	0	0	0	0	0	0	0	0	0	0	0	0	0	0	0	0	0	0	0	0	0	0
HORVU1Hr1G024990	0	0	0	0	0	0	0	0	0	0	0	0	0	0	0	0	0	0	0	0	0	0	0	0	0	0	0	0	0	0	0	0	0	0	0	0	0	0	0	0	0	0	0	0	0	0	0	0	0
HORVU1Hr1G025010	0.85	1.18	1.06	0.93	0.54	0.56	0.62	0.71	0.42	0.53	0.41	0.47	0.44	0.28	0.56	0.72	0.69	0.45	0.31	0.28	0.35	0.47	0.32	0.45	0.64	0.53	0.75	0.52	0.56	0.6	0.36	0.7	0.43	0.68	0.46	0.46	0.57	0.63	0.97	0.62	0.57	0.47	0.85	1.01	0.85	0.21	0.58	0.62	0.56
HORVU1Hr1G025020	2.07	2.36	2.52	2.31	2.9	3.3	2.86	2.69	2.53	2.32	2.6	2.29	3.51	4.38	3.74	3.54	3.71	3.84	4.46	4.23	4.78	4.16	3.94	3.98	4.33	3.91	4.22	4.13	4.19	4.35	4.67	5.55	4.58	4.08	5.63	5.3	5.93	6.01	4.74	5.33	4.97	5.41	5.32	5.33	5.82	6.1	6.09	5.37	5.44
HORVU1Hr1G025030	0	0	0	0	0	0	0	0	0	0	0	0	0	0	0	0.08	0	0	0	0	0	0	0	0	0	0	0	0	0	0	0	0	0	0	0	0	0	0	0	0	0	0	0	0	0	0	0	0	0
HORVU1Hr1G025040	0	0	0	0	0	0	0	0	0	0	0	0	0	0	0	0	0	0	0	0	0	0	0	0	0	0	0	0	0	0	0	0	0	0	0	0	0	0	0	0	0	0	0	0	0	0	0	0	0
HORVU1Hr1G025120	0	0	0	0	0	0	0	0	0	0	0	0	0	0	0	0	0	0	0	0	0	0	0	0	0	0	0	0	0	0	0	0	0	0	0	0	0	0	0	0	0	0	0	0	0	0	0	0	0
HORVU1Hr1G025150	2.17	2.12	2.62	2.28	1.57	1.57	1.38	1.71	1.56	1.44	1.08	1.55	1.33	1.74	2.04	1.53	2.15	1.83	1.61	1.08	1.4	1.39	1.36	1.32	1.45	1.57	2.47	2.27	2.33	2.25	1.75	1.65	1.41	1.25	1.12	0.9	0.99	0.95	1.52	1.64	0.9	1.93	1.18	1.58	1.82	1.88	2.2	2.44	2.61
HORVU1Hr1G025190	0	0	0	0	0	0	0	0	0	0	0	0	0	0	0	0	0	0	0	0	0	0.14	0	0	0	0	0	0	0	0	0	0	0	0	0	0	0	0	0	0	0	0	0	0	0	0	0	0	0
HORVU1Hr1G025200	0	0	6.55	6.66	4.42	0	0	4.34	4.4	0	0	0	0	0	0	0	0	0	0	8.94	4.28	4.27	0	0	4.36	0	0	0	0	0	0	0	0	0	5.16	0	0	0	0	0	0	0	0	0	0	9.78	0	0	9.44
HORVU1Hr1G025250	0.02	0.01	0.02	0.02	0.05	0	0.01	0.04	0.05	0.03	0.01	0.02	0.06	0	0.18	0.02	0.01	0.1	0.09	0.01	0.01	0	0.01	0	0	0.03	0.05	0.01	0.01	0.05	0.01	0.03	0.03	0.03	0.03	0.03	0.01	0	0	0	0	0	0.03	0	0	0	0	0	0.03
HORVU1Hr1G025300	0	0	0	0	0	0	0	0	0	0	0	0	0	0	0	0	0	0	0	0	0	0	0	0	0	0	0	0	0	0	0	0	0	0	0	0	0	0	0	0	0	0	0	0	0	0	0	0	0
HORVU1Hr1G025340	84.32	85.97	83.19	88.52	62.05	60.35	61.84	58.59	122.35	117.62	120.15	119.99	61.31	65.31	50.56	49.01	49.96	46.77	37.17	37.64	37.18	37.58	45.64	43.96	46.56	47.27	37.28	36.29	35.81	34.8	40.52	42.01	42.3	42.24	33.1	33.59	31.51	34.69	33.95	33.09	31.99	30.32	33.64	29.86	31.66	33.91	32.63	32.42	37.47
HORVU1Hr1G025370	2.44	2.48	2.61	2.53	1.31	1.45	1.34	1.5	3.5	3.15	3.09	3.41	1.74	1.73	1.28	1.48	1.36	1.42	1.49	1.25	1.18	1.37	1.2	0.82	0.95	0.7	1.06	1.43	1.05	1.12	0.81	0.94	1.19	0.91	0.79	0.92	0.93	1.08	1.03	1.36	0.95	0.81	0.97	0.96	0.77	0.76	0.49	0.67	0.87
HORVU1Hr1G025380	0.03	0.03	0.02	0.02	0	0	0	0	0.02	0.04	0	0.04	0	0	0	0.02	0	0.02	0	0.02	0	0	0	0	0	0	0.02	0	0	0.02	0.02	0	0	0	0	0	0	0	0	0	0.06	0.05	0	0	0	0	0	0	0
HORVU1Hr1G025390	86.15	90.01	89.78	88.95	62.9	64.81	63.85	62.19	87.37	83.22	84.54	87.63	50.76	48.84	42.84	43.02	39.04	43.16	42.65	44.56	40.91	42.58	27.07	26.38	26.56	27.88	37.56	35.72	35.08	35.82	25.66	28.8	27.21	26.91	24.8	24.4	25.92	23.67	21.47	23.12	23.11	27.43	28.9	27.74	26.82	29.21	28	26.11	26.08
HORVU1Hr1G025440	1.65	1.54	1.28	2.68	3.43	3.89	2.52	4.01	1.41	1.57	2.17	1.55	1.09	1.13	1.04	0.58	0.58	0.88	0.43	0.45	0.74	0.47	0.27	0.16	0.45	0.23	0.2	0.24	0.28	0.39	0.38	0.23	0.17	0.13	0.13	0.13	0.07	0	0.25	0.07	0.49	0	0.46	0	0.37	0.2	0.12	0.06	0.19
ENSRNA049447495	0	0	0	0	0	0	0	0	0	0	0	0	0	0	0	0	0	0	0	0	0	0	0	0	0	0	0	0	0	0	0	0	0	0	0	0	0	0	0	0	0	0	0	0	0	0	0	0	0
HORVU1Hr1G025450	0.08	0.45	0.05	0.19	0.29	0.13	0.34	0.08	0	0	0	0.13	0	0.29	0	0.02	0	0.19	0.09	0.09	0	0	0.24	0.21	0	0	0.36	0.21	0.3	0	0.12	0.09	0.24	0.35	0.41	0.43	0.3	0	0	0.58	0	0	0	0.25	0.51	0.46	0.64	0.31	0
HORVU1Hr1G025470	0.25	0	0	0.11	0.14	0	0.14	0	0	0	0.15	0	0.15	0.15	0	0.33	0	0.15	0	0.17	0	0	0	0	0	0.14	0	0.14	0.08	0.13	0	0.15	0.15	0	0	0.15	0.21	0.48	0.49	0.46	0	0.55	0.86	0	0	0	0.37	0	0
HORVU1Hr1G025480	4.09	3.36	3.34	3.43	4.42	4.6	4.21	4.24	3.3	2.6	3.61	2.38	2.37	3.45	2.79	3.07	3.07	2.61	2.66	2.65	2.31	3.11	3.49	3.56	4.42	4.14	4.27	4.46	4.77	4.14	3.91	3.71	3.32	3.94	4.02	4.34	4.17	2.35	3.79	4.31	4.09	4.44	4.76	5.29	5.12	4.03	4.82	5.22	4.78
HORVU1Hr1G025500	0.25	0.4	0.3	0.36	0.35	0.23	0.25	0.42	0.6	0.31	0.4	0.36	0.25	0.71	0.51	0.79	0.13	0.33	0.34	0.25	0.3	0.18	0.49	0.43	0.28	0.3	1.16	0.8	0.98	0.59	0.55	0.42	0.42	0.9	0.3	0.42	0.43	0.19	0.6	0.18	0.37	0.36	1.48	0.82	0.33	0.6	1.21	0.31	0.92
HORVU1Hr1G025530	21.71	20.95	19.89	19.94	18.19	20.13	18.71	19.41	7.2	6.61	8.28	7.38	15.14	15.79	18.64	19.85	19.16	18.64	30.19	28.44	29.73	28.58	145.05	147.39	145.31	146.92	65.99	64.82	64.32	65.15	129.47	128.5	131.32	133.58	225.06	230.56	234.29	231.31	222.43	235.44	231.77	228.55	218.28	214.32	212.64	176.34	178.4	168.27	173.02
HORVU1Hr1G025560	0	0	0	0	0	0	0	0	0	0	0	0	0	0	0	0	0	0	0	0	0	0	0.06	0	0	0	0	0	0	0	0	0	0	0	0.03	0	0	0	0	0	0	0	0	0	0	0	0	0	0
HORVU1Hr1G025570	0.67	0.8	0.69	0.98	0.6	0.95	0.44	0.8	0.97	0.89	0.8	0.34	1.85	1.75	1.43	1.58	0.79	1.66	0.76	1.03	1.32	0.92	9.53	8.87	8.76	7.15	3.43	3.91	4.49	4.05	6.02	4.92	5.12	5.57	10.81	11.32	10.83	10.42	10.85	11.96	13.99	10.91	8.81	12.63	11.18	7.61	6.2	5.83	7.32
HORVU1Hr1G025580	0	0	0	0	0	0	0	0	0	0	0	0	0	0	0	0	0	0	0	0	0	0	0	0	0	0	0	0	0	0	0	0	0	0	0	0	0	0	0	0	0	0	0	0	0	0	0	0	0
HORVU1Hr1G025660	9.79	11.04	10.49	10.08	8.86	9.35	9.91	9	10.68	11.12	10.83	11	8.21	8.94	8.61	7.82	7.96	8.97	7.03	7.53	8.43	8.1	8.31	7.6	7.98	7.81	9.52	9.98	9.6	9.85	8.02	7.55	8.69	7.29	8.69	8.33	9.54	8.63	7.82	8.35	8.82	8.64	6.82	8.75	10.93	7.92	7.74	9.08	7.27
HORVU1Hr1G025810	0	0	0	0	0	0	0	0	0	0	0	0	0	0	0	0.07	0	0.06	0	0	0	0	0.06	0	0	0	0	0	0	0	0	0	0	0	0	0	0	0	0	0	0	0	0	0	0	0	0	0	0
ENSRNA049486594	0	0	0	0	0	0	0	0	0	0	0	0	0	0	0	0	0	0	0	0	0	0	0	0	0	0	0	0	0	0	0	0	0	0	0	0	0	0	0	0	0	0	0	0	0	0	0	0	0
ENSRNA049486596	0	0	0	0	0	0	0	0	0	0	0	0	0	0	0	0	0	0	0	0	0	0	0	0	0	0	0	0	0	0	0	0	0	0	0	0	0	0	0	0	0	0	0	0	0	0	0	0	0
HORVU1Hr1G025850	0	0	0	0	0	0	0	0	0	0	0	0	0	0	0	0	0	0	0	0	0	0	0	0	0	0	0	0	0	0	0	0	0	0	0	0.13	0	0	0	0	0	0	0	0.18	0.18	0	0	0	0
HORVU1Hr1G025890	0.73	1.08	0.98	1.07	1.22	1.05	0.92	1.31	1.45	1.23	1.2	1.18	2.68	2.73	2.69	3.37	2.91	2.99	5.39	5.72	5.6	5.14	6.45	6.61	7.08	6.86	6.24	6.27	6.38	6.41	6.63	6.01	6.1	6.12	11.13	11.59	11.28	11.69	11.42	10.47	11.18	15.18	14.9	14.51	13.99	8.51	8.82	8.77	8.31
HORVU1Hr1G025910	1.13	1.1	1.28	0.89	1.55	1.22	1.13	1.28	0.67	1.06	0.84	0.95	1.19	0.97	0.9	0.77	1.09	0.96	1.05	1.08	1.12	0.95	0.5	0.5	0.64	0.58	0.9	0.89	1.04	0.67	0.53	0.6	0.46	0.48	0.49	0.71	0.4	0.41	0.38	0.57	0.37	0.44	0.57	0.44	0.45	0.53	0.73	0.41	0.64
HORVU1Hr1G025940	2.09	1.68	1.28	1.77	1.11	1.78	1.56	1.56	2.52	1.99	1.95	2.44	3.18	2.73	3.55	3.16	3.73	4.52	4.4	4.56	4.34	4.53	10.85	11.07	11.29	10.57	7.31	6.13	7.39	6.5	13.73	15.03	14.37	14.86	42.82	42.56	47.11	50.11	50.93	47.85	44.03	35.28	39.5	44.95	37.59	29.26	30.36	33.89	33.45
HORVU1Hr1G026020	0	0	0	0	0	0	0	0	0	0	0	0	0	0	0	0	0	0	0	0	0	0	0	0	0	0.57	0	0	0	0.53	0	0	0	0	0	0	0	0	0	0	0	0	0	0	0	0	0	0	0
HORVU1Hr1G026040	0	0.07	0.07	0	0	0	0	0	0	0.08	0.07	0.07	0.08	0.16	0.08	0	0	0.07	0	0	0.07	0	0.08	0	0	0	0.13	0	0.07	0.07	0	0	0	0	0.07	0.07	0	0	0	0.23	0	0	0	0	0	0	0	0	0
HORVU1Hr1G026060	0	0	0	0	0	0	0	0	0	0	0	0	0	0	0	0	0	0	0	0	0	0	0	0	0	0	0	0	0	0	0	0	0	0	0	0	0	0	0	0	0	0	0	0	0	0	0	0	0
HORVU1Hr1G026100	0.84	0.62	0.52	0.69	0.53	0.36	0.35	0.61	1.39	0.86	0.92	1.4	0.29	0.49	1.88	1.63	1.27	1.79	1.4	0.85	0.82	1	4.28	4.6	5.08	4.81	1.61	1.9	1.42	1.76	3.24	3.58	3.62	2.09	12.5	14.44	15.35	13.14	15.22	12.81	13.47	13.68	13.11	10.52	13.65	6.08	8.7	6.36	10.34
HORVU1Hr1G026110	0	0	0	0	0	0	0.04	0.06	0	0	0.06	0	0	0	0	0	0	0.04	0.08	0	0	0	0.13	0.19	0.08	0.3	0.23	0.26	0	0.11	0.2	0.22	0.07	0.23	0.23	0.24	0.04	0	0.6	0.39	0.24	0.11	0.19	0.32	0	0.16	0.33	0.17	0.16
HORVU1Hr1G026130	4.65	3.61	4.44	4.82	6.16	6.8	6.03	5.3	3.4	3.83	3.94	3.45	6.44	6.33	4.86	4.89	4.72	4.99	5.12	5.51	5.34	4.83	4.57	4.16	3.63	3.78	5.08	4.65	5.67	7.04	3.2	4.03	2.48	3.56	2.17	2.3	2.91	2.83	2.79	2.28	2.73	3.58	4.29	3.06	4.53	3.06	4.13	3.52	2.54
HORVU1Hr1G026140	13.23	12.92	12.89	11.96	16.6	14.63	15.41	13.93	13.68	12.91	11.15	10.66	18.68	19.39	11.79	13.46	14.2	11.33	13.8	15	14.52	12.94	18	18.59	16.18	17.39	22.86	23.44	23.37	20.58	15.72	15.28	14.82	14.69	18.27	15.47	17.67	14.24	15.63	16.78	15.44	11.37	13.43	15.69	14.54	15.47	14.96	18.22	19.7
HORVU1Hr1G026150	0	0	0	0	0	0	0	0	0	0	0	0	0	0	0	0	0	0	0	0	0	0	0	0	0	0	0	0	0	0	0	0	0	0	0	0	0	0	0	0	0	0	0	0	0	0	0	0	0
HORVU1Hr1G026240	0.04	0	0.03	0.04	0	0.04	0	0	0	0	0	0	0	0.04	0.04	0	0	0	0	0.08	0.08	0	0.23	0.27	0.24	0.11	0	0	0	0.09	0.08	0.16	0.15	0.05	0.25	0.23	0.13	0.53	0.21	0.13	0.01	0.24	0.49	0.23	0.24	0.11	0	0.1	0
HORVU1Hr1G026250	0	0	0	0	0	0	0	0	0	0	0	0	0	0	0	0	0	0	0	0	0	0	0	0	0	0	0	0.34	0	0	0	0	0	0	0	0	0	0	0	0	0	0	0	0	0	0.94	0	0	0
HORVU1Hr1G026280	0.03	0.04	0.05	0.05	0.06	0.04	0.04	0.04	0.05	0.05	0.03	0.03	0.06	0.08	0.02	0.05	0.03	0	0.07	0.03	0.01	0.01	0.08	0.09	0.03	0	0.06	0.01	0.03	0.03	0.02	0.02	0.03	0.06	0.08	0.08	0.03	0.1	0	0.04	0	0.04	0.09	0.09	0	0.04	0	0.12	0.04
HORVU1Hr1G026320	3.06	2.21	2.49	2.19	5.98	5.7	6.95	4.81	4.87	4.48	5.46	5.8	8.57	5.39	7.21	7.44	7.07	5.61	8.13	9.2	10.28	8.71	6.51	5.57	6.73	5.06	3.57	4.07	3.42	5.97	6.78	5.99	5.08	6.1	8.66	4.66	7.55	7.56	9.55	9.4	9.58	3.52	7.78	6.55	3.9	6.41	7.05	5.38	5.44
HORVU1Hr1G026330	11.37	9.63	11.02	9.95	12.18	12.69	10.98	11.91	10.85	10.23	11.86	12.13	14.61	11.97	9.52	10.31	10.48	9.33	9.73	8.01	8.68	10.12	14.13	13.15	13.6	13.42	23.95	22.02	21.03	22.44	12.9	10.46	13.2	13.46	13.55	12.92	12.16	11.72	17.54	15.81	12.71	10.54	10.98	11.7	13.06	15.61	14.39	19.96	17.56
HORVU1Hr1G026430	9.84	11.74	11.44	9.15	8.55	6.8	9.49	7.24	8.19	8.44	9.79	7.64	7.27	7.15	8.72	9.19	8.97	8.63	6.51	6.46	7.28	7.07	6.01	5.38	3.9	5.2	4.23	3.41	4.17	3.58	4.44	4.13	4.15	5.4	2.73	2.36	3.8	2.76	2.51	2.1	2.42	3.3	3.08	3.49	3.51	2.89	5.4	4.23	4.02
HORVU1Hr1G026480	7.52	7.41	7.67	7.55	9.12	8.38	9.18	8.28	6.2	6.33	6.68	6.49	12.16	12.25	11.92	11.86	11.2	11.12	9.31	9.45	10.06	10.12	6.92	6.88	6.99	7.08	6.53	6.3	6.69	6.95	6.55	6.87	6.83	6.69	5.39	5.54	5.24	5.5	5.79	4.81	5.25	5.53	4.76	4.55	5.42	4.66	5.5	5.49	5.34
HORVU1Hr1G026520	51.73	53.15	53.04	52.15	76.58	78.23	77.34	77.47	32.25	31.88	33.32	31.95	116.68	115.07	103.74	105.78	103.86	106.62	86.2	88.8	86.42	86.82	59.86	58.26	57.84	56.25	75.71	77.71	75.99	77.59	42.94	43.72	44.54	43.06	38.35	38.11	37.9	39.13	39.51	37.54	38.71	33.7	32.25	33.79	34.33	40.51	38.47	40.13	38.39
HORVU1Hr1G026530	2.05	2.28	1.83	2.04	2.46	2.34	2.18	2.56	1.17	0.7	1.01	1.27	0.1	0.26	0.42	0.27	0.2	0.36	0.43	0.25	0.23	0.29	0.05	0.44	0.28	0.05	0.22	0	0	0.22	0.39	0.15	0.29	0.29	0.59	0.84	0.46	0.93	0.79	0.15	0.46	0.42	0.71	0.95	1.1	1.37	1.02	0.97	0.86
HORVU1Hr1G026570	0	0	0	0	0	0	0	0	0	0	0	0	0	0	0	0	0	0	0	0	0	0	0	0	0	0	0	0	0	0	0	0	0	0	0	0	0	0	0	0	0	0	0	0	0	0	0	0	0
HORVU1Hr1G026580	2.8	2.86	2.68	2.18	2.47	2.19	2.11	1.94	2.5	1.96	1.42	1.67	2.01	1.71	1.58	1.92	1.93	3.13	1.37	1.64	1.39	1.93	2.12	1.4	0.79	1.21	2.74	2.38	1.95	2.19	1.46	1.33	1.58	1.45	1.32	0.5	0.56	0.76	0.96	0.92	1.13	1.58	0.98	0.85	0.9	1.05	1.26	1.39	1.04
HORVU1Hr1G026620	0.02	0.05	0	0	0.04	0.04	0.06	0	0.04	0.04	0.06	0.04	0.06	0.04	0	0.05	0.01	0	0.01	0.02	0.02	0.02	0	0	0	0.02	0.05	0.06	0.02	0.06	0	0.02	0.02	0	0	0.02	0.02	0	0	0.07	0.07	0	0	0	0.12	0	0.05	0.05	0.04
HORVU1Hr1G026630	0	0	0	0	0	0	0	0	0	0	0	0	0	0	0	0	0	0	0	0	0	0	0.41	0	0	0	0	0	0	0	0	0	0	0	0	0	0	0	0	0	0	0	0	0	0	0	0	0	0
HORVU1Hr1G026650	62.51	62.24	60.03	62.48	40.66	42.85	42.69	41.67	58.82	60.4	58.55	57.13	26.06	28.35	27.89	29.41	28.29	28.64	27.73	28	30.5	28.77	26.06	24.67	24.69	26.41	29.28	28.34	29.51	28.08	24.45	23.2	24.06	23.55	20.98	20.21	21.74	20.33	21.4	21.53	21.55	23.88	27.64	23.82	26.12	19.04	18.99	19.44	20.94
HORVU1Hr1G026740	0	0	0	0	0	0	0	0	0	0	0	0	0	0	0	0	0	0	0	0	0	0	0	0	0	0	0	0	0	0	0	0	0	0	0	0	0	0	0	0	0	0	0	0	0	0	0	0	0
HORVU1Hr1G026750	10.37	10.14	10.36	10.16	12.95	11.92	11.39	11.6	13.01	11.96	14.97	12.18	11.98	12.13	11.02	10.3	12.45	11.55	10.69	11.28	11.08	10.69	9.7	8.95	9.05	8.39	8.93	7.57	9.2	9.02	10.7	10.75	12.49	10.15	10.99	7.7	8.98	7.69	11.35	9.33	8.1	14.22	10.3	7.61	8.77	9.45	9.55	11.04	10.18
HORVU1Hr1G026800	15.02	16.36	17.22	16.07	16.26	18.02	14.78	17.66	15.52	20.55	16.36	16.38	19.91	19.47	13.89	13.4	15.48	17.06	14.11	14.38	14.09	13.6	17.33	17.34	14.99	15.94	19.58	24.13	20.35	20.94	15.78	14.31	16.63	15.73	17.29	17.06	15.7	14.94	16.39	16.05	13.06	15	13.16	16.34	14.58	21.1	22.92	18.45	19.74
HORVU1Hr1G027400	1.62	1.13	1.11	1.18	1.13	1.57	2	1.27	0.7	0.88	0.74	0.63	3.43	1.96	1.75	1.91	4.01	2.13	3.17	2.25	2.49	2.47	1.76	1.42	2.6	1.62	2.55	2.09	1.57	1.86	1.42	1.63	1.92	1.87	1.87	2.29	2.66	1.72	2.95	1.38	3.89	2.37	0.59	3.06	1.9	2.49	2.01	2.39	1.71
HORVU1Hr1G027410	0	0	0	0	0	0	0	0	0	0	0	0	0	0	0	0.02	0	0	0	0	0	0	0	0	0	0	0	0	0	0	0	0	0	0	0	0	0	0	0	0	0	0	0.06	0	0	0	0	0	0
HORVU1Hr1G027420	96.23	94.92	96.41	96.32	124.08	122.47	124	123.19	91.08	91.08	89.84	90.62	110.75	110.96	112.41	112.3	109.78	109.52	123.66	124.61	122.66	123.54	82.46	83.8	83.58	86.24	89.45	89.56	91.29	89.47	85.7	83.8	82.29	85.12	77.27	73.09	76.25	74.27	71.95	76.35	75.41	74.71	70.1	71.34	69	77.48	83.82	79.57	79.48
HORVU1Hr1G027440	0	0	0	0	0	0	0	0	0	0	0	0	0	0	0	0	0	0	0	0	0	0	0	0	0	0	0	0	0	0	0	0	0	0	0	0	0	0	0	1.53	0	0	0	0	0	0	0	0	0
HORVU1Hr1G027460	0	0	0	0	0	0	0	0	0	0	0	0	0	0	0	0	0	0	0	0	0	0	0	0	0	0	0	0.12	0	0	0	0	0	0	0	0	0	0	0	0	0	0	0	0	0	0	0	0	0
HORVU1Hr1G027490	20.11	19.15	20.16	19.5	23.07	22.5	23.08	24.08	18.61	20.08	19.79	19.96	23.86	23.98	22.41	20.72	20.5	23.08	22.92	24.39	20.74	24.19	22.2	21.89	22.01	19.13	22.08	20.8	22.06	22.56	17.04	15.26	19.57	16.52	18.15	15.48	17.61	21.51	16.61	18.01	20.55	15.17	19.79	19.02	19.07	19.66	18.67	21.91	18.42
HORVU1Hr1G027500	0	0	0	0	0	0	0	0	0	0	0	0	0	0	0	0	0	0	0	0	0	0	0	0	0	0	0	0	0	0	0	0	0	0	0	0	0	0	0	0	0	0	0	0	0	0	0	0	0
HORVU1Hr1G027510	1.61	4.3	1.2	0.8	3.23	3.77	3.67	2.98	4.82	3.58	2.01	2.73	3.71	2.8	2.57	5.39	3.95	4.99	4.97	3.12	6.72	5.43	4.9	5.26	4.59	4.74	4.38	2.78	5.05	4.42	4.2	4.67	4.34	6.7	12.11	9.21	9.28	7.28	7.92	10.21	14.76	6.4	6.73	8.8	5.46	11.34	13.6	14.87	6.22
HORVU1Hr1G027520	0	0	0	0	0	0.22	0	0	0	0	0	0	0	0	0	0	0	0	0	0	0	0	0	0	0	0	0	0	0	0	0	0	0	0	0	0	0	0.16	0	0	0	0	0	0	0	0	0	0	0
HORVU1Hr1G027540	0	0	0	0	0	0	0	0	0	0	0	0	0	0	0	0	0	0	0	0	0	0	0	0	0	0	0	0	0	0	0	0	0	0	0	0	0	0	0	0	0	0	0	0	0	0	0	0	0
HORVU1Hr1G027600	42.84	41.26	41.78	39.91	41.68	40.78	42.97	42.13	43.99	42.52	42.05	41.28	43.1	47.04	39.11	38.86	39.8	37.96	41.61	38.41	38.5	37.92	38.79	36.58	39.7	39.44	47.56	48.34	46.93	48.18	38.3	39.8	39.44	39.84	37.67	41.2	38.29	37.85	37.9	37.23	39.31	34.88	38.92	38.98	38.22	41.26	40.22	42.63	39.29
HORVU1Hr1G027620	60.35	59.18	60.51	59.54	69.32	67.25	69.94	70.01	62.14	61.21	62.99	63.13	69.96	73.21	62.64	61	59.33	61.34	63.8	63.27	63.2	63.3	65.75	67.47	69.08	68.04	63.94	63.03	63.01	63.91	69.1	69.99	68.02	68.54	75.75	75.27	74.01	74.98	71.86	71.82	72.81	69.14	67.34	66.17	64.6	74.14	72.63	71.76	69.99
HORVU1Hr1G027660	1.29	1.35	0.99	1.02	1.75	1.6	1.37	1.57	0.96	1.17	1.08	1.21	1.54	1.77	1.48	1.53	1.43	1.54	1.36	1.72	1.73	1.29	1.15	0.95	1.02	1.1	1.49	1.26	1.2	1.63	1.31	1.37	1.32	1.56	0.95	1.2	1	1.16	1.19	1.11	1.24	1.67	0.98	1.12	1.25	1.45	0.88	1.36	1.42
HORVU1Hr1G027810	26.79	27.45	27.48	27	23.07	23.24	23.6	23.84	20.26	18.77	19.88	18.83	22.12	21.59	21.41	21.29	22.11	21.84	17.83	18.86	17.72	16.78	19.23	20.1	20.44	19.7	32.34	32.16	33.4	32.66	23.45	21.8	21.31	21.25	19.89	19.88	19.87	20.64	22.17	18.82	20.39	27.05	29.07	26.5	27.76	25.95	26.85	23.21	24.29
HORVU1Hr1G027840	552.91	552.21	552.05	560.69	372.25	374.75	374.06	375.02	592.07	577.48	597.73	592.05	274.27	281.39	242.04	228.94	234.76	235.18	200.8	201.61	205.48	209.18	159.4	154.91	155.84	148.28	106.71	104.82	101.78	99.76	112.63	108.34	115.39	116.98	139.23	142.08	143.44	132.78	136.43	141.59	144.64	115.25	112.58	110.39	113.04	126.03	126.1	130.83	122.79
HORVU1Hr1G027910	0	0	0	0	0	0	0	0	0	0	0	0	0	0	0	0	0	0	0	0	0	0	0	0	0	0	0	0	0	0	0	0	0	0	0	0	0	0	0	0	0	0	0	0	0	0	0	0	0
HORVU1Hr1G027920	5.68	5.88	5.41	5.5	5.86	5.6	5.98	5.73	6.17	6.13	5.56	5.37	5.07	4.68	3.5	3.85	3.77	3.67	4.06	4.04	3.78	3.42	5.3	5.67	5.44	5.43	6.35	5.96	5.73	5.89	5.32	5.85	4.75	5.23	4.81	4.49	4.94	4.42	5.4	4.48	4.56	4.35	5.28	4.78	4.66	5.28	4.99	6.75	5.99
HORVU1Hr1G027930	0	0	0	0	0	0	0	0	0	0	0	0	0	0	0	0	0	0	0.01	0	0.01	0	0	0	0	0	0	0	0	0	0	0	0	0	0	0	0	0	0	0	0	0	0	0	0	0	0	0	0
HORVU1Hr1G027980	11.25	10.97	10.35	10.42	9.81	10.3	8.96	9.62	9.31	8.02	8.95	8.52	4.92	5.14	6.35	6.41	5.67	6.18	4.5	4.85	4.92	4.29	4.07	3.7	3.68	3.95	6.07	6.83	6.64	7.07	4.67	4.36	4.58	4.28	4.04	3.5	3.42	3.19	2.87	3.86	3.39	4.37	4.36	4.88	4.05	4.27	3.68	4.02	4.6
HORVU1Hr1G028010	0	0	0	0	0	0	0	0	0	0	0	0	0	0	0	0	0	0	0	0	0	0	0	0	0	0	0	0	0	0	0	0	0	0	0	0	0	0	0	0	0	0	0	0	0	0	0	0	0
HORVU1Hr1G028030	353.58	340.76	347.84	348.38	432.93	435.1	431.35	430.95	161.86	161.55	161.27	162.29	230.67	230.47	341.88	347.6	346.35	345.71	329.58	323.27	333.81	320.37	212.28	215.27	217.76	216.14	189.17	191.84	185.95	182.98	160.89	154.55	167.93	160.45	220.9	223.99	224.16	237.23	220.82	227.48	234.54	205.62	212.73	219.14	210.69	186.96	183.42	181.62	184.23
ENSRNA049486527	2.26	2.62	2.05	3.24	10.54	9.07	11.47	9.92	0.41	0.42	0.54	0.55	0.57	1.17	2.17	1.28	1.52	1.55	3.05	1.81	2.67	2.67	2.71	3.04	3.91	2.89	53.85	52.76	58.87	50.6	3.62	1.97	2.84	2.02	28.29	26.08	26.58	24.99	24.77	22.73	24.14	18.49	17.47	19.4	19.34	8.79	8.56	8.51	6.44
HORVU1Hr1G028170	1.18	1.1	0.97	1.33	1.81	1.43	1.68	2.16	0.68	0.45	0.56	0.76	0.89	1.05	1.3	1.31	1.13	1.41	1.15	0.61	0.7	0.92	0.47	0.39	0.73	0.51	0.83	1.01	0.54	0.83	0.64	0.68	0.91	0.66	0.08	0.3	0.18	1.43	0	0	0.25	0.15	0.23	0.21	0.54	0.34	0.2	0.52	0.53
HORVU1Hr1G028190	94.47	97.75	101.34	97.06	139.44	131.14	132.84	131.71	118.53	115.16	112.23	108.52	170.33	173.02	136.81	138.35	130.43	133.09	156.07	155.17	154.5	152.33	163.24	167.02	169.79	170.96	151.15	152.49	150.98	149.79	161.1	165.41	161.24	160.63	166.01	178.18	167.34	155.27	166.53	166.36	156.13	154.81	151.54	148.82	141.86	170.92	164.84	170.28	163.34
HORVU1Hr1G028200	29.48	29.3	31.25	32.07	23.34	20.17	24.16	23.64	17.51	18.91	18.72	19.81	48.47	45.75	43.79	41.19	41.42	41.81	59.05	54.63	60.62	58.03	123.58	121.3	121.18	125.82	73.7	75.05	73.65	73.97	115.61	112.61	114.1	117.33	216.34	211.99	213.71	215.93	205.98	223.2	211.52	193.73	182.54	189.95	191.26	162.64	151.45	158.61	167.14
HORVU1Hr1G028210	0	0	0	0	0	0	0	0	0	0	0	0	0	0	0	0	0	0	0	0	0	0	0	0	0	0	0	0	0	0	0	0	0	0	0	0	0	0	0	0	0	0	0	0	0	0	0	0	0
ENSRNA050016287	0	0	0	0	0	0	0	0	0	0	0	0	0	0	0	0	0	0	0	0	0	0	0	0	0	0	0	0	0	0	0	0	0	0	0	0	0	0	0	0	0	0	0	0	0	0	0	0	0
HORVU1Hr1G028250	0	0	0	0	0	0	0	0	0	0	0	0	0	0	0	0	0	0	0	0	0	0	0	0	0	0	0	0	0	0	0	0	0	0	0	0	0	0	0	0	0	0	0	0	0	0	0	0	0
HORVU1Hr1G028260	0	0	0	0	0	0	0	0	0	0	0	0	0	0	0	0	0	0	0	0	0	0	0	0	0	0	0	0	0	0	0	0	0	0	0	0	0	0	0	0	0	0	0	0	0	0	0	0	0
HORVU1Hr1G028270	0.03	0.02	0.03	0.03	0.04	0.02	0.01	0.02	0.02	0.05	0	0.02	0	0.01	0	0.02	0.02	0.08	0.02	0.02	0	0	0	0.03	0.02	0.01	0.04	0.03	0.01	0	0.02	0	0	0.02	0.01	0.02	0	0.03	0	0	0.03	0	0	0	0	0.05	0	0	0
HORVU1Hr1G028280	54.58	53.62	56.53	56.36	67.24	65.22	66.19	66.12	55.65	54.8	55.86	53.75	95.61	92.53	68.74	70.29	68.35	68.43	84.81	83.79	83.95	86.07	86.47	86.7	92.46	86.89	83.46	83.91	83.2	84.86	77.75	83.2	80.45	81.08	90.17	87.93	85.58	79.15	81.93	85.31	86.17	76.17	76.01	77.5	76.72	83.62	81.24	88.03	89.13
HORVU1Hr1G028330	12.61	12.51	12.34	12.1	15.16	15.08	14.29	13.99	13.49	13.23	13.71	13.5	12.1	12.48	12.86	11.37	12.5	12.29	11.6	12.42	13.53	13.54	8.76	8.84	9.08	9.1	9.52	9.85	9.72	9.1	9.01	9.47	9.15	9.52	8.26	7.3	7.95	8.74	7.72	7.52	7.79	7.09	6.99	7.08	6.49	7.97	9.62	7.99	7.53
HORVU1Hr1G028430	0.06	0.05	0.06	0	0.12	0.14	0.09	0.14	0.06	0.03	0.08	0.06	0.04	0.03	0.08	0.02	0.12	0.05	0.04	0.01	0	0.05	0.01	0.03	0	0.04	0.03	0.09	0.09	0.08	0.01	0.03	0	0.04	0	0	0.04	0.04	0.09	0.04	0	0.04	0.04	0	0	0.04	0.07	0.04	0
HORVU1Hr1G028450	8.59	8.1	8	8.06	9.12	8.9	8.27	8.64	8.09	8.06	7.78	8.44	9.32	9.36	8.57	8.44	7.91	7.32	8.17	7.97	8.41	8.17	7.88	7.85	9.12	8.02	8.66	8.76	8.26	8.25	7.83	7.72	7.8	7.25	7.66	8.25	7.8	8.03	7.03	8.78	7.55	7.69	7	7.23	7.3	8.7	9.03	8.95	8.41
HORVU1Hr1G028500	6.92	7.35	8.41	7.56	6.91	6.78	6.05	5.42	5.57	4.85	5.06	5.05	5.57	4.1	5.88	5.64	6.45	5.87	6.36	6.47	6.25	5.35	4.66	4.18	4.5	4.6	5.14	5.8	5.02	5.23	3.93	4.26	5.5	4.52	4.33	3.7	4.36	4.76	4.48	4.33	4.81	3.83	5.1	4.34	4.71	4.79	4.42	4.47	4.12
HORVU1Hr1G028510	1.27	0.52	0.28	0.43	0.15	0.4	0.55	1.15	0.95	1.66	1.36	1.39	0.06	1.35	0.12	0.71	0.07	0.66	0	0.18	0.07	0.38	0.05	0.35	0.31	0.06	0.86	0.88	1.67	1.49	0.52	0.48	0.19	0.39	0.14	0.73	0.33	0.15	0.62	0.33	0.18	1.37	0	0	0.37	0.34	0.26	0.19	0.98
HORVU1Hr1G028520	5.43	5.78	5.28	5.63	4.09	4.31	3.61	4.03	4.8	5.54	5.94	5.94	5.87	5.23	4.47	4.16	4.62	4.63	5.42	5.71	5.57	4.87	8.32	7.51	7.1	6.74	7.82	8.29	9.15	8.16	9.57	8.84	8.9	8.32	8.53	9.49	8.29	10.42	10.8	8.84	10.87	7.78	8.6	8.82	6.65	10.11	8.25	10.89	8.04
HORVU1Hr1G028530	0	0	0	0	0	0	0	0.72	0	0	0	0	0	0	0	0	0	0	0	0	0.37	0	0	0	0	0	0	0	0	0	0	0	0	0	0	0	0	0	0	0	0	0	0	0	0	0	0	0	0
HORVU1Hr1G028540	0.05	0.05	0.11	0.09	0.05	0	0.05	0	0	0.06	0.11	0	0.06	0.06	0.23	0.24	0	0.23	0	0.11	0.11	0.05	0	0.16	0	0.05	0.05	0.05	0.05	0.05	0.11	0.12	0	0.11	0.11	0	0	0	0.18	0	0	0	0	0.15	0.31	0	0	0.14	0
HORVU1Hr1G028560	0	0	0	0.06	0	0	0	0	0	0	0	0	0	0	0	0	0	0	0	0	0	0	0	0	0	0	0	0	0	0	0	0	0	0	0.07	0	0	0	0	0	0	0	0	0	0	0	0	0	0
HORVU1Hr1G028570	9.98	9.81	10.08	9.85	7.3	6.93	6.98	8.04	8.23	7.63	7.27	7.76	6.02	5.9	8.47	8.28	8.04	8.81	5.66	5.63	5.85	6.52	4.22	4.18	4.76	3.77	9.22	9.02	8.9	9.3	6.86	5.73	5.28	4.7	5.08	4.42	6.08	5.36	7.72	6.61	4.09	7	5.41	6.44	4.98	6.69	4.86	5.4	5.68
HORVU1Hr1G028640	0	0	0	0	0	0	0	0	0	0	0	0	0	0	0	0	0	0	0	0	0	0	0	0	0	0	0	0	0	0	0	0	0	0	0	0	0	0	0	0	0	0	0	0	0	0	0	0	0
HORVU1Hr1G028650	0.05	0.06	0.05	0.02	0.06	0.05	0.03	0.02	0.13	0.1	0.08	0.1	0.02	0.01	0.02	0.01	0.01	0.03	0.04	0.01	0.05	0.06	0.02	0.01	0.01	0	0.03	0.03	0.07	0.03	0.03	0.02	0.04	0.02	0	0	0	0	0	0	0.03	0	0	0	0	0.02	0	0	0
HORVU1Hr1G028660	0	0	0	0	0	0	0	0	0	0	0	0	0	0	0	0	0	0	0	0	0	0	0	0	0	0	0	0	0	0	0	0	0	0	0	0	0	0	0	0	0	0	0	0	0	0	0	0	0
HORVU1Hr1G028680	62.74	63.87	64.08	62.68	43.6	43	42.22	43.53	82	79.77	83.96	81.98	29.57	30.13	29.97	28.62	27.61	29.06	26.52	28.24	24.98	27.6	19.29	21.82	18.64	18.45	21.35	22.63	20.57	21.09	20.31	21.79	22.53	22.29	15.08	15.22	13.97	14.15	16.69	15.16	15.53	16.4	16.58	17.61	17.31	17.13	16.42	15.74	16.92
HORVU1Hr1G028690	0	0	0	0	0	0	0	0	0	0	0	0	0	0	0	0	0	0	0	0	0	0	0	0	0	0	0	0	0.03	0	0	0	0	0	0	0	0	0	0	0	0	0	0	0	0	0	0	0	0
HORVU1Hr1G028720	159.39	154.96	153.58	159.27	182.54	186.92	187.82	181.15	135.05	130.22	137.66	133.12	173.54	164.83	163.95	159.72	163.43	159.26	192.61	191.38	187.07	192.86	169.07	173.5	172.33	171.5	182.62	178.66	178.19	180.87	159.61	159.36	161.56	159.39	140.7	140.76	136.22	138.78	137.31	146.48	126.36	157.51	148.65	152.88	151.47	164.72	145.2	157.19	157.97
HORVU1Hr1G028820	287.59	291.26	293.89	293.99	390.43	408.15	403.52	388.88	308.72	306.92	307.38	298.96	287.74	279	280.78	286.4	276.41	294.45	301.58	296.22	292.48	291.47	153.43	153.41	151.49	150.25	150.08	157.38	157.39	149.95	151.26	146.65	152.43	151.86	87.62	89.28	91.96	87.25	88.05	89.45	92.67	86.91	90.5	85.48	89.08	101.3	98.92	103.84	93.67
HORVU1Hr1G028850	1.83	1.59	1.35	1.57	2.19	2.78	2.21	1.78	2.59	2.13	1.99	1.97	1.45	1.9	1.72	1.77	1.45	1.66	1.08	1.05	1.17	1.46	0.69	0.75	0.89	0.68	1.27	1.34	1.4	1.25	0.98	0.77	1.02	0.4	0.29	0.58	0.67	0.37	0	0.36	0.36	0.5	0.67	0.81	0.81	0.29	0	0.14	0.43
HORVU1Hr1G028920	27.61	27.17	26.23	25.57	42.31	42.23	41.53	41.67	18.54	17.81	15.99	17.06	64.11	68.78	38.1	37.76	35.87	33.87	28.56	28.77	28.34	26.84	37.92	39.64	37.87	36.66	48.46	49.09	49.84	46.41	33.05	31.36	34.33	33.9	41.68	39.59	37.64	37.86	36.45	36.77	40.4	42.12	41.85	47.88	43.67	38.31	39.56	37.82	39.96
HORVU1Hr1G028970	0.73	0.86	0.81	0.93	0.31	0.11	0.23	0.2	0.58	0.29	0.43	0.37	0.3	0.15	1.48	0.61	0.89	0.79	0.24	0.35	0.5	0.39	0.43	0.4	0.48	0.33	0.78	0.36	0.79	0.83	0.13	0.39	0.49	0.93	0.29	0.35	0.41	0.09	0.23	0.09	0.59	0.41	0.37	0.53	0.08	0.92	0.97	0.97	0.34
HORVU1Hr1G029020	0.56	0.46	0.57	0.4	0.36	0.38	0.72	0.3	0.32	0.16	0.11	0.37	0.11	0.08	0.51	0.87	0.94	1.08	0.44	0.7	0.65	0.2	0.38	0.35	0.21	0.28	0.78	0.89	0.46	0.52	0.77	0.5	0.44	0.9	0.4	0.23	0.28	1.01	0	0	0.34	0.23	0.85	0.34	0.67	0	0.33	0	0.41
HORVU1Hr1G029050	0.44	0.67	0.87	0.21	1.05	1.07	1.04	0.26	0.27	0.28	1.08	0.27	0	0	0.59	0.91	2.31	0.88	1.37	0.84	0.8	1.07	0.27	0.27	0.78	0.51	0	0.51	0.25	0.25	0.27	0.83	0.27	0.53	0.57	0.86	0.6	0	1.81	0	0	0	0.78	0	0	1.3	0.66	0	0.63
HORVU1Hr1G029060	1.5	0	0.77	0	1.94	1.99	0.96	0	0	0	0	0	2.07	1.05	1.1	0	2.02	0	0	0	1.95	0.98	0	0	0.96	0.98	0	3.71	1.79	0.89	1	0	1.91	2.81	2.19	1.11	0	0	0	0	0	0	0	0	0	0	2.26	2.08	0
HORVU1Hr1G029080	0	0	0	0	0	0	0	0	0	0	0	0	0	0	0	0	0	0	0	0	0	0	0	0	0	0	0	0	0	0	0	0	0	0	0	0	0	0	0	0	0	0	0	0	0	0	0	0	0
HORVU1Hr1G029090	19.19	20.31	18.61	17.14	10.07	10.39	8.52	11.46	15.08	19.15	16.35	17.38	12.27	13.26	15.64	16.52	14.86	16.89	8.35	7.78	7.51	9.26	6.98	6.56	5.7	6.99	5.4	4.26	3.65	4.37	4.28	4.57	3.6	5.27	2.85	3.92	3.47	5.86	4.1	4.65	3.85	3.89	3.73	4.5	5.64	4.45	5.77	6.8	5.66
HORVU1Hr1G029110	2.71	2.68	2.79	2.79	2.96	2.84	2.97	2.86	2.64	2.52	2.74	2.77	3.29	3.23	2.63	2.96	2.62	2.87	3.11	3.19	2.86	2.78	2.25	1.88	2.08	2.38	2.63	2.45	2.52	2.17	2	2.15	1.93	2.03	1.62	1.48	1.76	1.39	1.25	1.72	1.32	2.09	1.37	1.76	2.01	1.88	1.9	2.01	1.83
HORVU1Hr1G029220	0	0	0.08	0.08	0.13	0.03	0.13	0.05	0.1	0.09	0.11	0.06	0.06	0.12	0	0.14	0.06	0.06	0	0	0.04	0.09	0.13	0.29	0.17	0.13	0.12	0.08	0.25	0.11	0.13	0.09	0.21	0.07	0.07	0.09	0.23	0	0.23	0.22	0	0.2	0.45	0	0.22	0	0	0.07	0.07
HORVU1Hr1G029240	2.8	1.7	1.08	1.88	1.11	1.15	1.13	1.38	1.61	2.23	2.28	2.07	1.85	2.04	3.42	3.73	2.93	3.45	1.44	3.25	2.45	3.45	5.51	4.41	2.77	3.28	2.18	1.24	1.21	2.13	4.49	4.91	3.63	4.89	2.89	2.89	2.76	3.69	3.68	6.88	4.56	3.86	5.85	4.65	5.51	2.15	3.15	3.25	4.58
HORVU1Hr1G029460	5.34	5.47	5.3	5.31	8.81	7.79	8.45	7.72	8.73	6.71	6.98	7.3	6.58	6.99	5.72	4.3	5.62	4.9	5.27	4.26	4.76	4.96	6.82	7.46	6.8	6.88	9.39	8.83	8.82	6.96	7.66	7.29	8.27	7.43	7.99	9.92	8.82	8.27	9.48	8.15	11.49	11.17	9.56	10.83	9.28	7.12	8.57	9	8.04
HORVU1Hr1G029490	27.05	27.07	29.22	28.07	30.88	29.41	30.2	28.56	30.03	28.79	28.79	29.36	35.13	36.46	31.94	32.21	31.37	30.47	32.58	32.86	31.64	34.17	33.92	29.75	32.5	32.54	31.27	29.95	28.69	30.74	30.41	30.89	30.27	29.79	25.33	25.17	26.16	25.4	24.99	25.2	24.82	23.6	26.74	25.59	24	29.19	28.24	27.92	28.75
HORVU1Hr1G029510	0.02	0.02	0.05	0	0.09	0.03	0	0	0	0	0	0	0.27	0.27	0.11	0.06	0.05	0.18	0.25	0.29	0.21	0.11	0.45	0.4	0.45	0.49	0.67	0.58	0.46	0.77	0.23	0.26	0.43	0.22	0.23	0.23	0.27	0.64	0.32	0.61	0.63	0.65	0.77	0.63	0.4	0.89	0.74	0.85	0.56
HORVU1Hr1G029520	0.19	0.49	0.32	0.3	0.48	0.68	0.31	0.57	0.12	0.23	0.06	0.29	0.21	0.4	0.34	0.22	0.45	0.16	0.61	0.52	0.68	0.56	0.71	0.78	0.56	0.58	0.59	0.97	0.67	0.61	0.5	0.5	0.41	0.48	0.25	0.31	0.46	0.48	0.34	0.98	0.49	0.51	0.4	0.53	0.58	0.19	0.35	0.59	0.22
HORVU1Hr1G029540	0.51	0.51	0.79	0.76	0.34	0.81	0.45	0.58	1.3	0.64	0.89	0.81	1.1	0.78	0.55	0.41	0.46	0.54	0.53	0.93	0.51	0.65	0.83	0.62	0.92	1.11	1.43	0.91	0.75	1.03	0.94	0.85	0.75	1.06	1.57	1.58	0.93	1	1.49	1.09	0.87	0.79	1.19	1.17	1.49	1.83	1.33	1.26	1.97
HORVU1Hr1G029640	1.46	1.42	1.43	1.69	0.84	0.65	0.57	0.87	0.96	1.07	1.25	1.46	0.67	0.59	1.08	0.94	1.09	0.92	0.71	0.57	0.59	0.86	0.98	0.91	0.75	0.73	1.71	1.36	1.42	1.63	0.85	1.06	1.31	0.97	1.64	1.68	1.79	2.01	1.37	2.49	1.59	2.19	2.2	1.63	1.76	0.82	1.26	1.42	1.29
HORVU1Hr1G029680	0.06	0.03	0.06	0.06	0	0.07	0.07	0	0.04	0.04	0.04	0.04	0.11	0	0.19	0.04	0.08	0.19	0.14	0	0.03	0.03	0.29	0.11	0.14	0.11	0.1	0.17	0.06	0.07	0.04	0	0.11	0.14	0.07	0.14	0	0.11	0	0.11	0.22	0.21	0.11	0.1	0.1	0.18	0	0.09	0.09
HORVU1Hr1G029710	1.15	0	0	0	0	1.52	0	0	0	0	0	0	0	1.6	0	0	0	0	0	0	0	0	0	0	0	0	0	0	0	0	0	0	0	1.48	0	0	0	0	0	0	0	0	0	0	0	0	0	0	0
HORVU1Hr1G029760	0	0	0	0	0	0	0	3.29	0	0	0	0	0	0	0	0	0	0	0	0	0	0	0	0	0	0	0	0	0	0	0	0	0	0	0	0	0	0	0	0	0	0	0	0	0	0	0	0	0
HORVU1Hr1G029770	0.82	0.59	0.88	1.18	1.65	1.8	1.51	1.97	0.75	0.86	0.78	0.88	1.08	1.28	1.35	1.04	1.25	1.01	2.08	1.4	1.46	2.15	0.56	0.67	0.53	0.46	1.27	0.99	0.95	0.98	0.48	0.48	0.37	0.59	0.47	0.33	0.29	0.2	0.44	0.28	0.33	0.5	0.47	0.6	1.56	0.72	0.48	0.54	0.58
HORVU1Hr1G029800	19.89	18.7	18.13	18.95	21.8	19.37	19.57	18.81	20.39	20.14	18.99	19.23	24.97	23.94	20.91	22.26	19.84	20.81	20.54	19.87	19.88	21.98	20.26	20.28	19.85	19.58	22.51	22.06	23.08	22.73	20.41	20.28	21	20.13	21.58	19.83	21.72	23.21	20.39	19.32	19.27	20.1	18.78	18.44	20.23	19.26	24	20.58	22.74
HORVU1Hr1G029820	0	0	0	0	0	0	0	0	0	0	0	0	0	0	0	0	0	0	0	0	0	0	0	0	0	0	0	0	0	0	0	0	0	0	0	0	0	0	0	0	0	0	0	0	0	0	0	0	0
HORVU1Hr1G029870	143.7	144.27	142.78	146.69	210.6	218.56	214.43	213.55	190.48	187.05	189.45	191.53	182.11	183.33	175.89	176.02	175.42	177.96	163.81	160.59	164.81	167.44	82.32	83.16	82.19	80.55	98.38	100.74	93.06	98.15	85.19	87.88	88.16	87.26	50.93	50.28	47.73	54.18	51.29	50	47.62	45.19	44.39	42.9	41.89	55.05	58.22	57.15	63.58
HORVU1Hr1G029880	0	0	0	0	0	0	0	0	0	0	0	0	0	0	0	0	0	0	0	0	0	0	0	0	0	0	0	0	0	0	0	0	0	0	0	0	0	0	0	0	0	0	0	0	0	0	0	0	0
HORVU1Hr1G029920	5.18	5.61	4.94	5.64	1.24	1.26	0.91	1.68	14.03	11.33	12.89	12.88	9.18	7.57	5.48	4.55	5.21	5.99	9.71	9.45	9.59	10.42	8.1	6.23	7.58	8.94	6.75	7.75	6.97	7.42	5.18	5.79	5.74	4.72	4.67	3.79	5.46	4.08	3.98	4.79	4.25	4	3.38	4.72	3.62	6.24	4.47	5.56	6.55
HORVU1Hr1G029950	8.94	9.85	10.92	7.65	8.89	9.09	8.48	8.43	11.4	11.29	11.54	9.69	17.54	10.82	9.66	8.47	8.85	8	6.93	8.62	8.74	12.18	6.21	10.15	9.68	5.1	7.71	10.72	10.07	6.92	7.94	9.01	8.31	7.14	7.6	7.49	5.73	5.23	13.03	6.82	10.85	4.76	8.76	7.16	6.42	8.34	7.09	18.23	11.52
ENSRNA049486971	0.15	0.63	0	0.77	0.18	0.37	0	0	0	0	0	0	0.2	0.2	0	0	0.2	0	0	0	0.18	0	0	0	0	0	0.17	0.18	0.17	0.17	0	0	0	0	0	0.2	0.2	0.61	0	0	0	0	0	0	0	0.91	0	0	0
HORVU1Hr1G030000	61.6	63.23	62.23	61.67	58.79	58.31	60.21	58.83	68.98	70.02	67.12	69.46	44.12	43.04	41.28	40.69	42.15	40.43	43.31	43.84	44.41	41.92	36.32	36.2	35.88	37.73	34.33	38.16	36.18	36.44	34.33	37.73	34.62	36.85	30.66	33.19	30.53	29.42	34.33	27.8	30.18	27.94	29.17	25.48	31.03	30.81	33.81	31.2	31.51
HORVU1Hr1G030040	5.72	4.9	5.76	5.23	5.55	5.43	5.81	6.42	5.53	4.86	4.58	4.46	6.13	6.19	4.8	4.03	5.08	4.44	4.26	4.54	6.33	4.29	3.93	2.91	3.37	4.16	3.86	3.3	4.4	3.46	4.5	3.46	3.45	3.99	4.94	4.25	3.51	4.31	2.92	3.34	4.34	3.93	4.6	3.87	5.32	4.25	6.33	5.18	2.84
HORVU1Hr1G030140	12.44	11.02	11.35	11.91	12.1	12.34	11.78	12.11	11.22	11.06	10.86	10.9	13.24	14.36	11.04	11.02	11.76	11.54	11.83	11.91	11.51	11.83	14.09	14.84	14.41	14.83	16.39	15.91	15.64	16.13	13.45	12.86	12.57	12.63	15.09	14.51	15.33	15.54	13.51	14.5	14.35	16.42	16.54	16.53	16.82	14.98	16.33	15.14	16.38
ENSRNA049485752	0	0	0	0	0	0	0	0	0	0	0	0	0	0	0	0	0	0	0	0	0	0	0	0	0	0	0	0	0	0	0	0	0	0	0	0	0	0	0	0	0	0	0	0	0	0	0	0	0
ENSRNA049485739	0.13	0.13	0.33	0.32	0.2	0.15	0.24	0.32	0.03	0.11	0.05	0.03	0.18	0.24	0.11	0.2	0.22	0.25	0.14	0.21	0.03	0.08	0.45	0.37	0.42	0.39	1.83	1.81	1.75	1.96	0.4	0.24	0.23	0.42	1.29	1.38	1.67	1.26	1.46	2	1.96	3.49	3.1	2.82	2.92	1.15	1.73	1.52	1.2
ENSRNA049485749	0	0	0	0	0	0	0	0	0	0	0	0	0	0	0	0	0	0	0	0	0	0	0	0	0	0	0	0	0	0	0	0	0	0	0	0	0	0	0	0	0	0	0	0	0	0	0	0	0
HORVU1Hr1G030410	31.77	26.92	33.49	17.91	10.08	23.43	34.98	64.95	15.03	20.52	19.17	40.75	29.24	30.09	81.54	32.18	40.21	26.25	5.18	7.02	31.8	6.61	25.95	31.4	33.42	54.69	12.42	2.66	17.26	10.78	57.01	53.39	38.59	37.55	30.18	26.2	49.56	122.91	52.06	22.77	82.04	18.82	2.02	39.43	44.61	0	0.4	33.56	0
HORVU1Hr1G030420	0	0	0	0	0	0	0	0	0.84	0	0	0	0	0	0	0	0	0	0	0	0	0	0	0	0	0	0	0	0	0	0	0	0	0	0	0	0	0	0	0	0	0	0	0	0	0	0	0	0
HORVU1Hr1G030440	0	0	0	0	0	0	0	0	0	0	0	0	0	0	0	0	0	0	0	0	0	0	0	0	0	0	0	0	0	0	0	0	0	0	0	0	0	0	0	0	0	0	0	0	0	0	0	0	0
HORVU1Hr1G030460	0	0	0	0	0	0	0	0	0	0	0	0	0	0	0	0	0	0	0	0	0	0	0	0	0	0	0	0	0	0	0	0	0	0	0	0	0	0	0	0	0	0	0	0	0	0	0	0	0.1
HORVU1Hr1G030540	16.77	16.89	16.63	16.27	17.24	16.27	17.25	16.37	17.39	17.19	17.42	16.97	12.52	13.71	10.52	11.6	11.23	11.55	10.96	10.3	10.86	9.75	9.28	9.33	9.92	9.13	11.26	11.03	10.98	10.96	9.34	10.29	8.76	9.31	7.69	7.58	7.59	5.9	8.3	6.5	7.56	9.09	9.52	8.42	9.2	9.1	9.87	9.21	8.95
HORVU1Hr1G030550	0.29	0.08	0.45	0.17	0.33	0.61	0.41	0.41	0.1	0.35	0.34	0.1	0.1	0.16	0.05	0.16	0.21	0.16	0.1	0	0.14	0.1	0.05	0.2	0	0.14	0.31	0.09	0.31	0.22	0.05	0.05	0.1	0	0.2	0.05	0.05	0	0	0	0	0.14	0	0	0	0	0.13	0	0.12
HORVU1Hr1G030580	0.19	0.19	0.43	0.31	0.21	0.43	0.35	0.49	0	0.31	0.07	0.22	0	0	0	0.33	0.16	0.16	0.07	0.23	0.14	0.29	0	0.07	0.22	0	0.14	0.35	0.13	0.27	0	0.15	0.07	0.07	0.08	0	0	0	0	0	0	0	0	0	0	0	0	0.18	0
HORVU1Hr1G030610	0	0.23	0	0	0	0	0	0	0	0	0	0	0	0	0	0.1	0.18	0.09	0	0	0.09	0	0	0	0	0	0.08	0.08	0	0.08	0	0	0	0	0	0	0	0	0	0	0	0	0	0	0	0	0	0	0
HORVU1Hr1G030620	34.73	30.75	31.05	32.75	26.46	29.69	27.44	27.79	30.54	34.47	33.57	36.06	29.51	34.29	29.94	28.79	30.83	29.81	28.32	30.25	34.17	31.43	28.22	27.77	25.68	24.61	22.33	26.7	22.27	25.93	22.24	22.67	27.83	24.18	14.47	19.78	16.35	14.13	17.11	18.19	17.55	22.68	22.05	22.37	22.75	29.12	26.56	29.95	26.31
HORVU1Hr1G030630	21.48	23.05	23.5	23.02	24.08	22.95	23.91	25.14	15.47	15.38	15.92	16.63	33.62	33	30.63	32.74	30.7	32.3	36.82	35.26	35.92	35.39	38.73	37.21	36.54	39.02	49.84	51.24	49.86	47.77	36.75	35.7	34.96	37	35.84	34.79	34.28	37.34	31.36	34.86	32.45	41.51	41.26	41.19	40.63	39.8	41.92	35.69	40.14
ENSRNA049485747	0	0	0	0	0	0	0	0	0	0	0	0	0	0	0	0	0	0	0	0	0	0	0	0	0	0	0	0	0	0	0	0	0	0	0	0	0	0	0	0	0	0	0	0	0	0	0	0	0
ENSRNA050016405	2.26	2.62	2.05	3.24	10.54	9.07	11.47	9.92	0.41	0.42	0.54	0.55	0.57	1.17	2.17	1.28	1.52	1.55	3.05	1.81	2.67	2.67	2.71	3.04	3.91	2.89	53.85	52.76	58.87	50.6	3.62	1.97	2.84	2.02	28.29	26.08	26.58	24.99	24.77	22.73	24.14	18.49	17.47	19.4	19.34	8.79	8.56	8.51	6.44
ENSRNA050016403	0	0	0	0	0	0	0	0	0	0	0	0	0	0	0	0	0	0	0	0	0	0	0	0	0	0	0	0	0	0	0	0	0	0	0	0	0	0	0	0	0	0	0	0	0	0	0	0	0
ENSRNA050016407	1.23	1.29	1.49	1.05	1.69	1.58	2.05	1.93	0.52	0.33	0.22	0.22	0.58	0.81	1.82	1.65	0.76	0.97	0.63	0.66	0.88	0.48	3.24	3.35	4.01	3.58	14.84	14.85	14.02	14.56	2.45	2.49	1.99	2.15	11.4	11.53	10.72	10.7	12.38	9.52	8.87	19.95	20.86	21.6	19.74	9.71	10.95	11.65	12.55
HORVU1Hr1G030840	0.34	0.48	0.26	0.53	0.06	0.09	0.11	0.16	0.2	0.21	0.26	0.25	0.09	0.03	0.33	0.28	0.18	0.39	0.15	0.19	0.15	0.34	0.09	0.28	0.09	0.06	0.27	0.23	0.28	0.45	0.25	0.03	0.22	0.08	0.2	0.09	0.26	0	0	0.26	0.18	0.18	0	0.09	0.52	0.16	0.08	0	0.08
HORVU1Hr1G030870	7.57	6.33	6.21	6.35	5.36	6.24	6.93	6.23	6.71	6.94	7.12	6.62	5.7	6.34	4.98	6.98	5.19	5.1	4.91	6.36	5.47	5.21	6.53	7.43	5.38	6.64	8.29	5.48	5.26	5.92	5.99	5.96	5.37	6.26	5.71	4.88	6.48	6.52	5.46	4.87	5.26	6.03	7.68	7.59	5.82	5.39	5.59	4.87	5.41
HORVU1Hr1G030880	0	0	0	0	0	0	0	0	0	0	0	0	0	0	0	0	0	0	0	0	0	0	0	0	0	0	0	0	0	0	0	0	0	0	0	0	0	0	0	0	0	0	0	0	0	0	0	0	0
HORVU1Hr1G031010	30.93	29.06	30.16	30.23	25.14	23.65	23.24	23.91	24.75	24.16	25.19	26.67	20.64	20.42	25.17	24.65	23.35	23.62	22.04	22.81	21.55	23.95	18.44	18.23	17.46	19.96	25.66	24.42	24.17	25.28	18.45	19.9	20.06	19.73	20.78	18.21	18.21	16.71	19.06	15.78	18.03	20.54	23.58	23.83	19.79	22.55	20.45	20.83	21.93
HORVU1Hr1G031020	0.09	0.1	0.18	0.28	0.11	0	0.11	0.21	0	0.12	0	0.11	0.12	0	0.12	0.12	0.12	0.12	0.11	0.11	0	0.11	0.11	0.11	0.11	0.11	0	0.52	0	0.1	0.45	0.23	0.22	0	0.46	0.46	0	0.36	0	1.05	0.7	1.28	0	0.31	0.31	0.28	1.14	0.27	0.55
HORVU1Hr1G031090	0	0	0	0.22	0	0.26	1.03	0.22	0.27	0	0.54	0	0.28	0	0	0.31	0	1.11	0	0	0.26	0.53	0.26	0.27	0	0.53	0	0.58	0.27	0.54	0	0.28	0.52	0.64	0.85	0	0.59	0.9	0	0	0	0	0.88	0	0	0	0	0	0.63
HORVU1Hr1G031150	0.32	0.16	0.31	0.47	0	0.19	0.18	0.36	0	0.2	0.19	0.39	0	0.2	0.61	1.06	0.4	0.41	0.39	0.39	0.19	0	0.75	0.57	0.37	0.19	0.18	0.89	0.17	0.52	0.77	0.19	0.19	0.56	0.79	0.2	1.25	0	0	0	0	0.54	0.55	0.53	0.53	0.46	0	0.45	0.45
HORVU1Hr1G031180	25.59	25.94	25.14	25.22	24.57	24.92	24.67	24.23	19.53	17.81	18.09	18.8	20.99	22.48	23.43	23.13	22.41	22.08	21.17	21.17	20.96	21.16	22.42	21.31	22.26	23.31	33.33	31.03	31.26	32.99	21.24	22.41	21.94	22.17	23.52	23.32	23.41	25.32	22.73	23.35	24.36	24.59	25.76	23.77	25.05	23.33	26.65	22.93	21.69
HORVU1Hr1G031230	127.32	125.64	125.53	124.03	100.06	93.63	99.73	96.98	146.86	148.9	145.98	146.97	111.72	110.75	93.8	92.99	91.96	92.55	86.08	87.92	85	85.27	72.31	70.94	75.22	73.07	66.66	62.83	64.75	66.96	67.89	67.35	67.2	68.21	75.05	74.87	71.66	70.78	69.65	70.2	69.76	67.41	66.61	63.73	61.42	70.92	72.66	71.03	74.31
HORVU1Hr1G031250	6.76	6.62	6.65	6.57	2.78	2.84	2.86	2.7	5	4.83	5.08	5	1.91	2.18	2.04	2.57	2.17	2.98	1.4	1.55	1.46	1.34	1	1.14	1.14	1.39	2.22	2.01	2.19	2.47	1.82	1.65	1.79	1.62	1.28	0.97	1.31	1.05	0.91	0.85	0.97	1.38	1.49	1.59	1.34	1.78	2.04	1.62	1.17
HORVU1Hr1G031270	12.91	12.52	13.1	13.39	8.23	7.95	7.66	8	7.31	7.37	8.22	6.91	7.15	6.73	7.84	7.93	7.6	7.2	5.82	6.3	6.17	6.25	4.06	4.13	4.51	3.86	7.69	7.97	7.76	7.81	4.36	4.39	4.23	3.43	3.73	3.82	3.27	3.5	3.68	4.65	4.92	4.73	4.37	5.56	6.17	4.26	5.98	4.38	4.88
HORVU1Hr1G031310	42.94	40.31	43.44	42.39	42.81	41.55	40.85	41.61	46.43	46.62	45.54	45.13	41.76	38.08	37.33	37.1	39.24	36.03	43.02	39.18	40.98	40.15	29.62	29.28	28.5	30.19	31.34	32.6	33.15	31.02	34.2	32.98	34.1	33.15	27.2	29.93	28.2	27.33	29.31	26.54	28.16	28.03	23.69	24.99	26.36	32.75	35.1	35.2	32.66
HORVU1Hr1G031340	0	0	5.34	0	7.34	7.5	0	4.74	0	0	0	0	7.88	15.54	16.84	5.52	16.56	8.42	7.97	14.68	21.09	9.42	26.84	19.81	20.98	28.61	64.63	34.69	63.98	10.76	29.15	31.57	50.09	34.45	17.35	34.29	26.6	0	26.87	25.69	51.3	40.57	16.97	0	20.6	21.62	0	0	31.51
HORVU1Hr1G031370	17.29	20.71	19.99	19.11	18.81	17.86	18.79	18.75	17.2	17.72	17.91	14.78	19.17	17.06	15.55	15.93	15.71	15.99	16.28	15.35	14.79	15.52	9.56	9.12	10.8	10.51	11.84	12.35	12.02	12.2	9.4	10.89	9.91	10.14	8.48	8.05	8.45	7.93	8.86	6.33	8.73	8.07	7.03	11.76	8.16	10.57	9.54	7.89	10.48
HORVU1Hr1G031500	7.16	8.39	9.38	7.65	5.32	5.57	2.98	4.8	5.33	5.61	6.85	5.41	3.5	4.17	3.32	2.28	4.24	4.16	2.22	2.44	2.04	2.65	4.29	3.27	3.1	3.26	2.77	3.85	3.66	2.39	2.6	2.64	3.79	3.06	5.5	4.6	4.46	6.94	6.07	7.13	6.93	4.34	4.36	3.6	3.46	3.37	4.02	3.14	4.2
HORVU1Hr1G031540	0.35	0.67	0.6	0.95	0.48	0.3	0.39	0.19	0.41	0.86	0.41	0.48	0.74	0.73	0.49	0.46	0.69	0.48	0.39	0.32	0.4	0.62	0.59	0.54	0.62	0.97	0.6	0.69	0.37	0.77	0.54	0.53	0.41	0.53	0.53	0.22	0.36	0.78	0	0.32	0.98	0.84	0.3	0.87	1.75	1.76	0.96	0.26	0.51
HORVU1Hr1G031570	0	0	0	0	0	0	0	0	0	0	0	0	0	0	0	0	0	0	0	0	0	0	0	0	0	0	0	0	0	0	0	0	0	0	0	0	0	0	0	0	0	0	0	0	0	0	0	0	0
HORVU1Hr1G031600	254.13	247.43	250.1	247.32	342.47	340.64	340.5	334.45	272.62	273.47	268.49	271.32	345.6	335.14	301.69	299.34	290.21	301.96	346.26	345.38	342.02	341.67	250.28	251.4	247.14	258.24	253.32	254.03	253.58	251.91	235.2	231.61	233.99	229.14	197.15	198.82	202.4	200.74	194.92	183.44	194.48	178.85	181.29	183.13	179.04	213.72	224.25	212.24	219.09
HORVU1Hr1G031610	0	0	0	0	0	0	0	0	0	0	0	0	0	0	0	0	0	0	0	0	0	0	0	0	0	0	0	0	0	0	0	0	0	0	0	0	0	0	0	0	0	0	0	0	0	0	0	0	0
HORVU1Hr1G031660	7.98	7.91	8.53	8.56	4.92	5.53	4.61	5.16	7.01	7.03	5.99	6.51	3.97	3.66	4.61	4.41	4.16	4.57	3.05	3.23	3.3	3.04	3.54	3.42	3.24	2.99	6.25	5.8	6.05	6.03	4	3.96	3.79	3.84	3.17	3.13	3.5	2.76	3.51	3.37	3.66	3.7	4.26	4.33	3.78	3.82	4.53	3.87	4.42
HORVU1Hr1G031680	0	0	0	0	0	0	0	0	0	0	0	0	0	0	0	0	0	0	0	0	0	0	0	0	0	0	0	0	0	0	0	0	0	0	0	0	0	0	0	0	0	0	0	0	0	0	0	0	0
HORVU1Hr1G031780	0	0	0	0	0	0	0	0	0	0	0	0	0	0	0	0	0	0	0	0	0	0	0	0	0	0	0	0	0	0	0	0	0	0	0	0	0	0	0	0	0	0	0	0	0	0	0	0	0
HORVU1Hr1G031860	18.85	18.16	18.94	19.22	18.23	18.04	16.72	18.31	17.38	16.44	16.05	16.83	16.67	17.69	17	16.18	16.05	15.95	16.22	17.34	17.03	16.09	17.82	16.29	18.04	17.67	19.52	20.05	20.95	20.21	20.66	19.63	20.71	21.32	20	19.81	19.57	19.42	20.28	17.72	19.11	20.31	19.58	19.15	19.91	20.6	18.65	22.03	19.45
HORVU1Hr1G031880	0	0	0	0	0	2.54	0	0	0	0	0	0	0	0	0	0	0	0	0	0	1.24	0	0	0	0	0	0	0	0	0	0	0	0	0	0	0	0	0	0	0	0	0	0	0	0	0	0	0	0
HORVU1Hr1G032020	0	0	0	0	0	0	0	0	0	0	0	0	0	0	0	0	0	0	0	0	0	0	0	0	0	0	0	0	0	0	0	0	0	0	0	0	0	0	0	0	0	0	0	0	0	0	0	0	0
HORVU1Hr1G032260	0	0	0	0	0	0	0	0	0	0	0	0	0	0	0	0	0	0	0	0	0	0	0	0	0	0	0	0	0	0	0	0	0	0	0	0	0	0	0	0	0	0	0	0	0	0	0	0	0
ENSRNA049486287	0	0	0	0	0	0	0	0	0	0	0	0	0	0	0	0	0	0	0	0	0	0	0	0	0	0	0	0	0	0	0	0	0	0	0	0	0	0	0	0	0	0	0	0	0	0	0	0	0
ENSRNA049486286	0	0	0	0	0	0	0	0	0	0	0	0	0	0	0	0	0	0	0	0	0	0	0	0	0	0	0	0	0	0	0	0	0	0	0	0	0	0	0	0	0	0	0	0	0	0	0	0	0
ENSRNA050015287	2.26	2.62	2.05	3.24	10.54	9.07	11.47	9.92	0.41	0.42	0.54	0.55	0.57	1.17	2.17	1.28	1.52	1.55	3.05	1.81	2.67	2.67	2.71	3.04	3.91	2.89	53.85	52.76	58.87	50.6	3.62	1.97	2.84	2.02	28.29	26.08	26.58	24.99	24.77	22.73	24.14	18.49	17.47	19.4	19.34	8.79	8.56	8.51	6.44
HORVU1Hr1G032310	32.54	33.57	31.43	32.34	32.88	31.4	30.81	31.19	29.26	30.03	30	30.73	39.75	39.27	33.93	36.06	37.16	35.68	35.3	33.1	33.43	33.94	37.5	37.35	36.66	37.12	41	41.79	39.91	41.75	38.63	38.65	41.56	42.14	40.66	41.71	41.36	41.3	43.22	38.84	40.72	32.96	35.94	35.94	38.6	38.56	41.04	36.65	41.4
HORVU1Hr1G032390	0.08	0.21	0.22	0.07	0.13	0.05	0.08	0.07	0.03	0.05	0.06	0.1	0.12	0.11	0.19	0.43	0.36	0.32	0.09	0.13	0.05	0.07	0.19	0.3	0.34	0.21	0.39	0.41	0.37	0.51	0.29	0.26	0.3	0.28	0.35	0.24	0.18	0.21	0.16	0.09	0.14	0.17	0.41	0.26	0.33	0.24	0.16	0.26	0.04
HORVU1Hr1G032500	0	0	0.02	0.04	0	0.02	0	0	0.04	0	0.06	0	0.04	0.06	0	0	0	0	0	0	0.02	0	0	0	0	0.03	0.07	0.08	0.03	0.05	0.06	0	0.03	0.1	0.03	0	0.03	0.09	0	0.1	0	0.08	0	0.07	0.23	0	0	0	0
HORVU1Hr1G032600	0.18	0.16	0.12	0.11	0.19	0.18	0.11	0.11	0.04	0.06	0.06	0.04	0.19	0.09	0.2	0.31	0.32	0.35	0.48	0.49	0.51	0.36	0.39	0.31	0.38	0.2	0.26	0.32	0.48	0.35	0.45	0.46	0.46	0.39	0.7	0.49	0.77	0.58	0.33	0.88	0.7	0.65	0.54	0.34	0.52	0.26	0.7	0.46	0.88
HORVU1Hr1G032610	38.78	38.82	39.82	40.14	40.93	40.43	40.35	40.3	50.22	50	50.7	49.82	26.68	25.88	29.36	30.05	29.08	29.88	26.42	27.05	25.31	26.43	21.85	22.84	23.8	20.7	18.02	17.7	18.13	18.45	28.43	26.79	27.14	27.8	25.03	24.11	24.02	21.92	24.4	22.75	23.72	20.91	22.13	21.15	20.09	22.35	22.05	22.04	21.17
HORVU1Hr1G032770	0	0.15	0	0.14	0	0	0.16	0	0	0	0	0	0	0	0.09	0.09	0.09	0	0.17	0.02	0.03	0.08	0.1	0.09	0.08	0.08	0.08	0.16	0.16	0.15	0.26	0.17	0.21	0.08	0.86	0.52	0.33	0.54	0.28	0.53	0.27	0.49	0.5	0	0	0.21	0.22	0	0.42
HORVU1Hr1G032780	12	11.96	11.85	12.01	15.86	14.62	15.63	15.61	12.76	14.28	14.09	12.62	18.69	16.88	16.6	16.97	15.5	16.53	19.27	20.51	20.47	19.77	13.94	15.6	15.11	14.8	14.52	15.88	15.52	14.12	17.9	18.62	17.97	18.02	17.73	16.97	16.99	19.81	18.77	17.69	16.5	16.77	17.43	17.49	15.84	18.97	19.96	18.76	21.34
HORVU1Hr1G032940	0	0	0	0	0	0	0	0	0	0	0.07	0	0	0	0	0	0	0	0.01	0	0	0	0	0	0	0	0	0	0	0	0	0	0	0	0	0	0	0	0	0	0	0	0	0	0	0	0	0	0
HORVU1Hr1G032960	6.5	7.18	7.69	7.11	7.51	7.8	6.99	6.51	7.14	6.49	8.17	7.11	9.82	10.58	7.57	8.63	8.13	8.47	6.64	6.52	7.06	6.87	8.18	8.31	8.57	7.45	8.32	8.12	7.74	7.33	7.21	7.2	8.11	7.64	8.11	7.63	6.96	6.62	6.91	8.74	7.57	7.73	7.96	6.47	5.33	6.67	7.51	7.34	7.34
HORVU1Hr1G033080	0	0	0	0	0	0	0	0	0	0	0	0	0	0.2	0	0	0	0	0	0	0	0	0	0	0	0	0	0	0	0	0	0	0	0	0	0	0	0	0	0	0	0	0	0	0	0	0	0	0
HORVU1Hr1G033110	10.94	10.42	11.04	10.49	11.24	10.58	9.68	10.48	9.76	9.04	27.6	10.38	7.21	9.69	8.7	25.34	8.29	21.81	8.22	8.38	15.2	8.64	6.99	6.57	15.56	7.16	9.17	7.61	21.37	7.99	6.88	6.72	7.57	8.08	6.74	8.35	6.27	6.69	7.43	7.07	6.55	59.47	7.78	9.01	7.66	6.66	7.8	7.87	9.4
HORVU1Hr1G033130	15.37	14.64	17.05	16.29	13.5	14.23	13.51	13.2	16.55	15.31	16.52	15.95	13.03	11.96	9.4	11.5	10.38	10.17	11.19	10.12	9.95	10.96	14.22	13.93	13.89	13.86	12.94	12.81	13.65	13.38	15.39	14.95	15.09	14.46	15.92	17.33	17.59	17.31	12.13	16.7	19.53	19.45	16.08	15.97	15.74	16.82	19.75	16.36	18.19
HORVU1Hr1G033160	1.32	1.01	1.09	1.01	1.21	1.02	1.16	0.83	1.16	1.13	0.83	1.14	1.12	1.17	1.25	1.18	1.2	1.01	1.25	1.15	1.26	1.2	0.7	0.94	1.08	0.99	1.46	1.33	1.62	1.41	0.84	1.37	1.27	1.08	0.76	0.99	0.74	0.79	1.29	0.54	0.71	0.87	1.06	0.96	1.24	1.23	0.59	0.94	0.92
HORVU1Hr1G033210	35.47	34.97	36.26	36.06	23.56	23.69	23.43	23.35	19.04	19.85	19.67	20.44	21.05	21.1	28.1	29.19	27.74	28.05	23.16	23.55	22.81	23.61	17.62	16.71	16.32	16.24	29.37	29.24	29.54	28.84	18.66	18.01	17.14	18.3	16.73	16.43	17	17.22	17.2	16.31	15.17	23.34	22.57	22.56	23.73	19.04	19.3	18.05	19.6
HORVU1Hr1G033270	45.87	45.41	47.83	46.39	58.08	56.23	55.64	54.88	53.78	54.64	53.13	53.34	66.68	66.78	59.31	57.51	58.6	57.89	61.3	59.62	61.41	62	58.25	57.61	57.76	57.08	53.45	53.15	52.67	53.56	61.44	61.19	61.1	61.21	60.32	60.74	59.95	62.54	62.72	59.23	60.29	51.64	51.3	50.01	52.21	58.32	57.22	57.25	59.75
HORVU1Hr1G033300	1.13	1.08	0.83	1.22	1.04	1.39	1.02	1.35	0.58	0.68	0.71	0.58	1.43	1.01	1.05	1.58	1.66	1.23	1.39	1.26	1.47	1.38	0.78	0.99	0.81	0.86	1.3	1.62	1.38	1.7	0.87	1.04	1.42	0.83	0.87	0.67	0.79	0.55	0.66	1.16	1.72	0.58	1.44	0.65	0.82	1.41	0.91	1.16	1.03
HORVU1Hr1G033320	0	0	0	0	0	0	0	0	0	0	0	0	0	0	0	0	0	0	0	0	0	0	0	0	0	0	0	0	0	0	0	0	0	0	0	0	0	0	0	0	0	0	0	0	0	0	0	0	0
HORVU1Hr1G033330	0	0	0	0	0	0	0	0	0	0	0	0	0	0	0	0	0	0	0	0	0	0	0	0	0	0	0	0	0	0	0	0	0	0	0	0	0	0	0	0	0	0	0	0	0	0	0	0	0
ENSRNA049485979	0	0	0	0	0	0	0	0	0	0	0	0	0	0	0	0	0	0	0	0	0	0	0	0	0	0	0	0	0	0	0	0	0	0	0	0	0	0	0	0	0	0	0	0	0	0	0	0	0
HORVU1Hr1G033470	27.08	27.89	26.86	26.69	25.43	24.57	25.1	25.08	26.01	28.03	26.56	27.17	29.93	29.81	26.06	25.58	25.01	25.89	28.39	28.72	29.85	29.34	29.73	29.93	30.29	27.98	29.28	31.49	31.31	31.02	30.17	30.89	30.21	29.52	28.72	29.51	27.47	27.55	30.35	25.61	31.81	28.7	27.76	27.77	28.29	29.95	30.67	28.05	28.69
HORVU1Hr1G033550	0.4	0	0.78	1.03	0.97	0	0	0	0	0	0.49	1.32	0	0.53	0.91	0	1.79	0	1.01	0	0	0.8	0	0.49	0.48	0.98	0.8	1.34	0.45	1.18	0	0	0	0	0	0.93	0.56	0	0	0	0	0	2.51	0	0	0	0	1.12	0
HORVU1Hr1G033580	0	0	0.68	2.72	0.86	0	0	0.85	0	0	0	0.82	0.92	0.93	0.91	1.01	2.74	0	0	0	0	0.8	0	1.75	0.85	0	0.83	0.41	0.79	0.73	0.89	0.9	0	0	0	0.93	0	0	0	0	0	0	0	0	0	1.99	0	0	0
HORVU1Hr1G033610	6.77	7.88	8.38	5.95	4.71	4.66	3.82	4.27	3.38	4.28	4.48	4.04	2.44	3.16	4.42	5.41	6.41	7.05	1.55	2.64	3.41	2.3	3.24	3.37	3.26	3.83	5.65	5.48	6.68	6.81	5.09	4.7	4.06	3.96	3.77	3.32	4.87	4.14	3.39	5.26	4.07	7.38	5.26	7.2	7.24	4.8	5.22	4.08	4.39
HORVU1Hr1G033850	0	0	0	0	0	0	0	0	0	0	0	0	0	0	0	0	0	0	0	0.03	0	0	0	0.03	0	0	0	0	0	0	0	0	0	0	0	0	0	0	0	0	0	0.09	0	0	0	0	0	0	0
HORVU1Hr1G033980	0	0	0.03	0.03	0	0	0	0	0	0	0	0	0	0	0	0	0	0	0	0	0	0	0	0	0	0	0	0	0	0	0	0	0	0	0	0	0	0	0	0	0	0	0	0	0	0	0	0	0
HORVU1Hr1G033990	0	13.28	2.68	0	0	0	6.45	4.75	26.85	0	9.37	0	0	4.15	0	0	0	0	0	0	0	0	0	0	0	0	8.06	3.01	5.13	0	9.68	13.88	0	0	0	0.75	0	33.04	0	35.73	0	27.78	0	28.4	0	6.44	0	0	57.62
HORVU1Hr1G034070	13.35	13.32	14.91	14.21	15.31	17.58	16.89	17.08	12.83	15.28	13.46	14.43	17.15	15.19	15.76	12.87	14.69	16.18	14.69	17.17	16.43	16.59	13.98	14.27	13.76	13.21	13.89	13.43	13.71	14.19	15.7	15.89	15.03	13.4	14.94	16.07	13.94	16.01	18.73	17.11	15.3	11.85	15.32	14.14	13.82	18.36	17.65	18.69	18.93
HORVU1Hr1G034130	0	0	0	0	0	0	0	0	0	0	0	0	0	0	0	0	0	0	0	0	0	0	0	0	0	0	0	0	0	0	0	0	0	0	0	0	0	0	0	0	0	0	0	0	0	0	0	0	0
HORVU1Hr1G034370	0	0	0	0	0.07	0.26	0.09	0.36	0	0.12	0	0.16	0.76	0.31	0.53	0.15	0.37	0.39	0.16	0.22	0.09	0.17	0.23	0.38	0.59	0.64	0.82	0.6	0.54	0.82	0.49	0.47	0.12	0.39	0.65	0.58	0.21	0.85	0.29	0.72	0	0.78	0.61	0.28	0.48	0.28	0.46	0.7	0.85
HORVU1Hr1G034570	12.66	13.24	14.62	15.02	11.15	12.25	10.22	12.23	17.31	16.67	16.78	16.28	11.55	11.11	9.34	8.35	9.31	9.24	8.35	7.27	7.71	7.83	8.3	7.75	8.3	7.75	8.29	8.5	7.37	8.86	8.85	8.13	8.7	9.94	8.35	7.41	8.11	7.69	7.4	8.33	8.15	7.57	9.53	7.7	7.33	8.08	8.07	9.23	8.73
HORVU1Hr1G034630	38.6	40.84	40.66	39.65	51.1	47.78	46.9	47.77	47.6	41.17	41.89	42.71	56.39	54.19	44.34	45.2	47.15	43.82	51.84	51.65	48.86	53.78	52.59	51.97	49.72	52.64	46.58	47.79	46.86	47.72	55.3	48.95	52.11	53.89	64.12	63.51	61.61	56.89	56.3	57.57	61.84	50.79	48.43	47.32	47.87	57.4	53.86	57.41	57.24
HORVU1Hr1G034640	0	0	0	0	0	0	0	0	0	0	0	0	0	0	0	0	0	0	0	0	0	0	0	0	0	0.06	0	0	0	0	0	0	0	0	0	0	0	0	0	0	0	0	0	0	0	0	0	0	0
HORVU1Hr1G034650	6.58	7.24	6.87	7.22	2.36	2.56	2.49	2.57	7.45	6.83	7.05	6.57	1.91	2.12	2.07	2.36	2.65	2.44	2.05	2.04	1.56	1.74	0.85	0.92	0.91	0.96	2.65	2.29	2.26	1.85	0.7	0.77	0.97	0.79	0.23	0.3	0.45	0.16	0.52	0.59	0.63	0.64	0.64	0.19	0.43	0.35	0.49	0.68	0.54
ENSRNA049485716	0	0	0	0	0	0	0	0	0	0	0	0	0	0	0	0	0	0	0	0	0	0	0	0	0	0	0	0	0	0	0	0	0	0	0	0	0	0	0	0	0	0	0	0	0	0	0	0	0
ENSRNA049485713	0	0	0	0	0	0	0	0	0	0	0	0	0	0	0	0	0	0	0	0	0	0	0	0	0	0	0	0	0	0	0	0	0	0	0	0	0	0	0	0	0	0	0	0	0	0	0	0	0
ENSRNA049485718	0	0	0	0	0	0	0	0	0	0	0	0	0	0	0	0	0	0	0	0	0	0	0	0	0	0	0	0	0	0	0	0	0	0	0	0	0	0	0	0	0	0	0	0	0	0	0	0	0
ENSRNA049485715	0	0	0	0	0	0	0	0	0	0	0	0	0	0	0	0	0	0	0	0	0	0	0	0	0	0	0	0	0	0	0	0	0	0	0	0	0	0	0	0	0	0	0	0	0	0	0	0	0
HORVU1Hr1G034850	0	0	0	0	0	0	0	0	0	0	0	0	0	0	0	0	0	0	0	0	0	0	0	0	0	0	0	1.37	0	0	0.74	0	0	0	0	0	0	0	0	0	0	0	2.09	0	0	0	0	0	0
HORVU1Hr1G034860	0.17	0	0.16	0	0.58	0.2	0	0	0	0.21	0	0.2	0	0	0	0	0.21	0.22	0	0	0	0	0.2	0	0	0	0	0	0	0	0.2	0.2	0	0.2	0.41	0	0	0	0	0	0	0	0	0	0	0	0	0	0
HORVU1Hr1G034880	43.79	39.72	42.71	39.55	48.34	47.72	47.93	50.39	46.61	44.33	46.74	47.14	49.77	54.74	51.4	48.67	49.16	48.07	58.31	57.16	56	56.08	71.64	70.76	76.16	70.98	54.78	53.79	56.33	55.18	68.81	73.28	69.96	70.95	91.73	86.28	84.48	82.42	85.66	82.96	89.14	77.76	77.27	82	73.55	78.51	90.32	83.03	78.84
HORVU1Hr1G035010	0	0	0	0	0	0	0	0	0	0	0	0	0	0	0	0	0	0	0	0	0	0	0	0	0	0	0	0	0	0	0	0	0	0	0	0	0	0	0	0	0	0	0	0	0	0	0	0	0
HORVU1Hr1G035130	0.05	0.05	0	0.05	0.08	0.18	0	0	0.18	0.08	0.08	0.05	0.06	0	0.18	0.06	0.21	0.06	0.12	0.12	0.15	0.1	0.16	0	0.1	0.04	0	0	0.05	0.07	0.05	0	0	0	0.11	0.08	0.17	0	0	0	0	0	0	0	0	0.44	0	0	0
HORVU1Hr1G035160	20.4	20.37	21.2	20.3	13.08	13.36	14.47	14.37	13.56	14.68	14.03	12.79	11.93	12.87	16.24	15.61	18.58	15.93	13.45	12.86	12.35	12.7	11.85	10.55	11.88	10.69	15.71	16.43	17.61	17.37	13.53	11.48	12.74	11.8	11.12	13.37	13	11.58	13.35	13.77	14.87	14.48	14.52	15.24	14.92	14.52	12.24	13.26	13.05
HORVU1Hr1G035210	11.82	12.03	12.12	10.99	8.16	9.19	8.72	8.81	9.74	11.26	9.69	9.79	9.44	8.07	9.29	10.29	9.2	8.68	7.98	8.8	8.03	8.32	7.88	7.81	7.23	7.21	9.24	8.44	7.87	9.84	8.13	7.61	7.81	8.77	6.51	6.04	6.62	6.27	7.82	7.02	6.93	8.74	7.52	7.38	4.55	8.62	7.36	7.6	6.86
HORVU1Hr1G035280	1.32	1.11	1.1	1.31	1.09	1.32	1.25	1.3	1.03	0.91	0.78	0.85	1.27	1.17	1.43	1.23	0.88	1.54	0.9	1.15	0.88	0.83	1.24	0.97	0.98	1.14	1.4	1.55	1.74	1.36	1.07	0.8	0.98	1.14	0.55	0.74	0.62	0.76	0.65	0.58	0.57	1.18	0.76	0.84	0.96	0.75	0.89	0.74	0.82
HORVU1Hr1G035290	0.3	0.29	0.26	0.34	0.23	0.21	0.21	0.33	0.4	0.39	0.38	0.26	0.25	0.39	0.46	0.33	0.31	0.29	0.38	0.35	0.24	0.15	0.54	0.5	0.44	0.35	0.44	0.59	0.36	0.58	0.35	0.38	0.36	0.39	0.95	0.71	0.92	0.77	0.66	0.97	0.7	1.13	1.23	1.07	0.79	0.75	0.54	0.47	0.46
HORVU1Hr1G035350	0.07	0	0	0	0	0	0.02	0	0.97	1.94	0.82	0.35	0.45	0.18	1.24	0.39	0.6	0	1.45	0.68	1.21	0.58	0	0.39	0.04	0.48	0	0	0.39	0	0.89	0	0	0.28	0	0.38	0	0	0	0	0.4	0	0	0	0.63	0.13	0	0	0.82
HORVU1Hr1G035360	2.31	2.47	2.51	2.1	2.42	2.06	2.27	2.42	1.34	1.26	1.36	1.4	3.11	2.73	3.3	3.15	2.62	3.2	2.9	3	2.85	3.37	4.11	3.98	4.02	4.51	3.68	3.79	4.15	4.83	3.94	3.93	3.62	3.47	3.77	3.79	4.03	4.68	4.63	3.91	3.95	4	4.61	4.67	3.55	3.52	4.22	3.6	3.98
HORVU1Hr1G035370	1.93	1.58	1	2.06	1.81	1.59	2.56	2.08	1.13	1.24	0.61	0.75	3.25	2.37	3.25	2.38	2.56	3.03	2.86	2.69	3.66	3.12	3.62	2.17	3.44	3.04	3.2	2.32	3.6	2.61	2.89	3.29	3.74	4.64	4.31	3.61	4.26	5.35	5.71	4.39	3.49	4.9	4.28	3.47	3.13	3.69	2.68	2.42	2.25
HORVU1Hr1G035380	13.94	14.89	17.62	12.91	21.37	27.16	27.67	21.67	35.87	36.05	18.44	14.51	10.67	7.33	35.15	8.54	9.78	21.53	21.25	25.65	26	25.23	6.41	4.38	3.52	7.07	12.05	5.65	5.15	7.1	6.97	2.97	5.47	7.44	1.84	2.11	2.19	1.89	2.7	2.7	1.7	2.63	1.78	1.73	1.31	3.91	3.74	3.52	4.43
HORVU1Hr1G035390	44.64	44.57	45.86	45.22	43.84	43.74	44.57	42.99	42.26	42.29	41.5	44.4	48.96	47.29	39.19	41.36	38.75	41.37	40.99	42.43	42.95	38.65	40.23	37.99	40.45	39.71	48.79	48.81	48.44	45.78	39.92	39.83	40.35	42.32	36.67	38.4	40.04	38.35	39.15	37.2	36.29	34.13	41.42	33.87	37.02	43.69	40.64	40.21	38.47
HORVU1Hr1G035440	16.51	16.55	18.54	16.35	18.93	16.57	17.69	16.99	16.32	18.35	15.18	16.57	21.04	22.37	23.67	19.58	19.97	21.28	21.6	21.55	21.6	22.73	23.63	22.46	24.54	23.49	22.55	22.44	21.53	20.43	21.45	23.89	21.72	24.63	22.39	20.46	20.15	25.51	20.77	24.06	20.42	20.89	23.26	21.93	20.17	21.47	22.36	24.16	23.26
HORVU1Hr1G035450	0	0	0	0	0	0	0	0	0	0	0	0	0	0	0	0	0	0	0	0	0	0	0	0	0	0	0	0	0	0	0	0	0	0	0	0	0	0	0	0	0	0	0	0	0	0	0	0	0
HORVU1Hr1G035490	29.77	29.92	30.31	30.68	32.61	34.18	34.43	32.57	35.79	36.38	36.3	35.93	27.83	27.66	29.47	29.55	28.14	27.82	30.36	30.55	30.67	30.82	22.24	23.14	22.73	22.62	22.05	21.96	22.03	22.9	23.2	24.17	21.93	23.12	20.54	17.28	19.46	17.93	18.88	18.41	17.44	19.04	19.38	19.26	19.93	21.01	23.02	22.24	23.16
HORVU1Hr1G035600	13.4	12.28	12.86	14.49	16	13.48	14.25	14.6	11.04	11.36	11	10.58	13.07	12.6	12.87	13.84	13.03	15.58	15.12	15.65	14.26	12.69	10.03	11.73	11.16	10.82	15.16	12.47	13.26	11.85	11.07	9.21	10.16	9.15	9.77	8.23	11.37	12.1	10.31	7.02	12	11.7	10.72	10.24	9.94	13.14	10.78	9.51	9.75
HORVU1Hr1G035650	3.65	3.12	2.91	3.47	2.72	2.93	2.11	2.81	4.01	3.29	2.96	3.44	2.05	2.81	1.58	1.77	1.85	2.16	1.88	1.4	1.48	1.39	1.97	1.62	1.38	1.83	2.5	2.17	1.89	1.84	1.75	1.68	1.7	1.42	1.76	1.89	2.14	2.41	1.77	1.69	1.07	1.46	1.81	2.2	2.66	1.85	1.47	2.35	2.04
HORVU1Hr1G035660	0	0	0	0	0	0	0	0	0	0	0	0	0	0	0	0	0	0	0	0	0	0	0	0	0	0	0	0	0	0	0	0	0	0	0	0	0	0	0	0	0	0	0	0	0	0	0	0	0
HORVU1Hr1G035740	0	0	0	0	0	0	0	0	0	0	0	0	0	0	0	0	0	0	0	0	0	0	0	0	0	0	0	0	0	0	0	0	0	0	0	0	0	0	0	0	0	0	0	0	0	0	0	0	0
HORVU1Hr1G035930	2.21	2.18	2.29	2.4	1.98	2.4	2.82	2.44	2.13	2.3	1.92	2.27	3.06	3.47	2.55	2.25	2.76	2.39	2.93	2.98	3.32	2.85	4.17	4.45	3.9	3.87	5.07	4.35	4.56	4.85	4.14	4.06	4.93	5.13	4.15	4.88	4.5	4.33	4.02	3.5	4.04	4.01	4.34	3.92	3.89	4.41	4.16	4.98	4.15
HORVU1Hr1G035960	9.9	9.57	9.75	9.81	10.23	10.33	9.32	9.72	11.28	10.54	11.58	10.93	14.07	12.93	10.39	10.46	10.74	11.06	9.04	10.06	9.7	9.38	9.36	9.03	9.48	9.46	9.61	10.41	9.37	9.35	10.69	9.96	8.5	10.19	8.24	6.78	7.73	7.53	8.26	6.88	8.48	5.73	7.81	6.46	6.67	7.29	7.79	8.59	8
HORVU1Hr1G035980	0	0	0	0	0	0	0	0	0	0	0	0	0	0	0	0	0	0	0	0	0	0	0	0	0	0	0	0	0	0	0	0	0	0	0	0	0	0	0	0	0	0	0	0	0	0	0	0	0
HORVU1Hr1G035990	0	0	0	0	0	0	0	0	0	0	0	0	0	0	0	0	0	0	0	0	0	0	0	0	0	0	0	0	0	0	0	0	0	0	0	0	0	0	0	0	0	0	0	0	0	0	0	0	0
HORVU1Hr1G036020	0	0	0	0	0	0	0	0	0	0	0	0.31	0	0	0	0	0	0	0	0	0	0	0	0	0	0	0	0	0	0	0	0	0	0	0	0	0	0	0	0	0	0.86	0	0	0	0	0	0	0
HORVU1Hr1G036120	15.44	17.11	15.43	16.5	13.18	13.53	13.67	13.52	14.23	13.9	14.88	14	18.27	19.56	19.63	19.23	19.88	19.91	15.84	15.25	17.1	17.06	16.05	16.8	16.79	17.93	14.47	16.55	16.05	16.7	18.96	17.7	19.81	19.83	14.02	13.64	14.69	13.79	15.59	13.66	12.69	11.72	12.6	12.81	13.49	14.37	11.34	12.46	15.23
HORVU1Hr1G036160	0.72	0.48	0.52	0.64	0.44	0.28	0.42	0.38	0.36	0.56	0.5	0.67	0.31	0.4	0.54	0.5	0.28	0.4	0.42	0.47	0.21	0.33	0.48	0.58	0.45	0.42	0.49	0.75	0.55	0.57	0.45	0.46	0.67	0.4	0.23	0.22	0.31	0.28	0.22	0.21	0.42	0.5	0.21	0.52	0.27	0.46	0.3	0.18	0.4
HORVU1Hr1G036200	13.82	12.87	13.01	12.57	18.83	16.77	17.4	16.57	12.28	11.51	12.05	12.02	29.14	33.5	26.33	24.51	22.17	23.87	26.31	27.47	27.01	26.12	27.49	24.95	26.01	25.85	38.28	34.88	35.67	32.79	29.93	28.33	29.6	30.45	31.43	29.17	31.09	28.07	28.28	29.12	30.1	29.26	25.98	26.4	25.34	30.48	29.18	27.67	25.9
HORVU1Hr1G036220	0	0	0	0	0	0	0	0	0	0	0	0	0	0	0	0	0	0	0	0	0	0	0	0	0	0	0	0	0	0	0	0	0	0	0	0	0	0	0	0	0	0	0.04	0	0	0	0	0	0
HORVU1Hr1G036300	0.05	0	0.05	0	0.22	0.17	0.11	0.22	0.06	0.06	0	0	0.12	0	0.12	0.06	0.06	0.12	0.06	0.12	0.06	0	0.06	0.12	0	0	0.21	0	0.05	0.05	0	0.18	0.06	0	0.17	0	0	0.18	0	0	0	0	0	0	0	0	0.15	0	0
HORVU1Hr1G036320	0	0	0	0	0	0	0	0	0	0	0	0	0	0	0	0	0	0	0	0	0	0	0	0	0	0	0	0	0	0	0	0	0	0	0	0	0	0	0	0	0	0	0	0	0	0	0	0	0
HORVU1Hr1G036340	0.62	0.7	0.68	0.48	0.65	0.45	0.6	0.44	0.47	0.62	0.48	0.67	0.47	0.21	0.62	0.46	0.4	0.48	0.33	0.34	0.24	0.37	0.25	0.42	0.26	0.18	0.45	0.39	0.44	0.46	0.29	0.27	0.33	0.27	0.31	0.13	0.42	0.28	0.58	0.28	0.28	0.26	0.52	0.06	0.06	0.57	0.23	0.28	0.23
HORVU1Hr1G036360	0	0	0	0	0	0	0	0	0	0	0	0	0	0	0	0	0	0	0	0	0	0	0	0	0	0	0	0	0	0	0	0	0	0	0	0	0	0	0	0	0	0	0	0	0	0	0	0	0
HORVU1Hr1G036370	1.09	1.06	1.39	1.74	1.32	1.2	1.35	0.99	1.45	1.28	0.93	1.18	1.77	1.18	1.95	1.64	1.61	1.66	1.74	1.82	2.23	2.07	2.17	1.71	1.77	1.88	2.66	1.99	2.21	2.5	2.11	2.4	1.87	1.76	2.37	2.45	2.33	2.48	2.48	1.68	2.5	2.17	2.27	2.93	1.75	2.13	2.5	2.28	2.75
HORVU1Hr1G036440	0.01	0.01	0	0	0	0	0.01	0.01	0	0	0	0.01	0.01	0	0	0	0.01	0	0.01	0.03	0.01	0.04	0.03	0.01	0.01	0.01	0.01	0	0.01	0.06	0.03	0.01	0.01	0.04	0.01	0	0	0	0	0	0	0.04	0	0	0	0	0.04	0	0
HORVU1Hr1G036500	4.27	4.41	4.17	4.47	3.93	3.83	3.61	3.67	5.03	6.13	5.49	5.31	3.46	4.18	4.03	4.39	4.36	3.74	3.2	4.15	3.22	3.01	2.45	2.57	2.68	2.63	3.15	2.46	2.47	2.65	3.63	2.97	3.35	2.83	1.55	1.74	1.74	1.71	2.26	2.06	1.74	2.09	2.77	1.96	2.03	1.85	1.75	2.01	2.27
HORVU1Hr1G036510	0	0	0	0	0	0	0	0	0	0	0	0	0	0.28	0	0.09	0	0	0.26	0	0.07	0	0	0	0	0.55	0	0	0.17	0.24	0	0	0.73	0	0.43	0	0.17	0.68	0	0	0	0	0	0	0	0.23	0	0	0
HORVU1Hr1G036520	0	0	0	0	0	0	0	0	0	0	0	0	0	0	0	0	0	0	0	0	0	0	0	0	0	0	0	0	0	0	0	0	0	0	0	0	0	0	0	0	0	0	0	0	0	4.21	0	0	0
HORVU1Hr1G036580	0	0	0	0	0	0	0	0	0	0	0	0	0	0	0	0	0	0	0	0	0	0	0	0	0	0	0	0	0	0	0	0	0	0	0	0	0	0	0	0	0	0	0	0	0	0	0	0	0
HORVU1Hr1G036590	0.41	0	0.33	0	0	0	0	0	0	0	0.25	0.25	0	0	0.27	0.28	0	0	0	0	0	0.25	0	0	0	0	0	0.7	0.9	0	0	0	0.24	0	0.26	0	0	0	0	0	0	0	0	0	0.69	0	0	0	0
HORVU1Hr1G036640	29.58	28.56	30.06	28.83	28.13	31.61	30.24	31.77	25.73	25.98	24.99	24.88	27.69	28.86	28.77	27.63	29.78	31.16	29.29	30.78	30.31	28.8	26.43	26.86	26.67	27.36	29.08	28.78	28.16	28.12	28.11	25.67	26.31	26.08	26.29	26.58	24.72	26.27	24.62	27.6	25.29	26.15	25.31	25.82	26.57	26.59	25.96	25.76	22.99
HORVU1Hr1G036720	2.59	2.4	2.17	2.44	1.76	2.18	1.8	1.68	2.01	2.6	2.28	1.98	1.86	1.81	2.21	2.06	2.18	1.81	2.01	1.75	1.64	1.84	2.54	2.63	2.07	2.32	2.79	2.96	3.02	3.52	2.3	2.53	2.27	2.28	2.71	2.65	2.58	2.18	2.89	2.17	2.97	3.23	3.28	3.27	3.38	2.44	2.7	2.82	2.99
HORVU1Hr1G036760	0	0	0	0.05	0	0.11	0.05	0.05	0	0	0.05	0.06	0.12	0	0	0.12	0.06	0	0	0	0	0	0.06	0.06	0	0	0.05	0	0.05	0	0	0	0	0	0	0	0	0	0	0	0	0	0	0	0	0.28	0	0	0
HORVU1Hr1G036780	0.7	0.71	0.46	0.49	0.89	0.68	0.3	0.67	0.56	0.79	0.93	1.23	0.79	0.79	0.34	0.43	0.76	0.58	0.43	0.3	0.25	0.58	0.52	0.32	0.69	0.59	0.58	0.43	0.85	0.67	0.42	1.17	0.94	0.59	0.41	0.71	0.79	0.65	1.03	0.46	0.19	0.88	0.49	1.09	0.28	1.56	1.66	0.41	0.4
HORVU1Hr1G036800	0	0	0	0	0	0	0	0	0	0	0	0	0	0	0	0	0	0	0	0	0	0	0	0	0	0	0	0	0	0	0	0	0	0	0	0	0	0	0	0	0	0	0	0	0	0	0	0	0
HORVU1Hr1G036810	0	0	0	0	0	0	0	0	0	0	0	0	0	0	0	0	0	0	0	0	0	0	0	0	0	0	0	0	0	0	0	0	0	0	0	0	0	0	0	0	0	0	0	0	0	0	0	0	0
HORVU1Hr1G036820	0	0	0	0	0	0	0	0	0	0	0	0	0	0	0	0	0	0	0	0	0	0	0	0	0	0	0	0	0	0	0	0	0	0	0	0	0	0	0	0	0	0	0	0	0	0	0	0	0
HORVU1Hr1G036920	262.03	262.18	246.82	249.39	234.73	247.14	242.37	251.94	125.79	128.29	124.59	128.59	214.51	215.5	302.04	303.34	305.51	307.27	257.18	255.49	257.77	258.16	240.66	247.8	232.37	232	209.14	218.3	210.72	218.24	217.74	220.44	214.11	216.58	206.3	211.17	214.86	219.51	206.68	229.96	232.5	210.28	217.15	221.27	217.63	218.25	224.53	221.53	221.81
HORVU1Hr1G037040	0	0	0	0	0	0	0	0	0	0	0	0	0	0	0	0	0	0	0	0	0	0	0	0	0	0	0	0	0	0	0	0	0	0	0	0	0	0	0	0	0	0	0	0	0	0	0	0	0
HORVU1Hr1G037050	0.05	0.16	0	0.05	0	0	0.06	0.06	0.12	0.06	0.12	0	0	0.06	0.13	0.07	0.06	0.06	0	0.06	0	0.18	0.06	0	0.07	0	0.05	0.11	0.11	0.05	0	0	0	0.12	0	0.06	0	0	0	0	0	0	0.18	0	0	0	0	0	0
HORVU1Hr1G037060	0	0.01	0.03	0.01	0.01	0.02	0.02	0.05	0.05	0.02	0.04	0	0.04	0.04	0.02	0.05	0.02	0.01	0.05	0.02	0	0.01	0.04	0.02	0.02	0.01	0	0.02	0.02	0.02	0.02	0	0.02	0	0	0.01	0	0	0.06	0	0	0	0	0	0	0	0	0	0
HORVU1Hr1G037090	0	0	0	0	0	0	0	0	0	0	0	0	0	0	0	0	0	0	0	0	0	0	0	0	0	0	0	0	0	0	0	0	0	0	0	0	0	0	0	0	0	0	0	0	0	0	0	0	0
HORVU1Hr1G037110	0.49	0.44	0.36	0.35	0.53	0.53	0.3	0.33	0.97	1.02	0.76	0.66	0.2	0.37	0.15	0.15	0.2	0.12	0.14	0.14	0.1	0.21	0.17	0.14	0.18	0.18	0.24	0.26	0.11	0.02	0.05	0.14	0.09	0.12	0.19	0.17	0.07	0.15	0.15	0	0.11	0.13	0.33	0.33	0.42	0.19	0.09	0.26	0.19
HORVU1Hr1G037120	0	0	0	0	0	0	0	0	0	0	0	0	0	0	0	0	0	0	0	0	0	0	0	0	0	0	0	0	0	0	0	0	0	0	0	0	0	0	0	0	0	0	0	0	0	0	0	0	0
HORVU1Hr1G037150	1.32	0.81	0.84	0.74	1.12	0.75	1.07	1.21	1.09	0.79	1.57	1.33	1.22	2.15	2.15	1.95	2.93	2.84	2.67	2.88	1.46	1.68	3.47	4.07	4.87	4.48	0.51	1.9	1.9	3.16	4.39	4.07	4.53	4.25	4.2	3.59	4.9	2.68	3.01	4.08	3.4	0.89	3.39	3.97	3.4	2.57	1	1.13	0.56
HORVU1Hr1G037160	0	0	0	0	0	0	0	0	0	0	0	0	0	0	0.17	0	0	0	0	0	0	0	0	0	0	0	0	0	0	0	0	0	0	0	0	0	0	0	0	0	0	0	0	0	0	0	0	0	0
HORVU1Hr1G037270	6.63	5.86	5.66	6.32	5.4	5.76	5.65	5.84	4	4.08	4.57	3.74	7.74	8.05	10.24	11.57	10.61	9.94	11.61	12.08	11.31	12.43	10.4	10.03	10.34	10.36	11.7	11.59	11.66	10.31	14.96	14.93	14.83	14.65	14.07	15.14	14.58	13.92	13.85	13.37	15.37	15.02	16.55	14.61	14.6	14.09	13	12.91	12.87
HORVU1Hr1G037280	0	0	0	0	0	0	0	0	0	0	0	0	0	0	0	0	0	0	0	0	0	0	0	0	0	0	0	0	0	0	0	0	0	0	0	0	0	0	0	0	0	0	0	0	0	0	0	0	0
HORVU1Hr1G037320	3.13	3.23	3.34	3.1	3.21	3.2	2.97	3.58	2.77	2.3	2.74	2.27	4.09	4.27	4.33	4.28	3.8	4.15	4.12	4.66	4.33	3.55	5.07	4.76	4.41	4.46	5.87	4.86	5.12	5.22	4.84	4.82	4.79	5.01	5.96	5.11	4.83	5.08	5.29	5.28	5.76	5.43	5.34	4.6	6.2	5.81	4.69	4.8	4.56
HORVU1Hr1G037340	21.47	24.06	21.95	22.96	24	24.71	23.77	23.54	25.86	26.24	25.95	23.69	21.72	19.07	22.35	24.4	21.84	22.17	20.29	20.9	20.58	18.31	12.54	12.99	12.87	12.77	14.04	14.62	14.47	13.9	13.5	13.25	12.76	14.09	9.04	8.9	9.42	9.47	8.82	7.72	10.45	6.74	7.98	9.51	8.19	12.95	10.24	10.51	8.5
HORVU1Hr1G037460	11.23	11.74	12.85	11.58	12.11	11.63	12.41	11.6	11.11	10.37	11.76	11.61	17.45	16	17.11	14.35	14.62	15.27	14.9	14.04	13.68	14.47	18.97	18.99	18.4	20.14	18.04	18.78	16.8	17.94	17.7	17.19	17.36	19.11	22.65	21.87	21.95	21.5	20.65	19.6	23.91	19.56	22.09	26.23	21.46	21.75	22.24	19.33	19.59
HORVU1Hr1G037500	6.28	5.81	5.7	5.32	4.79	4.55	3.53	4.53	3.62	2.93	1.97	4.03	2.82	2.73	2.78	3.02	3.09	3.29	2.25	2.37	2.33	1.98	1.61	2.57	2.52	2.68	4.45	4.16	3.57	3.56	1.6	1.96	1.84	2.8	1.94	1.98	1.77	2.15	1.72	0.97	1.43	3.6	2.54	3.95	3.48	1.56	1.86	2.24	1.09
HORVU1Hr1G037530	0.1	0	0	0	0	0	0	0	0	0	0	0	0	0	0	0	0	0	0	0	0	0	0	0	0	0	0	0	0	0	0	0	0	0	0	0	0	0	0	0	0	0	0	0	0	0	0	0	0
HORVU1Hr1G037550	4.28	6.53	5.23	6.66	5.23	5.48	7.04	7.41	2.52	2.42	2.46	3.55	20.88	18.37	13.65	13.26	15.78	13.86	11.24	13.77	13.89	13.82	18.81	19.93	17.77	19.96	14.63	14.21	14.02	13.64	18.81	18.82	21.07	20.89	48.15	44.72	38.65	43.51	54.24	40.93	47.75	37.14	28.62	35.24	36.3	45.83	42.45	42.66	42.92
HORVU1Hr1G037570	0.18	0.13	0.19	0.16	0.27	0.19	0.38	0.26	0.19	0.16	0.25	0.19	0.02	0.1	0.04	0.14	0.07	0.1	0.22	0.2	0.24	0.13	0	0.06	0.06	0.06	0.06	0.09	0.07	0.12	0	0	0.04	0	0	0	0	0.12	0	0.1	0	0	0	0	0.09	0	0	0	0
HORVU1Hr1G037580	25.95	25.66	24.34	25.43	26.64	28.69	26.52	26.59	27.98	29.73	28.51	28.99	32.47	30.49	26.2	27.35	25.36	25.94	27.3	27.67	28.53	28.61	24.06	22.47	23.04	22.38	24.95	25.5	25.01	23.61	19.6	21.29	19.98	20.88	17.34	18.51	17.67	20.13	19.02	16.79	16.62	17.61	19.04	18.27	19.4	17.59	18.59	19.22	16.49
HORVU1Hr1G037590	0	0	0	0	0	0	0	0.08	0	0	0	0	0	0	0	0	0	0	0	0	0	0	0	0	0	0	0	0	0	0	0.15	0	0	0	0	0	0	0	0	0	0	0.3	0	0	0	0	0	0	0
HORVU1Hr1G037610	2.44	1.77	2.29	1.83	1.03	1.55	1.57	1.12	2.45	2.83	2.4	2.5	0.94	1.1	1.28	1.59	1.37	1.7	1.51	1.58	1.44	1.26	1.35	1.55	1.27	0.82	1.19	1.04	0.85	1.26	1.41	1.15	1.24	1.12	0.49	0.46	0.54	0.23	0.5	0.29	0.26	0.2	0.71	0.92	0.88	0.59	0.43	0.12	0
HORVU1Hr1G037650	17.56	17.76	17.86	16.88	19.27	18.83	20.59	20.85	28.64	29.76	30.04	29.99	26.88	27.5	24.79	24.92	24.78	23.83	20.57	20.59	20.13	20.8	23.81	23.48	23.71	23.44	26.55	25.24	26.08	26.77	25.57	25.77	25.76	25.56	25.12	24.8	24.97	25.23	23.92	25.11	25.84	21.39	23.14	24.26	24.6	25.94	25.98	24.4	25.66
HORVU1Hr1G037710	0	0	0	0	0	0	0	0	0	0	0	0	0	0	0	0	0	0	0	0	0	0	0	0	0	0.26	0	0	0	0	0	0	0	0	0	0	0	0	0	0	0	0	0	0	0	0	0	0	0
HORVU1Hr1G037730	15.5	16.63	16.11	16.38	13.49	14.56	13.79	15.04	16.03	17.42	15.93	17.37	9.05	9.74	10.76	11.15	11.53	10.15	11.3	10.44	11.47	10.59	8.37	6.96	7.87	7.56	10.14	10.25	10.37	10.46	8.67	8.36	9.24	9.05	6.71	7.09	7.77	7.31	5.83	6.55	6.79	7.7	7.42	6.97	7.7	9.18	8.72	9	10
ENSRNA049486456	0.12	0.13	0.06	0.06	0.07	0.07	0	0	0	0	0	0	0.08	0	0.08	0.23	0.15	0.15	0	0	0.07	0.07	0.28	0.24	0.07	0.14	0.19	0.25	0.59	0.51	0.14	0.08	0.28	0.07	0.4	0.29	0.23	0.68	0.46	0.66	0.22	1.33	0.41	0.2	0.4	0.9	0.18	0.46	0.35
HORVU1Hr1G037750	0.31	0	0.15	0	0.18	0.18	0	0	0.37	0.19	0	0.19	0.19	0	0.2	0	0.59	0	0	0	0	0	0	0.19	0	0	0	0	0	0	0	0	0	0	0	0	0.4	0	0.61	0	0	0	0	0	0.52	0	0	0.44	0
HORVU1Hr1G037800	64.59	67.08	67.16	64.84	62.4	64.45	67.31	60.29	57.06	59.76	61.14	56.5	71.22	76.11	66.57	65.25	65.51	63.8	59.69	54.78	62.61	59.55	72.78	70.3	71.19	71.74	84.29	80.61	86.19	81.73	79.61	82.14	79.66	76.8	88.55	84.63	92.24	78.11	76.07	82.58	81.35	83.34	79.52	68.29	88.37	89.19	82.08	90.8	86.69
HORVU1Hr1G037810	19.31	16.82	18.13	17.84	19.95	20.55	19.02	20.27	15.74	17.34	15.83	15.59	20.4	21.57	21.07	21.65	19.97	20.42	22.51	20.8	22.78	23.69	19.28	20.18	22.37	19.98	21.51	20.41	20.22	19.09	19.1	19.02	19.37	19.79	19.52	19.74	18.4	18.89	17.63	20.17	15.21	18.48	17.05	17.76	16.72	20.39	19.9	21.56	18.84
HORVU1Hr1G037820	0	0	0	0.05	0.13	0	0	0.06	0	0	0	0.05	0	0	0	0.09	0	0	0.06	0	0.06	0	0	0	0.06	0	0	0	0	0	0	0	0	0.12	0	0	0	0	0	0	0	0	0.16	0	0	0	0.15	0	0
HORVU1Hr1G037870	0.06	0.12	0	0	0.13	0.13	0	0	0	0	0.26	0.07	0.21	0.07	0.21	0	0.07	0.07	0	0.07	0.06	0.07	0	0.07	0	0.07	0.12	0.13	0.12	0.07	0	0	0	0.07	0.07	0.07	0	0	0	0	0.21	0	0	0	0	0	0	0	0.17
HORVU1Hr1G037900	0	0	0	0	0	0	0	0	0	0	0	0	0	0	0	0	0	0	0	0	0	0	0	0	0	0	0	0	0	0	0	0	0	0	0	0	0	0	0	0	0	0	0	0	0	0	0	0	0
HORVU1Hr1G037910	0	0	0.05	0	0	0	0	0	0	0	0	0	0	0	0	0	0	0	0	0	0	0	0	0	0	0	0	0	0	0	0	0	0	0	0	0	0	0	0	0	0	0	0	0	0	0	0	0	0
HORVU1Hr1G037920	0	0	0	0	0	0.56	0.18	0.18	0	0	0	0	0	0	0	0	0	0	0	0	0	0	0	0	0.18	0	0	0	0.35	0	0	0	0	0	0	0.2	0	0	0	0	0	0	0	0	0.53	0	0	0	0
HORVU1Hr1G037930	0	0	0	0	0	0	0	0	0	0	0	0	0	0	0	0	0	0	0	0	0	0	0	0	0	0	0	0	0	0	0	0	0	0	0	0	0	0	0	0	0	0	0	0	0	0	0	0	0
HORVU1Hr1G037940	0	0	0	0	0	0.02	0	0.07	0	0	0	0	0	0	0	0	0.09	0	0.09	0	0	0	0	0	0	0	0	0	0.08	0	0.13	0	0	0	0	0	0.09	0	0	0	0	0.24	0	0	0	0	0	0	0
HORVU1Hr1G037950	0	0	0	0	0	0	0	0	0	0	0	0	0	0	0	0	0	0	0	0	0	0	0	0	0	0.03	0	0	0	0	0	0	0	0	0	0.03	0	0	0	0	0	0	0	0	0	0	0	0.06	0
ENSRNA049487069	0	0	0	0	0	0	0	0	0	0	0	0	0	0	0	0	0	0	0	0	0	0	0	0	0	0	0	0	0	0	0	0	0	0	0	0	0	0	0	0	0	0	0	0	0	0	0	0	0
HORVU1Hr1G037960	0	0	0	0	0	0	0	0	0	0	0	0	0	0	0	0	0	0	0	0	0	0	0	0	0	0	0	0	0	0	0	0	0	0	0	0	0	0	0	0	0	0	0	0	0	0	0	0	0
HORVU1Hr1G037970	0	0	0.04	0	0	0	0	0	0	0	0	0	0	0	0	0	0	0	0	0	0	0	0	0	0	0	0	0	0	0	0	0	0	0	0	0	0.05	0	0	0	0	0	0	0	0	0	0	0	0.3
HORVU1Hr1G037990	0	0	0	0	0	0	0	0	0	0	0	0	0	0	0	0	0	0	0	0	0	0	0	0	0	0	0	0	0	0	0	0	0	0	0	0	0	0	0	0	0	0	0	0	0	0	0	0	0
HORVU1Hr1G038000	0	0	0.05	0	0	0	0	0	0	0	0	0	0	0	0	0	0	0	0	0	0	0	0	0	0	0	0	0	0	0	0	0	0	0	0	0	0	0	0	0	0	0	0	0	0	0	0	0	0
HORVU1Hr1G038010	0.96	0.75	0.87	0.88	1.8	1.26	1.37	1.7	1.06	1.73	1.33	1.31	0.64	0.78	0.29	0.26	0.66	0.85	0.77	0.3	0.54	0.32	0.57	0.7	0.43	0.52	1.65	1.6	2.23	1.37	0.61	0.59	0.64	0.38	1.04	0.61	1.24	1.01	1.17	0.35	0.84	0.92	2.38	1.03	1.5	0.97	0.68	0.94	0.39
HORVU1Hr1G038020	0	0	0	0	0	0	0	0	0	0	0	0	0	0	0	0	0	0	0	0	0	0	0	0	0	0	0	0	0	0	0	0	0	0	0	0	0	0	0	0	0	0	0	0	0	0	0	0	0
HORVU1Hr1G038030	0	0.2	0	0	0.23	0.24	0.22	0	0	0	0.22	0	0	0	0	0	0	0	0	0	0	0	0	0	0	0	0	0.22	0	0.21	0	0	0	0	0	0	0	0	0	0	0	0	0	0	0	0	0	0	0
HORVU1Hr1G038040	0	0	0	0	0	0	0.07	0	0	0	0	0	0	0	0	0	0	0	0	0	0	0	0	0	0	0	0	0.04	0	0.04	0	0	0	0	0	0	0	0	0	0	0	0	0	0	0	0	0	0	0
ENSRNA049487067	0.06	0	0	0	0	0	0	0	0	0	0	0	0	0	0	0	0	0	0	0	0	0	0	0	0	0	0	0.07	0.13	0.07	0.08	0	0	0.15	0	0	0	0	0	0	0	0	0.22	0	0.21	0	0	0	0
HORVU1Hr1G038120	56.56	57.75	59.5	57.99	59.74	59.16	60.33	58.44	44.85	44.24	42.8	43.28	53.41	53.59	52.11	51.89	50.66	53.22	45.96	45.47	47.33	46.13	39.42	38.49	39.14	40.04	29.1	30.6	29.42	28.82	35.04	34.56	35.64	34.14	48.05	49.69	50.17	47.59	48.26	49.03	44.66	57.09	51.76	54.79	54.38	42.24	43.83	44.29	45.75
HORVU1Hr1G038150	0.06	0	0.05	0	0	0	0.03	0.11	0	0	0.05	0.07	0	0	0	0	0	0.03	0	0	0	0	0	0.03	0	0	0.03	0	0.03	0	0	0.03	0	0	0.03	0	0.03	0	0.1	0	0	0	0.09	0	0	0	0	0	0
HORVU1Hr1G038210	30.34	29.96	29.84	30.99	19.59	19.85	20.48	19.84	16.71	16.91	16.59	16.98	16.08	14.92	20.92	20	21.21	20.68	14.46	14.35	15.02	15.28	14.42	15.15	14.78	14.28	24.19	24.6	23.65	23.17	14.78	14.65	14.89	14.16	15.91	16.02	15.91	15.91	16.27	14.86	15.08	20.27	19.5	19.14	18.89	18.31	15.9	16.94	17.79
HORVU1Hr1G038220	0.98	1.1	1.52	1.3	1.37	0.88	1.26	1.07	0.92	0.84	0.87	0.66	1.22	0.65	1.3	0.8	1.5	0.72	0.59	0.55	0.43	0.54	0.49	0.54	0.7	0.61	0.88	0.85	1.21	0.94	0.29	0.33	0.5	0.37	0.34	0.19	0.35	0.17	0.37	0	0.16	0.3	0.68	0	0.55	0.31	0.33	0.32	0.54
HORVU1Hr1G038230	0.08	0.07	0	0.04	0	0	0.03	0	0	0	0	0	0	0	0	0	0	0	0.18	0.03	0.03	0.06	0	0	0	0	0	0	0.09	0	0.08	0.04	0.18	0.04	0	0	0	0	0	0	0	0.03	0	0	0	0	0	0.06	0
HORVU1Hr1G038240	11.34	11.41	10.6	10.53	14.53	14.13	14.15	13.29	11.72	11.48	11.87	11.63	12.98	11.73	12.94	12.53	12.89	13.33	12.98	11.35	12.7	13.8	8.27	8.6	8.94	9.09	9.86	7.89	8.68	9.09	9.28	9.33	9.19	8.22	8.56	9.51	8.15	8.38	7.81	9.02	7.68	7.17	7.99	8.91	7.13	10.17	9.02	8.17	8.63
HORVU1Hr1G038250	0	0	0	0	0	0	0	0	0	0	0	0	0	0	0	0	0	0	0	0	0	0	0	0	0	0	0	0	0	0	0	0	0	0	0	0	0	0	0	0	0	0	0	0	0	0	0	0	0
HORVU1Hr1G038260	0.23	0.28	0.34	0.54	0.31	0.31	0.26	0.24	0.34	0.25	0.27	0.32	0.39	0.37	0.25	0.29	0.28	0.3	0.37	0.4	0.47	0.37	0.27	0.09	0.37	0.35	0.25	0.18	0.22	0.29	0.27	0.31	0.23	0.16	0.22	0.32	0.27	0.34	0.15	0.5	0.25	0.07	0.22	0.33	0.31	0.27	0.28	0.46	0
HORVU1Hr1G038270	68.44	65.57	66.43	67.93	70.76	73.31	73.71	75.95	74.42	71.72	72.19	75.38	65.67	67.88	58.6	55.98	58.67	59.93	59.04	60.34	60.74	61.38	47.03	49.37	48.45	50.66	52.32	50.6	50.08	48.23	50.29	50.57	48.73	50.35	46.8	47.28	44.18	42.74	41.31	40.32	42.7	37.99	39.93	38.72	38.15	48.83	49.01	48.82	47.41
HORVU1Hr1G038280	27.34	26.91	27.74	28.31	25.79	26.04	24.91	25.61	22.73	22.19	22.97	21.68	24.86	24.62	27.28	26.47	25.86	26.71	23.49	23.79	23.23	23.55	21.67	21.66	22.54	22.46	29.62	30.28	30.62	30.74	24.83	24.24	24.14	24.26	24.09	24.57	24.25	23.87	25	23.68	26.76	25.91	25.76	26.36	25.69	25.67	27.17	26.76	25.53
HORVU1Hr1G038320	0	0	0	0	0	0	0	0	0	0	0	0	0	0	0	0	0	0	0	0	0	0	0	0	0	0	0	0	0	0	0	0	0	0	0	0	0	0	0	0	0	0	0	0	0	0	0	0	0
HORVU1Hr1G038370	8.86	10.51	10.61	9.73	10.99	9.43	11.5	11.72	10.38	9.58	11.08	10.06	11.27	10.87	8.46	9.56	9.03	8.5	6.74	7.29	6.75	7.01	7.79	9.24	11.71	9.72	10.09	9.13	11.89	11.72	10.84	9.51	11.08	9.37	12.64	11.38	8.83	10.5	10.51	9.63	11.1	13.8	15.14	11.17	8.93	10.3	9.99	12.57	10.56
HORVU1Hr1G038380	0	0	0	0	0	0	0	0	0	0	0	0	0.08	0.08	0.05	0.09	0	0	0	0	0	0	0	0.08	0	0.08	0	0	0.22	0	0	0	0	0	0	0	0.17	0	0	0	0	0	0	0	0	0	0	0	0
HORVU1Hr1G038410	8.37	8.26	8.89	8.24	6.25	6.1	6.27	6.38	7.24	6.68	6.58	5.61	7.01	7.06	7.25	6.61	7.49	6.52	5.72	5.36	5.32	5.54	5.42	5.61	6.46	6.22	8.6	8.79	8.76	8.93	5.13	5.21	5.11	6.2	4.94	4.72	4.3	5.7	4.04	5.01	3.9	4.79	6.12	5.79	5.67	6.83	7.91	7.37	5.72
HORVU1Hr1G038500	0.27	0.36	0.39	0.36	0.51	0.65	0.5	0.59	0.47	0.4	0.19	0.3	0.94	0.93	1.16	1.01	1.33	1.09	1.15	0.93	1.04	0.96	1.38	1.73	1.58	1.68	1.36	1.41	1.51	1.62	1.51	1.48	1.88	2.3	1.48	1.45	1.41	1.37	1.17	1.04	1.6	2	1.15	2.31	1.98	1.79	1.31	1.41	1.72
HORVU1Hr1G038510	0.08	0.05	0.06	0.02	0.07	0.08	0.07	0.03	0.07	0.06	0.06	0.04	0.11	0.15	0.09	0.03	0.03	0.05	0.03	0.04	0.03	0.03	0.06	0.07	0.07	0.04	0.05	0	0	0.04	0.03	0.03	0.01	0.04	0.04	0.03	0.08	0	0	0	0.18	0	0	0	0	0	0	0.07	0
HORVU1Hr1G038560	4.57	4.35	4.21	4.12	4.07	4.85	4.1	4.51	3.49	3.76	3.19	3.61	4.4	4.05	5.2	5.41	4.75	5.13	5.1	3.77	5.33	4.26	5.7	5.18	4.63	4.1	3.03	3.36	3.77	4.31	4.11	4.96	4.91	4.42	4.31	3.81	4.84	4.7	3.97	4.61	6.45	5.05	3.16	6.54	4.7	5.16	5.25	2.94	4.54
HORVU1Hr1G038580	0.12	0.12	0.17	0.12	0.2	0.07	0.06	0.13	0.07	0	0.14	0	0	0.07	0	0.08	0.22	0.07	0.14	0.14	0.07	0.2	0	0	0	0.07	0	0.06	0.12	0	0.07	0.07	0.14	0	0.07	0.07	0.22	0.22	0	0.21	0.22	0	0.2	0.19	0.39	0.17	0	0	0
HORVU1Hr1G038650	0.02	0	0	0.04	0	0	0.02	0.02	0.02	0.02	0.06	0.06	0.05	0	0.05	0	0.07	0	0	0	0.02	0	0	0	0.02	0	0.02	0	0.02	0.02	0	0.04	0.02	0	0	0	0.02	0	0	0	0	0	0	0	0	0	0	0	0
HORVU1Hr1G038670	0	0	0	0	0.17	0	0	0	0	0	0	0	0	0	0	0	0	0	0	0	0.17	0	0	0	0	0	0	0	0	0	0	0	0	0	0	0	0	0	0	0	0	0	0	0.46	0	0	0	0	0
HORVU1Hr1G038740	0	0	0	0	0	0	0	0	0	0	0	0	0	0	0	0	0	0	0	0	0	0	0	0	0.08	0	0	0	0	0	0	0	0	0	0.08	0	0	0	0	0	0	0.09	0	0	0	0	0	0	0
HORVU1Hr1G038750	1.92	2.78	2.73	2.74	0.39	0.94	1.12	1.13	4	3.27	3.65	3.46	0.74	0.8	1.58	1.02	0.93	0.75	0.64	0.49	1.25	0.67	0.56	0.65	0.47	0.52	0.56	0.72	0.44	0.44	0.58	0.79	1.04	0.88	0.45	0.44	0.3	0.38	0.53	0.62	0.38	0.58	0.47	0.11	1.05	0.59	0.52	0.61	0.71
HORVU1Hr1G038770	0.59	0.47	0.8	0.43	0.74	1.01	0.51	0.77	0.78	0.89	0.67	0.78	1.2	2.18	0.88	0.85	1	1.07	0.72	0.97	1.32	1.16	2.01	1.88	2.21	1.98	3.01	2.81	3.54	2.65	1.7	2.3	2.97	1.76	1.38	1.25	0.97	0.87	1.19	2.26	1.14	1.05	1.61	1.15	1.03	1.75	1.67	1.71	1.26
HORVU1Hr1G038800	7.64	6	6.97	7.83	8.28	8.51	9.09	8.05	8	8.91	7.96	7.37	8.13	7.42	7.83	8.21	7.62	6.82	7.5	7.06	6.93	7.03	7.2	9.22	8.43	8.23	6.44	6.13	7.52	6.9	6.21	6.68	7.16	7.4	9.85	8.61	9.94	7.68	7.75	8.98	9.55	8.86	8.84	10.2	9.68	8.96	7.8	9.22	9.47
HORVU1Hr1G038810	0.07	0.11	0.23	0.14	0.04	0.08	0.17	0.11	0.08	0.08	0.11	0.28	0.68	0.79	0.05	0.09	0.21	0.13	0.53	0.56	0.28	0.41	0.32	0.46	0.5	0.69	0.44	0.68	0.33	0.3	0.58	0.77	0.86	0.62	1.39	1.71	1.57	1.83	1.24	1.34	2.16	1.47	1.02	1.47	0.93	1.59	1.2	0.81	1.04
HORVU1Hr1G038820	15.87	17.13	17.19	16.97	18.24	17.02	17.14	16.92	16.15	17.56	17.94	18.51	18	17	15.03	14.97	14.51	14.84	16.01	15.52	16.13	15.86	16.66	17.19	16.07	17.14	14.7	15.15	14.07	15.38	15.79	16.99	16.26	17.45	15.89	14.23	16.92	17.12	14.04	15.53	15.81	14.82	15	14.72	15.09	16.71	16.74	15.32	18.24
HORVU1Hr1G038840	1.56	0.07	0.23	0	0.58	0.18	2.02	0.79	1.09	0.7	0	0	0	0	0	0	0	0	0	0	0	0	0	0	0	0	2.82	1.75	1.48	1.02	1.44	0.84	0.02	0.21	0	1.1	0.11	0	2.3	0	0	0.52	0	0.33	0	1.35	0	1.99	0.46
HORVU1Hr1G038850	69.93	67.27	70.73	67.92	60.08	63.3	62	62.26	73.38	74.18	76.16	73.5	51.71	49.8	49.48	49.41	48.62	47.19	49.92	49.88	49.43	50.89	42.12	43.14	44.63	43.07	44.87	46.47	47.84	45.82	48.38	49.29	47.44	46.92	42.39	45.75	45.63	42.44	42.36	46.23	40.97	41.36	43.42	42.06	40.11	49.5	46.9	46.95	48.81
HORVU1Hr1G038870	0.95	1.06	1.08	0.94	1.02	1.22	1.05	1.09	0.75	0.76	0.73	0.55	3.01	2.92	2.98	2.76	3.08	3.18	3.21	3.07	3.31	3.31	4.98	4.63	4.41	4.52	4.23	3.86	4.07	4.15	4.03	4.86	4.6	4.88	3.35	4.21	3.72	4.14	4.62	3.84	4.14	4.39	3.76	4.07	5.06	3.49	3.36	3.09	3.15
HORVU1Hr1G038880	6.8	7.61	6.6	6.78	7.76	7.01	6.89	5.61	7.14	7.05	7.11	7.35	10.15	10.78	8.22	8.72	9.98	9.32	8.93	8.57	9.2	9.42	12.61	11.83	13.26	12.01	11.17	12.68	11.9	10.52	12.69	11.32	12.79	10.59	11.69	11.92	12.62	12.03	11.04	10.06	12.88	14.81	13.73	12.59	15.53	16.03	14.26	12.85	14.02
HORVU1Hr1G038890	169.35	169.16	160.21	165.56	210.39	213.87	206.61	208.75	200.22	208.41	203.27	215.81	197.03	198.02	227.57	234.24	241.74	233.4	177.13	183.29	187.51	181.01	110.33	108.87	103.98	107.21	109.61	107.13	109.48	110.38	90.87	93.33	99.56	100.12	51.94	55.27	55.27	55.18	58.45	62.87	58.7	54.95	58.37	55.55	54.43	67.65	67.72	64.99	70.77
HORVU1Hr1G038950	0.75	0.95	0.85	0.9	0.72	1.05	0.79	0.99	0.76	0.97	0.85	0.65	2.41	2.84	1.96	2.35	2.41	2.76	2.34	2.59	2.57	3.14	6.03	6.44	6.22	6.49	4.06	5.28	3.45	3.42	5.71	5.84	6.08	5.98	8.39	8.17	8.37	7.96	10	8.54	8.09	8.81	9.92	9.35	8.54	8.92	7.23	5.92	8.29
HORVU1Hr1G038990	5.03	5.9	5.57	4.7	9.12	9.72	8.6	9.16	3.43	2.84	3.59	4.06	9.39	10.01	9.17	7.83	8.8	8.48	7.01	7.01	6.04	7.99	9.77	10.94	10.7	11.65	12.92	14.34	12.78	12.67	9.34	9.01	9.47	8.81	9.95	10.57	10.34	9.89	10.09	10.34	11.15	9.69	11.91	11.13	10.99	11.67	12	11.09	9.7
HORVU1Hr1G039000	18.79	18.22	18.83	18.53	20.16	18.89	18.51	19.68	15.67	14.46	14.59	15.47	23.19	23.36	22.6	22.14	22.85	22.02	24.14	22.98	22.87	24.19	27.23	27.55	27.33	27.68	30.14	29.51	29.7	29.97	29.24	29.22	29.96	29.9	32.96	31.43	32.61	32.93	35	31.32	34	29.69	30.16	29.96	31.9	31.78	32.81	34.5	33.6
HORVU1Hr1G039010	1.04	0.9	0.58	0.88	0.73	0.75	0.75	0.75	0.79	0.7	0.8	0.73	1.01	0.74	0.73	0.71	1.06	1.08	0.73	0.83	0.65	0.75	0.37	0.32	0.71	0.43	0.63	0.6	0.84	0.59	0.47	0.56	0.74	0.62	0.59	0.6	0.26	0.21	0.36	0.47	0.63	0.76	0.25	0.73	1.2	0.49	0.9	0.64	0.75
HORVU1Hr1G039030	0	0	0	0	0	0	0	0	0	0	0	0	0	0	0	0	0	0.11	0	0	0	0	0	0	0	0	0	0	0	0	0	0	0	0	0	0	0	0	0	0	0	0	0	0	0	0	0	0	0
HORVU1Hr1G039050	43.2	42.5	43.2	44.29	53.26	51.91	53.16	52.51	46.61	46.97	45.23	46.77	46.03	48.42	46.22	46.38	46.44	44.13	48.06	47.42	47.26	45.89	34.63	32.44	33	34.44	32.88	33.5	32.32	33.36	34.93	35.03	33.96	33.24	27.8	28.92	28.34	28.71	28.59	27.53	25.98	27.77	26.54	28.33	26.92	33.84	33.65	30.38	32.92
HORVU1Hr1G039090	4.73	4.38	4.31	5.22	2.52	2.8	2.8	2.85	2.52	2.41	2.91	2.77	2.15	2.22	3.1	2.78	3.02	2.84	2.06	2.16	2.35	2.45	2.13	2.13	1.67	2.21	3.43	3.76	3.46	3.04	2.2	2.37	1.95	2.07	1.93	2.45	2.11	1.98	2.3	2.72	1.98	2.99	2.86	2.98	1.81	2.32	2.56	2.61	2.37
HORVU1Hr1G039140	0.15	0.13	0.14	0.1	0.03	0.03	0.06	0.02	0.05	0.12	0.1	0.18	0.02	0.07	0.05	0	0.04	0.02	0.03	0.07	0.03	0.03	0	0.03	0.03	0.02	0.06	0	0.06	0.05	0.03	0.09	0.07	0.03	0.02	0.02	0	0	0	0	0	0	0	0	0.05	0	0	0	0
HORVU1Hr1G039160	246.08	238.06	257.93	240.52	333.85	326.65	331.69	325.91	274.66	271.79	284.81	273.54	255.48	257.52	244.84	246.09	266.22	260.27	253.18	246.35	255.44	264.48	137.34	131.61	133.81	135.7	138.32	133.24	130.84	138.71	108.86	118.29	114.68	115.39	66.67	65.24	59.77	67.67	60.57	65.18	58.87	58.67	61.3	55.46	60.7	61.25	76.85	67.27	69.98
HORVU1Hr1G039180	0	0	0	0	0	0	0	0	0	0	0	0	0	0	0	0	0	0	0	0	0	0	0	0	0	0	0	0	0	0	0	0	0	0	0	0	0	0	0	0	0	0	0	0	0	0	0	0	0
HORVU1Hr1G039200	0	0	0	0	0	0	0	0	0	0	0	0	0	0	0	0	0	0	0	0	0	0	0	0	0	0	0	0	0	0	0	0	0	0	0	0	0	0	0	0	0	0	0	0	0	0	0	0	0
HORVU1Hr1G039220	4.32	3.15	2.85	2.61	2.15	1.85	2.12	1.92	0.7	1.15	1.47	1.5	4.26	5.31	9.1	7.02	11.26	9.25	14.1	13.9	16.04	14.52	50.26	52.14	50.29	62.63	29.91	32.23	28.17	25.66	71.2	70.31	67.76	69.03	67.36	65.22	69.03	72.37	67.07	65.58	63.84	72.26	71.94	72.32	62.07	58.64	69.58	65.31	58.72
HORVU1Hr1G039230	9.79	9.5	9.87	9.19	9.95	8.78	9.22	9.02	10.91	10.37	10.56	10.51	11.04	11.07	10.69	9.99	10.78	10.73	11.79	10.5	11.64	10.72	13.7	13.92	13.09	13.35	14.72	13.75	14.72	14.73	13.61	14.57	13.51	14.7	15.44	15.79	14.93	14.36	15.15	14.26	13.41	17.32	14.35	15.78	14.36	14.9	14.72	15.31	13.71
HORVU1Hr1G039250	0.38	0.33	0.46	0.35	0.47	0.66	0.71	0.59	0.48	0.44	0.62	0.44	0.44	0.49	0.32	0.31	0.28	0.42	0.37	0.17	0.22	0.45	0.54	0.23	0.2	0.35	0.43	0.45	0.22	0.42	0.46	0.31	0.46	0.73	0.29	0.32	0.17	0.45	0.34	0.2	0.23	0.28	0.21	0.13	0.26	0.42	0.62	0.21	0.42
HORVU1Hr1G039260	77.36	74.24	77.42	78.13	93.62	89.56	93.33	87.54	67.34	69.75	67.43	65.11	87.21	80.26	77.78	73.33	77.05	68.92	85.87	85.8	79.86	82.2	57.11	58.3	59.43	56.96	75.31	77.02	77.28	73.28	50.89	53.44	50.46	53.19	45.13	42.89	44.84	47.25	43.28	41.51	47.53	43.03	48.73	42.88	45.83	44.63	42.99	51.45	40.82
HORVU1Hr1G039340	0	0	0	0	0	0	0	0	0	0	0	0	0	0	0	0	0	0	0	0	0	0	0	0	0	0	0	0	0.4	0	0	0	0	0	0	0	0	0	0	0	0	0	0	0	0	0	0	0	0
HORVU1Hr1G039400	0.01	0.01	0.01	0.01	0	0	0	0	0.02	0.02	0	0.03	0.01	0.01	0	0.01	0	0	0	0	0	0	0	0	0	0	0.01	0	0	0	0	0.01	0	0	0	0	0	0	0	0	0	0	0	0	0	0	0	0	0.03
HORVU1Hr1G039410	0.04	0	0	0	0	0	0	0	0	0	0	0	0	0	0	0	0	0	0	0	0	0	0	0	0	0	0	0	0	0	0	0	0	0	0	0	0	0	0	0	0	0	0	0	0	0	0	0	0
HORVU1Hr1G039430	0	0	0	0	0	0	0	0	0	0	0	0	0	0	0	0	0	0	0	0	0	0	0	0	0	0	0	0	0	0	0	0	0	0	0.21	0	0	0	0	0	0	0	0	0	0	0	0	0	0
HORVU1Hr1G039440	0.04	0.06	0.02	0.02	0.17	0.11	0.13	0.11	0	0	0.04	0	0.02	0.02	0.1	0	0.07	0.12	0	0	0	0	0.02	0.02	0.04	0.07	0	0.06	0.02	0.02	0.05	0.05	0.11	0.04	0.05	0.05	0.07	0	0.07	0.21	0	0	0	0	0	0.06	0.06	0.11	0
HORVU1Hr1G039480	0	0	0	0	0	0	0	0	0	0	0	0	0	0	0	0	0	0	0	0	0	0	0	0	0	0	0	0	0	0	0	0	0	0	0	0	0	0	0	0	0	0	0	0	0	0	0	0	0
HORVU1Hr1G039540	60.94	60.14	60.46	62.21	57.36	56.33	54.58	54.11	86.52	86.17	84.03	82.58	95.83	93.59	61.8	61.37	61.88	61.49	59.6	57.09	56.74	58.66	84.52	85.41	85.97	86.99	70.86	75.01	73.55	71.12	71.88	73.55	70.73	72.66	108.84	108.31	104.02	106.29	107.87	102.87	101.76	80.01	81.85	82.41	82.78	85.91	86.7	81.17	81.75
HORVU1Hr1G039570	0	0	0	0	0	0	0	0	0	0	0	0	0	0	0	0	0	0	0	0	0	0	0	0	0	0	0	0	0	0	0	0	0	0	0	0	0	0	0	0	0	0	0	0.71	0	0	0	0	0
HORVU1Hr1G039600	23.35	22.41	23.52	24.49	31.54	30.85	31.06	31.01	23.02	22.88	23.96	23.81	60.37	63.06	44.8	44.62	44.53	40.4	41.64	43.36	44.27	40.82	57.25	55.06	57.22	54.81	45.89	47.49	47.16	47.56	52.88	51.77	51.86	50.93	55.78	55.29	53.01	56.36	56.01	57.57	57.82	47.03	46.01	43.2	45.84	55.26	58.88	60.93	56.21
HORVU1Hr1G039610	0	0	0.5	0.51	0	0	0	0.61	0	0	0	0	0	0	0	0	0	0	0	0	0.61	0.28	0	0	0	0	1.16	0	1.71	0	0	0	0	0	0	0	0	0	0	0	0	0	0	0	0	1.5	0	0	0
HORVU1Hr1G039620	0	0	0	0	0	0	0	0	0	0	0	0	0	0	0	0	0	0	0	0	0	0	0	0	0	0	0	0	0	0	0	0	0	0	0	0	0	0	0	0	0	0	0	0	0	0	0	0	0
HORVU1Hr1G039630	0	0	0	0	0	0	0	0	0	0	0	0	0	0	0	0	0	0	0	0	0	0	0	0	0	0	0	0	0	0	0	0	0	0	0	0	0	0	0	0	0	0	0	0	0	0	0	0	0
HORVU1Hr1G039670	0.01	0.06	0	0.03	0.05	0.02	0.03	0.02	0	0.05	0	0.03	0.04	0.04	0.05	0.04	0.02	0.07	0.03	0.04	0.02	0.03	0.18	0.1	0.12	0.09	0.15	0.09	0.06	0.06	0.15	0.1	0.11	0.16	0.29	0.19	0.13	0.22	0.16	0.2	0.35	0.1	0.26	0.1	0.15	0.25	0.23	0.24	0.13
HORVU1Hr1G039690	0	0	0	0	0	0	0	0	0	0	0	0	0	0	0	0	0	0	0	0	0	0	0	0	0	0	0	0	0	0	0	0	0	0	0	0	0	0	0	0	0	0	0	0	0	0	0	0	0
HORVU1Hr1G039700	0	0	0.13	0	0	0	0	0	0	0	0	0.18	0	0	0.13	0	0	0	0	0	0	0	0	0	0	0	0	0.18	0	0	0.16	0	0	0	0	0	0.05	0	0	0	0	0	0	0	0	0	0	0	0
HORVU1Hr1G039760	0.03	0	0	0	0	0	0	0	0	0	0	0	0	0.03	0	0	0	0	0	0	0	0	0	0.06	0.03	0	0	0	0.03	0	0	0	0	0	0	0	0	0	0	0	0	0	0	0	0	0	0	0	0
HORVU1Hr1G039780	0	0	0	0	0	0	0	0	0	0	0	0	0	0	0	0	0	0	0	0	0	0	0	0	0	0	0	0	0	0	0	0	0	0	0	0	0	0	0	0	0	0	0	0	0	0	0	0	0
HORVU1Hr1G039790	27.09	27.05	27.47	28.6	31.19	31.75	31.48	32.65	29.66	28.4	28.81	30.01	32.8	32.53	32.6	33.36	33.36	32.29	29.47	28.24	28.86	29.77	30.32	30.72	31.39	30.22	28.9	29.16	27.51	28.39	30.28	30.81	29.96	30.02	30.67	29.09	29.15	29.86	29.19	30.49	30.24	28.61	29.15	27.85	30.57	29.92	29.22	27.05	28.26
HORVU1Hr1G039810	0.06	0.05	0.04	0.01	0.16	0.07	0.2	0.07	0.02	0.1	0.06	0.08	0.45	0.58	0.47	0.3	0.54	0.25	0.4	0.42	0.44	0.72	1.36	1.28	1.25	1.36	0.87	0.78	0.97	1.09	1.47	1.54	1.56	1.38	1.28	1.19	1.24	1.38	1.75	1.36	1.15	2.25	1.6	2.26	2.34	0.88	0.9	0.88	1.11
HORVU1Hr1G039820	0	0	0	0.01	0	0	0	0.02	0.03	0.02	0.02	0.02	0.02	0	0.02	0	0	0	0	0	0	0	0	0	0	0	0	0	0	0	0	0	0	0	0	0	0	0	0	0	0	0	0	0	0	0	0	0	0
HORVU1Hr1G039830	0.03	0.03	0	0.03	0	0	0.01	0.01	0	0	0	0	0	0	0	0	0	0	0	0	0	0	0.02	0	0	0.02	0	0.01	0	0	0	0	0	0	0.02	0	0	0	0	0	0	0	0	0	0	0	0	0.04	0
HORVU1Hr1G039870	124.94	117.8	117.19	118.69	116.28	121.64	124.01	116.82	102.79	108.04	106.81	108.21	132.69	127.74	107.05	105.99	106.8	108.42	112.59	110.29	113.72	107.53	154.8	155.14	152.83	150	120.78	126.79	125.68	126.78	130.09	131.5	131	128.44	148.65	150.08	150.33	147.1	156.77	147.31	158.35	146.12	152.39	156.18	157.36	140.27	156.72	142.78	141.73
HORVU1Hr1G039880	18.41	19.64	19.82	20.01	19.77	21.03	19.81	19.66	17.66	22.27	20.52	19.95	20.36	19.72	18.45	17.05	14.36	15.23	15.78	20.66	15.85	19.78	16.13	18.14	17.78	20.46	21.07	20.37	18.82	20.27	19.43	17.13	20.85	18.08	21.21	21.29	20.53	18.83	22.29	27.79	19.45	18.38	17.69	24.93	16.72	19.84	18.84	19.21	19.3
HORVU1Hr1G039930	0	0	0	0	0	0	0	0	0	0	0	0	0	0	0	0	0	0	0	0	0	0	1.85	0	0	0	0	0.75	0	0	0	0	0	0	0	0	0	0	0	0	0	0	0	0	0	0	0	0	0
HORVU1Hr1G039940	0	0	0	0	0	0	0	0	0	0	0	0	0	0	0	0	0	0	0	0	0	0	1.85	0	0	0	0	0.75	0	0	0	0	0	0	0	0	0	0	0	0	0	0	0	0	0	0	0	0	0
HORVU1Hr1G040050	12.7	13.15	12.79	13.12	14.5	14.12	14.22	15.06	12.36	11.8	12.44	11.78	15.56	16.67	13.89	13.37	14.02	13.9	15.61	16.25	15.51	15.6	12.62	12.73	12.7	12.76	12.66	13.12	13.61	12.76	12	12.84	12.14	11.96	9.93	9.58	9.8	9.31	8.97	8.55	9.33	10.03	9.98	9.67	8.81	10.05	10.55	9.97	10.47
HORVU1Hr1G040060	0	0	0	0	0	0	0	0	0	0	0	0	0	0	0	0	0	0	0	0	0	0	0	0	0	0	0	0	0	0	0	0	0	0	0	0	0	0	0	0	0	0	0	0	0	0	0	0	0
HORVU1Hr1G040070	0	0	0	0	0	0	0	0	0	0	0	0	0	0	0	0	0	0	0	0	0	0	0	0	0	0	0	0	0	0	0	0	0	0	0	0	0	0	0	0	0	0	0	0	0	0	0	0	0
HORVU1Hr1G040110	8.83	8.91	8.72	10.67	10.12	9.6	8.65	10.39	10.4	10.66	11.48	10.32	7.68	6.69	6.32	5.49	6.19	6.58	5.69	4.83	6.32	6.82	5.44	4.25	4.58	5.3	7.81	6.97	7.3	5.6	5.42	5.93	4.43	5.27	4.48	4.39	4.49	6.48	3.03	4.5	5.59	3.57	4.43	3.13	4.12	4.99	4.53	6.59	4.45
HORVU1Hr1G040130	0	0.04	0.02	0.09	0.01	0.07	0.05	0.07	0.13	0.09	0	0.12	0	0.04	0.12	0.09	0.03	0.06	0.04	0.11	0.16	0.13	0.06	0.13	0.1	0.1	0.06	0	0.19	0.04	0.12	0	0.1	0.04	0.03	0.05	0.13	0	0.12	0	0.13	0.16	0.14	0.09	0.36	0.17	0	0.12	0.05
HORVU1Hr1G040140	0	0	0	0	0	0	0	0.08	0	0	0	0	0	0	0	0	0	0	0	0	0	0	0	0	0	0.09	0	0	0	0	0	0	0	0	0	0	0	0	0	0	0	0	0	0	0	0	0	0	0
HORVU1Hr1G040150	0	0	0	0	0	0	0	0	0	0	0	0	0	0	0	0	0	0	0	0	0	0	0	0	0	0	0	0	0	0	0	0	0	0	0	0	0	0	0	0	0	0	0	0	0	0	0	0	0
HORVU1Hr1G040160	7.42	7.67	6.55	7.49	8.4	8.94	8.13	8.92	9.44	8.91	7.96	8.83	13.06	13.43	9.7	9.84	9.25	9.32	11.37	10.32	11.23	10.18	15.31	16.19	15.7	15.35	15.42	16.19	15.82	15.97	15.94	15.84	16.61	15.68	16.17	15.53	15.12	17.84	16.9	15.23	14.36	16.15	16.45	13.4	12.64	16.85	17.25	17.8	15.99
HORVU1Hr1G040170	7.75	7.18	8.18	7.35	7.47	7.09	6.5	6.7	12.17	12.96	11.97	13.32	5.07	6.3	5.62	5.65	6.25	6.14	6.51	6.97	5.76	6.74	4.5	4.9	5.04	4.05	3.27	3.38	3.87	3.27	5.04	4.67	4.85	4.99	3.59	3.68	3.62	3.08	4.18	3.46	2.81	3.72	2.16	4.51	3.8	3.58	3.36	2.94	4.36
HORVU1Hr1G040180	0	0	0	0	0	0	0	0	0	0	0	0	0	0.13	0	0	0	0	0	0	0.13	0	0	0	0	0	0	0	0.09	0	0.13	0	0	0	0	0	0	0	0	0	0	0.37	0	0	0.27	0	0	0	0
HORVU1Hr1G040200	0.67	0.39	0.57	0.16	0.53	0.53	0.4	1.01	0.48	0.48	0.2	0	1.2	0.75	1.41	0.66	0.34	0.93	1.04	0.71	1.08	0.98	0.39	0.88	0.17	0.57	1.23	0.61	0.83	1.04	1.59	0.84	1.16	1.41	0.19	0.85	0.81	1.04	0	0.27	1	0.96	0.94	0.04	0.88	0.98	0.41	0	0.38
HORVU1Hr1G040330	0.53	0.27	0.48	0.28	0.15	0.05	0.1	0	0.06	0.16	0	0.16	0.11	0.16	0.21	0.23	0.52	0.23	0.2	0.43	0.36	0.2	0.36	0.21	0.26	0.42	0.44	0.27	0.28	0.38	0.45	0.16	0	0.15	0.88	0.52	0.36	0.34	0.69	0.49	0	0.29	0.15	0.44	0.14	0	0.13	0.13	0.26
HORVU1Hr1G040370	0	0	0.82	0.28	0.66	0.68	0.33	0.33	0	0	0	0	0	0	0.37	0.38	0	0	0.35	0	1.01	0.68	0	0	0	0	1.26	0.64	0.62	0.31	0.34	0	0	0.34	0.36	0.37	0.38	0	0	0	1.1	0	0	0	0	0	0	0.79	0.79
HORVU1Hr1G040540	0.58	0.73	0.62	0.5	0.55	0.65	0.59	0.58	0.4	0.33	0.39	0.43	0.65	0.58	0.8	0.7	0.83	0.73	0.46	0.6	0.61	0.47	0.54	0.42	0.88	0.64	0.65	0.69	0.78	0.71	0.44	0.7	0.43	0.45	0.56	0.54	0.45	0.4	0.45	0.77	0.43	0.64	0.74	0.73	0.7	0.57	0.57	0.39	0.48
HORVU1Hr1G040660	26.8	28.11	27.11	26.86	18.98	19.82	19.4	19.27	24.58	25.88	24.66	25.13	21.44	20.54	24.71	24.24	22.74	23.18	19.17	21.19	19.43	19.57	17.25	17.22	16.93	16.24	17.17	19.81	20.43	18.76	19.59	17.2	18.86	19.87	14.85	14.8	14.88	15.27	17.67	15.36	16.01	18	18.61	20.24	18.75	15.49	20.94	18.26	17.15
HORVU1Hr1G040670	6.25	6.74	7.43	7.28	8.56	8.4	8.22	8.15	8.96	8.81	9.13	8.52	9.12	9.27	9.46	9.59	9.52	9.23	8.49	8.53	8.01	8.66	6.33	6.3	6.49	6.72	7.2	7.17	7.15	7.45	7.54	7.53	7.59	7.4	6.3	6.2	6.08	6.1	6.17	6.84	6.71	5.7	5.58	5.48	5.56	5.94	5.44	5.88	5.71
HORVU1Hr1G040700	0	0.01	0.01	0.02	0.01	0.01	0	0.01	0.02	0.05	0.05	0.02	0	0	0	0	0	0	0.01	0	0.01	0	0	0	0	0.01	0.01	0	0	0	0.01	0.02	0.01	0.01	0.01	0	0.01	0.02	0.02	0	0	0	0	0.07	0.02	0	0	0	0
HORVU1Hr1G040720	8.99	9.72	8.51	9.27	9.7	10.61	9.47	10.01	8.57	8.58	8.05	8.26	19.74	18.84	16.25	15.29	15.3	16.54	11.85	11.99	12.12	11.94	21.76	22.29	21.76	21.29	17.8	18.09	18.44	18.77	16.94	16.48	15.68	16.27	22.81	21.59	20.99	24.5	24.43	24.05	26.18	26.94	26.26	27.63	28.56	19.82	22.21	20.58	20.91
HORVU1Hr1G040800	0.05	0	0.03	0.14	0	0	0	0	0	0	0	0.03	0	0	0	0	0	0	0.03	0	0	0.03	0.03	0.03	0.03	0.03	0	0	0	0.06	0	0	0	0	0.03	0.03	0.03	0	0	0	0.17	0	0	0.09	0	0	0	0	0.08
HORVU1Hr1G040810	0	0	0	0	0	0	0	0	0	0	0	0	0	0	0	0	0	0	0	0	0	0	0	0	0	0	0	0	0	0	0	0	0	0	0	0	0	0	0	0	0	0	0	0	0	0	0	0	0
HORVU1Hr1G040950	1.12	0.96	0.88	0.8	0.95	0.72	0.87	0.7	0.57	0.42	0.61	0.73	0.93	0.83	1.73	1.85	1.23	1.61	1.12	0.94	1.43	1.26	1.65	1.28	1.18	1.4	0.99	1.35	1.25	1.3	1.45	1.79	2.03	1.95	1.88	1.63	1.97	1.71	2.26	1.92	1.58	2.28	1.87	2.15	1.7	1.4	2.1	1.94	1.76
HORVU1Hr1G040970	0	0	0	0	0	0	0	0	0	0	0	0	0	0	0	0	0	0	0	0	0	0	0	0	0	0	0	0	0	0	0	0	0	0	0	0	0	0	0	0	0	0	0	0	0	0	0	0	0
HORVU1Hr1G040980	44.39	46.81	46.25	45.02	49.74	47.89	50.99	53.51	43.96	46.51	44.16	44.3	50.66	51.87	46.1	46.62	43.85	46.75	52.37	53.68	51.24	55.58	52.82	51.38	53.71	54.48	54.39	58.57	55.83	55.09	52.63	53.68	55.77	55.94	59.46	55.95	58.59	59.01	56.89	52.65	56.67	57.04	51.43	58.86	54.84	60.81	58.11	52.98	60.5
HORVU1Hr1G041060	52.45	51.13	53.5	51.91	57.11	59.56	57.25	57.11	48.85	47.59	47.88	49.34	64.63	66.04	57.31	58.1	56.66	56.13	56.38	56.5	56.69	56.5	51.59	49.29	50.76	49.53	61.2	62.65	60.95	62.36	50.65	52.74	51.08	51.2	40.67	41.98	39.21	42.36	40.04	38.51	43.04	39.14	42.23	42.23	44.89	49.71	49.53	45.62	49.38
HORVU1Hr1G041150	20.75	19.25	21.92	20.75	19.13	20.06	18.94	18.45	17.77	18.47	17.78	17.58	20.01	20.69	16.61	18.3	18.37	17.55	16.22	16.13	17.03	16.67	20.79	20.71	20.42	21.62	26.7	26.12	26.56	24.92	20.36	21.03	20.53	21.33	20.75	21.99	20.31	20.93	21.13	21.8	19.78	23.98	20.79	23.27	23.99	22.77	21.66	23.11	22.65
HORVU1Hr1G041170	0	0.02	0.02	0	0	0	0	0	0	0	0	0	0	0	0	0	0	0.02	0	0.02	0.02	0.02	0	0	0	0	0	0	0	0	0	0	0	0	0	0	0	0	0	0	0.06	0	0	0	0	0	0	0	0.05
HORVU1Hr1G041220	10.19	10.83	10.46	10.96	10.56	10.71	10.26	12.34	7.18	7.33	6.07	6.36	11.16	10.3	11.66	11.08	10.62	11.02	10.16	8.85	10.62	10.82	6.07	5.65	6.77	6.56	11.51	10.19	10.25	11.23	5.75	6.21	6.17	6.23	4.46	5.1	5.49	5.14	4.56	5.89	4.78	6.46	5.9	7	5.75	5.72	7.22	5.45	6.44
HORVU1Hr1G041250	673.17	671.13	679.85	684.76	839.26	835.69	840.55	839.03	726.14	729.89	726.96	729.43	759.94	749.18	648.98	646.06	641.72	638.49	705.09	710.51	703.3	707.62	578.46	572.29	585.1	581.11	526.14	515.97	519.92	513.82	548.84	551.36	550.75	550	530.8	518.94	526.35	523.16	531.66	510.27	520.62	505.96	506.49	498.33	505.04	571.12	569.17	557.8	563.76
HORVU1Hr1G041320	0	0	0	0	0	0	0	0	0	0	0	0	0	0	0	0	0	0	0	0	0	0	0	0	0	0	0	0	0	0	0	0	0	0	0	0	0	0	0	0	0	0	0	0	0	0	0	0	0
HORVU1Hr1G041340	0	0	0	0	0	0	0	0	0	0	0	0	0	0	0	0	0	0	0	0	0	0	0	0	0	0	0	0	0	0	0	0	0	0	0	0	0	0	0	0	0	0	0	0	0	0	0	0	0
HORVU1Hr1G041350	0	0	0	0	0	0	0	0	0	0	0	0	0	0	0	0	0	0	0	0	0	0	0	0	0	0	0	0	0	0	0	0	0	0	0	0	0	0	0	0	0	0	0	0	0	0	0	0	0
HORVU1Hr1G041360	0	0	0	0	0	0	0	0	0	0	0	0	0	0	0	0	0	0	0	0	0	0	0	0	0	0	0	0	0	0	0	0	0	0	0	0	0	0	0	0	0	0	0	0	0	0	0	0	0
HORVU1Hr1G041370	0	0	0	0	0	0	0	0	0	0	0	0	0	0	0	0	0	0	0	0	0	0	0	0	0	0	0	0	0	0	0	0	0	0	0	0	0	0	0	0	0	0	0	0	0	0	0	0	0
HORVU1Hr1G041400	0	0	0	0	0	0	0	0	0	0	0	0	0	0	0	0	0	0	0	0	0	0	0	0	0	0	0	0	0	0	0	0	0	0	0	0	0	0	0	0	0	0	0	0	0	0	0	0	0
HORVU1Hr1G041410	0	0	0	0	0	0	0	0	0	0	0	0	0	0	0	0	0	0	0	0	0	0	0	0	0	0	0	0	0	0	0	0	0	0	0	0	0	0	0	0	0	0	0	0	0	0	0	0	0
HORVU1Hr1G041430	0	0	0	0	0	0	0	0	0	0	0	0	0	0	0	0	0	0	0	0	0	0	0	0	0	0	0.04	0	0	0	0	0	0	0	0	0	0	0	0	0	0	0	0	0	0	0	0	0	0
HORVU1Hr1G041440	4.1	4.19	4.43	4.56	4.26	4.24	4.08	4.49	4.62	4.55	4.42	4.76	5.36	5.56	4.68	4.47	4.69	4.12	4.33	4.4	4.79	4.73	4.24	4.45	4.7	4.7	5.44	5.77	5.7	5.53	4.99	5.24	4.95	4.66	5.21	5.01	5.05	5.09	4.66	5.47	4.61	4.6	4.71	4.22	4.51	4.79	5.73	5.04	4.57
HORVU1Hr1G041480	0	0	0	0	0	0	0	0	0	0	0	0	0	0	0	0	0	0	0	0	0	0	0	0	0	0	0	0	0	0	0	0	0	0	0	0	0	0	0	0	0	0	0	0	0	0	0	0	0
HORVU1Hr1G041510	0	0	0	0	0	0	0	0	0	0	0	0	0	0	0	0	0	0	0	0	0	0	0	0	0	0	0	0	0	0	0	0	0	0	0	0	0	0	0	0	0	0	0	0	0	0	0	0	0
HORVU1Hr1G041650	1.99	1.99	2.2	2.09	2.97	2.57	2.49	2.71	1.98	2.06	1.91	2.01	2.23	2.72	2.17	2.13	2.17	2.21	2.04	2.22	1.98	2.15	1.29	1.1	1.02	1.25	1.51	1.72	1.87	1.8	1.18	1.16	1.13	1.37	0.96	0.83	0.94	0.58	1.24	1.18	0.88	0.64	0.83	1.14	0.84	1.19	1.15	0.81	0.98
HORVU1Hr1G041710	27.07	24.33	27.6	25.73	27.32	26.12	29.08	27.17	20.84	21.63	22.15	23.4	24.33	28.66	23.86	25.46	24.51	24.38	23.05	23.83	23.16	23.86	29.33	26.75	29.48	25.59	31.16	31.61	30.22	32.5	28.05	27.76	28.04	29.56	26.38	28.96	27.33	33.2	25.43	30.4	24.91	29.35	28.96	28.9	29.71	34.09	32.4	31.39	30.84
HORVU1Hr1G041720	50.07	49.25	49.16	48.86	67.66	70.31	67.92	68.67	26.63	27.04	27.68	26.4	116.85	119.84	134.62	138.94	142.19	142.12	146.97	147.05	149.45	148.3	140.9	143.83	142.02	142.6	146.53	144.68	148.29	145.35	158.6	156.58	159.72	157.69	133.26	136.24	136.04	133.4	130.74	138.32	135.98	131.52	125.63	123.37	128	133.57	131.8	136.5	135.91
HORVU1Hr1G041740	43.83	43.76	46.82	46.49	49.43	47.57	49.39	48.17	30.16	29.49	29.12	29.75	57.6	59.12	67.67	67.42	67.96	67.88	69.82	69.74	67.99	68.99	66.98	69.07	70.75	69.43	78.53	79.32	78.13	78.55	64.33	65.01	64.93	64.53	85.14	85.07	85.3	88.36	86.5	84.91	84.47	87.09	85.27	85.51	84.64	79.56	79.59	76.54	81.15
HORVU1Hr1G041820	4.85	5.02	5.7	4.76	5.26	5.56	5.71	5.03	3.45	3.73	3.48	3.94	5.34	6.33	6.52	6.42	7.19	6.7	7.94	7.9	7.48	7.34	6.95	7.54	6.78	6.55	8.32	8.26	7.68	7.42	8.06	8.11	8.16	8.59	5.3	5.2	5.25	6.02	5.72	5.13	5.26	5.42	5	4.53	5.61	4.35	5.93	6.19	5.44
HORVU1Hr1G041860	0	0	0	0	0	0	0	0	0	0	0	0	0	0	0	0	0	0	0	0	0	0	0	0	0	0	0	0	0	0	0	0	0	0	0	0	0	0	0	0	0	0	0	0	0	0	0	0	0
HORVU1Hr1G041890	2	2.08	1.7	2.23	1.89	2.01	2.02	2.14	1.4	1.2	1.66	1.65	2.63	2.47	1.51	1.83	1.57	1.56	1.45	1.3	1.09	1.33	3.75	3.63	3.57	3.64	2.59	2.31	2.35	2.37	1.74	2.29	1.66	2.27	5.92	4.81	5.42	4.91	6.28	6.4	5.22	5.51	6.6	7.49	6.21	5.21	6.24	5.09	5.96
HORVU1Hr1G041950	0.69	0.56	1.53	0.48	0.43	3.28	0.47	6.02	1.77	3.48	0.3	0.36	0.05	1.6	0.37	0.55	0.37	0.66	0.25	0.1	0.24	0.1	0.1	1.66	0.25	0.2	1.56	3.09	0.32	0.46	0.25	0.36	0.1	0.13	0.17	0.36	2.03	0	0	0.16	0.2	0.14	0	0.42	0.28	0.13	0.13	0	0.51
HORVU1Hr1G041960	0.04	0.04	0.07	0.11	0.04	0	0.04	0	0.04	0	0.14	0.07	0	0	0.02	0.05	0.05	0.09	0.17	0	0.04	0.08	0.04	0.02	0	0	0.04	0.04	0.04	0.06	0	0.07	0.04	0.02	0	0.14	0.07	0.12	0.14	0	0	0	0	0	0.07	0	0.11	0.06	0
HORVU1Hr1G041970	99.32	98.17	95.6	97.2	89.35	93.24	92.16	90.51	99.55	98.73	100.32	101.84	93.33	93.11	90.29	91.06	95.04	90.1	82.94	83.12	84.9	82.58	84.5	87.92	89.22	82.25	90.53	89.03	94.62	89.54	79.81	76.15	81.86	79.73	71.36	71.67	73	70.96	77.18	75.42	71.58	74.33	66.58	69.08	70.3	69.59	77.05	74.91	78.42
HORVU1Hr1G041980	0	0	0	0	0	0	0	0	0	0	0	0	0	0	0	0	0.28	0	0	0	0	0	0	0	0	0	0	0	0	0	0	0	0	0	0	0	0	0	0	0	0	0	0	0	0	0	0	0	0
HORVU1Hr1G041990	20.62	19.26	20.42	20.57	14.98	15.14	15.06	15.21	17.52	17.09	17.74	17.76	17.49	17.17	14.57	14.42	15.44	14.15	12.67	12.57	11.94	12.27	13.03	13.75	12.82	12.44	11.41	11.5	10.44	9.94	12.24	12.08	11.83	12.95	8.86	10.17	10.98	9.55	10.26	9.74	9.71	8.05	9.11	10.73	10.17	9.65	11.27	11.39	9.9
HORVU1Hr1G042020	6.16	6.6	6.63	6.58	9.4	10.47	10.24	10.06	8.16	8.61	7.94	8.71	10.65	10.3	10.24	9.54	9.72	10.09	9.19	9.83	9.77	9.68	7.19	6.93	6.81	7.08	10.6	8.65	8.5	8.45	7.57	7.62	7.18	8.06	6.38	6.38	6.77	7.23	6.87	6.65	7.42	6.09	5.89	6.43	6.45	6.57	6.41	6.6	6.91
HORVU1Hr1G042030	80.36	80.43	79.59	79.34	101.72	102.25	102.96	101.94	40.16	41.25	42.26	41.87	121.68	124.86	107.73	111.4	112.17	109.63	95.06	97.93	98.81	95.08	118.44	119.57	119.95	116.47	104.18	105.38	104.6	106.49	100.79	100.06	100.55	98.66	173.88	176.58	181.69	176.29	181.57	179.64	174.44	154.86	160.95	162.33	162.12	140.5	140.12	142.82	139.84
HORVU1Hr1G042050	53.98	53.95	54.5	53.48	70.32	68.25	68.84	69.17	49.96	50.06	49.85	52.21	78.11	78.74	70.61	71.4	72.13	69.96	78.83	78.2	77.62	77.61	60.67	61.51	61.22	61.94	58.44	59	57.62	57.69	57.14	56.32	56.01	54.65	51.68	52.15	51.41	52.48	50.67	50.45	50.57	45.1	47.97	46.16	47.04	52.08	52.88	50.46	53.02
HORVU1Hr1G042060	26.18	25.14	27.09	27.28	22.23	24.15	22.5	23.34	38.25	39.71	40.48	37.81	18.92	18.77	17.02	17.05	16.49	17	16.32	16.6	16.17	15.55	12.06	11.77	13.41	12.77	11.59	12.52	11.86	13.61	18.1	15.27	15.19	16.08	12.64	12.12	11.75	11.79	11.99	12.68	12.82	12.25	10.19	11.94	9.94	12.23	11.25	13.68	13
HORVU1Hr1G042130	0	0	0	0	0	0	0	0	0	0	0	0	0	0	0	0	0	0	0	0	0	0	0	0	0	0	0	0	0	0	0	0	0	0	0	0	0	0	0	0	0	0	0	0	0	0	0	0	0
HORVU1Hr1G042140	17.44	16.98	15.63	16.07	16.58	15.27	15.13	16.18	14.17	14.83	13.44	14.89	16.76	16.42	16.25	15.17	14.61	13.56	16.09	16.54	15.34	15.92	19.73	19.02	18.08	17.81	19.19	17.57	17.63	19.13	19.65	19.65	19.19	18.58	25.79	25.4	24.99	27.17	23.71	24.97	24.9	26.43	23.56	23.17	24.47	22.12	21.03	23.61	23.9
HORVU1Hr1G042180	0	0	0	0	0	0	0	0	0	0	0	0	0	0	0	0	0	0	0	0	0	0	0	0	0	0	0	0	0	0	0	0	0	0	0	0	0.02	0	0	0	0	0	0	0	0	0	0	0	0
HORVU1Hr1G042210	0.46	0.41	0.41	0.44	0.41	0.35	0.33	0.27	0.35	0.23	0.32	0.32	0.38	0.39	0.51	0.45	0.58	0.47	0.33	0.35	0.38	0.3	0.37	0.4	0.39	0.4	0.49	0.5	0.52	0.34	0.39	0.25	0.28	0.33	0.22	0.39	0.17	0.38	0.29	0.33	0.09	0.36	0.39	0.29	0.37	0.43	0.4	0.36	0.41
HORVU1Hr1G042220	145.69	140.86	141.36	138.87	171.46	172.92	172.27	172.69	145.51	147.57	149.81	148.42	132.31	131.39	145.72	146.73	144.74	145.34	141.59	137.72	141.39	141.87	80.94	78.1	79.13	78.83	82.64	82.44	82.42	80.88	70.64	70.63	72.45	70.6	42.67	44.57	43.8	42.17	44.79	47.18	43.77	45.12	45.72	42.61	43.71	49.2	49.42	50.05	49.82
HORVU1Hr1G042250	15.24	14.36	16.74	14.45	14.48	15.2	13.65	13.13	13.34	12.97	12.4	14.31	26.2	25.56	22.42	24.35	20.62	24.69	16.35	19.3	18.13	16.91	27.6	23.86	23.94	22.18	24.91	27.29	25.39	26.31	19.31	20.15	25.62	24.09	31.28	27.8	32.03	24.49	30.26	26.84	30.15	23.7	29.93	29.76	24.89	31.01	26.8	28.12	32.66
HORVU1Hr1G042270	212.49	214.4	210.76	219.55	217.47	218.09	220.81	222.62	249.8	257.94	244.6	248.18	174.24	174.02	168.38	173.64	171.57	175.46	168.16	161.44	154.73	160.05	101.07	94.69	100.67	99.28	107.46	105.37	106.86	103.76	104.14	109.15	105.5	108.52	64.92	63.45	63.49	65.53	66.75	65.22	67	61.12	60.26	61.76	66.89	76.93	72.28	76.66	80.23
HORVU1Hr1G042280	4.14	4.21	4.42	4.37	5.43	5.82	5.14	5.75	3.54	3.5	3.58	4.08	4.36	4.79	4.41	4.4	4.84	4.36	4.25	4.23	4.04	4.36	2.56	2.55	2.66	2.77	3.09	3.23	3.31	3.39	2.47	2.34	2.36	2.34	2.01	2.05	2.3	1.73	1.74	1.74	2.21	2.83	1.96	1.82	2.59	2.56	2.27	2.73	2.57
HORVU1Hr1G042290	0	0	0	0	0	0	0	0	0	0	0	0	0	0	0	0	0	0	0	0	0	0	0	0	0	0	0	0	0	0	0	0	0	0	0	0.29	0	0	0	0	0	0	0	0	0	0	0	0	0
HORVU1Hr1G042330	0	0	0	0	0	0	0	0	0	0	0	0	0	0	0	0	0	0	0	0	0	0	0	0	0	0	0	0	0	0	0	0	0	0	0	0	0	0	0	0	0	0	0	0	0	0	0	0	0
HORVU1Hr1G042340	0.23	0	0.11	0	0	0	0	0	0	0.07	0	0	0	0	0	0	0	0	0	0.14	0	0	0	0	0	0	0	0	0	0.13	0	0	0	0	0.14	0	0	0	0	0	0	0	0	0	0	0	0	0	0
HORVU1Hr1G042350	7.06	6.94	6.69	6.89	7.82	7.91	7.68	7.32	6.85	7.28	6.68	6.74	10.7	10.66	8.65	7.96	8.74	8.13	8.31	8.69	8.1	8.45	13	12.94	12.97	12.56	12.83	11.81	12.72	12.73	13.49	14.02	13.4	12.16	16.1	15.09	16.3	17.61	15.71	15.3	15.85	15.71	16.01	14.96	14.76	15.88	15.13	13.87	16.37
ENSRNA049486816	0	0	0	0	0	0	0	0	0	0	0	0	0	0	0	0	0	0	0	0	0	0	0	0	0	0	0	0	0	0	0	0	0	0	0	0	0	0	0	0	0	0	0	0	0	0	0	0	0
HORVU1Hr1G042360	0.38	0.34	0.25	0.23	0.25	0.37	0.4	0.3	0.19	0.13	0.13	0.15	0.25	0.18	0.2	0.05	0.13	0.1	0.12	0.16	0.23	0.25	0.24	0.1	0.23	0.09	0.23	0.13	0.14	0.33	0.18	0.1	0.17	0.07	0.12	0.15	0.19	0.09	0.09	0.21	0.06	0.17	0.25	0.38	0.49	0.12	0.26	0.12	0.14
HORVU1Hr1G042370	9.69	9.64	8.77	10.78	17.45	17.81	17.95	16.35	4.24	3.56	4.22	3.84	9.28	8.51	13.95	14.03	13.36	13.21	10.62	11.83	10.43	9.91	7.58	9.18	8.91	8.71	13.88	13.73	12.34	15.33	11.68	12.88	12.5	11.85	8.77	9.67	8.93	5.74	7.05	8.03	8.52	9.83	11.86	9.71	10.68	14.02	11.76	10.74	12.42
HORVU1Hr1G042420	20.37	18.58	18.96	19.59	19.9	18.41	19.62	19.12	18.03	19.21	19.86	18.49	23.39	23.82	24.93	24.55	24.23	23.72	21.75	20.65	21.23	22.04	25.13	24.43	24.22	24	26.67	27.85	27.18	28.78	27.81	28.39	26.62	27.24	22.09	22.67	25.71	25.2	24.82	24.89	25.57	24.51	27.87	25.51	26.45	27.17	26.79	24.94	29.47
HORVU1Hr1G042560	6.72	6.61	7.55	6.82	8.16	8.46	8.28	8.27	6.59	6.75	6.24	6.64	9.19	9.39	10.07	10.5	10.54	10.36	12.07	11.35	10.72	10.52	9.74	9.97	9.96	10.39	9.56	8.76	9.86	9.8	9.24	9.8	10.06	9.5	9.69	10.27	9.43	9.22	9.32	9.77	9.86	10.05	9.83	8.44	8.89	8.55	9.39	9.78	9.09
HORVU1Hr1G042590	0.06	0.28	0.15	0.22	0	0.32	0.17	0.37	0.07	0	0.07	0	0.14	0.14	0.14	0.14	0.07	0.28	0.07	0.13	0	0.13	0.26	0.07	0.06	0.07	0.12	0.25	0.12	0.12	0.2	0.2	0.13	0.2	0.07	0.13	0.21	0	0.64	0	0.21	0	0	0.18	0.37	0.17	0.17	0.33	0
HORVU1Hr1G042600	0.21	0.1	0.2	0.04	0	0.05	0.14	0	0.05	0	0.1	0.05	0.05	0.05	0.1	0.11	0.2	0.15	0.33	0.1	0	0.05	0.05	0.05	0.59	0.1	0.43	0.27	0.17	0	0.1	0.2	0.32	0.05	0.05	0	0	0	0	0.15	0	0	0	1.03	0	0.25	0	0.12	0
HORVU1Hr1G042610	0	0	0	0	0	0	0	0	0	0	0	0	0	0	0	0	0	0	0	0	0	0	0	0	0	0	0	0	0	0	0	0	0	0	0	0	0	0	0	0	0	0	0	0	0	0	0	0	0
HORVU1Hr1G042650	71.5	73.25	75.1	73.68	56.88	54.5	55.64	57.42	76.28	75.94	76.73	74.13	45.89	46.03	42.95	43.54	41.86	43.92	41.94	43.13	40.64	42.23	43.28	42.4	43.27	42.85	42.6	41.4	42.41	42.02	50.39	50.26	50.52	50.56	56.66	54.38	53.75	50.7	53.5	51.96	52.77	52.64	51.16	49.78	49.64	54.14	55.85	55.28	51.64
HORVU1Hr1G042690	6.96	6	6.21	6.77	8.05	7.58	8.32	6.94	5.58	5.34	5	4.88	8.96	8.63	9.82	9.37	10.29	9.71	10.98	10.74	11.33	10.59	12.95	11.48	12.19	12.8	13.28	13.88	13.34	13	12.76	12.25	12.25	13.02	13.99	13.15	13.3	14.08	13.99	12.9	12.95	12.96	13.26	14.72	15.56	14.48	14.46	14.09	14.65
HORVU1Hr1G042710	0.54	0.58	0.84	0.57	0.7	0.69	0.53	0.36	1.01	1.2	0.91	1.18	0.65	0.61	0.56	0.47	0.52	0.55	0.48	0.33	0.44	0.48	0.4	0.45	0.37	0.33	0.56	0.58	0.6	0.51	0.82	0.54	0.88	0.78	1.1	0.82	1	2.28	0.74	1.54	1.65	0.37	0.7	0.67	0.89	1.09	0.81	0.81	0.92
HORVU1Hr1G042740	0.82	0	3.26	2.49	0	0	0	2.04	0	0	1.05	0	1.1	0	0	1.21	1.15	1.17	1.07	0	0	0	1.04	1.05	2.06	1.05	0.97	0	0	0	2.14	1.08	2.08	0	1.17	0	1.22	0	0	0	0	0	0	0	2.89	4.75	0	0	0
HORVU1Hr1G042770	1	0.68	0.79	0.51	0.97	1.01	0.64	1.05	0.43	0.22	0.29	0.34	1.1	1.01	1.11	1.27	0.99	1.48	1.47	1.7	1.54	1.46	0.6	0.49	0.69	0.56	0.82	0.58	0.99	0.96	0.76	0.53	0.76	0.73	0.91	0.64	0.58	0.4	0.73	0.74	0.92	0.62	1.07	0.6	0.77	0.69	0.75	0.9	0.56
HORVU1Hr1G042800	0	0.02	0	0	0	0	0.06	0.06	0.07	0	0	0	0.05	0.06	0.1	0.1	0.09	0.09	0.16	0.09	0.08	0.11	0	0.03	0	0	0.08	0.1	0.12	0.16	0	0.05	0.03	0.07	0.06	0.09	0	0.22	0.11	0	0.14	0	0	0.19	0	0.11	0.06	0.07	0
HORVU1Hr1G042810	0.19	0.22	0.23	0.11	0.42	0.27	0.38	0.3	0.31	0.3	0.21	0.43	0.53	0.55	0.08	0.07	0.11	0.05	0.08	0.08	0.07	0.03	0.26	0.35	0.34	0.47	0.42	0.35	0.33	0.39	0.19	0.16	0.17	0.12	0.44	0.39	0.33	0.15	0.23	0.47	0.31	0.18	0.28	0.41	0.22	0.48	0.43	0.57	0.59
HORVU1Hr1G042820	34.88	33.53	35.27	36.47	43.62	43.9	42.26	42.18	31.9	30.28	31.26	31.27	29.82	30.68	35.26	34.92	34.93	35.73	35.65	37.08	35.15	36.8	24.89	24.27	25.1	23.27	32.99	30.69	31.88	31.96	32.51	30.95	31.33	30.99	19.65	18.54	18.85	19.04	18.03	16.93	21.49	22.11	23.69	20.6	20.87	25.61	26.1	28.44	24.03
HORVU1Hr1G042840	0	0	0	0	0	0	0	0	0	0	0	0	0	0	0	0	0	0	0	0	0	0	0	0	0	0	0	0	0	0	0	0	0	0	0	0	0	0	0	0	0	0	0	0	0	0	0	0	0
HORVU1Hr1G042870	1.64	1.28	0.95	0.92	0.8	0.63	1.4	0.74	0.73	0.44	0.56	0.94	1.23	1.62	1.52	1.42	1.38	2.03	1.16	1.29	1.14	1.23	1.53	1.17	1.44	1.02	2.5	2.73	2.23	2.5	1.35	1.12	1.56	1.27	1.04	1.39	0.97	1.01	1.32	1.21	0.66	2.26	2.77	1.73	0.9	1.74	1.74	1.87	2.58
HORVU1Hr1G042910	0	0	0	0	0	0	0	0	0	0	0	0	0	0	0	0	0	0	0	0	0	0	0	0	0	0	0	0	0	0	0	0	0	0	0	0	0	0	0	0	0	0	0	0	0	0	0	0	0
HORVU1Hr1G042920	38.99	40.2	40.17	40	39.4	39.31	37.03	39.84	44.34	45.97	45.66	44.91	38.6	39.72	30.24	30.01	28.97	30.88	28.76	31.03	32	28.19	29.61	31.18	29.58	29.71	32.96	34.28	29.43	31.55	26.82	26.89	27.02	29.74	34.23	33.96	33.81	33.69	31.95	30.88	32.45	33.06	30.74	29.86	31.23	37.9	35.53	34.34	38.22
HORVU1Hr1G042990	0	0	0	0	0	0	0	0	0	0	0	0	0	0	0	0	0	0	0	0	0	0	0	0	0	0	0	0	0	0	0	0	0	0	0	0	0	0	0	0	0	0	0	0	0	0	0	0	0
HORVU1Hr1G043080	0.07	0.05	0.05	0.04	0.03	0.03	0.01	0	0.02	0.05	0.02	0.01	0.04	0.02	0.02	0.03	0.02	0	0.02	0.06	0.03	0	0	0.01	0.04	0.03	0.02	0.01	0	0	0.01	0.04	0.01	0.02	0	0.02	0.02	0.04	0.04	0.04	0.04	0.07	0	0.03	0.1	0	0.03	0.03	0.06
HORVU1Hr1G043130	0	0	0	0	0	0	0	0	0	0	0	0	0	0	0	0	0	0	0	0	0	0	0	0	0	0	0	0	0	0	0	0	0	0	0	0	0	0	0	0	0	0	0	0	0	0	0	0	0
HORVU1Hr1G043140	0	0	0	0	0	0	0	0	0	0	0	0	0	0	0	0	0	0	0	0	0	0	0	0	0	0	0	0	0	0	0	0	0	0	0	0	0	0	0	0	0	0	0	0	0	0	0	0	0
HORVU1Hr1G043150	12.02	11.71	12.49	12.25	10.65	11.2	12.35	10.6	11.88	11.24	10.76	10.67	10.46	9.79	10.6	10.99	10.96	10.43	10.16	9.41	8.75	9.59	9.6	9.36	9.56	9.04	13.72	11.65	12.38	11.97	9.67	9.77	9.35	10.04	9.24	8.69	8.65	8.73	7.39	9.17	7.88	8.69	8.45	10.37	8.08	11	10.56	11.52	11.97
HORVU1Hr1G043190	0	0	0	0.05	0.05	0.06	0	0	0	0.06	0	0.12	0	0.06	0	0	0.06	0	0	0	0	0	0	0	0	0	0	0	0	0	0.06	0	0	0	0	0	0	0	0	0	0	0	0	0	0	0	0	0	0
HORVU1Hr1G043200	0	0	0	0	0	0.07	0	0	0	0	0.08	0	0	0	0	0	0	0	0.07	0	0	0	0	0	0	0	0	0	0	0	0	0	0	0	0	0	0	0	0.25	0	0	0	0	0	0	0	0	0	0
HORVU1Hr1G043220	3.35	3.43	3.44	3.28	3.96	3.75	3.77	4	3.6	3.28	3.53	4.03	4.37	4.69	4.76	4.88	4.99	4.63	5.22	4.96	5.24	5.5	4.92	4.93	5	5.12	4.05	3.73	4.07	3.8	5.31	5.43	5.33	4.89	5.45	5.94	5.74	5.64	5.79	5.59	5.41	4.67	5.12	5.61	4.88	4.99	5.23	5.56	5.25
HORVU1Hr1G043250	38.61	40.61	40.55	40.25	43.39	39.93	42.17	41.34	41.71	43.45	42.84	40.95	53.09	50.32	44.36	44.64	44.52	46.14	48.92	45.75	46.3	48.18	39.67	39.38	39.4	38.38	44.48	43.22	42.79	42.56	36.32	39.11	38.75	38.92	27.78	29.07	29.54	29.24	29.71	29.48	26.83	28.8	30.58	29.87	30.74	34.36	35.21	34.7	35.41
HORVU1Hr1G043280	15.85	15.38	14.32	14.56	9.66	9.06	9.06	9.93	9.58	8.99	9.15	9.67	9.22	7.71	12.39	11.54	12.13	12.09	7.22	7.21	7.07	8.48	7.71	8.31	8.55	8.98	12.34	13.91	13.08	11.06	8.86	8.22	7.65	7.45	8.87	7.79	8.42	7.63	10.18	9.81	8.02	9.02	10.67	10.39	10.83	9.61	9.58	9.32	7.69
HORVU1Hr1G043320	0.49	0.47	0.73	1	0.57	0.15	0.14	0.28	0	0	0.15	0.15	0.39	0.66	0.83	0.28	0.47	0.8	0.15	0.49	0.15	0.76	1.48	2.38	2.3	2.5	3.86	3.15	2.5	3.61	1.35	2.13	1.61	1.84	1.99	1.74	3.43	1.44	1.47	1.87	2.83	2.89	3.47	4.62	3.89	2.94	1.12	1.08	3.96
HORVU1Hr1G043360	0.15	0.33	0.44	0	0.11	0.12	0	0.42	0.12	0.12	0.12	0.12	0	0	0.69	0.36	0.37	0.25	0.25	0	0.12	0.12	0.23	0.12	0.33	0.12	0.11	0.22	0.11	0.6	0	0.73	0.12	0	0	0.37	0	0	0	0.37	0	0.68	1.04	0.66	0	0.59	0.6	0.29	0.29
HORVU1Hr1G043380	4.53	4.23	3.92	4.22	1.78	1.9	2.23	2.35	5.9	5.41	5.1	5.49	35.67	35.96	10.95	10.81	9.46	10.77	9.4	9.57	10.49	9.68	24.39	25.92	23.13	24.66	9.82	9.42	10.09	10.06	21.41	23.79	23.25	23.67	77.19	79.45	80.69	83.39	83.78	87.26	88.17	68.52	75.97	70.1	75.54	60.74	61.27	61.61	63.24
HORVU1Hr1G043430	0.05	0.1	0.1	0.05	0.06	0.06	0	0.05	0.18	0	0.06	0.23	0	0.19	0	0	0	0	0.06	0	0	0	0	0	0.06	0.06	0.05	0	0.05	0.25	0	0.06	0	0.12	0	0	0	0	0	0	0	0	0	0	0	0	0.15	0	0
HORVU1Hr1G043440	208.56	207.04	211.13	205.87	119.72	118.55	118.12	119.6	220.76	214.74	222.36	215.65	86.97	83.55	94.1	94.1	94.44	96.33	82.79	82.09	82.59	84.89	82.14	76.59	80.69	82.04	72.04	71.78	74.11	73.02	74.91	75.59	76.11	74.5	79.47	78.1	76.6	79.42	79.84	81.73	81.83	80.09	79.32	78.91	76.67	75.02	75.42	70.12	73.62
HORVU1Hr1G043450	0	0	0	0	0.02	0	0	0	0.02	0	0	0	0	0	0	0	0	0	0	0	0	0	0	0	0	0	0	0	0	0	0	0	0	0	0	0	0	0	0	0	0	0	0	0	0	0	0	0	0
HORVU1Hr1G043470	0	0	0	0	0	0	0	0	0	0	0	0	0	0	0	0	0	0	0	0	0	0	0	0	0	0	0	0	0	0	0	0	0	0	0	0	0	0	0	0	0	0	0	0	0	0	0	0	0
HORVU1Hr1G043480	0.65	0.55	0.7	0.55	0.92	0.98	0.99	1.14	1.08	1.06	0.71	0.7	1.02	1.13	1.35	1.01	1.03	1.05	0.84	0.87	1.05	0.76	0.42	0.5	0.56	0.66	0.79	0.77	0.59	0.75	0.49	0.56	0.49	0.59	0.48	0.53	0.4	0.5	0.51	0.39	0.62	0.45	0.23	0.28	0.28	0.48	0.31	0.29	0.37
HORVU1Hr1G043500	1.35	1.54	1.28	1.09	1.35	1.17	0.85	0.98	0.59	0.45	0.31	0.5	0.77	0.87	2.1	1.41	1.18	1.64	2.69	2.7	2.19	2.49	1.16	1.19	2.68	1.44	2.29	1.87	2.21	1.82	4.79	4.05	4.03	3.97	0.73	0.66	0.56	1.46	0.49	1.12	0.69	1.06	1.01	0.62	0.71	1.33	1.28	0.81	1.13
HORVU1Hr1G043520	16.67	17.32	16.08	15.54	19.41	20.31	19.85	18.87	17.36	17.3	16.22	16.45	15.85	16.31	20.38	19.86	17.97	19.13	17.03	17.17	16.62	16.45	8.08	8.75	8.59	8.4	10.78	11.44	10.85	10.96	9.03	10.91	10.18	10.53	6.16	6.13	6.7	8.09	5.89	6.58	6.16	4.5	6.89	6.8	6.19	6.53	6.58	6.45	7.8
HORVU1Hr1G043550	0	0.04	0.05	0.05	0.04	0.07	0.08	0.03	0	0.06	0.02	0.05	0	0.02	0.02	0	0	0.05	0	0	0	0	0.02	0.05	0	0	0	0	0.03	0.03	0.05	0	0	0.04	0	0	0	0	0	0	0	0	0	0.05	0	0	0	0	0.05
HORVU1Hr1G043580	1.36	1.17	1.27	1.39	2.36	2.3	1.87	2.33	1.06	1.01	1.49	1.17	3.38	2.97	2.23	2.4	1.83	2.34	1.74	2.06	1.6	2.19	3.44	3.32	3.55	3.72	3.89	4.23	4.29	4.64	3.43	3.81	3.4	4.05	2.52	2.16	2.4	2.5	3.29	2.86	2.83	3.56	4.02	2.39	2.88	4.61	4.55	4.45	4.73
HORVU1Hr1G043620	0.02	0	0.01	0.03	0.06	0.03	0.07	0.03	0.03	0.02	0.03	0.12	0	0.03	0	0.07	0.08	0.01	0.04	0	0.03	0.05	0	0.01	0	0	0.04	0.03	0.03	0	0	0	0.01	0	0	0	0	0	0	0.09	0	0	0	0	0	0.08	0	0	0.15
HORVU1Hr1G043640	30.05	27.97	29.23	29.12	32.46	31.46	28.74	32.03	26.37	23.03	25.43	25.05	25.23	22.82	24.87	25.87	27.18	26.41	25.89	24.17	24.04	26.72	17.42	17.17	17.35	19.35	21.87	24.05	23.82	22.62	16.32	15.51	17.79	16.43	12.92	13.19	13.93	13.51	13.75	13.03	13.03	14.99	15.06	12.47	15.4	17.24	16.92	14.31	12.33
HORVU1Hr1G043660	27.5	28.01	28.57	27.08	33.99	33.22	31.71	33.02	25.8	26.77	25.98	27.08	49.03	46.86	37.92	37.83	38.35	37.82	42.64	43.05	42.82	43.28	58.63	57.84	58.62	57.79	53.12	51.65	52.81	52.75	60.36	60.67	58.24	61.36	80.98	79	81.51	82.66	81.4	74.64	82.48	69.95	66.32	70.19	67.21	74.54	75.59	74.66	71.67
HORVU1Hr1G043670	0	0	0	0	0	0	0	0	0	0	0	0	0	0	0	0	0	0	0	0	0	0	0	0	0	0	0	0	0	0	0	0	0	0	0.38	0	0	0	0	0	0	0	0	0	0	0	0	0	0
HORVU1Hr1G043680	19.07	19.11	17.76	18.77	18.77	19.52	19.95	20.11	16.22	16.94	16.47	16	22.95	21.83	20.29	20.74	21.75	19.63	21.02	21.83	21.89	21.31	22.74	21.62	24.22	23.09	29.38	26.45	29.84	26.63	24.06	24.23	24.73	23.72	25.63	25.31	25.12	26.3	22.74	22.76	25.07	22.86	22.26	24.82	24.43	24.49	26.31	22.38	23.53
HORVU1Hr1G043690	0	0	0	0	0	0	0	0	0	0	0	0	0	0	0	0	0	0	0	0	0	0	0	0	0	0	0	0	0	0	0	0	0	0	0	0	0	0	0	0	0	0	0	0	0	0	0	0	0
HORVU1Hr1G043780	0	0	0	0	0	0	0	0	0	0	0	0	0	0	0	0	0	0	0	0	0	0	0	0	0	0	0	0	0	0	0	0	0	0	0	0	0	0	0	0	0	0	0	0	0	0	0	0	0
HORVU1Hr1G043790	1.22	0.89	1.41	1.1	1.22	2.38	0.57	1.02	0.54	0.56	1.61	1.11	2.07	2.14	0.87	0.9	1.14	0.87	1.36	0.83	1.32	1.23	0.34	1.07	0.26	0	0	0.25	0.39	0.29	0	1.1	0.53	0.26	0.28	1.03	0.42	1.76	1.79	0.86	0	1.53	0.78	0.75	0	0	1.31	0.63	0
HORVU1Hr1G043800	0	0.71	0.35	0	0	0	0	0.15	0.44	0.45	0	0	0	0	0	0	0	0	0	0	0	0	0	0	0	0	0.4	0	0	0	0	0.44	0	0	0	0	0	0	0	0	0	0	0	0	0	1.02	0	0	0
HORVU1Hr1G043820	59.31	61.49	59.74	60.43	29.03	29.63	29.63	30.26	125.79	122.09	123.75	124.81	70.28	66.85	33.06	34.29	35.04	34.89	34.47	33.26	36.12	34.52	28.47	28.01	29.16	31.82	10.49	9.55	10.16	10.88	28.68	29.13	31.97	29.3	28.05	28.96	29.2	28.95	27.66	26.66	26.92	28.04	27.72	27.57	28.32	24.78	29.3	26.98	27.76
HORVU1Hr1G043830	102.77	106.64	101.98	104.39	118.85	118.75	116.84	118.51	121.11	116.77	120.46	118.96	136.97	136.64	128.34	124.55	127.45	127.44	122.49	123.99	125.1	126.65	139.8	136.47	138.57	135.68	99.78	101.2	102.19	104.56	136.76	138.12	138.75	135.08	147.95	151.26	145.88	158.77	143.2	151.06	151.68	133.42	129.65	129.04	124.39	131.31	136.89	134.9	128.77
HORVU1Hr1G043900	473.31	463.59	476.05	483.25	307.16	303.92	304.82	305.72	754.51	758.43	744.68	744.93	159	148.09	125.39	128.51	124.42	123.13	116.05	111.45	111.93	113.72	67.37	68.1	73.04	70.97	59.26	59.21	56.3	60.89	92.91	85.05	83.67	90.77	56.78	57.29	56.55	54.75	54.02	60	54.81	47	41.96	43.76	46.96	57.96	60.9	59.64	61.62
HORVU1Hr1G043910	689.62	677.91	696.74	689.79	1288.31	1283.46	1287.34	1278.52	600.25	603.76	601.14	594.1	1937.15	1920.99	2320.52	2319.96	2354.19	2334.53	2409.85	2409.39	2441.93	2413.31	2072.46	2080.33	2080.43	2072.79	2234.88	2218.72	2246.62	2230.06	2069.9	2076.4	2102.58	2087.05	1887.54	1917.27	1898.9	1931.73	1949.91	1944.68	1936.43	1763	1772.75	1775.12	1768.09	2204.97	2216.55	2232.41	2192.28
HORVU1Hr1G043920	15.25	15.55	13.91	14.82	26.48	25.7	27.22	27.83	9.14	10.46	10.75	9.2	14.28	15.17	18.42	19.35	21.11	20.19	16.05	17.46	16.62	16.44	21.68	21.59	20.47	19.6	11.66	10.77	12.89	11.87	15.89	15.44	14.87	15.63	19.83	22	21.82	19.6	19.62	20.33	18.81	26.08	25.53	25.9	26.47	26.34	25.71	26.83	24.64
HORVU1Hr1G043930	22.14	22.24	23.14	22.83	21.44	23.73	23.82	24.35	19.9	17.42	20.04	18.38	25.61	24.64	21.46	22.12	23.67	21.72	23.77	21.25	24.38	22.13	25.01	28.32	26.93	26.19	27.25	26.95	27.99	26.55	24.46	24.24	25.52	24.36	29.54	28.02	31.61	27.87	26.5	27.53	31.27	26.17	24.21	27.57	26.52	27.6	29.48	24.5	28.06
HORVU1Hr1G043940	90.74	89.43	90.58	90.14	88.84	89.48	87.55	86.99	104.56	102.37	99	104.02	62.69	61.88	64.42	62.35	59.23	64.66	58.62	59.01	58.23	59.76	55.76	54.75	57	57.52	47.43	49.32	49.29	47.04	59.23	60.58	58.85	60.88	55.94	56.12	56.61	54.93	55.08	53.9	58.54	51.74	49.99	55.33	51.79	52.07	52.2	52.19	51.81
HORVU1Hr1G044000	109.4	111.86	110.51	107.2	79.8	81.02	79.61	83.25	55.11	53.74	55.24	57.42	69.05	72.54	167.27	157.38	162.8	161.49	230.01	235.12	239.3	241.29	255.46	264.72	262.19	259.56	97.42	97.94	97.17	101.37	286.77	289.04	291.48	289.79	582.95	585.02	591.88	598.38	610.45	603.42	602.06	712.75	703.41	709.05	701.1	542.78	531.17	538.65	546.88
HORVU1Hr1G044020	15.16	15.81	15.6	15.31	15.95	15.24	16.4	16.76	12.79	12.75	12.42	12.33	20.07	20.11	23.19	23.43	22.5	22.58	24.56	24.11	23.3	23.75	17.96	18.72	19	18.39	17.37	17.83	17.13	18.07	19.56	19.12	17.68	18.5	22.09	21.58	22.22	22.46	20.91	20.05	20.19	21.31	19.98	20.13	20.57	19.23	20.36	18.63	20.82
HORVU1Hr1G044040	0	0	0	0	0	0	0	0	0	0	0	0	0	0	0	0	0	0	0	0	0	0	0	0	0	0	0	0	0	0	0	0	0	0	0	0	0	0	0	0	0	0	0	0	0	0	0	0	0
HORVU1Hr1G044050	0	0	0	0	0	0	0	0	0	0	0	0	0	0	0	0	0	0	0	0	0	0	0	0	0	0	0	0	0	0	0	0	0	0	0	0	0	0	0	0	0	0	0	0	0	0	0	0	0
HORVU1Hr1G044070	0	0	0	0	0	0	0	0	0	0	0	0.08	0	0	0	0	0.12	0	0	0	0	0	0.16	0	0	0	0	0.19	0	0	0	0	0.03	0	0	0	0	0	0	0	0	0	0	0	0	0	0	0.68	0
HORVU1Hr1G044080	0.81	0.9	1.1	1.28	1.86	1.68	1.62	1.37	0.64	0.58	0.92	0.83	1.26	1.04	1.03	1.28	1.18	1.5	1.5	1	1.13	1.18	1.09	0.89	1.35	1.01	1.43	1.97	2.18	2.04	0.92	1.66	1.08	1.52	0.68	0.6	0.9	0.36	1.06	0.64	0.65	0.99	0.72	0.64	1.03	0.95	0.58	1.72	0.73
HORVU1Hr1G044120	4.17	3.86	3.94	4.42	5.46	5.32	5.7	4.73	3.54	3.64	4.14	3.79	5.13	5.29	5.19	5.34	5.11	5.14	5.76	5.57	5.57	5.58	3.81	3.99	3.79	3.95	4.63	4.45	4.88	4.14	3.8	3.61	3.36	3.76	3.06	3.11	3.02	3.2	2.1	2.81	2.68	2.96	2.76	3.45	2.62	3.11	3.85	3.33	3.86
HORVU1Hr1G044160	52.36	52.44	50.29	52.01	60.76	62.66	65.31	60.9	51.36	50.16	47.63	51.18	55.97	56.17	47.77	46.9	50.16	45.79	50.11	52.8	51.36	51.34	38.36	35.19	36.49	38.44	50.03	49.66	51.82	48.8	37.97	34.86	36.38	35.29	36.2	34.2	36.29	30.29	31.09	36.13	35.13	30.16	37.4	31.17	27.68	35.01	27.18	36.74	37.96
HORVU1Hr1G044170	15.43	14.98	14.79	15.5	20.5	20.27	19.54	20.04	12.05	12.52	11.12	11.17	24.05	24.47	25.29	22.85	24.49	24.05	22.28	23.55	22.22	22.54	20.08	21.14	21.01	20.97	23.86	23.79	22.27	23.99	20.53	22.52	20.66	21.62	16.89	17.4	17.18	16.79	15.91	15.94	16.46	17.74	16.95	15.2	16.72	17.75	15	16.08	17.62
HORVU1Hr1G044320	0.14	0	0	0	0	0	0	0	0	0	0	0	0	0	0.04	0.13	0.09	0	0.08	0.09	0	0	0.11	0	0.11	0.12	0.08	0.1	0	0	0.19	0.44	0.34	0.19	0	0.13	0.12	0	0	0	0	0	0.43	0	0.53	0	0.28	0	0.21
HORVU1Hr1G044330	0.45	0.17	0.63	0.51	0.46	0.34	0.46	0.36	0.38	0.17	0.48	0.49	0.11	0.19	0.12	0.12	0.11	0.12	0.19	0.11	0.1	0	0.22	0.05	0.19	0.1	0.19	0.3	0.34	0.29	0.05	0.22	0.1	0.16	0.19	0	0.11	0	0	0	0	0.62	0	0.58	0	0.41	0	0	0
HORVU1Hr1G044340	0.42	0.32	0	0.18	0	0.05	0	0	0	0	0	0	0	0.08	0	0	0	0	0.17	0	0	0	0	0	0.04	0.01	0.02	0	0	0	0	0	0.01	0	0.18	0.12	0.01	0	0	0	0	0	0.33	0.38	0	0	0.29	0.56	0
HORVU1Hr1G044500	5.53	5.22	5.56	5.68	5.12	5.63	5.2	4.91	5.69	4.83	5.66	5.68	3.57	4.19	4.32	4.5	4.19	4.31	3.41	3.69	3.83	3.73	2.46	2.21	2.69	2.6	3.07	3.3	3.23	3.03	2.92	3.04	2.66	2.7	2.5	2.47	2.76	2.84	2.22	2.06	2.03	2.42	2.44	2.13	1.82	2.7	2.35	2.88	2.9
HORVU1Hr1G044510	0	0	0	0	0	0	0	0	0	0	0	0	0	0	0	0	0	0	0	0	0	0	0	0	0	0	0	0	0	0	0	0	0	0	0	0	0	0	0	0	0	0	0	0	0	0	0	0	0
HORVU1Hr1G044530	54.25	64.39	54.48	52.57	71.97	64.77	68.52	73.97	79.11	78.91	67.11	71.47	74.56	77.91	59.83	59.39	58.1	65.82	70.27	74.68	72.29	74.73	54.58	78.69	64.43	71.04	75.41	62.52	75.41	76.64	94.12	75.72	76.16	83.04	87.25	86.19	86.6	97.65	79.52	107.17	105.32	66.26	67.98	65.94	68.92	101.43	118.69	98.51	90.16
HORVU1Hr1G044610	0.05	0.07	0.04	0.11	0.05	0.09	0	0	0.03	0	0.03	0	0.14	0.06	0.14	0.14	0.05	0.06	0.05	0.05	0.05	0.25	0.3	0.2	0.22	0.15	0.19	0.11	0.09	0.15	0.08	0.19	0.15	0.26	0.16	0.03	0.08	0.08	0.08	0.32	0	0.15	0.08	0.15	0.3	0	0	0.2	0
HORVU1Hr1G044630	0	0	0	0	0	0	0	0	0	0	0	0	0	0	0	0	0	0	0	0	0	0	0	0	0	0	0	0	0	0	0	0	0	0	0	0	0	0	0	0	0	0	0	0	0	0	0	0	0
HORVU1Hr1G044740	93.57	89.74	96.79	95.54	91.08	94.18	94.71	94	81.11	81.23	80.31	83.38	97.34	97.65	93.09	93.54	93.97	95.61	79.81	75.96	79.58	82.04	67.05	70.36	68.79	70.96	63.73	65.2	65.45	65.25	66.11	66.28	67.69	64.14	63.26	61.96	62.28	61.02	62.69	65.2	64.11	48.67	46.68	44.84	46.2	56.74	58.29	53.24	54.76
HORVU1Hr1G044750	9.47	9.87	11.16	10.13	10.87	11.81	11.31	10.87	10.21	9.98	10.01	10.21	10.29	10.65	11.71	11.15	11.3	11.18	11.83	12.36	12.56	12.13	9.59	10.15	10.35	9.59	10.64	10.73	11.04	10.64	11.96	11.75	11.72	11.83	11.92	11.28	11.12	11.67	9.93	11.49	10.79	11.17	10.31	11.14	10.37	11.55	11.64	11.69	12.39
HORVU1Hr1G044770	68.94	72.6	70.35	74.37	68.77	71.44	70.1	71.53	93.24	98.01	96.87	96.33	37.9	35.63	33.33	35.12	35.82	33.3	25.64	25.33	24.49	26.67	15.22	14.51	15.09	14.46	20.41	20.85	19.5	19.94	14.64	15.54	14.88	14.72	4.16	4.22	4.82	4.85	5.33	3.97	4.11	5.05	5.27	6.02	5.71	6.61	5.57	6.44	6.47
HORVU1Hr1G044780	4.02	3.71	4.16	3.63	5.33	5.75	5.8	5.97	2.84	3.27	2.97	3	6.45	5.69	6.81	6.83	6.72	7.07	8.02	8.4	8.6	8.45	9.37	9.33	8.8	9.07	14.13	12.61	13.82	13.76	9.32	9.27	10.32	9.14	9.03	9.12	9.82	8.63	9.41	7.85	7.15	7.46	8.24	8.63	8.25	10.38	10.95	10.37	10.87
HORVU1Hr1G044790	0.71	0.6	0.89	0.66	0.66	0.58	0.51	0.56	0.83	0.57	0.64	0.6	0.55	0.37	0.47	0.53	0.64	0.72	0.74	0.75	0.63	0.6	0.28	0.47	0.37	0.4	0.43	0.69	0.48	0.53	0.25	0.43	0.38	0.42	0.24	0.32	0.35	0.26	0.17	0.23	0.16	0.24	0.59	0.21	0.09	0.52	0.42	0.51	0.47
HORVU1Hr1G044800	0	0	0	0	0	0	0	0	0	0	0	0	0	0	0	0	0	0	0	0	0	0	0	0	0	0	0	0	0	0	0	0	0	0	0	0	0	0	0	0	0	0	0	0	0	0	0	0	0
HORVU1Hr1G044810	40.41	38.71	39.37	40.5	41.68	41.73	40.83	42.05	36.45	36.39	36.23	35.22	41.6	39.38	34.6	33.24	35.87	36.71	36.59	33.95	35.98	35.11	32.05	29.95	28.88	29.75	41.2	40.75	39.29	39.14	33.57	34.27	34.4	34.86	31.18	30.34	29.57	31.24	30.22	30.27	29.83	30.57	29.78	28	29.55	34.67	33.14	34.54	31.76
HORVU1Hr1G044820	28.23	27.24	25.54	26.77	29.17	30.16	28.83	29.27	25.64	23.39	24.71	26.4	39.99	39.27	31.81	31.65	32.89	29.85	34.55	35.66	34.38	32.83	33.16	29.31	30.92	31.15	33.11	31.72	30.81	32.61	29.52	28.8	29.97	29.01	32.85	32.99	30.93	28.55	29.83	29.14	29.82	24.79	27.78	29.17	26.13	26.94	31.03	26.55	31.39
HORVU1Hr1G044880	0	0	0	0	0	0	0	0	0	0	0	0	0	0	0	0	0	0	0	0	0	0	0	0	0	0	0	0	0	0	0	0	0	0.21	0	0	0	0	0	0	0	0	0	0	0	0	0	0	0
HORVU1Hr1G044890	0.04	0	0.04	0.03	0.08	0.08	0.04	0.13	0.06	0	0.63	0.02	0.04	0.15	0.11	0	0.04	0.05	0.04	0.09	0	0	0	0.11	0.06	0	0	0	0	0.02	0.65	0.64	0	0.66	0.04	0.09	0.05	0	0	2.1	0.13	0.1	0.13	0.06	0	0.18	0.06	0.05	0
HORVU1Hr1G044930	2.61	2.77	3.31	2.74	3.37	3.06	3.32	3.46	2.76	3.48	3.17	2.78	3.66	3.87	3.29	3.47	3.35	3.36	2.58	2.79	3.02	2.89	3.1	2.84	2.89	3.14	3.42	4.38	3.86	3.92	4.83	4.46	3.84	3.68	4.24	4.35	4.78	4.35	4.21	4.02	5.1	4.66	4.18	4.1	4.85	4.71	4.53	4.88	5.77
HORVU1Hr1G044960	54.38	53.39	52.19	50.77	43.71	44.84	43.8	45.14	40.66	41.46	40.89	41.59	48.12	50.56	67.72	67.3	67.75	66	64.96	66.76	65.85	66.31	65.23	67.01	67.2	66.37	63.57	62.95	63.33	63.56	62.92	64.39	65.34	64.83	35.22	37.8	35.1	38.41	38.83	36.32	35.97	50.63	50.48	48.56	50.08	36.6	37.48	35.15	36.07
HORVU1Hr1G045010	0.14	0.07	0.23	0.11	0.16	0.06	0.12	0.1	0.06	0.06	0.02	0.04	0.04	0.02	0.13	0.14	0.28	0.18	0.08	0.1	0.04	0.08	0.17	0.1	0.08	0.1	0.25	0.29	0.22	0.24	0.17	0.13	0.1	0.1	0.23	0.1	0.09	0	0.13	0.06	0	0.24	0.18	0.06	0	0.11	0.05	0.05	0.11
HORVU1Hr1G045070	30.3	32.8	31.8	30.47	28.19	29.16	29.35	27.78	30.96	32.9	33	31.45	23.23	22.15	22.89	23.53	23.6	23.46	23.21	24.76	23.52	22.55	19.02	20.68	19.61	20.28	22.25	24.52	22.87	23.2	21.64	22.85	20.8	20.16	19.13	19.37	19.16	21.32	20.16	19.17	20.34	21.04	19.67	20.75	20.35	19.66	19.86	19.65	21.15
HORVU1Hr1G045080	47.28	49.69	48.74	45.29	31.61	30.76	30.67	30.5	29.11	29.38	27.78	29.42	6.36	6.38	8.91	9.21	8.29	9.16	7.24	7.57	7.9	7.15	2.16	1.33	1.92	1.74	2.95	2.96	3.13	6.76	2.63	2.88	2.9	2.76	1.07	1.01	0.7	0.16	0.9	0.14	0.47	1.14	0.81	2.02	1.6	0.64	0.98	1.25	1.21
HORVU1Hr1G045090	0.84	0.98	0.9	0.79	0.55	0.55	0.61	0.56	0.4	0.42	0.27	0.28	0.08	0.14	0.27	0.22	0.19	0.1	0.11	0.05	0.11	0.19	0.02	0	0.07	0.01	0.07	0.04	0.03	0.05	0.03	0.01	0.06	0.01	0.01	0	0	0	0	0.02	0	0	0	0	0	0	0.07	0	0
HORVU1Hr1G045160	91.39	91.46	88.46	89.37	91.04	95.41	93.26	90.37	94.82	96.76	96.97	96.39	98.6	97.47	79.05	84.97	80.72	84.76	87.25	87.69	86.88	89.73	101.58	101.05	99.51	104	99.38	96.24	98.95	99.59	100.54	101.84	102.3	98.05	110.92	111.35	111.91	110.28	108.54	102.97	110.85	101.31	104.47	101.66	100.74	113.7	112.06	107.8	106.96
HORVU1Hr1G045170	5.43	6.08	5.93	5.48	8.5	7.97	8.59	8.91	5.6	6.91	6.49	6.22	8.62	8.14	7.51	7.73	7.58	7.13	7.44	8.45	7.64	7.05	5.58	6.09	5.69	5.62	5.91	5.8	6.15	5.64	5.73	6	6.04	5.19	5.21	4.96	5.65	5.09	5.97	5.8	4.58	5.65	4.41	4.64	4.66	6.02	5.71	6.16	4.86
HORVU1Hr1G045180	0	0	0	0	0	0	0	0	0	0	0	0	0	0	0	0	0	0	0	0	0	0	0	0	0	0	0	0	0	0	0	0	0	0	0	0	0	0	0	0	0	0	0	0	0	0	0	0	0
HORVU1Hr1G045190	0	0.09	0	0	0	0	0.1	0	0	0	0	0	0	0	0.11	0.11	0	0	0.1	0	0.1	0.1	0	0	0	0	0	0	0.07	0	0	0	0	0	0	0	0	0	0	0	0	0	0	0	0	0	0	0.25	0
HORVU1Hr1G045280	96.36	95.83	98.94	94.65	77.66	76.46	77.03	74.86	131.37	133.57	132.74	130.01	46.31	49.3	37.79	39.36	39.33	38.42	39.64	39.98	38.53	40.04	30.69	28.2	29.91	30.91	25.94	24.63	26.42	24.26	35.23	33.4	32.87	35.89	25.07	22.93	23.87	23.02	25.09	25.03	21.4	18.39	19.34	17.28	22.26	25.09	25.08	25.17	26.14
HORVU1Hr1G045310	6.2	6.61	7.25	6.56	6.96	6.62	6.75	6.81	6.61	7.22	7.2	7.11	6.7	6.92	6.85	7.43	6.48	6.57	7.7	6.39	7.37	6.46	7.57	6.94	7.21	7.19	8.4	7.93	7.83	7.71	7.99	7.29	7.7	6.78	6.13	6.6	6.96	6.25	6.93	8.47	6.34	7.84	6.06	5.68	8.09	7.45	6.45	6.07	6.91
HORVU1Hr1G045320	0.19	0.07	0.37	0.38	0.07	0.15	0.21	0.36	0.23	0.15	0	0.08	0	0.16	0.16	0.16	0.16	0.24	0	0.08	0.07	0.22	0.45	0.22	0.58	0.15	0.9	0.71	0.75	0.61	0.08	0.15	0.45	0.08	0.23	0.23	0.4	0.48	0.49	0.7	0	0	0.22	0.21	0.83	1.29	0	0.19	0.19
HORVU1Hr1G045360	38.26	36.8	38.68	33.62	40.88	45.74	43.17	39.78	41.05	35.58	37.3	40.3	47.79	43.14	41.05	37.41	33.56	41.43	36.07	35.14	33.84	41.74	32.47	36.98	36.6	34.9	34.81	42.22	32.31	35.01	32.36	31.98	31.21	30.81	32.74	32.56	32.5	29.83	28.39	28.48	29.04	26.05	26	31.7	30.75	31.36	29.51	32.31	27.5
HORVU1Hr1G045390	0	0	0	0	0	0	0	0	0	0	0	0	0	0	0	0	0	0	0	0	0	0	0	0	0	0	0	0	0.51	0	0	0	0	0	0	0	0	0	0	2.13	0	0	0	0	0	0	0	0	0
HORVU1Hr1G045550	0	0	0	0	0	0	0	0	0	0	0	0	0	0	0	0	0	0	0	0	0	0	0	0	0	0	0	0	0	0	0	0	0	0	0	0	0	0	0	0	0	0	0	0	0	0	0	0	0
HORVU1Hr1G045570	0	0	0	0	0	0	0	0	0	0	0	0	0	0	0	0	0	0	0	0	0	0	0	0	0	0	0	0	0	0	0	0	0	0	0	0	0	0	0	0	0	0	0	0	0	0	0	0	0
HORVU1Hr1G045590	129.59	128.63	133.32	133.39	88.61	89.25	90.54	88.45	162.17	161.26	161.37	164.58	61.71	63.07	64.63	63.76	62.9	62.32	76.01	76.52	76.13	75.55	61.73	62.28	65.18	63.46	58.91	56.31	57.63	58.15	68.86	66.37	68.3	67.69	60.15	62.37	62.2	58.56	60.21	58.15	60.08	57.24	55.99	58.22	56.12	58.02	57.28	56.65	55.69
HORVU1Hr1G045610	274.54	278.03	278.46	278.65	330.37	331.29	328.21	338.6	234.97	224.71	213.62	222.18	571.31	566.98	434.61	427.72	408.32	429.19	471.61	473.72	463.11	468.33	625.45	627.75	639.18	614.68	638.84	651.13	658.28	630.17	557.37	561.29	551.79	546.33	667.47	674.11	669.81	657.14	656.28	622.24	631.07	582.25	561.44	540.7	576.41	662.54	662.15	660	673.46
HORVU1Hr1G045630	196.65	202.61	199.64	201.26	284.22	281.82	280.06	283.06	200.14	193.67	196.21	198.91	492.33	497.96	444.55	459.75	446.79	459.87	450.38	450.81	444.27	449.73	487.49	489.51	486.4	485.06	506.05	516.96	511.29	514.72	538.19	539.93	539.22	539.16	423.82	425.11	422.88	430.81	431.64	454.1	425.55	387.16	391	385.25	387.4	504.64	488.35	509.91	499.8
HORVU1Hr1G045640	18.86	18.04	19.16	19.17	22.63	21.51	21.68	21.52	17.9	16.72	18.19	18.3	33.99	33.82	29.32	28.05	27.09	28.41	34.7	35.27	34.89	34.8	55.97	55.7	52.38	52.27	53.44	51.49	52.04	51.61	49.71	48.16	47.97	51.06	62.3	63.91	63.25	64.41	61.83	56.99	64.79	60.42	60.37	60.79	60.19	56.84	57.34	57.55	56.46
HORVU1Hr1G045690	12.53	13.49	12.71	12.88	11.29	11.16	10.44	11.06	14.81	13.89	13.45	14.07	52.93	52.68	20.91	21.79	21.35	22.07	23.14	23.69	23.38	23.25	27.36	28.06	28.99	28.07	19.35	19.71	18.86	19.94	16.66	17.08	17.12	16.74	31.48	32.25	30.69	32.93	35.04	31.11	36.98	19.63	20.95	20.54	20.46	20.04	20.63	19.04	18.63
HORVU1Hr1G045700	3.51	3.49	3.28	3.46	2.58	2.9	3.11	3.06	3.82	4.03	4.03	4.2	12.63	13.93	6.48	4.85	5.91	5.56	6.5	6.34	5.93	6.26	7.1	7.1	6.78	7.49	4.03	4.17	3.68	3.77	4.45	4.48	4.4	5.04	8.66	8.4	9.45	9.5	10.04	9.46	8.8	5.04	5.53	4.98	4.97	4.3	5.7	4.73	6.33
HORVU1Hr1G045710	0	0	0	0	0	0	0.18	0	0	0	0.47	0	0	0	0	0	0.11	0	0	0	0	0	0	0	0	0	0	0	0	0	0	0.22	0.52	0.25	0	0	0	0	0.34	0	0	0	0	0	0	0	0.15	0	0.33
HORVU1Hr1G045720	68.19	67.75	67.65	66.05	80.41	81.3	83.52	82.83	63.64	63.31	63.84	60.1	85.81	82.73	77.04	79.13	79.83	77.99	70.08	72.14	72.04	74.61	59.94	59.54	60.85	60.32	73.74	72.7	74.79	72.43	56.23	54.24	54.49	55.09	61.22	61.81	59.64	59.52	60.15	60.25	59.99	55	53.49	54.27	53.98	64.41	62	63.02	59.04
ENSRNA049487162	2.26	2.62	2.05	3.24	10.54	9.07	11.47	9.92	0.41	0.42	0.54	0.55	0.57	1.17	2.17	1.28	1.52	1.55	3.05	1.81	2.67	2.67	2.71	3.04	3.91	2.89	53.85	52.76	58.87	50.6	3.62	1.97	2.84	2.02	28.29	26.08	26.58	24.99	24.77	22.73	24.14	18.49	17.47	19.4	19.34	8.79	8.56	8.51	6.44
ENSRNA049487163	0	0	0	0	0	0	0	0	0	0	0	0	0	0	0	0	0	0	0	0	0	0	0	0	0	0	0	0	0	0	0	0	0	0	0	0	0	0	0	0	0	0	0	0	0	0	0	0	0
HORVU1Hr1G045830	0	0	0	0	0	0	0	0	0	0	0	0	0	0	0	0	0	0	0	0	0	0	0	0	0	0	0	0	0	0	0	0	0	0	0	0	0	0	0	0	0	0	0	0	0	0	0	0	0
HORVU1Hr1G045850	0	0	0	0	0	0	0	0	0	0	0	0	0	0	0	0	0	0	0	0	0	0	0	0	0	0	0	0	0	0	0	0	0	0	0	0	0	0	0	0	0	0	0	0	0	0	0	0	0
HORVU1Hr1G045860	0	0	0	0	0	0	0	0	0	0	0	0	0	0	0	0	0	0	0	0	0	0	0	0	0	0	0	0	0	0	0	0	0	0	0	0	0	0	0	0	0	0	0	0	0	0	0	0	0
HORVU1Hr1G045870	1.42	1.73	1.82	1.92	1.36	1.21	1.53	1.47	1.4	1.4	1.38	1.61	0.96	1.12	1.08	1.19	1.06	1.19	0.97	0.78	0.84	1.19	0.56	0.35	0.41	0.59	0.22	0.36	0.35	0.38	0.18	0.25	0.41	0.28	0.18	0.39	0.04	0	0.45	0.43	0.55	0.1	0.1	0.2	0.5	0.27	0.18	0.18	0.09
HORVU1Hr1G045880	0	0	0	0	0	0	0	0.12	0	0	0	0	0	0	0	0	0.18	0	0	0	0	0	0.14	0.13	0	0	0	0	0	0	0	0.13	0	0	0	0	0	0	0	0	0	0	0	0	0	0	0	0.29	0
HORVU1Hr1G045920	0	0	0	0	0	0	0	0	0	0	0	0	0	0	0	0	0	0	0	0	0	0	0	0	0	0	0	0	0	0	0	0	0	0	0	0	0	0	0	0	0	0	0	0	0	0	0	0	0
HORVU1Hr1G045930	0	0	0	0	0	0	0	0	0	0	0	0.08	0	0	0	0	0.12	0	0	0	0	0	0	0	0	0	0	0.19	0	0	0	0	0.03	0	0	0	0	0	0	0	0	0	0	0	0	0	0	0	0
HORVU1Hr1G045940	0	0	0	0	0	0	0	0	0	0	0	0	0	0	0	0	0	0	0	0	0	0	0	0	0	0	0	0	0	0	0	0	0	0	0	0	0	0	0	0	0	0	0	0	0	0	0	0	0
HORVU1Hr1G045960	3.98	3.78	3.72	3.79	2.54	2.5	2.55	2.4	2.67	2.56	2.48	2.46	2.12	2.25	2.86	2.67	2.8	2.75	1.9	2.06	1.94	1.97	1.87	1.83	1.85	1.78	3.34	3.38	3.41	3.46	1.7	1.8	1.99	1.9	2.25	2.17	2.35	2.37	2.05	2.13	1.87	2.66	3.09	3.31	2.94	2.41	2.49	1.96	2.17
HORVU1Hr1G046080	0	0	0	0	0	0	0	0	0	0	0	0	0	0	0	0	0	0	0	0	0	0	0	0	0	0	0	0	0	0	0	0	0	0	0	0	0	0	0	0	0	0	0	0	0	0	0	0	0
HORVU1Hr1G046090	0.7	0.42	0.54	0.91	0.96	0.48	0.64	0.53	0.3	0.18	0.46	0.25	0.21	0.26	0.64	0.54	0.36	0.5	0.52	0.6	0.21	0.55	0.53	0.37	0.45	0.19	0.89	0.6	0.6	0.99	0.33	0.58	0.55	0.39	0.78	0.83	0.53	0.43	0.15	0.49	0.35	1.15	0.84	0.97	0.56	0.72	0.45	0.9	0.42
HORVU1Hr1G046110	0	0	0	0	0	0	0	0	0	0	0	0	0	0	0	0	0	0	0	0	0	0	0	0	0	0	0	0	0	0	0	0	0	0	0	0	0	0	0	0	0	0	0	0	0	0	0	0	0
HORVU1Hr1G046150	0	0	0	0	0	0	0	0	0	0	0	0	0	0	0	0	0	0	0	0	0	0	0	0	0	0	0	0	0	0	0	0	0	0	0	0	0	0	0	0	0	0	0	0	0	0	0	0	0
HORVU1Hr1G046230	0	0	0	0	0	0	0	0	0	0	0	0	0	0	0	0	0	0	0	0	0	0	0	0	0	0	0	0	0	0	0	0	0	0	0	0	0	0	0	0	0	0	0	0	0	0	0	0	0
HORVU1Hr1G046260	0	0	0	0	0	0	0	0	0	0	0	0	0	0	0	0	0	0	0	0	0	0	0	0	0	0	0	0	0	0	0	0	0	0	0	0	0	0	0	0	0	0	0	0	0	0	0	0	0
HORVU1Hr1G046320	0.6	0.64	0.59	0.71	1.41	1.47	1.25	1.57	0.38	0.48	0.6	0.47	0.86	0.6	1.08	0.73	0.73	0.82	0.98	0.94	1.09	0.98	1.19	0.89	0.92	1.02	1.7	1.81	1.41	1.44	1.78	1.23	1.81	1.24	2.36	2.21	2.6	1.76	3.18	3.42	2.45	1.76	1.76	2.28	1.96	2.65	2.56	2	2.41
HORVU1Hr1G046370	0.09	0.09	0	0	0	0.05	0.05	0	0.05	0.06	0.16	0.05	0.06	0	0.23	0.06	0	0.06	0.05	0	0.11	0	0	0.11	0	0	0	0	0	0	0	0.17	0.05	0	0.06	0	0	0	0	0	0	0	0	0	0	0	0	0	0
HORVU1Hr1G046380	0	0	0	0	0	0	0	0	0	0	0	0	0	0	0	0	0	0	0	0	0	0	0	0	0	0	0	0	0	0	0	0	0	0	0	0.04	0	0	0	0	0	0	0	0	0	0	0	0	0
HORVU1Hr1G046420	6.55	6.72	6.79	6.48	7.94	7.53	7.65	7.53	8.23	7.27	7.45	7.38	6.44	6.92	6.44	6.37	6.99	6.37	6.71	6.47	6.46	6.87	4.56	4.83	5.16	5.17	6.1	6.29	5.96	6.19	5.38	6.37	5.71	5.76	5.18	5.2	4.92	4.62	4.46	5.81	5.88	5.24	4.72	4.29	5.23	6.32	5.93	5.45	6.07
HORVU1Hr1G046560	0.67	1.06	0.75	0.99	1.19	1.18	0.97	1	0.94	0.67	0.83	0.89	0.96	0.92	1.2	0.96	1.12	1.2	0.89	0.98	0.91	0.96	0.37	0.36	0.52	0.57	0.53	0.71	0.67	0.67	0.64	0.67	0.5	0.52	0.42	0.36	0.3	0.38	0.14	0.25	0.05	0.3	0.18	0.27	0.28	0.35	0.35	0.34	0.38
HORVU1Hr1G046600	1.4	1.94	1.59	1.89	1.2	1.76	1.34	1.56	0.61	0.63	0.69	0.97	1.13	1.47	1.25	1.33	0.75	1.24	1.14	0.87	1.61	1.48	1.56	1.82	1.82	1.33	2.15	2.21	2.45	2.39	1.62	0.89	0.95	1.14	1.48	1.54	1.18	1.21	0	0.74	1.4	2.3	2.1	2.29	2.92	1.01	1.46	2.04	1.89
HORVU1Hr1G046610	15.9	16.27	14.13	14.22	14.29	12.72	13.55	11.67	16.87	15.76	15.06	16.31	18.41	19.92	20.48	19.76	18.12	18.67	14.61	15.66	15.33	15.41	19.03	18.39	18.56	18.02	14.71	15.21	15.46	17.04	19.19	19.6	17.71	19.48	16.22	14.89	16.57	19.07	17.93	15.73	15.71	14.45	19.56	20.08	19.39	21	19.28	18.9	19.26
HORVU1Hr1G046620	1.77	1.46	1.56	1.55	1.63	1.99	1.8	1.91	1.98	2	2.29	2.01	1.72	1.5	1.32	1.38	1.61	1.51	1.24	1.17	1.26	1.48	0.96	1.11	1.21	0.87	1.26	1.14	1.07	1.15	1.14	1.33	0.92	1.03	0.95	0.81	0.72	1.23	0.78	0.96	1.04	0.89	0.49	0.68	0.87	0.85	1.47	0.74	0.89
HORVU1Hr1G046630	1.92	1.46	1.5	1.25	2.05	2.09	2.17	1.6	0.97	1.09	1.41	1.7	1.88	1.64	1.99	1.62	1.89	1.75	1.39	1.81	1.53	1.94	1.73	1.81	2.33	3.01	2.25	2.08	2.63	2.07	2.18	1.81	1.66	1.41	2.13	2.93	3.11	3.05	3	3.12	3.65	3.7	3.24	4.52	3.58	2.28	2.07	2.76	2.54
HORVU1Hr1G046670	11.88	11.97	12.11	12.34	14.38	14.75	14.96	14.86	14.88	14.16	13.97	14.18	12.82	12.67	11.64	10.98	10.69	10.58	11.36	11.89	11.26	12.45	9.61	10.01	10.04	9.48	10.25	9.48	9.76	9.51	9.41	9.85	9.17	9.6	9.45	8.5	9.06	9.05	9.83	8.31	8.99	9.08	8.13	7.83	8.9	9.7	8.55	9.45	9.81
HORVU1Hr1G046680	0.09	0.17	0.23	0.19	0.23	0.16	0.18	0.1	0.25	0.31	0.35	0.25	0.35	0.2	0.29	0.39	0.17	0.35	0.32	0.5	0.16	0.27	0.68	0.74	0.69	0.76	1.23	1.2	1.36	1.36	1.1	1.04	1.46	1.71	0.22	0.33	0.23	0.26	0.36	0.25	0.17	0.24	0.08	0.46	0.47	0.49	0.43	0.34	0.62
HORVU1Hr1G046720	0	0	0	0	0	0	0.03	0	0	0	0	0	0	0	0	0	0	0	0	0	0	0	0	0	0	0	0	0	0	0	0	0	0	0.03	0	0	0	0	0	0	0	0	0	0	0	0	0	0	0
HORVU1Hr1G046730	0.17	0.1	0.17	0.04	0.15	0.06	0	0.09	0	0	0	0	0.05	0.1	0.21	0.11	0.2	0.05	0.1	0.15	0.05	0.06	0.11	0.06	0.14	0.14	0.27	0.14	0.26	0.33	0.01	0.17	0.24	0.05	0.25	0.19	0.54	0.41	0.16	0.6	0.31	0.14	0.57	0	0.14	0.12	0	0.24	0.02
HORVU1Hr1G046740	0.26	0.1	0.21	0.19	0.12	0.06	0.2	0.24	0.34	0.33	0.14	0.26	0.19	0.03	0.34	0.33	0.16	0.15	0.16	0.03	0.03	0.08	0	0.07	0	0.07	0.37	0.15	0.33	0.27	0.37	0.28	0.32	0.07	0.14	0.33	0.29	0.49	0.26	0	0.51	0	0.09	0.45	0.23	0.2	0.38	0.2	0.4
HORVU1Hr1G046780	0	0	0	0	0	0	0	0	0	0	0	0	0	0	0	0	0	0	0	0	0	0	0	0	0	0	0	0	0	0	0	0	0	0	0	0	0	0	0	0	0	0	0	0	0	0	0	0	0
HORVU1Hr1G046810	0	0	0	0	0	0	0	0	0	0	0	0	0	0	0	0	0	0	0	0	0	0	0	0	0	0	0	0	0	0	0	0	0	0	0	0	0	0	0	0	0	0	0	0	0	0	0	0	0
HORVU1Hr1G046870	96.61	100.37	100.35	99.68	87.56	87.35	82.59	82.67	69.16	67.63	68	68.76	66.88	69.72	84.27	81.86	77.81	87.13	75.46	73.74	68.74	71.79	68.36	70.36	67.43	69.94	86.99	82.59	89.88	84.4	68.53	68.65	65.28	68.12	67.77	64.75	64.49	67.46	57.33	61.79	60.91	66.71	62.62	65.65	64.41	64.2	68.12	69.81	71.94
HORVU1Hr1G046880	0	0	0	0	0	0	0	0	0	0	0	0	0	0	0	0	0	0	0	0	0	0	0	0	0	0	0	0	0	0	0	0	0	0	0	0	0	0	0	0	0	0	0	0	0	0	0	0	0
HORVU1Hr1G046910	0	0	0	0	0	0	0	0	0	0	0	0	0	0	0	0	0	0	0	0	0	0	0	0	0	0	0	0	0	0	0	0	0	0	0	0	0	0	0	0	0	0	0	0	0	0	0	0	0
HORVU1Hr1G046940	8.27	8.04	7.71	7.79	10.93	10.69	12.11	11.58	4.17	4.97	4.11	4.16	6.6	5.87	10.65	12.03	10.71	10.55	11.63	11.52	11.66	10.87	14.66	14.63	14.37	14.52	14.6	14.66	14.73	14.82	18.22	18.39	17.84	18.28	17.87	16.56	17.39	19.54	18.45	17.33	17.92	17.45	18.02	17.23	18.44	14.79	14.62	15.19	15.36
HORVU1Hr1G046990	9.62	10.89	9.33	9.65	8.57	8.36	7.41	6.71	9.18	10.31	8.12	9.77	21.21	21.4	14.93	15.4	14.99	17.68	14.54	15.53	15.72	14.41	61.23	57.57	62.97	58.53	38.3	41.37	41.29	41.95	61.99	62.45	61.85	62.13	80.44	78.38	78.55	82.08	79.16	86.16	85.6	82.95	86.79	83.67	78.32	77.77	77.06	80.19	86.53
HORVU1Hr1G047000	0.9	0.88	0.77	0.69	0.47	0.64	0.45	0.49	1.74	1.99	1.64	1.88	0.94	0.71	0.58	0.71	0.74	0.56	0.59	0.84	0.64	0.65	0.85	0.74	0.7	0.72	0.48	0.43	0.53	0.56	0.82	0.51	0.49	0.6	0.6	0.74	0.55	0.78	0.7	0.38	0.72	0.71	0.91	0.56	0.61	0.64	0.45	0.55	0.75
HORVU1Hr1G047030	50.2	47.59	50.57	52.67	48.65	50.18	51.73	50.64	51.7	47.97	51.38	51.09	109.48	107.1	81.77	84.29	82.81	82.78	93.69	91.38	96.95	95.96	161.99	163.4	163.83	155.67	155.03	154.87	159.6	162.45	145.44	142.11	143.2	139.08	171.35	176.07	172.56	175.94	165.16	171.33	181.5	194.83	197.52	194.41	193.09	188.91	180.65	191.83	192.07
HORVU1Hr1G047060	4.43	4.23	4.14	4.31	5.22	5.11	5.18	5.35	4.96	4.84	5.08	4.92	4.69	4.51	4.49	4.33	4.46	3.92	5.09	4.36	4.78	4.91	4.4	5.07	4.63	4.78	6.18	6.15	6.5	6.21	5.49	5.12	5.36	5.32	4.37	4.51	4.37	4.29	4.36	3.73	4.4	3.61	4.76	4.54	4.68	5.01	5.24	4.44	4.55
HORVU1Hr1G047090	1.31	1.78	1.6	1.5	1.16	1.26	1.19	1.22	1.73	1.67	1.72	2.34	2.15	2.03	1.45	1.59	1.67	1.49	1.43	1.59	1.45	1.78	1.83	2.15	1.41	2.12	1.98	2.1	2.07	1.88	1.84	1.64	1.97	1.69	1.86	2.37	2.33	2.4	2.64	2.8	2.46	2.34	2.06	2.21	2.97	2.7	2.6	2.05	2.22
HORVU1Hr1G047100	0.6	0.71	0.56	0.6	0.3	0.41	0.28	0.31	1.3	1.94	1.63	1.75	0.38	0.21	0.15	0.17	0.31	0.3	0.19	0.25	0.21	0.24	0.07	0.06	0.04	0.1	0.06	0	0.06	0.12	0.07	0.22	0.22	0.14	0	0.07	0.16	0.24	0	0.23	0.05	0.11	0	0	0.11	0	0	0.16	0.17
HORVU1Hr1G047180	24.87	24.75	24.29	23.24	28.35	29.37	31.68	24.4	38.22	38.36	38.16	40.79	29.86	29.58	22.79	24.51	24.07	22.01	26.26	23.82	22.75	23.2	25.63	24.72	22.5	26.96	22.9	19.44	22.25	20.89	27.41	27.1	26.52	26.92	23.92	23.89	23.83	29.68	21.62	21.98	20.25	16.88	26.06	17.89	17.66	22.87	23.17	19.55	24.08
HORVU1Hr1G047220	267.59	270.01	265.27	269.9	196.46	208.96	207.61	200.91	295.25	299.84	301.83	296.6	231.38	231.78	210.4	213.16	215.19	212.65	191.3	187.2	189.03	187.65	136.57	140.54	137.33	139.08	161.62	161.53	160.06	162.74	153.29	148.03	148.82	149.19	96.37	96.41	98.26	94.11	92.75	98.63	96.5	98.67	98.79	101.11	100.62	104	102.08	107.1	101.93
HORVU1Hr1G047300	45.47	43.66	45.98	44.3	54.06	54.16	53.57	52.94	41.88	44.86	44.3	46.13	69.9	70.45	49.19	51.99	49.87	50.16	57.42	59.79	56.59	58.12	86.39	85.61	83.14	86.75	71.29	71.66	70.55	72.25	74.23	74	77.16	75.15	89.25	88.05	87.38	88.25	87.47	84.43	87.54	80.9	84.87	83.73	85.89	87.42	87.5	89.15	87.97
HORVU1Hr1G047350	2.6	2.28	2.27	2.53	3.65	3.37	3.41	3.64	2.04	1.88	2.11	2.03	5.38	6.29	3.18	3.46	3.7	4	4.88	5.9	4.93	4.47	5.43	5.62	5.88	5.64	6.52	6.32	6.19	5.48	5.38	4.59	5.03	5.04	7.38	7.61	8.79	8.14	7.67	7.23	7.66	5.71	5.72	6.05	5.59	7.46	7.44	8.45	6.68
HORVU1Hr1G047360	0	0.11	0	0.07	0.07	0	0	0.18	0	0	0.19	0	0.1	0.48	0	0	0	0	0.19	0.22	0	0	0	0.13	0	0.14	0.22	0.22	0.09	0.41	0.03	0.01	0.06	0.13	0	0	0.1	0.17	0.43	0	0.28	0	0.38	0.22	0	0	0.04	0.32	0
HORVU1Hr1G047370	0	0	0	0	0	0	0	0	0	0	0	0	0	0	0	0.02	0	0	0	0	0	0	0.02	0	0	0	0	0.02	0.01	0	0	0	0.02	0	0	0	0	0	0	0	0	0	0	0	0.05	0	0	0	0
HORVU1Hr1G047380	0.93	0.66	1.18	1.01	1.03	1.13	1.16	1.07	0.97	1.12	1.09	1.16	1.84	2.08	1.22	1.23	1.34	1.53	1.04	1.48	1.29	1.15	1.25	0.94	1.19	1.04	0.95	1.03	0.82	0.89	0.94	1	0.75	0.94	1.07	1.3	1.18	1.09	0.79	0.96	1.35	0.84	1.07	1.12	1.13	1.52	1.28	1.62	0.79
HORVU1Hr1G047390	11.5	11.41	12.97	10.52	9.36	9.27	9.64	9.83	14.11	14.67	14.27	13.86	14.03	15.47	12.36	12.24	11.39	11.97	14.34	12.28	13.19	13.4	19.03	19.3	20.37	19.58	17.92	16.4	18.46	17.86	18.28	17.4	19.55	19.35	21.25	21.08	21.68	20.12	22.17	20.29	20.97	19.06	20.42	21.88	22.17	17.12	16.68	16.91	16.19
HORVU1Hr1G047400	2.28	1.63	2.18	2.1	1.2	1.82	1.94	1.72	1.05	1.77	0.81	1.27	0.87	1.16	0.92	1.44	1.02	0.64	0.69	0.47	0.6	0.78	0.66	0.54	0.93	1.02	0.91	0.88	1.38	1.46	0.86	0.23	0.77	0.09	0.76	0.87	0.19	0.95	1.14	0.55	0.95	0.5	0	0	0.66	0.31	1.28	0.5	0.98
HORVU1Hr1G047410	1.07	1.77	1.29	1.06	1.89	1.2	1.15	1.28	2.52	1.79	2.2	2.14	1.03	0.97	1.86	1.53	1.96	1.71	1.77	1.68	2	1.61	1.19	0.98	0.58	1.28	1	0.87	0.69	0.57	0.84	1.28	1.54	1.56	0.9	0.77	1.33	0.86	0.73	1.28	1.8	0.76	1.38	1.45	1	1.36	0.5	1.43	0.92
HORVU1Hr1G047430	0	0	0	0	0	0	0	0	0	0	0	0	0	0	0	0	0	0	0	0	0	0	0	0	0	0	0	0	0	0	0	0	0	0.12	0.13	0.13	0	0	0	0	0	0.1	0	0	0	0	0	0	0
HORVU1Hr1G047440	16.96	18.05	18.9	18.09	28.28	28.68	29.1	27.79	15.03	14.6	15.21	15.88	25.47	24.8	22.91	21.72	22.73	22.23	27.2	26.64	27.45	24.9	24.03	23.74	23.13	25.15	36.43	35.69	37.31	36.13	31.23	30.7	30.52	30.46	21.08	23.6	21.99	21.45	22.16	20.8	21.1	24.04	23.24	20.97	21.98	26.1	28.27	29.73	28.92
HORVU1Hr1G047640	20.64	20.55	20.15	20.33	13.52	13.11	11.61	13.21	18.58	19.47	16.56	18.25	9.88	10.74	10.06	9.64	9.47	9.75	7.02	8.11	8.63	8.07	9	10.52	8.69	8.94	13.84	12.67	13.44	13.97	9.97	9.52	12.1	10.11	11.73	10.61	11.51	9.27	9.2	12.05	12.42	11.22	11.11	10.99	10.87	13.22	11.24	12.88	12.34
HORVU1Hr1G047670	0.04	0	0.04	0	0.04	0	0	0	0	0	0	0	0	0.05	0	0	0	0.05	0	0.09	0.04	0	0	0	0	0	0.04	0	0	0	0	0.04	0.04	0.04	0	0	0.05	0	0	0.13	0	0	0	0	0	0	0	0	0
HORVU1Hr1G047680	75.92	72.7	75.79	71.21	79.7	81.68	82.53	70.46	62.92	64.09	67.84	64.32	74.92	75.22	72.73	74.71	68.75	70.08	78.08	72.6	78.45	75.03	67.46	67.31	61.7	59.98	77.18	79.83	74.65	71.91	62.55	60.8	63.7	62.57	56.32	54.83	57.99	54.12	55.01	58.11	48.24	58	59.07	67.93	58.86	67.71	66.36	64.91	60.25
HORVU1Hr1G047690	3.83	4.41	4.59	3.73	5.24	4.51	5.74	5.32	3.56	3.8	3.35	3.7	6.11	6.73	6.12	5.91	5.84	5.81	5.56	5.08	5.27	5	3.85	4.63	3.38	3.7	5.82	6.6	6.44	6.03	4.58	4.07	4.02	4.66	4.41	4.72	4.19	5.12	3.83	4.89	3.81	5.3	3.61	3.94	4.54	4.26	5.14	4.33	5.02
HORVU1Hr1G047710	22.15	22.97	18.81	19.65	14.42	19.42	18.65	20	31.6	34.68	36.15	35.36	32.57	31.91	28.89	27.2	30.99	26.5	27.2	26.13	28.34	28.88	16.79	15.86	18.27	19.05	16.3	16.73	16.66	16	18.31	18.69	17.78	19.05	6.6	7.71	5.94	8.08	7.11	6.68	5.81	10.14	11.47	9.27	10.09	7.51	11.98	9.8	9.05
HORVU1Hr1G047730	35.2	37.48	36.86	38.73	36.9	34.98	34.34	35.87	32.3	32.78	31.59	31.75	33.74	37.24	38.78	34.48	34.99	35.56	33.5	34.54	37.6	34.29	35.69	32.18	33.31	32.19	41.24	42.22	44.87	39.32	36.46	35.23	37.77	35.35	31.99	32.99	30.76	28.41	30.67	33.76	32.63	32.47	33.3	39.03	30.45	33.84	30.53	34.91	37.04
HORVU1Hr1G047740	0.32	0.32	0.18	0.13	0.89	0.41	0.34	0.1	0.87	0.05	0.35	0.05	0.06	0.06	0.28	0.45	0.11	0.28	0.26	0.27	0.25	0.1	0.16	0	0.15	0	0	0	0	0	0	0	0	0	0.11	0.16	0.37	1.25	0	0	0	0.15	0.15	0.15	0	0.13	0	0	0
HORVU1Hr1G047770	0.31	0.32	0.28	0.22	0.49	1.11	0.78	0.61	0.06	0.26	0.19	0.24	0.91	0.97	1	0.54	0.9	0.78	0.78	1.06	0.96	0.85	0.75	0.62	0.65	0.58	1.4	1.32	1.25	1.25	0.5	0.55	0.51	0.37	0.27	0.41	0.43	0.37	0.58	0.3	0.68	0.23	0.29	0.54	0.56	0.41	0.47	0.55	0.35
ENSRNA049486742	0	0	0	0	0	0	0	0	0	0	0	0	0	0	0	0	0	0	0	0	0	0	0	0	0	0	0	0	0	0	0	0	0	0	0	0	0	0	0	0	0	0	0	0	0	0	0	0	0
HORVU1Hr1G047820	47.57	46.06	45.39	47.8	38.43	37.4	36.68	38.04	54.72	56.12	53.85	55.45	33.81	34.18	32.75	31.49	31.7	32.97	25.94	26.16	27.81	27.5	24.87	27.07	24.89	25.44	22.56	21.84	21.42	22.93	26.48	27.04	27.63	29.57	27.41	28.74	28.5	29.53	26.79	24.83	26.92	25.78	24.3	25.15	25.02	26.64	27.88	24.68	27.25
HORVU1Hr1G047920	0	0	0	0	0	0	0	0	0	0	0	0	0	0	0	0.13	0	0	0	0	0	0	0	0	0	0	0	0	0	0	0	0	0	0	0	0	0	0	0	0	0	0	0	0	0	0	0	0	0
HORVU1Hr1G047930	0.56	0.56	0.49	0.56	1.98	2.43	1.43	1.95	1.77	1.17	1.17	0.67	1.03	1.43	0.55	0.79	0.99	0.72	0.66	0.83	0.78	0.71	2.23	1.75	2.13	2.27	1.77	1.59	1.72	2.28	1.69	1.19	1.5	1.41	1.69	2.94	1.87	3.21	2.4	1.87	1.83	2.54	2.2	3.2	2.67	2.56	1.92	2.33	2.18
HORVU1Hr1G047980	23.96	24.98	24.54	24.93	26.9	25.01	26.93	26	23.16	23.81	24.24	24.22	28.68	31.02	26.65	24.72	24.69	26.41	27.04	27.09	24.62	24.96	28.15	27.26	29.01	27.43	30.08	29.75	29.86	29.31	29.61	26.98	25.31	27.98	28.39	28.32	28.39	26.76	28.48	24.16	25.66	23.29	24.73	28.73	26.26	30.13	28.79	27.43	31.17
HORVU1Hr1G047990	194.87	192.5	193.33	191.84	189.7	193.84	190.82	191.38	194.16	191.26	192.06	189.2	230.26	226.5	186.16	182.01	185.58	189.44	191.76	189.8	190.5	186.94	200.28	198.71	207.87	204.16	223.28	215.4	226.95	219.32	207.8	205.26	202.77	200.71	184.16	189.46	180.56	186.13	175.27	176.1	174.85	156.13	156.57	152.89	151.69	182.72	175.95	176.01	182.74
HORVU1Hr1G048000	39.49	37.96	35.43	37.54	43.17	41.52	41.91	39.92	34.06	31.84	32.39	29.02	77.97	79.15	71.5	64.53	66.96	64.75	75.26	71.17	74.98	73.28	84.58	85.88	82.39	83.96	97.07	94.54	87.74	96	80	75.94	81.73	81.3	76.22	76.18	76.19	76.28	80.19	74.91	71.74	76	81.51	72.63	75.21	82.42	82.2	81.07	87.12
HORVU1Hr1G048010	0.04	0.09	0	0.13	0	0	0	0	0	0.04	0	0.04	0	0	0	0	0.04	0	0	0	0	0	0	0	0	0	0	0	0	0	0	0	0	0	0	0	0.04	0	0	0	0	0	0	0	0	0	0	0	0
ENSRNA049449084	0	0	0	0	0	0	0	0	0	0	0	0	0	0	0	0	0	0	0	0	0	0	0	0	0	0	0	0	0	0	0	0	0	0	0	0	0	0	0	0	0	0	0	0	0	0	0	0	0
HORVU1Hr1G048080	0	0	0	0	0	0	0	0	0	0	0	0	0	0	0	0	0	0	0	0	0	0	0	0	0	0	0	0	0	0	0	0	0	0	0	0	0	0	0	0	0	0	0	0	0	0	0	0	0
HORVU1Hr1G048090	0.56	0.95	0.65	0.66	0.54	0.54	0.46	0.46	0.86	0.65	0.71	0.91	0.27	0.2	0.19	0.32	0.48	0.21	0.34	0.46	0.49	0.6	0.41	0.28	0.15	0.17	0.65	0.89	0.83	0.81	0.18	0.39	0.19	0.19	0.24	0.25	0.35	0.34	0.42	0	0.38	0.5	0	0.34	0.28	0.34	0.3	0.43	0.23
HORVU1Hr1G048100	0.5	0.32	0.22	0.3	0.49	0.4	0.32	0.44	0.35	0.47	0.29	0.33	0.18	0.28	0	0.1	0.16	0.28	0.13	0.21	0.24	0.19	0.16	0.11	0.16	0.14	0.3	0.48	0.32	0.23	0.1	0.35	0.14	0.25	0.1	0.16	0.1	0.06	0.09	0.29	0.16	0.14	0.29	0.16	0.36	0.35	0.15	0	0.15
HORVU1Hr1G048110	0.47	0.63	0.59	0.59	0.41	0.61	0.6	0.42	0.78	0.84	0.66	0.61	0.32	0.37	0.37	0.18	0.23	0.44	0.28	0.35	0.28	0.36	0.24	0.05	0.18	0.18	0.67	0.55	0.29	0.53	0.16	0.1	0.2	0.12	0.25	0.31	0.3	0.45	0.13	0.31	0	0.29	0.48	0	0.29	0.46	0.13	0.4	0.2
HORVU1Hr1G048120	0.14	0.19	0.2	0.1	0.12	0.16	0.06	0.15	0.22	0.29	0.1	0.16	0.06	0.21	0.07	0.08	0.04	0.06	0.03	0	0	0.09	0	0.05	0.03	0.1	0.15	0.36	0.23	0.06	0.06	0	0.08	0.04	0.15	0.07	0	0	0	0.1	0	0	0.23	0.17	0.17	0.09	0.08	0	0.09
HORVU1Hr1G048130	420.01	415.32	420.1	422.45	354.4	357.28	351.52	352.04	359.05	357.8	357.32	358.11	188.86	193.4	215.73	212.44	212.69	212.11	237.02	241.43	236.68	237.38	98.87	97.87	96.95	101.29	118.18	117.21	116.5	115.46	107.74	109.9	109.26	108.67	83.93	88.11	83.84	89.79	84.16	83.27	76.91	103.3	98.45	97.18	96.23	103.94	104.26	106.83	101.79
HORVU1Hr1G048140	135.28	135.93	138.47	136.49	111.39	109.58	108.89	109.02	116.4	109.86	109.87	111.82	34.31	35.33	56.71	55.56	54.27	56.18	69.1	71	70.07	71.03	21.45	22.64	22.3	21.35	25.34	24.97	24.83	25.18	26.39	27.08	26.43	26.64	13.12	11.64	12.56	13.12	12.05	12.49	12.52	25.43	24.47	24.06	25.93	20.01	20.39	19.32	19.02
HORVU1Hr1G048150	5.36	5.28	4.81	5.63	4.06	4.25	4.09	4.81	4.02	4.19	4.16	3.91	2.39	2.28	2.62	2.2	2.34	2.23	2.17	2.28	2.17	2.16	2.36	2.08	2.38	2.43	2.29	2.26	2.17	2.23	2.72	2.49	2.78	3.16	1.45	1.77	1.56	1.28	1.2	1.52	0.94	1.92	2.15	2.66	2.24	1.26	1.71	1.59	2.13
HORVU1Hr1G048160	0	0	0	0	0	0	0	0	0	0	0	0	0	0	0	0	0	0	0	0.11	0	0	0	0	0	0	0	0	0	0	0	0	0	0	0	0	0	0	0	0	0	0	0	0	0	0	0	0	0
HORVU1Hr1G048170	0.68	0.59	0.65	0.68	0.61	0.62	0.66	0.65	0.69	0.78	0.63	0.82	0.42	0.37	0.41	0.41	0.46	0.44	0.43	0.39	0.45	0.47	0.39	0.35	0.36	0.31	0.56	0.57	0.52	0.64	0.48	0.44	0.42	0.43	0.28	0.28	0.29	0.28	0.43	0.32	0.29	0.38	0.46	0.33	0.51	0.34	0.29	0.28	0.28
HORVU1Hr1G048180	0.18	0.1	0.23	0.21	0.25	0.21	0.26	0.26	0.17	0.23	0.15	0.2	0.04	0.08	0.13	0.08	0.08	0.06	0.06	0.1	0.16	0.07	0.07	0.1	0.15	0.09	0.11	0.18	0.16	0.03	0.11	0.09	0.16	0	0.15	0.11	0.03	0.03	0.08	0.03	0	0.04	0.03	0.34	0.09	0.05	0.11	0.13	0
ENSRNA049449072	0	0	0	0	0	0	0	0	0	0	0	0	0	0	0	0	0	0	0	0	0	0	0	0	0	0	0	0	0	0	0	0	0	0	0	0	0	0	0	0	0	0	0	0	0	0	0	0	0
ENSRNA049486761	0	0.4	0	0	0	0	1.37	0	0	0.41	0	0	0.54	0	0	0	0	0	0	0.66	0	0	0	0	0	0	0	0	0	0	0	0	0	0.32	0	0	0	0	0	0	0	0	0	0	0	0	0	0	0
ENSRNA049486724	0	0.02	0.05	0.11	0.46	0.53	0.65	0.21	0.06	0.37	0.18	0.12	0	0	0	0.14	0	0.2	0	0	0.18	0.06	0	0.06	0	0	0.06	0.12	0.12	0.15	0	0	0	0	0.13	0.1	0.07	0	0	0	0	0	0	0	0.18	0.16	0	0	0
ENSRNA049486751	0	0	0	0	0	0	0	0	0	0	0	0	0	0	0	0	0	0	0	0	0	0	0	0	0	0	0	0	0	0	0	0	0	0	0	0	0	3.28	0	0	0	0	0	0	0	0	0	0	0
ENSRNA049486754	0	0	0	0	0	0	0	0	0	0	0	0	0	0	0	0	0	0	0	0	0	0	0	0	0	0	0	0	0	0	0	0	0	0	0	0	0	0	0	0	0	0	0	0	0	0	0	0	0
ENSRNA049486766	0	0	0	0	0	0	0	0	0	0	0	0	0	0	0	0	0	0	0	0	0	0	0	0	0	0	0	0	0	0	0	0	0	0	0	0	0	0	0	0	0	0	0	0	0	0	0	0	0
ENSRNA049486763	0	0	0	0	0	0	0	0	0	0	0	0	0	0	0	0	0	0	0	0	0	0	0	0	0	0	0	0	0	0	0	0	0	0	0	0	0	0	0	0	0	0	0	0	0	0	0	0	0
HORVU1Hr1G048230	38.84	39.97	36.8	36.52	45.69	44.77	45.97	45.18	31.72	31.87	31.4	30.89	79.88	84.76	70.65	67.89	67.73	70.02	60.45	65.75	64.34	64.06	76.14	77.34	77.02	76.99	75.22	75.44	74.56	75.04	69.29	67.9	67.93	69.05	63.91	65.13	66.97	68.68	60.67	60.37	62.37	63.38	56.83	60.77	60.58	63.52	68.28	61.73	65.44
HORVU1Hr1G048250	7.22	7.67	7.67	8.22	6.28	7.18	6.76	7.77	6.74	7.85	7.66	8.06	10.26	8.67	8.08	8.89	8.33	7.96	9.03	8.21	8.86	7.91	9.63	9.66	9.77	8.91	9.44	10.99	11.42	9.8	8.52	9.43	9.54	9.53	8.09	8.11	8.24	8.06	8.77	9.29	9.01	8.4	7.1	7.83	8.84	9.19	7.37	9.9	9.99
HORVU1Hr1G048280	30.77	29.73	30.65	29.87	34.71	35.05	35.65	34.88	29.31	28.77	28.96	29.19	62.27	62.13	53.13	53.13	51.15	53.89	59.86	58.66	59.11	56.34	66.19	65.47	65.89	67.44	59.44	58.91	57.61	56.83	63.41	64.66	62.69	65.13	66.55	68.98	66.23	66.13	66.93	60.69	64.64	58.1	55.75	59.46	56.41	64.97	65.45	60.44	65.15
ENSRNA049486749	0	0	0	0	0	0	0	0	0	0	0	0	0	0	0	0	0	0	0	0	0	0	0	0	0	0	0	0	0	0	0	0	0	0	0	0	0	0	0	0	0	0	0	0	0	0	0	0	0
ENSRNA049486733	0	0	0	0	0	0	0	0	0	0	0	0	0	0	0	0	0	0	0	0	0	0	0	0	0	0	0	0	0	0	0	0	0	0	0	0	0	0	0	0	0	0	0	0	0	0	0	0	0
HORVU1Hr1G048300	0	0	0	0	0	0	0	0	0	0	0	0	0	0	0	0	0	0	0	0	0	0	0	0	0	0	0	0	0	0	0	0	0	0	0	0	0	0	0	0	0	0	0	0	0	0	0	0	0
HORVU1Hr1G048350	20.01	19.93	21.58	20.62	21.28	21.37	22.42	22.54	21.43	19.99	20.06	20.86	18.53	21.93	22.06	23.5	21.71	24.3	22.44	24.8	20.75	22.7	19.3	20.42	18.64	19.86	18.12	18.01	17.22	19.88	16.71	16.29	15.5	14.84	11.84	12.97	13.85	13.19	14.56	15.21	11.32	17.28	16.89	17.94	14.1	15.63	12.79	12.32	13.66
HORVU1Hr1G048360	7.37	6.93	7.23	7.24	9.74	10.06	9.46	9.35	6.91	7.3	7.48	6.95	10.28	9.76	9.98	9.55	9.97	10.16	10.62	10.12	10.42	10.45	7.55	8.22	7.47	6.93	10.1	9.03	9.91	9.16	7.52	7.69	7.64	7.74	5.34	5.49	5.34	4.52	4.87	4.96	5.99	6.8	6	6.34	6.05	6.85	7.54	5.99	6.65
HORVU1Hr1G048400	43.77	45.45	43.37	44.66	41.3	43.28	41.99	41.3	45.46	46.92	46.1	43.1	21.43	23.01	25.46	25.38	29.16	24.99	26.55	30.69	28.8	27.8	12.12	12.94	12.88	12.4	13.39	13.47	12.81	13.52	16.21	15.44	15.57	16.66	10.15	10.68	10.01	8.97	9.05	9.27	11.03	9.72	9.92	10.57	12.45	11.96	11.28	11.61	12.8
HORVU1Hr1G048410	3.12	2.96	3.11	3.47	3.64	3.46	2.98	3.82	3.24	3.35	3.7	2.96	4.93	4.02	4.24	3.99	4.41	3.88	4.24	4.23	4.01	3.96	4.55	4.76	4.72	4.9	5.2	4.95	5.09	4.98	4.83	4.65	4.78	4.9	6.16	5.43	5.91	6.23	5.22	6.42	5.47	6.3	4.51	5.31	5.67	6.39	5.24	5.04	5.76
HORVU1Hr1G048420	0	0	0	0	0	0	0	0	0	0	0	0	0	0	0	0	0	0	0	0	0	0	0	0	0	0	0	0	0	0	0	0	0	0	0	0	0	0	0	0	0	0	0	0	0	0	0	0	0
HORVU1Hr1G048450	1.03	0.63	1.09	1.12	0.84	0.84	0.57	0.5	0.85	0.42	1.06	0.56	0.46	0.3	0.65	0.59	0.36	0.3	0.61	0.38	0.38	0.42	0.83	0.56	0.3	0.28	0.29	0.45	0.28	0.25	0.52	0.44	0.63	0.65	0.56	0.41	0.38	0.24	0.35	0.39	0.33	0.36	0	1.07	0.22	0.79	0.65	0.78	1.28
HORVU1Hr1G048470	0.53	0.65	0.55	0.62	0.48	0.47	0.45	0.41	0.53	0.38	0.6	0.47	0.31	0.22	0.38	0.67	0.67	0.67	0.31	0.42	0.49	0.44	0.24	0.37	0.21	0.2	0.49	0.41	0.33	0.46	0.36	0.46	0.54	0.48	0.51	0.26	0.22	0.29	0	0.48	0.28	0.24	0.17	0	0	0.08	0.14	0.57	0.15
HORVU1Hr1G048480	11.09	11.68	11.55	11.91	13.74	13.63	13.4	13.36	10.57	10.95	11.53	10.02	10.99	10.31	12.14	10.13	10.76	10.49	11.83	11.41	11.22	10.56	6.88	6.84	7.1	7.58	9.45	9.32	9.21	8.89	6.67	6.79	5.85	5.66	5.44	4.64	4.79	4.76	4.85	4.56	4.2	4.93	3.72	5.1	5.96	3.82	5.89	6.54	5
HORVU1Hr1G048500	0	0	0	0	0	0	0	0	0	0	0	0	0	0	0	0	0	0	0	0	0	0	0	0	0	0	0	0	0	0	0	0	0	0	0	0	0	0	0	0	0	0	0	0	0	0	0	0	0
HORVU1Hr1G048510	0.87	0.15	0.66	0.16	0.32	0.76	0.62	0.95	0.48	0.35	0.52	1.62	0.89	1.2	0.7	0.79	0.59	0.66	0.72	0.76	0.66	0.74	0.45	0.36	0.48	0.56	0.51	0.44	1.18	1.1	0.94	0.72	2.21	0.97	1.09	0.8	1.44	0.82	1.06	0.91	0.36	0.52	0.4	0.54	0.55	0.84	0.62	0.37	0.39
HORVU1Hr1G048530	11.73	12.08	11.3	10.37	12.91	13.55	13.87	13.35	7.63	7.5	8.23	7.44	17.36	16.42	21.33	22.21	21.45	21.26	19.88	17.7	17.75	20.28	17.75	18.35	17.39	18.55	25.15	23.5	25.06	23.24	16.4	16.6	17.8	16.25	8.67	9.57	8.46	8.58	8.49	8.81	9.32	10.17	11.81	10.54	10.17	10.53	9.25	10.09	11.86
HORVU1Hr1G048550	2.67	2.08	1.59	1.88	2.81	2.66	2.71	3.02	1.76	1.74	1.32	1.95	3.2	2.63	3.62	3.01	2.84	3.04	2.24	3.39	2.95	3.11	2.55	2.99	2.48	2.96	6.43	6.07	6.57	5.46	2.54	2.44	2.56	2.85	1.48	1.48	0.73	1.24	1.14	1.73	0.92	1.84	2.88	2.36	2.03	2.71	2.13	1.89	1.9
HORVU1Hr1G048560	12.27	12.27	11.5	11.34	13.32	13.94	14.73	14.7	9.45	10.49	9.39	9.34	17	16.86	17.28	17.2	16.56	17.63	16.93	16.83	16.63	16.19	18.64	19.26	18.71	18.78	21.98	22.55	22.68	21.99	20.73	20.31	20.03	20.62	18.1	19.4	19.27	19.14	17.08	15.99	17.51	18.34	19.92	21.15	18.04	20.11	17.77	20.39	18.31
HORVU1Hr1G048580	14.79	14.81	15.15	14.59	13.05	13.31	12.37	12.91	11.61	12.16	12.13	11.76	10.1	10.12	10.52	10.83	10.88	11.05	11.73	11.75	11.48	10.32	11.61	11.47	12.24	11.08	12.57	12.3	12.18	11.35	12.6	12.48	12.44	11.62	13.15	13.62	12.97	14.34	14.62	11.16	14.41	13.56	11.91	14.43	13.23	12.8	11.86	13	10.24
HORVU1Hr1G048590	0	0	0	0	0	0	0	0	0	0	0	0	0	0	0	0	0	0	0	0	0	0	0	0	0	0	0	0	0	0	0	0	0	0	0	0	0	0	0	0	0	0	0	0	0	0	0	0	0
HORVU1Hr1G048630	113.63	111.73	110.42	110.46	93.33	92.75	91.55	95.38	104.71	105.09	106.34	107.3	118.19	114.41	117.93	116.53	116.64	114.99	99.62	104.53	101.7	108.73	83.01	81.4	80.59	79.28	75.74	75.76	73.88	74.42	65.2	65.99	64.73	66.96	48.53	46.48	47.03	49.23	53.13	51.96	48.6	57.54	56.47	55.95	57.33	55.18	54.13	51.11	52.79
HORVU1Hr1G048650	0	0	0	0	0	0	0	0	0	0	0	0	0	0	0	0	0	0	0	0	0	0	0	0	0	0	0	0	0	0	0	0	0	0	0	0	0	0	0	0	0	0	0	0	0	0	0	0	0
HORVU1Hr1G048700	26.61	25.11	26.31	25.68	12.55	11.18	11.75	12.61	16.29	16.11	16.04	14.63	10.79	11.57	13.93	15.83	15.36	14.43	14.21	14.65	13.74	14.52	14.66	14.48	14.81	14.06	12.38	12.16	11.52	10.68	14.47	13.91	13.85	14.44	21.02	19.3	19.37	21.18	19.51	20.52	20.95	18.87	22.72	21.52	18.07	15.93	15.75	16.32	17.33
HORVU1Hr1G048760	0.64	0.91	0.85	0.96	0.59	0.44	0.56	0.54	2.74	2.73	2.47	3.19	0.76	0.64	0.58	0.5	0.53	0.38	0.44	0.39	0.37	0.3	0.55	0.53	0.63	0.45	0.53	0.73	0.64	0.59	0.46	0.52	0.63	0.51	0.78	0.56	0.45	0.47	0.53	0.36	0.83	0.85	0.7	0.62	0.71	0.5	0.74	0.56	0.87
HORVU1Hr1G048910	0	0	0	0	0	0	0	0	0	0	0	0	0	0	0	0	0	0	0	0	0	0	0	0	0	0	0	0	0	0	0	0	0	0	0	0	0	0	0	0	0	0	0	0	0	0	0	0	0
HORVU1Hr1G048920	0	0.18	0	0	0	0.16	0	0	0	0	0	0	0.32	0	0	0	0	0	0	0	0	0	0	0	0.33	0	0.17	0.16	0	0	0.22	0	0	0	0.19	0.33	0.18	0.45	0.79	0.44	0	0	0.03	0	0	0	0	0	0
HORVU1Hr1G048930	0	0	0	0	0	0	0	0	0	0	0	0	0	0	0	0	0	0	0	0	0	0	0	0	0	0	0	0	0	0	0	0	0	0	0	0	0	0	0	0	0	0	0	0	0	0	0	0	0
HORVU1Hr1G048950	0.92	0.82	0.75	1	1.04	1.61	1.44	1.26	1.03	1.27	1.12	1.21	1.26	1.1	1.61	1.28	1.37	1.17	0.88	0.94	0.56	0.74	1.31	1.79	1.55	1.63	1.72	1.53	1.36	1.4	1.19	0.64	1.18	0.89	0.82	1	0.61	0.65	1.26	1.38	0.75	0.79	0.7	0.77	1.07	1.41	0.54	0.86	1.22
HORVU1Hr1G048960	0.19	0.18	0.16	0.3	0.07	0.18	0.2	0.1	0.08	0.13	0.1	0.1	0.19	0.11	0.19	0.15	0.19	0.16	0.26	0.19	0.25	0.19	0.16	0.15	0.17	0.19	0.35	0.36	0.35	0.26	0.16	0.14	0.24	0.16	0.22	0.16	0.16	0.26	0.19	0.14	0.35	0.3	0.33	0.21	0.21	0.18	0.25	0.21	0.16
HORVU1Hr1G048970	18.45	18.04	19.14	17.83	19.63	18.57	18.82	18.53	11.68	11.61	11.77	11.81	21.65	22	27.96	28.41	27.21	27.96	31.08	30.44	29.88	31.48	28.34	27.7	27.49	28.53	30.89	31.55	30.65	31.08	33.42	33.89	33.34	35.08	35.07	34.53	34.39	34.43	35.06	35.15	34.79	35.22	34.41	37.2	35.99	36.24	34.04	34.26	36.45
HORVU1Hr1G048990	0	0	0	0	0	0	0	0	0	0	0	0	0	0	0	0	0	0	0	0	0	0	0	0	0	0	0	0	0	0	0	0	0	0	0	0	0	0	0	0	0	0	0	0	0	0	0	0	0
HORVU1Hr1G049000	0.04	0	0.05	0.03	0.07	0	0.05	0.04	0.04	0.01	0.05	0.04	0.01	0.02	0.06	0.04	0.03	0.04	0.07	0.05	0.08	0.08	0.03	0.06	0.03	0.04	0.04	0.04	0.07	0.04	0.05	0.01	0.01	0.06	0.04	0.03	0.01	0	0	0	0.09	0.04	0	0	0	0	0	0.04	0.07
HORVU1Hr1G049030	0	0	0	0	0	0	0	0	0	0	0	0	0	0	0	0	0	0	0	0	0	0	0	0	0	0	0	0	0	0	0	0	0	0	0	0	0	0	0	0	0	0	0	0	0	0	0	0	0
HORVU1Hr1G049060	0	0	0	0	0	0	0	0	0	0	0	0	0	0	0	0	0	0	0	0	0	0	0	0	0	0	0	0	0	0	0	0	0	0	0	0	0	0	0	0	0	0	0	0	0	0	0	0	0
HORVU1Hr1G049070	73.51	77.04	74.06	74.75	83.27	83.11	85.57	83.17	26.19	25.59	25	25.09	88.85	88.16	101.68	104.93	108.88	110.25	105.97	104.33	106.32	106.85	177.96	180.36	172.1	173.18	171.28	171.42	163.93	172.16	161.09	162.58	162.41	161.85	142.44	143.55	144.99	145.75	142.7	154.37	147.78	161.47	167.52	157.27	167.55	164.85	176.15	172.1	175.72
HORVU1Hr1G049090	5.16	5.96	3.75	4.51	7.74	4.8	5.68	7.34	1.22	0.17	0	1.13	1.4	2.01	10.93	7.07	2.65	6	3.53	6.18	7.42	4.96	6.78	4.8	10.22	11.65	0.43	0.68	7.69	0.39	5.85	9.12	7.62	10.84	7.87	10.31	5.33	7.2	15.49	2.35	6.16	18.71	0	14.95	5.53	5.84	15.73	9.96	3.86
HORVU1Hr1G049100	81.56	83.49	77.65	77.22	81.84	80.27	79.56	84.58	52.58	55	55.57	55.63	53.87	52.99	86.57	88.99	89.08	89.62	73.96	77.11	80.33	76.25	52.65	52.11	49.92	49.79	47.97	51.7	48.26	53.1	50.87	53.37	54.15	52.73	25.5	27.17	26.97	29.59	28.97	30.79	30.57	33.56	35.14	32.9	34.06	30.91	33.55	33.92	32.61
HORVU1Hr1G049120	0.75	0.99	0.89	0.61	0.23	0.27	0.26	0.3	1.62	1.54	1.55	1.42	3.49	2.6	0.76	0.69	0.83	0.84	0.86	1.28	1.33	1.12	1.46	1.23	0.95	0.93	0.62	0.59	0.6	0.32	0.16	0.49	0.35	0.39	0.83	1.08	0.79	0.63	0.77	0.37	0.25	1.13	1.04	1.11	0.78	0.51	1.03	0.3	0.3
HORVU1Hr1G049130	0	0	0	0	0	0	0	0	0	0	0	0	0	0	0	0	0	0	0	0	0	0	0	0	0	0	0	0	0	0	0	0	0	0	0	0	0	0	0	0	0	0	0	0	0	0	0	0	0
HORVU1Hr1G049140	0.87	1.07	0.76	1.1	0.52	0.94	0.75	0.83	0.79	0.74	0.63	0.7	0.75	0.33	0.86	0.8	1.01	0.83	0.9	0.6	1	0.67	0.44	1.15	0.36	0.4	0.41	0.61	0.4	0.8	0.48	0.41	0.37	0.6	0.56	0.55	0.5	3.42	0.33	0.28	0.35	0.93	0.57	0.46	1.2	0.51	0.94	0.54	0.45
HORVU1Hr1G049160	0	0	0	0	0	0	0	0	0	0	0	0	0	0	0	0	0	0	0	0	0	0	0	0	0	0	0	0	0	0	0	0	0	0	0	0	0.06	0	0	0	0.17	0	0	0	0	0	0	0	0
HORVU1Hr1G049190	6.71	6.42	6.45	6.48	6.77	6.53	6.06	5.83	0.27	0.55	0.67	0.48	38.17	37.35	11.94	11.35	12.51	11.32	29.98	30.69	29.27	31.05	98.65	98.92	99.64	101.31	79.58	81.19	81.92	80.86	105.6	108.4	110.83	111.5	121.21	118.78	120.94	123.31	123.19	114.43	117.43	88.95	89.69	88.71	88.99	142.44	143.8	144.4	140.88
HORVU1Hr1G049210	25.77	27.21	26.35	25.47	22.29	22.44	22.37	23.33	22.89	23.39	22	23.7	18.71	18.7	21.62	22.93	21.99	24.81	20.86	20.22	22.18	21.98	26.01	24.5	26.2	25.48	30.54	30.46	31.32	30.54	30.94	29.48	31.91	30.19	28.09	28.03	27.97	26.09	29.71	27.59	26.55	26.01	26.31	25.42	30.46	32.83	33.49	32.43	32.88
HORVU1Hr1G049230	3.99	3.39	3.62	3.69	4.74	4.85	4.65	4.03	1.7	1.47	1.23	1.38	12.4	11.87	13.17	12.4	14.25	13.96	14.09	16.15	15.43	14.85	23.92	24.47	26.16	25.46	20.92	19.51	20.69	20.61	27.25	27.63	29.07	25.69	40.59	39.56	39.43	39.68	44.87	39.71	40.29	48.76	47.99	45.93	45.79	37.18	36.58	38.54	39.82
HORVU1Hr1G049240	0	0	0	0	0.12	0	0	0	0	0.13	0	0.13	0	0	0	0.14	0	0.13	0	0	0	0	0	0	0	0	0	0.12	0	0	0	0	0	0	0	0	0	0	0	0	0	0	0	0	0	0.31	0	0.3	0
HORVU1Hr1G049250	0.82	1.18	1.34	0.8	1.41	1.46	1.32	1.08	0.28	0.55	0.38	0.51	0.6	0.84	1.09	1.62	1.76	1.25	1.96	1.75	1.75	1.86	1.16	0.76	1.18	1.27	0.98	1.1	0.77	0.77	1.37	1.28	1.07	1.28	1.42	1.34	1.36	1.43	1.39	1.05	0.78	1.36	1.99	0.89	1.53	1.82	1.72	1.42	0.85
HORVU1Hr1G049260	29.48	26.45	28.51	28.9	30.72	30.02	28.82	27.04	16.5	15.81	17.11	17.39	36.69	34.62	42.71	41.35	43.86	42.7	40.74	37.49	43.44	39.52	52.51	52.54	54.8	54.96	54.52	54.15	55.76	51.03	49.89	49.2	53.27	51.08	42.21	42.86	42.34	42.82	40.61	41.72	46.99	41.15	46.06	41.21	45.1	43.42	42.52	44.77	43.94
HORVU1Hr1G049270	14.57	15.29	15.65	16.61	24.83	25.84	24.29	25.9	3.36	2.96	3.43	3.61	23.88	24.86	28.04	28.64	28.38	28.43	26.67	26.98	26.36	28.99	23.95	23.07	23.55	25.19	33.39	33.07	31.64	33.16	23	23.54	24.6	23.01	18.57	19.86	19.08	19.25	19.38	20.02	17.36	25.43	23.45	24.27	23.34	22.49	22.42	21.28	22.84
ENSRNA049447603	0	0	0	0	0	0	0	0	0	0	0	0	0	0	0	0	0	0	0	0	0	0	0	0	0	0	0	0	0	0	0	0	0	0	0	0	0	0	0	0	0	0	0	0	0	0	0	0	0
HORVU1Hr1G049280	253.89	262.38	246.97	248.97	296.44	296.25	299.86	299.75	104.2	107.93	106.66	109.65	490.25	498.06	630.46	637.78	641.1	646.77	644.21	674.97	677.6	676.38	733.3	737.03	711.37	716.88	523.27	531.49	527.35	536.65	609.15	630.87	630.35	632.99	612.98	631.77	618.97	651.17	659.7	665.49	668.12	725.71	768.99	764.06	774.14	610.34	626.84	630.52	633.25
HORVU1Hr1G049300	0	0	0	0	0	0	0	0	0	0	0	0	0	0	0	0	0	0	0	0	0	0	0	0	0	0	0	0	0	0	0	0	0	0	0	0	0	0	0	0	0	0	0	0	0	0	0	0	0
HORVU1Hr1G049310	0.18	0.27	0.12	0.24	0.29	0.24	0.29	0.29	0.04	0.22	0.19	0.14	0.13	0.16	0.06	0.24	0.15	0.4	0.24	0.28	0.29	0.23	0.14	0.12	0.17	0.16	0.22	0.64	0.28	0.28	0.24	0.05	0.25	0.18	0.18	0.3	0.25	0.06	0.38	0.09	0	0.29	0.8	0.75	0.92	0.25	0.39	0.12	0.25
HORVU1Hr1G049320	8.45	8.78	8.75	8.68	8.52	8.49	8.82	9.14	7.41	6.87	7.13	7.17	7.54	7.09	7.65	7.71	7.52	7.16	6.22	7.02	7.02	6.75	6.25	6.67	6.55	6.23	7.98	8.05	7.51	7.7	6.66	6.79	6.54	6.91	5.58	6.35	6.07	6.86	6.05	6.01	6.18	5.76	6.35	5.64	5.54	7.49	6.47	6.94	6.66
HORVU1Hr1G049390	0.15	0.16	0.19	0.15	0.19	0.23	0.12	0.21	0.2	0.15	0.19	0.22	0.25	0.18	0.24	0.19	0.19	0.23	0.36	0.3	0.25	0.33	0.25	0.18	0.17	0.21	0.12	0.16	0.16	0.19	0.2	0.24	0.24	0.18	0.17	0.14	0.18	0.15	0.14	0.23	0.21	0.17	0.05	0.18	0.17	0.27	0.15	0.16	0.11
ENSRNA049485990	2.26	2.62	2.05	3.24	10.54	9.07	11.47	9.92	0.41	0.42	0.54	0.55	0.57	1.17	2.17	1.28	1.52	1.55	3.05	1.81	2.67	2.67	2.71	3.04	3.91	2.89	53.85	52.76	58.87	50.6	3.62	1.97	2.84	2.02	28.29	26.08	26.58	24.99	24.77	22.73	24.14	18.49	17.47	19.4	19.34	8.79	8.56	8.51	6.44
ENSRNA049485996	0	0	0	0	0	0	0	0	0	0	0	0	0	0	0	0	0	0	0	0	0	0	0	0	0	0	0	0	0	0	0	0	0	0	0	0	0	0	0	0	0	0	0	0	0	0	0	0	0
ENSRNA049485989	0.22	0.45	0.49	0.5	0.9	1.04	0.82	1.14	0.27	0.28	0.2	0.2	0.42	0.35	0.57	0.66	0.28	0.43	0.87	0.75	0.46	0.66	1.32	1.87	1.93	2.3	7.92	7.51	6.83	7.76	1.07	1.09	1.7	1.78	5.33	4.76	6.33	4.07	6.13	3.76	6.74	14.31	16.51	13.02	12.35	5.79	8.25	7.42	8.1
ENSRNA049485995	0.05	0.16	0.3	0.15	0	0.18	0.23	0.28	0	0.06	0	0	0	0.19	0.06	0.27	0.06	0.13	0.06	0.12	0.06	0.06	0.06	0.42	0.12	0.06	0.78	0.9	0.87	1.21	0.12	0.19	0.12	0.24	0.67	0.8	0.58	0.58	0.39	0.19	0.38	1.04	1.42	1.69	2.05	0.46	0.79	0.45	1.06
ENSRNA049485997	0	0	0	0	0	0	0	0	0	0	0	0	0	0	0	0	0	0	0	0	0	0	0	0	0	0	0	0	0	0	0	0	0	0	0	0	0	0	0	0	0	0	0	0	0	0	0	0	0
ENSRNA049485988	5.84	6.01	6.83	6.19	8.84	9.41	8.95	9.08	0.96	0.52	0.66	1.02	4.97	4.31	6.17	6.35	6.5	6.19	4.37	4.48	3.29	4.43	15.09	12.99	14.15	15.54	58.99	54.23	59.59	55.85	10.46	10.03	9.82	10.32	45.35	43.27	45.44	42.28	47.66	49.08	41.79	81.3	83.36	81.65	84.36	44.29	40.66	40.5	41.23
HORVU1Hr1G049420	61.19	62.59	60.72	57.43	38.17	36.98	33.98	39.12	64.3	64.91	71.16	68.1	19.59	21.03	15.93	13.51	16.08	18.19	12.7	12.95	13.41	11.94	9.01	11.19	9.56	9.27	9.78	9.47	8.57	8.19	11.17	11.2	9.8	11.54	5.66	5.06	6.43	8.74	5.17	4.23	4.94	7.27	8.43	6.98	6.16	4.39	6.02	4.92	4.87
HORVU1Hr1G049430	3.08	2.62	2.76	3.06	1.56	1.05	1.36	0.91	3.69	5.01	4.18	5	1.76	1.85	2.2	2.37	2.32	2.46	1.28	1.4	1.33	1.54	1.42	0.9	1.35	1	1.11	0.68	0.7	0.55	2.44	2.59	1.9	1.73	1.47	1.39	2.49	2.31	1.07	1.38	2.33	1.28	1.46	2.05	1.38	1.95	1.59	2.64	1.38
HORVU1Hr1G049440	0.06	0.04	0.04	0.04	0.12	0.12	0.09	0.09	0.05	0.05	0	0.07	0.1	0.05	0.08	0	0.05	0	0	0.02	0.02	0.05	0.05	0.02	0.02	0.05	0.02	0	0	0	0.02	0.03	0.02	0.02	0.24	0.37	0.21	0.23	0.47	0.3	0.31	0.07	0.14	0.34	0.07	0.06	0	0.18	0
HORVU1Hr1G049460	12.04	11.74	13.51	12.94	14.21	14.44	15.32	14.31	13.26	12.14	14.01	13.27	19.27	19.01	15.87	15.61	15.89	15.85	15.03	16.56	16.29	14.85	14.3	13.23	13.59	13.65	12.82	13.43	13.53	13.14	13.21	13.31	13.21	13.7	11.31	11.26	12.43	10.3	11.04	11.57	10.22	11.52	11.02	10.81	10.53	13.34	13.85	11.86	13.05
HORVU1Hr1G049470	0.89	0.1	0.22	0.39	0.54	0.18	0.53	0.27	0.86	1.21	0.22	0.8	0.34	1.42	0.11	0.12	0.19	0.12	0.19	0.33	0.22	0.11	1.8	2.64	2.85	2.13	0.72	1.25	1.82	2.28	0.09	0.84	0.82	0.18	3.19	3.19	3.2	4.41	3.26	1.17	1.34	7.32	2.43	5.71	6.62	3.69	5.49	3	5.39
HORVU1Hr1G049480	3.17	3.56	3.33	3.67	3.67	3.74	3.72	3.94	3.81	2.93	3.19	3.25	3.37	3.47	3.88	3.54	3.14	3.13	3.64	4.33	3.74	3.69	2.29	2.3	2.08	1.98	2.91	2.84	3.06	3.53	1.99	2.15	1.97	2.23	2.11	1.54	1.95	2.16	1.47	1.78	2.06	2.32	1.58	1.79	1.98	2.13	2.64	3.16	2.25
HORVU1Hr1G049490	17.47	18.02	17.57	17.7	20.31	19.56	20.3	18.58	14.41	14.05	13.99	14.83	24.52	25.05	22.08	22.05	24.36	22.91	22.77	24.37	23.12	23.22	28.57	28.47	28.68	29.26	27.08	28.02	27.14	27.42	24.94	29.13	29.83	27.14	27.9	26.67	28.43	29.5	31.41	27.43	31.47	32.25	29.11	31.78	31.47	25.76	26.85	28.58	27.78
HORVU1Hr1G049500	92.46	92.21	91.23	93.43	101.27	100.09	98.88	96.93	91.84	90.08	91.69	92.03	141.55	142.97	116.79	116.4	115.71	118.44	132.18	133.39	132.52	135.11	91.24	92.75	93.16	90.57	87.32	88.39	85.48	88.61	85.53	82.02	80.53	82.82	78.33	77.58	76.79	77.5	77.6	73.57	78.49	72.29	69.47	69.39	74.41	73.72	76.83	76.34	78.09
HORVU1Hr1G049510	0.11	0.12	0.22	0.55	0.23	0.38	0	0.23	0.13	0	0	0	0.14	0.27	0.53	0	0.25	0.14	0.13	0	0.13	0.12	0	0	0	0.13	0.25	0	0	0	0	0.26	0	0.26	0	0.09	0.25	0	0.41	0	0	0	0	0	0.3	0	0	0	0.34
HORVU1Hr1G049520	41.23	40.9	40.07	40.73	38.58	34.83	36.28	39.54	43.19	41.14	38.52	43.98	37.59	39.94	43.78	47.94	45.15	43.38	41.61	40.58	42.29	44.48	35.22	33.58	37.37	37.83	29.41	26.95	29.42	27.9	38.99	37.9	39.08	36.19	35.54	36.74	36.07	32.83	32.06	37.13	35.36	31.15	30.6	31.15	30.94	33.19	36.58	32.13	32.18
HORVU1Hr1G049690	27.84	28.5	28.29	29.3	31	31.37	30.98	30.41	30.57	29.74	29.99	29.92	39.46	39.33	36.09	35.91	35.43	35.14	37.2	37.03	36.82	36.61	57.35	57.89	59.04	57.44	47.9	47.17	47.4	45.76	56.29	56.58	56.31	56.71	74.18	73.25	73.51	72.76	70.27	71.82	71.77	65.67	64.49	65.17	66.56	67.57	64.89	64.85	65.66
HORVU1Hr1G049710	0	0	0	0	0	0	0	0	0	0	0	0	0	0	0	0	0	0	0	0	0	0	0	0	0	0	0	0	0	0	0	0	0	0	0	0	0	0	0	0	0	0	0	0	0	0	0	0	0
ENSRNA049485992	2.26	2.62	2.05	3.24	10.54	9.07	11.47	9.92	0.41	0.42	0.54	0.55	0.57	1.17	2.17	1.28	1.52	1.55	3.05	1.81	2.67	2.67	2.71	3.04	3.91	2.89	53.85	52.76	58.87	50.6	3.62	1.97	2.84	2.02	28.29	26.08	26.58	24.99	24.77	22.73	24.14	18.49	17.47	19.4	19.34	8.79	8.56	8.51	6.44
ENSRNA050015541	0	0	0	0	0	0	0	0	0	0	0	0	0	0	0	0	0	0	0	0	0	0	0	0	0	0	0	0	0	0	0	0	0	0	0	0	0	0	0	0	0	0	0	0	0	0	0	0	0
HORVU1Hr1G049740	5.13	5.14	5.39	4.44	4.32	4.7	3.82	4.29	4.35	3.64	4.21	3.5	4.21	4.68	4.68	4.61	4.7	5.07	5	5.53	5.32	5.33	4	4.54	3.55	4.04	5.12	4.73	5.25	5.15	3.91	4.37	4.1	4.49	3.93	4.11	4.18	3.33	5.16	4.93	3.87	3.75	4.81	4.6	6.58	4.23	7.06	5.23	5.4
HORVU1Hr1G049760	9.8	9.39	9.75	9.59	9.29	9.92	9.42	10.63	16.2	15.71	16.53	17.13	7.57	8.62	6.04	6.48	6.28	5.94	4.43	4.26	4.14	3.8	3.63	3.29	3.1	3.03	3.6	3.29	3.49	3.61	3.37	3.45	2.85	2.99	1.44	1.85	1.63	2.47	1.78	2.15	1.62	1.48	1.12	1.53	1.41	2.17	1.64	1.79	2.19
HORVU1Hr1G049770	0.05	0	0	0	0	0	0	0.04	0	0	0	0.09	0	0	0	0	0	0	0	0	0	0	0	0.02	0	0	0	0	0	0.01	0.04	0.17	0	0	0	0.08	0	0	0	0	0	0.25	0	0.13	0	0	0	0	0
HORVU1Hr1G049800	0.02	0.02	0.09	0.06	0.02	0.04	0.02	0.09	0.04	0.02	0.09	0	0.04	0	0	0.02	0	0	0	0	0	0.02	0.08	0	0	0.09	0.04	0.08	0.02	0	0.02	0	0	0.02	0	0.02	0	0	0	0	0	0.26	0	0	0	0	0	0.05	0.05
HORVU1Hr1G049810	1.03	0.89	1.11	1.13	1.62	1.5	1.33	1.22	0.99	0.97	1.1	0.94	1.17	1.2	1.03	1.03	1.12	0.91	0.78	0.99	1.02	0.94	0.55	0.57	0.51	0.62	0.59	0.67	0.76	0.69	0.52	0.64	0.47	0.5	0.38	0.35	0.42	0.21	0.23	0.32	0.34	0.15	0.2	0.11	0.4	0.28	0.58	0.42	0.08
HORVU1Hr1G049820	1.31	1.43	0.89	1.23	0.4	0.67	1.05	0.92	1.08	0.88	1.37	1.34	0.19	0.2	0.37	0.59	0.43	0.56	0.56	0.29	0.22	0.22	0.39	0.43	0.32	0.46	0.74	0.68	0.62	0.77	0.23	0.27	0.18	0.22	0.3	0.42	0.26	0.48	0.53	0.33	0.62	0.44	0.99	0.58	0.36	1.04	0.34	0.65	1.1
HORVU1Hr1G049840	2.55	3.1	2.88	2.63	9.01	8.28	8.61	8.56	2.05	1.61	1.58	1.77	2.76	2.98	1.42	1.41	1.33	1.57	1.57	1.94	1.71	2.02	1.44	1.39	1.29	1.27	2.15	2.18	1.83	2.08	0.94	0.75	1.51	1	0.81	1.04	1.11	0.91	0.92	1.11	1.19	1.73	1.97	1.15	1.56	1.39	0.79	0.9	1.67
HORVU1Hr1G049860	1.49	1.92	1.88	1.93	2.49	2.9	3.08	2.85	1.95	1.66	1.6	1.78	2.75	3.46	2.37	3.16	2.49	2.3	2	2.6	2.55	2.32	1.82	1.71	1.68	1.95	2.89	2.96	3.54	2.76	2.24	2.13	2.07	1.97	1.33	1.43	1.75	1.64	1.59	1.66	1.71	1.6	1.14	1.44	2.29	1.44	2.41	2.46	1.85
HORVU1Hr1G049880	0	0	0	0	0	0	0	0	0	0	0	0	0	0	0	0	0	0	0	0	0	0	0	0	0	0	0	0	0	0	0	0	0	0	0	0	0	0	0	0	0	0	0	0	0	0	0	0	0
HORVU1Hr1G049910	0.01	0	0	0	0	0	0	0	0	0	0	0	0	0	0	0	0	0	0.01	0	0	0.02	0	0.01	0	0	0	0	0.02	0	0	0.01	0	0	0.01	0	0	0	0	0	0	0	0	0	0	0	0	0	0
HORVU1Hr1G049920	0.09	0.18	0.26	0	0	0.2	0.29	0	0.11	0.21	0.1	0	0.11	0.26	0.33	0	0	0	0	0.25	0.2	0.21	0	0.22	0.4	0.2	0.38	0.69	0.37	0.3	0.1	0.22	0.41	0	0	0.11	0	0.33	0	0	0	0.3	0	0.17	0.29	0	0	0.25	0
HORVU1Hr1G049930	0	0	0	0	0	0	0	0	0	0	0	0	0	0	0	0	0	0	0	0	0	0	0	0	0	0	0	0	0	0	0	0	0	0	0	0	0	0	0	0	0	0	0	0	0	0	0	0	0
ENSRNA049447636	0	0	0	0	0	0	0	0	0	0	0	0	0	0	0	0	0	0	0	0	0	0	0	0	0	0	0	0	0	0	0	0	0	0	0	0	0	0	0	0	0	0	0	0	0	0	0	0	0
HORVU1Hr1G049960	45.66	50.46	52.38	47.7	68.03	60.4	66.54	68.51	57.08	62.1	67.63	60.89	74.58	76.5	73.66	69.96	54.83	62.59	73.29	68.18	78.03	70.46	130.16	130.89	127.67	124.09	91.41	83.33	95.1	98.8	130.67	124.8	116.19	121.32	152.66	142.86	132.36	169.77	180.34	164.16	168.06	120.48	136.89	114.15	135.63	142.66	148.78	126.53	127.92
HORVU1Hr1G049980	5.63	5.68	5.51	5.71	6.96	7.45	6.89	7.21	4.34	4.11	4.1	4.14	8.14	9.54	7.91	7.67	8.03	8.03	6.14	5.93	6.79	7.18	7.89	8.5	7.86	7.69	10.22	10.02	10	10.25	8.44	8.31	9.36	8.95	6.51	5.25	6.08	5.28	6.08	6.81	5.6	7.11	7.59	6.14	6.14	6.74	6.86	7.09	6.39
ENSRNA049486270	0	0	0	0	0	0	0	0	0	0	0	0	0	0	0	0	0	0	0	0	0	0	0	0	0	0	0	0	0	0	0	0	0	0	0	0	0	0	0	0	0	0	0	0	0	0	0	0	0
ENSRNA049486261	173.6	175.48	180.45	185.15	406.89	395.04	405	397.98	211.77	221.59	209.99	215.53	132.55	132.52	142.32	131.42	126.13	143.96	122.82	121.3	120.74	111.76	180.73	165.75	174.87	174.44	900.3	896.69	919.71	903.83	180.31	178.02	176.77	179.92	356.15	349.26	337.58	337.96	317.64	311.64	325.89	505.5	533.4	517.24	532.82	556.86	559.46	536.82	554.77
ENSRNA049486260	27.55	30.96	28.08	31.25	83.73	86.9	89.62	83.54	26.27	31.25	29.59	31.31	19.9	19.97	20.66	23.21	20.94	21.08	19.91	20.93	22.44	21.23	23.86	21.86	21.55	24.91	182.81	176.69	170.49	181.73	36.55	28.25	30.05	28.28	94.71	101.62	97.57	101.42	91.07	84.03	97.7	75.71	46.78	85.63	72.69	80.85	73.53	57.74	80.58
ENSRNA049486264	2.84	2.74	1.52	2.5	6.86	8.71	8.51	8.87	3.01	2.58	1.27	3.31	0.19	0.57	3.31	2.12	2.62	3.53	1.4	1.87	0.98	1.98	0	0.65	0.27	0.39	11.36	11.44	10.06	14.21	0.59	0.33	0.37	0.84	2.15	3.7	2.72	5.88	2.53	4.25	3.81	0.52	2.47	1.6	1.34	1.13	1.3	0.55	0
ENSRNA050016420	420.96	450.61	438.7	418.91	961.73	928.21	943.69	955.73	471.3	472.42	439.21	461.69	278.78	280.8	356.75	364.28	359.3	366.2	288.73	298.08	273.25	286.01	418.53	440.35	413.94	401.47	1965.8	1934.6	1953.53	1962.63	360.84	356.76	372.52	373.19	670.47	692.1	631.52	696.32	739.09	722.69	749.29	974.86	979.2	972.4	964.23	1045.41	1025.61	1010.56	1006.54
HORVU1Hr1G050020	171.56	164.18	140.28	149.61	794.7	838.18	772.74	787.26	232.5	270.91	291.63	294.79	141.52	159.09	177.44	196.6	139.53	197.16	181.85	194.5	192.97	186.27	127.84	117.98	86.98	121.79	1275.63	1321.04	1266.68	1429.79	163.92	149.47	138.21	164.1	721.63	758.49	850	900.1	789.93	853.5	796.45	352.78	430.95	410.01	412.81	349.33	440.91	424.98	484.7
ENSRNA050016414	0	0	0	0	0	0	0	0	0	0	0	0	0	0	0	0	0	0	0	0	0	0	0	0	0	0	0	0	0	0	0	0	0	0	0	0	0	0	0	0	0	0	0	0	0	0	0	0	0
HORVU1Hr1G050040	70.77	68.91	66.25	67.06	71.14	73.5	73.72	72.36	77.92	73.6	75.33	76.57	102.07	100.58	71.29	67.37	69.37	71.06	78.76	82.01	76.72	77.35	127.33	127.22	126.38	129.43	131.14	131.03	130.22	127.28	120.48	115.25	118.25	117.78	141.87	139.49	140.68	138.04	131.17	135.3	128.4	139.29	139.72	130.15	132.99	146.56	155.6	146.44	140.81
HORVU1Hr1G050050	15.78	14.98	15.11	15.28	18.05	19.41	18.67	18.13	16.2	16.26	15.65	15.84	24.78	24.92	19.2	19.27	19.03	19.32	19.24	21.13	21.08	20.14	32.35	31.4	31.82	32.44	31.42	32.7	31.93	32.46	26.74	27.07	26.28	25.06	30.76	31.28	31.77	29.09	31.56	28.27	30.24	31.63	30.42	29.23	29.37	31.28	31.41	32.52	30.37
HORVU1Hr1G050070	0.13	0.11	0.13	0.07	0.03	0.11	0.09	0.12	0.05	0.1	0.08	0.09	0.14	0.25	0.17	0.21	0.11	0.27	0.33	0.2	0.2	0.2	0.47	0.39	0.32	0.25	0.54	0.29	0.47	0.35	0.41	0.32	0.39	0.33	0.46	0.21	0.5	0.33	0.42	0.29	0.4	0.1	0.28	0.1	0.2	0.13	0.25	0.3	0.39
HORVU1Hr1G050080	0	0	0	0	0	0	0	0	0	0	0	0	0	0	0	0	0	0	0	0	0	0	0	0	0	0	0	0	0	0	0	0	0	0	0	0	0	0	0	0	0	0	0	0	0	0	0	0	0
HORVU1Hr1G050090	0	0	0	0	0	0	0	0	0	0	0	0	0	0	0	0	0	0	0	0	0	0	0	0	0	0	0	0	0	0	0	0	0	0	0	0	0	0	0	0	0	0	0	0	0	0	0	0	0
HORVU1Hr1G050110	7.23	7.52	6.61	6.44	6.95	7.44	7.04	7.36	9.69	9.98	8.65	8.57	10.12	10.4	7.71	8.09	7.49	7.92	6.55	6.09	7.16	6.39	5.19	4.94	4.84	4.39	6.47	7.09	6.7	6.8	4.69	4.71	4.3	4.7	2.83	3.26	2.93	3.05	3.19	2.62	3.13	3.61	2.34	3.76	3.66	3.16	3.27	3.47	3.33
HORVU1Hr1G050280	5.75	5.36	5.46	5.02	2.11	2.48	2.32	2.68	2.16	2.01	2.04	1.7	2.87	2.61	4.5	5.09	5.04	4.16	2.21	2.84	2.44	1.56	4.13	3.2	3.25	3.06	5.12	4.85	4.51	4.81	3.23	3.43	3.4	3.62	3.97	3.54	4	3.49	4.42	3.63	4.28	4.64	4.92	5.02	5.35	3.48	2.09	3.1	2.65
HORVU1Hr1G050290	11.4	12.12	13.01	12.14	11.92	11.21	10.61	12.01	10.87	9.74	10.01	10.07	14.67	13.31	13.69	14.17	11.92	11.78	12.28	11.49	13.14	13.26	13.55	11.1	13.45	13.43	18.26	16.63	16.65	15.57	12.71	13.74	11.23	14.18	13.95	15.72	14.56	12.12	12.94	13.51	14.49	15.94	15.82	16.19	16.67	14.59	15.47	15.71	13.28
HORVU1Hr1G050300	1.74	7.11	10.45	10.64	16.08	9.36	18.13	6.75	11.53	7.15	9.1	4.62	16.82	19.65	2.6	16.1	12.77	2.6	16.36	16.51	9.02	6.77	2.28	11.6	11.32	13.85	10.57	4.32	14.58	6.22	11.73	14.18	4.55	6.8	7.9	2.67	22.02	0	0	31.67	0	13	0	0	6.28	10.22	10.32	0	14.81
HORVU1Hr1G050310	0	0	0	0	0	0	0	0	0	0	0	0	0	0	0	0	0	0	0	0	0.01	0.02	0.02	0.03	0.01	0	0	0	0	0	0	0	0	0	0	0	0	0	0	0	0	0	0	0	0	0	0	0	0
ENSRNA049486263	2.26	2.62	2.05	3.24	10.54	9.07	11.47	9.92	0.41	0.42	0.54	0.55	0.57	1.17	2.17	1.28	1.52	1.55	3.05	1.81	2.67	2.67	2.71	3.04	3.91	2.89	53.85	52.76	58.87	50.6	3.62	1.97	2.84	2.02	28.29	26.08	26.58	24.99	24.77	22.73	24.14	18.49	17.47	19.4	19.34	8.79	8.56	8.51	6.44
ENSRNA049486265	0	0	0	0	0	0	0	0	0	0	0	0	0	0	0	0	0	0	0	0	0	0	0	0	0	0	0	0	0	0	0	0	0	0	0	0	0	0	0	0	0	0	0	0	0	0	0	0	0
HORVU1Hr1G050480	17.4	19.28	18.26	17.42	15.4	17.83	17.15	17.8	11.24	11.67	9.97	9.73	19.66	18.11	23.6	23.51	25.17	23.3	21.35	20.75	21.19	21.96	16.91	17.12	17.63	16.23	15.78	17.97	18.68	17.6	16.77	19.47	17.8	18.42	19.36	19.1	21.23	19.94	21.23	21.73	23.1	25.61	22.8	21.72	20.61	22.28	20.58	19.25	20.33
ENSRNA049449064	0	0	0	0	0	0	0	0	0	0	0	0	0	0	0	0	0	0	0	0	0	0	0	0	0	0	0	0	0	0	0	0	0	0	0	0	0	0	0	0	0	0	0	0	0	0	0	0	0
ENSRNA049449055	0	0	0	0	0	0	0	0	0	0	0	0	0	0	0	0	0	0	0	0	0	0	0	0	0	0	0	0	0	0	0	0	0	0	0	0	0	0	0	0	0	0	0	0	0	0	0	0	0
ENSRNA049447662	0	0	0	0	0	0	0	0	0	0	0	0	0	0	0	0	0	0	0	0	0	0	0	0	0	0	0	0	0	0	0	0	0	0	0	0	0	0	0	0	0	0	0	0	0	0	0	0	0
HORVU1Hr1G050560	41.96	43.03	40.25	40.3	36.73	35.32	35.77	36.99	33.93	34.78	33.27	34.73	45.1	46.25	58.04	56.89	57.09	58.38	52.12	53.92	52.11	54.34	52.35	52.03	50.42	48.94	46.78	48.52	46.43	48.34	48.1	49.14	50.87	51.17	38	39.68	38.81	39.78	41.88	40.18	45.47	40.45	42.99	38.83	43.11	36.89	38.47	38	37.02
HORVU1Hr1G050580	11.72	11.05	11.72	10.85	10.66	10.88	11.17	10.57	12.3	11.86	11.76	11.98	11.97	11.95	12.95	12.6	13.19	12.23	12.35	12.62	12.18	12.11	13.3	13.23	13.47	13.69	14.14	13.56	13.69	14.08	15.72	15.43	15.35	15.53	17.32	17.11	17.06	17.27	16.23	15.68	16.42	14.84	15.5	16.44	15.15	15	15.17	14.25	15.31
HORVU1Hr1G050590	0.84	0.68	0.99	0.91	0.28	0.32	0.2	0.07	0.21	0.16	0.41	0.09	0.06	0.1	0.23	0.36	0.28	0.31	0.6	0.75	0.51	0.71	0.18	0	0.08	0.16	0.1	0.17	0.35	0.35	0	0	0	0.11	0.24	0.09	0.08	0	0	0.12	0.29	0	0.12	0.15	0	0	0	0	0
HORVU1Hr1G050600	0	0	0	0	0	0	0	0	0	0	0	0	0	0	0	0	0	0	0	0	0	0	0	0	0	0	0	0	0	0	0	0	0	0	0	0	0	0	0	0	0	0	0	0	0	0	0	0	0
ENSRNA049486268	0	0	0	0	0	0	0	0	0	0	0	0	0	0	0	0	0	0	0	0	0	0	0	0	0	0	0	0	0	0	0	0	0	0	0	0	0	0	0	0	0	0	0	0	0	0	0	0	0
HORVU1Hr1G050620	0.49	0.45	0.41	0.39	0.42	0.28	0.26	0.26	0.32	0.4	0.36	0.42	0.38	0.3	0.33	0.33	0.19	0.23	0.26	0.28	0.26	0.22	0.15	0.15	0.24	0.17	0.31	0.39	0.15	0.29	0.32	0.35	0.33	0.22	0.14	0.2	0.22	0.07	0.22	0.31	0.19	0.21	0.3	0.07	0.34	0.18	0.2	0.24	0.29
HORVU1Hr1G050640	113.06	112.74	109.59	112.03	90.4	90.41	89.55	91.37	164.38	165.41	164.91	165.95	89.25	90.84	66.31	67.47	68.46	66.37	60.6	61.85	62.51	62.9	58.25	58.14	56.78	56.1	40.12	38.74	40.65	39.05	48.06	49.24	48.16	48.16	42.93	44.74	42.99	45.01	42.65	45.48	42.18	41.02	39.99	38.88	40.72	43.83	43.29	42.11	42.65
HORVU1Hr1G050650	7.02	8.05	8.19	6.47	7.66	7.25	6.84	6.65	5.3	6.62	5.87	6.81	8.14	8.02	7.67	6.37	7.49	6.93	6.74	6.86	6.28	6.85	7.96	7.06	7.78	7.58	8.01	8.39	8.47	8.51	7.82	8.47	7.92	8.41	8.31	7.46	8.31	6.69	7.73	8.67	9.19	7.5	9.9	7.21	8.13	7.96	9.98	8.5	8.84
HORVU1Hr1G050720	0.58	0.73	0.95	0.74	0.86	0.99	0.92	0.69	1.08	1.23	0.99	1.31	0.67	0.54	0.68	0.59	0.81	0.78	0.94	0.35	0.49	0.62	0.7	0.51	0.65	0.5	0.76	0.86	0.46	0.58	0.49	0.35	0.66	0.64	0.38	0.23	0.37	0.2	0.41	0.49	0.3	0.46	0.47	0.09	0.36	0.49	0.42	0.64	0.57
HORVU1Hr1G050780	2.95	3.23	3.06	2.49	2.04	1.57	2.23	1.8	1.89	1.68	1.64	1.9	1.28	0.91	1.69	1.52	1.6	1.49	2.26	2.03	2.11	1.91	2.48	2.93	2.35	1.57	3.17	2.97	3.37	2.22	1.26	1.93	1.69	1.58	2.65	1.52	1.82	1.93	2.18	2.89	2.68	1.37	3.62	3.03	2.56	2.16	1.9	2.43	1.36
HORVU1Hr1G050810	37.13	34.32	36.34	34.8	38.81	35.93	34.79	34.55	40.5	41.23	41.93	37.96	52.79	48.35	38.27	38.75	40.08	37.27	44.47	43.88	40.94	42.6	41.14	46.83	43.72	43.32	44.76	43.13	51.27	48.22	39.75	36.97	41.47	39.94	38.29	38.4	36.61	32.71	36.87	40.12	35.78	34.56	43.09	46.2	47.75	40.38	39.07	42.63	41.83
HORVU1Hr1G050830	41.86	41.25	39.72	41.63	50.62	47.96	49.9	50.49	52.33	47.29	53.2	48.21	18.29	17.86	16.11	16.91	19.01	16.44	16.39	15.41	15.29	15.54	9.68	10.78	8.77	10.19	5.71	6.18	6.26	5.62	5.7	5.85	5.91	6.21	11.94	13.51	12.02	11.1	11.44	12.95	10.61	14.45	12.23	12.98	13.39	10.73	10.99	8.8	8.66
HORVU1Hr1G050840	13.61	13.75	13.9	13.82	10.55	11.11	9.77	9.2	10.67	11.06	9.19	9.16	12.45	14.48	11.95	11.31	11.61	11.42	12.54	10.3	11.56	12.47	15.47	15.67	13.98	15.22	18.05	18.15	18.45	18.24	14.18	13.53	12.3	13.04	13.56	12.49	14.52	11.76	11.05	11.85	10.04	12.95	17.88	12.87	15.96	14.17	15.09	14.56	17.71
HORVU1Hr1G050850	9.3	10.5	9.76	9.62	7.55	6.09	8.12	8.45	7.61	8.67	8.72	8.33	9.47	8.33	8.08	8.98	11.06	10.81	9.15	9.3	8.47	10.08	11.16	11.06	11.74	11.28	10.15	9.68	11.09	10.2	9.02	10.36	11.14	12.39	9.35	7.79	10.26	10.43	9.09	10.13	10.92	9.34	7.49	10.29	8.73	11.09	9.21	10.74	10.27
HORVU1Hr1G050880	38.05	35.82	37.78	38.61	39.76	40.98	40.48	39.41	36.68	37.79	37.73	34.46	57.02	58.55	49.71	48.35	50.66	49.34	54.54	53.56	53.67	54.99	74.49	76.98	74.56	75.41	62.34	64.02	64.07	61.78	67.21	67.93	68.99	67.27	88.29	88.32	87.22	87.82	87.57	88	84.86	83.79	83.84	80.22	77.5	85.89	83.81	84.87	81.63
HORVU1Hr1G050900	30.83	28.82	28.04	29.24	25.88	25.93	23.69	23.79	31.42	30.74	28.82	30.05	22.98	21.36	20.44	19.03	19.07	18.53	19.21	19.91	19.56	19.59	18.51	18.68	18.33	16.81	18.74	18.3	18.3	17.59	18.18	19.64	17.84	18.37	18.71	18.38	18.35	19.82	18.83	19.39	18.03	17.54	17.94	15.37	15.02	18.13	17.2	19.33	17.24
HORVU1Hr1G050920	17.57	18.87	18.1	19.12	21.46	21.05	20.01	21.44	20.41	19.96	21.08	20.84	23.53	21.66	20	20.14	20.46	21.04	21.01	22.53	21.13	21.5	15.98	18.07	18.39	18.25	17.52	17	16.32	16.4	16.76	17.68	17.04	17.12	15.98	15.04	15.1	16.56	13.88	14.85	14.82	15.13	15.65	13.68	14.97	16.19	17	16.28	17.21
HORVU1Hr1G050950	1.66	1.61	1.84	1.73	1.77	1.99	1.63	1.84	1.85	1.79	1.75	1.67	1.23	1.29	1.73	1.79	1.79	1.67	1.62	1.58	1.59	1.68	1.08	0.99	1.05	0.98	1.41	1.38	1.58	1.16	1.21	1.43	1.29	1.25	0.98	0.8	0.81	1.3	1.14	1.1	0.9	0.98	0.8	0.8	0.93	0.93	0.81	0.63	0.71
HORVU1Hr1G050960	251.65	250.22	252.94	251.97	256.1	250.63	252.05	247	174.19	173.39	168.25	174.03	240.63	249.68	240.21	237.42	240.03	238.29	253.7	251.31	251.29	251.98	275.16	272.92	276.35	273.56	303.06	299.16	298.28	297.67	268.55	257.33	260.44	259.1	295.31	291.9	296.98	291.49	297.91	287.86	281	300.93	303.71	297.23	296.97	287.53	291.99	299	300.13
HORVU1Hr1G050970	9.51	8.73	9.92	8.46	13.62	12.04	12.34	11.76	16.35	16.56	15.74	15.14	9.07	9.31	8.87	7.78	8.92	8.07	5.71	6.51	6	5.52	5.66	3.42	5.92	4.99	2.73	2.57	1.71	2.44	9.69	11.76	9.27	9.58	5.44	5.39	4.79	3.8	3.07	5.34	3.13	2.45	3.06	2.06	4.94	6.7	5.27	3.8	4.84
HORVU1Hr1G051060	1.07	1.74	1.32	1.34	1.24	1.15	1.38	1.58	0.83	0.93	1.18	1.01	1.66	1.77	1.75	1.9	1.66	1.46	1.39	1.65	1.43	1.61	1.49	1.5	1.13	1.45	1.72	1.9	2.14	1.75	1.56	1.62	1.43	1.63	1.34	1.48	1.85	1.59	0.88	1.27	1.96	1.53	1.28	1.79	1.64	1.52	1.57	1.27	1.52
HORVU1Hr1G051070	0.75	1.04	0.95	1.02	1	0.89	0.89	1	0.81	1.1	1.04	0.86	0.66	0.82	0.85	0.89	0.9	0.94	0.91	0.94	1	1.01	0.55	0.61	0.56	0.66	0.66	0.69	0.66	0.6	0.93	0.61	0.69	0.83	0.74	0.53	0.47	0.49	0.73	0.49	0.5	0.51	0.47	0.87	0.39	0.46	0.55	0.61	0.94
HORVU1Hr1G051080	0.61	0.32	0.27	0.63	0.42	0.32	1.91	3.05	0.09	0.08	0	0	0.27	3.79	0.35	0.27	0.16	0.72	0.09	0.78	0.41	0.57	0	0.24	0.41	0.57	1.72	1.32	0.54	2.49	0.08	0.16	0.33	0.09	0.53	0.99	1.15	1.14	3.61	0	2.23	0.22	0	0	0.95	0.19	0.41	0	0
HORVU1Hr1G051100	0	0	0	0	0	0	0	0	0	0	0	0	0	0	0	0	0	0	0	0	0	0	0	0	0	0	0	0	0	0	0	0	0	0	0	0	0	0.12	0	0	0	0	0	0	0	0	0	0	0
HORVU1Hr1G051110	0	0.06	0.06	0	0	0	0	0	0.08	0.08	0	0.15	0	0	0.08	0.07	0	0	0	0	0.07	0.07	0	0.08	0.07	0	0	0	0	0	0.08	0	0.07	0	0	0	0	0	0	0	0	0	0	0	0	0	0	0	0
HORVU1Hr1G051120	0	0	0	0	0	0	0	0	0	0	0	0	0	0	0	0	0.49	0	0	0.39	0	0	0	0	0	0	0	0	0	0	0	0	0.64	0	0	0	0	0	0	0	0	0	0	0	0	0	0	0	0
HORVU1Hr1G051150	75.18	79.61	76.77	76.54	52.22	49.43	52.32	53.17	110.17	106.91	106.05	106.7	41.29	39.56	38.87	39.62	38.46	38.99	32.39	31.84	32.09	29.87	32.86	33.94	31.09	32.69	27.9	27.45	26.23	28.35	35.23	37.66	36.8	34.98	28.92	26.57	25.8	28.14	27.89	27.61	30.88	24.77	22.86	25.94	25.78	29.55	32.55	24.22	28.36
HORVU1Hr1G051160	0	0	0	0	0	0	0	0	0	0	0	0.18	0	0	0	0	0.06	0	0	0	0	0	0	0	0	0	0	0	0	0.04	1.54	0	0	0	0	0.26	0	0	0	0	0	0.18	0	0	0.56	0	0	0	0
HORVU1Hr1G051180	0.14	0.05	0.09	0.14	0.25	0.05	0.15	0.1	0.05	0.11	0.1	0.21	0.06	0.06	0	0	0	0.23	0.05	0.05	0.1	0.05	0	0	0	0	0	0	0.05	0.05	0.05	0.05	0	0.05	0	0.11	0	0	0	0	0	0	0	0	0	0	0	0	0
HORVU1Hr1G051190	0.27	0.33	0.35	0.29	0.26	0.44	0.38	0.2	0.39	0.33	0.74	0.49	0.38	0.19	0.24	0.14	0.33	0.28	0.26	0.54	0.18	0.15	0.19	0.23	0.07	0.12	0.18	0.16	0.17	0.27	0.11	0.19	0.22	0.15	0.29	0.15	0.17	0.06	0.06	0.32	0.39	0.09	0	0.14	0.09	0.13	0.13	0	0
HORVU1Hr1G051200	3.06	3.13	3.26	2.91	3.53	3.61	3.36	3.59	2.85	2.78	2.78	2.64	6.51	6.33	6.2	6.03	6.49	6.29	6.79	6.49	6.28	6.75	6.81	7.02	7.01	7.27	6.41	6.28	6.61	6.07	7	6.86	7.17	7.24	8.14	8.31	8.17	7.89	8.38	7.41	7.35	9.04	8.76	8.29	8.37	7.69	8.15	8.64	7.45
HORVU1Hr1G051210	2.12	1.96	1.8	1.94	2.43	3.24	3.1	3.35	1.3	1.5	1.51	1.52	3.46	3.15	3.67	3.73	3.48	3.77	3.3	4.45	4.44	3.7	4.25	3.7	4.39	4.07	5.54	5.55	5.58	5.88	4.89	4.66	4.83	4.86	6.28	4.69	4.78	4.15	3.82	5.44	8.82	4.56	5.37	5.88	6.56	4.36	4.78	7.77	5.64
HORVU1Hr1G051220	7	7.07	6.99	6.56	8.13	6.47	7.68	7.46	5.72	6.23	5.61	5.42	7.09	6.82	7.45	7.34	7.3	7.19	6.35	6.83	7.04	6.55	6.69	6.72	7.11	7.51	11.2	11.14	10.68	10.92	8.15	8.36	7.75	7.31	6.69	7.09	6.76	7.34	6.34	7.36	7.3	7.56	7.22	7.23	6.91	8.95	7.73	8.08	8.02
HORVU1Hr1G051310	30.6	30.36	31.7	31.29	37.64	36.9	38.29	36.17	37.4	35.38	34.35	35.05	40.3	38.62	43.29	41.78	43.16	41.42	44.63	44.2	44.22	43.08	36.09	35.56	35.68	35.02	34.11	35.38	33.99	33.42	41.28	40.34	42.63	44.92	32.1	30.37	32.24	31.47	32.56	32.07	31.46	29.93	28.73	28.09	30.74	35.9	33.8	33.47	35.11
HORVU1Hr1G051330	4.39	4.2	4.14	4.64	3.84	4.69	4.41	4.07	5.38	5.15	5.19	4.92	7.2	6.46	4.11	4.34	4.47	4.37	3.01	3.76	3.44	2.89	2.75	2.71	3.02	2.68	3.14	3.4	3.63	3.35	2.35	2.44	2.71	2.92	1.44	1.27	1.41	1.4	1.79	1.56	1.91	1.86	1.54	1.86	1.76	1.99	1.32	1.47	1.37
HORVU1Hr1G051340	0	0	0	0	0	0	0	0	0	0	0	0	0	0	0	0	0	0	0	0	0	0	0	0	0	0	0	0	0	0	0	0	0	0	0	0	0	0	0	0	0	0	0	0	0	0	0	0	0
HORVU1Hr1G051350	19.41	20.42	18.68	19.11	23.03	22.62	23.63	21.91	19.68	18.67	18.68	18.51	21.5	26.73	17.79	18.11	20.38	17.77	19.54	17.52	18.42	19.06	18.08	18.89	17.35	17.26	22.99	19.57	19.92	19.54	17.08	16.93	17.85	16.43	14.25	13.37	13.8	12.46	11.44	12.26	12.19	16.09	14.17	13.45	13.09	14.59	15.48	15.35	14.3
HORVU1Hr1G051420	87.11	83.24	85.47	87.25	90.55	94.49	96.51	91.29	97.12	102.09	101.79	99.63	71.31	68.37	66.22	67.42	67.37	66.05	56.86	56.29	58.06	58.61	51.59	52.93	51.65	51.33	50.26	50.25	46.13	50.95	51.47	50.67	51.49	45.26	39.7	39.43	37.6	37.38	34.98	40.58	39.57	43.38	40.67	36.91	36.72	43.17	44.16	45.44	39.82
HORVU1Hr1G051440	118.65	119.03	118.67	119.83	149.06	149.56	148.21	151.68	71.33	71.28	70.82	69.37	174.68	170.81	201.33	202.3	199.74	201.31	230.18	226.18	231.6	228.97	170.84	170.67	173.23	168.07	178.75	177.52	180.01	178.58	171.05	171.99	171.67	170.7	182.5	179.69	182.57	182.23	173.22	172.64	178.56	157.25	157.84	159.86	153.8	165.51	162.94	170.01	161.97
HORVU1Hr1G051500	2.32	1.91	2.94	2.39	2.24	2.65	2.05	2.12	3.14	3.17	3.91	4.01	2.86	3.06	2.87	2.55	2.92	2.31	2.13	1.89	2.55	2.04	4.15	4.61	4.09	3.85	3.55	4.17	3.52	4.25	5.67	5.7	5.14	6.44	6.81	7.44	7.48	7.18	8.06	9.03	7.59	6.4	7.9	7.45	7.15	5.98	7.75	6.43	7.74
HORVU1Hr1G051510	0.07	0.07	0.06	0.03	0.06	0.03	0.06	0.05	0.43	0.48	0.47	0.4	0.32	0.15	0.02	0.04	0.08	0.07	0.03	0.04	0.02	0.1	0.02	0.08	0.04	0.04	0.04	0	0.02	0.02	0	0.02	0	0	0	0.04	0	0	0	0	0	0	0	0.06	0	0.06	0.23	0	0
HORVU1Hr1G051560	0	0	0	0	0	0	0	0	0	0	0	0	0	0	0	0	0	0	0	0	0	0	0	0	0	0	0	0	0	0	0	0	0	0	0	0	0	0	0	0	0	0	0	0	0	0	0	0	0
HORVU1Hr1G051570	19.82	18.41	17.72	21.06	24.57	23.24	22.76	22	18.76	18.77	16.6	18.04	18.58	22.29	18.53	19.36	21.1	18.38	21.5	21.21	18.54	22.91	13.11	13.78	13.65	13.55	13.28	13.78	12.47	13.83	13.45	13.19	14.03	12.68	12.05	11.07	10.34	15.14	12.16	9.96	12.29	9.68	11.03	10.87	13.27	10.81	14.61	15.22	11.96
HORVU1Hr1G051580	17.62	16.67	23.41	21.05	23.99	20.18	26.36	22.13	16.6	15.43	23.16	21.48	59.92	60.89	57.52	44.58	46.56	56.99	57.83	61.06	61.11	61.46	68.59	71.2	74.24	78.04	70.47	69.33	69.26	63.3	76.84	78.13	76.06	81.19	89.52	96.68	107.48	84.82	105.66	92.14	92.1	71.1	79.01	87.25	80.01	80.97	89.65	93.58	82.99
HORVU1Hr1G051640	0	0	0	0	0	0	0	0	0	0	0	0	0	0	0	0	0	0	0	0	0	0	0	0	0	0	0	0	0	0	0	0	0	0	0	0	0	0	0	0.15	0	0.14	0.15	0	0	0	0	0	0
HORVU1Hr1G051660	0.13	0.18	0.14	0.22	0.79	0.22	0.2	0.22	0.19	0.25	0.21	0.23	0.28	0.29	0.75	1.42	0.63	1.05	0.05	0.22	0.43	0.94	0.99	0.54	0.41	0.94	0.32	0.41	0.4	0.54	1.22	0.38	1.48	0.27	1.82	0.95	0.58	0.66	0.37	2.2	0.78	1.72	1.41	0.9	0.55	0.84	1.2	0.93	0.49
HORVU1Hr1G051670	0	0	0	0	0	0	0	0	0	0	0	0	0	0	0	0	0	0	0	0	0	0	0	0	0	0	0	0	0	0	0	0	0	0	0	0	0	0	0	0	0	0	0	0	0	0	0	0	0
HORVU1Hr1G051700	243.97	242.31	243.84	246.33	166.45	166.25	162.55	168.71	426.97	423.73	440.12	423.43	206.13	208.77	150.75	157.39	143.85	154.27	106.59	105.52	103.77	100.16	135.55	138.34	132.71	136.32	127.33	121.19	129.27	117.75	147.63	141.33	145.59	143.09	111.27	105.37	103.71	104.77	106.4	115.01	107.79	109.69	109.26	120.42	120.97	115.35	117.92	124.34	111.48
HORVU1Hr1G051730	0	0	0	0	0	0	0	0	0	0	0	0	0	0	0	0	0	0	0	0	0	0	0	0	0	0	0	0	0	0	0	0	0	0	0	0	0	0	0	0	0	0	0	0	0	0	0	0	0
HORVU1Hr1G051740	0.06	0.11	0.18	0.09	0.34	0.09	0.15	0.14	0.34	0.37	0.31	0.33	0.05	0.03	0	0	0.03	0.07	0.03	0.03	0.06	0	0	0	0	0	0	0	0	0	0	0.03	0	0	0	0	0	0	0	0	0	0	0	0	0	0	0	0	0
HORVU1Hr1G051760	0	0	0	0	0	0	0	0	0	0	0	0	0	0	0	0	0	0	0	0	0	0	0	0	0	0	0	0	0	0	0	0	0	0	0	0	0	0	0	0	0	0	0	0	0	0	0	0	0
ENSRNA049486950	0	0	0	0	0	0	0	0	0	0	0	0	0	0	0	0	0	0	0	0	0	0	0	0	0	0	0	0	0	0	0	0	0	0	0	0	0	0	0	0	0	0	0	0	0	0	0	0	0
HORVU1Hr1G051780	0.67	0.51	0.82	0.64	0.39	0.5	0.45	0.47	0.66	0.73	0.55	0.88	1.27	1.37	0.6	0.46	0.6	0.45	0.44	0.24	0.37	0.45	0.77	0.69	0.62	0.83	0.71	0.7	0.65	0.49	0.45	0.54	0.42	0.44	0.42	0.47	0.32	0.32	0.13	0.42	0.38	0.35	0.3	0.56	0.17	0.42	0.32	0.2	0.2
HORVU1Hr1G051800	0.22	0.23	0.19	0.07	0.33	0.15	0.22	0.17	0.16	0.14	0.22	0.17	0.18	0.17	0.17	0.2	0.13	0.2	0.17	0.16	0.15	0.2	0.15	0.16	0.06	0.15	0.3	0.24	0.27	0.25	0.21	0.14	0.11	0.15	0.17	0.16	0.1	0.07	0.32	0.14	0.13	0.19	0.17	0.15	0.06	0.18	0.17	0.15	0.21
HORVU1Hr1G051820	0	0	0	0	0	0	0	0	0	0	0	0	0	0	0	0	0	0	0	0	0	0	0	0	0	0	0	0	0	0	0	0	0	0	0	0	0	0	0	0	0	0	0	0	0.11	0	0	0	0
HORVU1Hr1G051830	0	0	0	0	0	0	0	0	0	0	0	0	0	0	0	0	0	0	0	0	0	0	0	0	0	0	0	0	0	0	0	0	0	0	0	0	0	0	0	0	0	0	0	0	0	0	0	0	0
HORVU1Hr1G051840	27.2	26.42	26.29	25.69	25.7	27.04	26	25.92	29.15	29.29	29.18	30.59	29.1	31.11	25.91	28.41	27.61	27.3	29.17	29.13	28.77	29.96	31.31	31.58	29.96	31.66	26.56	27.53	26.67	27.92	31.3	30.71	30.19	29.07	32.81	32.18	34.19	33.67	31.7	32.19	34.26	30.93	29.17	32.99	30.8	34.79	32	32.88	33.34
HORVU1Hr1G051890	0.02	0.09	0	0.04	0	0.17	0.02	0.07	0.03	0.03	0.12	0.03	0.03	0.05	0.03	0.03	0.08	0.05	0.02	0.05	0.05	0.02	0.05	0.05	0	0.05	0.12	0.09	0.09	0.11	0	0	0.05	0	0.03	0.03	0	0	0.08	0	0.08	0	0	0	0.07	0	0.07	0.06	0
HORVU1Hr1G051910	0.87	0.8	0.93	0.61	0.23	0.6	0.36	0.64	0.31	0.43	2.75	0.1	0.53	1.1	0.33	0.5	0.39	0.51	0.58	5.82	0.7	0.93	0.31	0.53	2.4	0.7	0.7	0.59	0.61	0.95	4.29	0.87	0.69	1.27	1.3	11.69	3.75	0.77	0.61	0.92	0.43	1.27	0.73	0.51	0.21	0.09	1.33	0.94	4.38
HORVU1Hr1G051920	0	0	0	0	0	0	0	0	0	0	0	0	0	0	0	0	0	0	0	0	0	0	0	0	0	0	0	0	0	0	0	0	0	0	0	0	0	0	0	0	0	0	0	0	0.11	0	0	0	0
HORVU1Hr1G051950	21.56	22.76	22.76	23.37	23.72	24.44	23.9	22.98	25.46	24.66	25.45	25.03	28.04	29.34	24.19	23.45	23.21	22.78	22.71	23.19	22	23.64	24.01	24.6	25.02	25.11	24.6	25.19	24.88	24.41	23.75	24.53	24.62	23.04	22.73	22.72	22.92	20.98	20.82	23.22	22.79	23.71	22.64	21.64	22.01	26.65	25.36	24.81	25.74
HORVU1Hr1G051970	2.66	3.07	3.09	2.95	2.87	2.94	2.78	3.42	2.5	2.44	2.32	2.47	3.06	3.69	3.5	3.74	3.47	3.22	3.53	3.43	3.18	3.48	3.34	3.75	3.83	3.61	4.68	4.51	4.22	4.69	3.51	3.47	3.8	4.3	3.94	3.44	3.79	4.78	3.26	3.02	3.19	4.37	4.54	3.54	3.9	3.92	4.05	4.23	3.81
HORVU1Hr1G051980	0	0.02	0	0	0	0.03	0	0.03	0	0.03	0	0	0	0	0	0	0.05	0.06	0	0	0.03	0	0	0	0	0	0.03	0	0	0.03	0	0	0	0	0	0	0	0	0	0	0	0	0	0	0	0	0	0	0
HORVU1Hr1G052000	2.31	2.32	2.03	2.13	2.49	2.45	2.72	2.63	1.57	1.81	2.05	1.7	2.92	2.99	3.18	3.42	3.03	2.76	2.7	3.07	2.79	2.57	1.93	2.14	2.18	2.32	3.19	3.24	2.89	2.6	1.77	2.23	2.28	2.17	2.01	1.63	2.01	2.39	2.22	2.38	1.47	2.38	1.89	1.97	2.19	2.18	2.15	1.84	1.93
HORVU1Hr1G052010	6.86	6.93	6.67	6.77	6.79	6.23	6.65	6.56	7.96	7.79	8.42	8.19	13.48	12.94	11.65	11.54	11.57	12.34	10.63	11.03	10.5	11.1	15.1	15.32	14.34	15.35	10.81	10.35	10.1	10.94	12.95	13.12	13.08	12.84	18.82	19.27	18.91	17.69	19.13	19.25	19.54	17.02	16.82	17.32	16.73	15.74	15.95	16.09	15.3
HORVU1Hr1G052060	13.53	14.14	15.47	14.24	14.59	14.96	14.23	14.15	9.65	9.61	9.81	9.77	20.48	21.32	15.7	19.32	18.13	18.77	12.96	13.64	14.12	13.15	19.45	20.56	19.11	19.22	16.72	18.05	17.26	18.34	18.39	17.62	17.86	16.52	18.5	17.51	18.75	22.98	22.83	18.97	18.36	15.16	20.96	18.4	18.54	17.81	19.75	17.5	19.05
HORVU1Hr1G052090	0	0	0	0	0	0	0	0	0	0	0	0	0	0	0	0	0	0	0	0	0	0	0	0	0	0	0	0	0	0	0	0	0	0	0	0	0	0	0	0	0	0	0	0	0	0	0	0	0
HORVU1Hr1G052140	0	0	0	0	0	0	0	0	0	0	0	0	0	0	0	0	0	0	0	0	0	0	0	0	0	0	0	0	0	0	0	0	0	0	0	0	0	0	0	0	0	0	0	0	0	0	0	0	0
HORVU1Hr1G052150	0	0	0.07	0.08	0	0	0	0	0	0	0	0	0	0	0	0	0	0	0.11	0	0	0	0	0	0	0	0	0	0	0	0	0	0	0	0	0	0	0	0	0	0	0	0	0	0	0	0	0	0
HORVU1Hr1G052160	23.26	23.1	23.13	25.71	25.6	22.23	24.08	24.49	20.39	19.24	19.45	19.2	23.22	26.03	24.78	24.34	24.31	24.6	23.06	23.9	23.07	23.2	20.05	22.04	22.37	22.43	30.36	30.31	30.62	28.88	19.54	19.75	20.14	20.7	19.95	19.54	18.64	18.03	21.38	14.56	21.64	19.47	21.46	21.51	20.64	22.6	21.7	19.04	18.3
HORVU1Hr1G052170	0	0	0	0	0	0	0	0	0	0	0	0	0	0	0	0	0	0	0	0	0	0	0	0	0	0	0	0	0	0	0	0	0	0	0	0	0	0	0	0	0	0	0	0	0	0	0	0	0
HORVU1Hr1G052260	32.51	31.49	30.56	34.32	33.89	32.4	34.57	31.71	24.76	26.04	25.88	25.97	36.61	38.96	36.95	33.69	39.78	32.06	34.99	34.26	38.29	33.81	47.23	45.45	49.56	47.73	51.26	52.47	51.86	51.74	42.57	39.85	48.21	40.18	55.32	56.44	58.54	63.55	51.39	51.88	54.3	47.78	49.78	54.72	48.75	48.73	46.21	55.23	45.43
HORVU1Hr1G052270	0	0	0.02	0.02	0.02	0	0	0	0	0	0	0	0	0	0	0	0	0	0	0	0	0	0	0	0.02	0	0	0.02	1.23	0	0	0.02	0	0	0	0	0	0	0	0	0	0	0	0	0	0	0	0	0
HORVU1Hr1G052280	0	0	0	0	0	0	0	0	0	0	0	0	0	0	0	0	0	0	0	0	0	0	0	0	0	0	0	0	0	0	0	0	0	0	0	0	0	0	0	0	0	0	0	0	0	0	0	0	0
HORVU1Hr1G052360	13.43	13.03	13.92	13.22	10	10	10.31	10.32	10.96	10.48	10.54	10.62	8.15	7.72	8.95	8.99	8.95	8.85	7.55	7.8	6.9	7.04	6.54	7.12	7.76	7.55	11.74	11.69	12.21	11.89	8.48	7.47	8.5	7.96	7.26	7.53	7.51	6.61	6.07	7.41	5.77	8.45	10.19	8.83	8.73	8.43	7.57	8.92	8.67
HORVU1Hr1G052400	0.14	0.13	0.03	0.14	0.16	0.04	0.04	0.04	0.12	0.13	0.08	0.04	0.22	0	0.04	0.14	0.17	0.04	0	0	0.04	0	0.04	0	0.08	0	0.04	0.11	0.04	0	0	0.04	0	0	0	0.08	0.09	0	0	0	0	0.12	0.12	0.12	0.11	0	0	0	0.11
HORVU1Hr1G052410	0	0	0	0	0	0	0	0	0	0	0	0	0	0.08	0	0	0	0.81	0	0	0	0	0	0.16	0	0	0	0	0	0	0	0	0	0.05	0	0	0	0	0	0	0	0	0	0	0.96	0	0	0	0
HORVU1Hr1G052420	30.6	29.83	31.43	25.85	36.62	36.27	34.23	32.41	23.88	24.22	19.72	24.64	40.54	40.28	29.55	29.98	30.76	24.77	38.96	42.94	39.36	39.69	62.19	54.73	59.12	59.22	53.28	56.76	54.66	54.42	53.51	51.77	51.03	50.16	72.48	69.25	77.48	61.65	79.28	69.63	72.43	64.34	64	77.43	81.91	66.87	64.44	69.78	63.05
HORVU1Hr1G052430	3895.33	3910.49	3914.84	3879.27	5749.13	5798.3	5801.72	5784.43	1401.82	1406.49	1408.41	1414.24	4652.73	4662.97	10015.2	10011.7	10089.4	10079.3	12113.8	12175.3	12263.6	12193.4	7373.09	7365.88	7355.96	7363.85	6927.13	6960.67	6982.5	6940.56	9658.13	9660.08	9717.88	9706.46	7383.62	7439.54	7418.99	7428.75	7515.16	7565.82	7522.41	10067.5	10073	10154.2	10088.6	7313.97	7346.24	7426.67	7395.43
HORVU1Hr1G052460	0	0	0	0	0	0	0	0	0	0	0	0	0	0	0	0	0	0	0	0	0	0	0	0	0.04	0	0	0.04	0	0	0	0	0	0	0	0	0	0	0	0	0	0	0	0	0.12	0.11	0	0	0
HORVU1Hr1G052470	0.07	0.04	0.03	0.07	0.16	0.08	0.08	0.23	0.03	0	0.05	0.03	0	0.04	0.04	0	0.09	0.04	0.08	0	0	0	0.04	0	0	0.04	0.04	0	0	0	0.04	0	0	0	0	0	0	0	0	0	0	0	0	0	0	0	0	0.1	0.1
HORVU1Hr1G052480	0	0	0	0	0	0	0	0	0	0	0	0	0	0	0	0	0	0	0	0	0	0	0	0	0	0	0	0	0	0	0	0	0	0	0	0	0	0	0	0	0	0	0	0	0	0	0	0	0
ENSRNA049486952	0	0	0	0	0	0	0	0	0	0	0	0	0	0	0	0	0	0	0	0	0	0	0	0	0	0	0	0	0	0	0	0	0	0	0	0	0	0	0	0	0	0	0	0	0	0	0	0	0
HORVU1Hr1G052530	2.04	0.93	0.91	1.09	1.31	1.42	1.83	0.89	1.36	1.44	2.36	1.02	0.91	0.91	0.51	0.61	0.86	0.59	0.26	0.26	0.3	0.52	1.77	0.84	0.76	0.74	1.18	0.81	0.77	0.76	0.34	0.4	0.86	0.65	0.79	0.57	0.5	0.31	0.19	1.15	3.33	0.96	0.49	0.43	0.69	1.31	0.65	0.44	0.44
HORVU1Hr1G052560	8.15	8.84	8.91	9.11	11.28	11.47	11.07	10.38	8.78	8.2	8.7	8.03	6.57	7.31	6.83	6.57	6.92	7.11	6.75	6.17	6.11	6.25	7.03	6.72	6.78	6.16	8.02	8.07	7.7	8.21	6.89	7.51	7.43	6.56	6.53	6.36	6.17	5.47	6.97	7.24	7.32	7.17	6.29	7.94	7.01	7.7	8.59	7.95	7.9
HORVU1Hr1G052570	0	0	0	0	0	0	0	0	0	0	0	0	0	0	0	0	0	0	0	0	0	0	0	0	0	0	0	0	0	0	0	0	0	0	0	0	0	0	0	0	0	0	0	0	0	0	0	0	0
HORVU1Hr1G052580	0.09	0.21	0.15	0.19	0.17	0.14	0.13	0.09	0.14	0.17	0.12	0.12	0.17	0.24	0.21	0.15	0.17	0.26	0.16	0.2	0.08	0.2	0.08	0.1	0.02	0.06	0.04	0.09	0.11	0.11	0.08	0.19	0.08	0.12	0.04	0.06	0.06	0	0.13	0.12	0.06	0.12	0.06	0.06	0	0.05	0.05	0.25	0.1
HORVU1Hr1G052620	0.63	0.7	0.59	0.58	0.84	0.6	0.73	0.78	0.56	0.64	0.48	0.57	0.76	0.75	1.5	1.24	1.27	1.08	1.24	1.39	1.24	1.34	0.72	0.74	0.54	0.6	0.72	0.72	0.58	0.53	0.43	0.39	0.57	0.57	0.52	0.4	0.43	0.57	0.69	0.61	0.41	0.28	0.48	0.41	0.42	0.47	0.48	0.62	0.33
HORVU1Hr1G052660	0.74	0.99	1.17	1.06	0.98	0.86	1.06	0.97	1.09	1.06	0.9	1.25	0.68	0.81	1	1.03	0.9	0.81	0.87	1.05	1.05	0.88	1.18	0.9	0.8	1.04	0.82	0.98	1.06	1.01	1.24	1.31	1.25	1.46	1.25	1.42	1.73	0.99	1.11	1.03	0.98	1.24	1.5	1.26	1.44	1.26	1.86	1.48	1.25
HORVU1Hr1G052690	0	0	0	0	0	0	0	0	0	0	0	0	0	0	0	0	0	0	0	0	0	0	0	0	0	0	0	0	0	0	0	0	0	0	0	0	0	0	0	0	0	0	0	0	0	0	0	0	0
HORVU1Hr1G052700	7.97	8.39	9.5	9.52	11.03	11.97	11.18	11.4	13.44	12.63	13.16	12.4	4.12	3.88	2.98	2.8	3.79	3.11	2.62	3.05	2.57	3.03	0.92	0.99	0.65	0.67	1.47	1.33	1.18	2.19	0.95	1.01	0.52	0.79	0.52	0.37	0.31	0.87	0.3	0.84	0.51	0.45	0.77	0.76	0.53	0.84	0.5	0.99	0.46
HORVU1Hr1G052720	0	0	0	0	0	0	0	0	0	0	0	0	0	0	0	0	0	0	0	0	0	0	0	0	0	0	0	0	0	0	0	0	0	0	0	0	0	0	0	0	0	0	0	0	0	0	0	0	0
HORVU1Hr1G052850	2.08	1.99	2.91	2.34	2.41	2.22	2.24	2.24	1.88	2.02	2.3	2.04	1.95	2.4	1.55	1.93	1.45	1.66	1.86	1.36	1.69	2.12	3.26	3.69	3.02	3.83	2.43	2.68	2.66	2.94	1.97	1.76	1.78	2.4	4.35	3.79	4.02	3.98	3.86	4.69	3.85	6.26	5.61	5.32	6.53	3.95	5.06	4.47	4.79
HORVU1Hr1G052860	9.87	8.02	8.72	9.13	7.58	7.87	5.88	7.44	9.74	9.94	10.92	11.4	7.93	9.11	6.58	6.17	6.2	6.54	5.76	7.57	5.91	5.49	6.72	7.9	6.61	6.9	6.77	7.12	6.72	7.32	5.38	6.22	4.43	5.87	5.77	6.45	4.59	5.34	6.77	5.67	5.97	5.48	7.07	6.77	6	4.89	6.39	4.67	5.47
ENSRNA049485961	0.95	0	1.37	2.09	0	0	0.43	0	0	0	0	0.35	0	0	0	0	0	3.02	0.63	2.46	0	0	0	0	6.97	0	2.24	0	0	2.76	0	1.3	3.6	4.06	0	0	0	0	4.43	0	0	9.95	9.11	0	7.51	1.96	0	0	0
HORVU1Hr1G052880	1.62	1.54	1.04	1.31	0.71	1.1	0.94	0.92	1.22	1.52	1.5	1.22	0.93	0.74	0.94	0.77	1.1	0.98	0.94	0.86	0.68	1.1	0.61	0.62	0.54	0.63	0.66	0.89	0.65	0.75	0.38	0.87	0.8	0.66	0.56	0.23	0.45	0.51	0.5	0.72	0.66	0.76	0.31	0.46	0.53	0.59	0.35	0.36	0.2
HORVU1Hr1G052890	29.09	30.62	30.81	32.28	32.18	32.99	32.18	31.39	32.73	33.15	33.9	33.16	29.4	28.5	27.42	28	27.78	27.29	26.76	28.16	27.46	28.44	30.52	28.61	29.99	27.96	30.17	31.64	31.37	31.85	32.04	33.21	30.1	31.61	30.94	31.99	31.15	27.56	28.08	33.25	33.08	33.91	32.39	31.69	35.61	29.78	29.45	30.17	31.96
HORVU1Hr1G052910	17.12	17.78	18.22	17.79	15.84	17.02	17.21	16.17	15.77	14.96	15.21	15.83	18.55	20.03	18.72	19.14	20.31	18.2	19.23	18.67	19.83	19.04	22.37	22.26	22.86	23.6	22.75	20.63	22.29	23.27	22.76	22	22.48	22.64	25.76	25.73	27.39	26.75	27.57	24.69	27.18	26.77	27.33	26.97	25.25	23.42	25.71	26.15	22.51
HORVU1Hr1G052930	14.63	14.18	13.66	13.68	11.16	11.33	11.98	10.16	14.96	14.94	15.03	14.64	13.3	11.72	13.92	12.89	14.1	18.29	15.1	17.34	16.74	17	14.75	13.85	13.54	13.48	10.68	13.51	12.38	9.84	9.16	9.48	9.61	10.15	6.42	7.29	6.42	6.58	6.57	8.1	6.99	10.47	8.27	10.58	8.43	7.69	8.36	6.99	8.24
HORVU1Hr1G052950	0.49	0.61	0.37	0.45	0.43	0.66	0.68	0.52	0.66	0.52	0.81	0.51	0.43	0.26	0.23	0.35	0.49	0.25	0.49	0.3	0.39	0.41	0.32	0.21	0.08	0.27	0.4	0.08	0.16	0.5	0.25	0.32	0.16	0.12	0.11	0.16	0.08	0.12	0	0.12	0.23	0.21	0	0	0	0	0.1	0.3	0.09
HORVU1Hr1G052960	0.81	0.57	0.87	0.63	1.04	1.03	1.18	0.79	0.91	0.84	0.86	1.08	0.38	0.52	0.51	0.52	0.68	0.53	0.8	0.29	0.49	0.68	0.4	0.2	0.26	0.33	0.65	0.63	0.41	0.63	0.49	0.4	0.48	0.37	0.26	0.15	0.17	0.22	0.18	0.32	0	0.08	0.2	0.34	0.37	0.34	0.41	0.78	0.41
HORVU1Hr1G052980	0	0	0.13	0	0	0	0	0	0	0	0.21	0.05	0.05	0.19	0	0.06	0	0	0	0	0	0	0.09	0	0	0	0	0	0	0	0	0	0	0	0	0	0	0	0	0	0	0	0	0	0	0.19	0	0	0.19
HORVU1Hr1G052990	0	0	0	0.39	0.05	0	0	0	0	0	0	0.2	0.01	0.48	0.39	0.03	0.17	0.24	0	0	0.06	0	0	0	0.24	0.02	0.21	0	0.08	0.27	0.03	0	0	0.24	0.12	0	0.1	0.1	0	0	0.27	0	0.85	0.12	0	0	0	0	0
HORVU1Hr1G053070	13.92	13.3	14.77	13.6	23.18	22.07	22.44	22.54	17.95	15.31	18.85	15.97	38.63	42.43	27.62	27.44	25.94	27.94	27.95	28.16	27.42	27.55	67.78	69.4	67.62	70.41	90.94	93.1	87	91.39	85.28	85.14	82.36	82.71	119.19	119.02	115.98	119.92	115.78	112.79	121.52	121.64	120.83	113.65	120.46	142.59	145.11	152.83	149.85
HORVU1Hr1G053090	8.16	7.17	6.68	7.21	7.3	6.35	6.88	5.92	6.28	7.96	6.56	7.35	7.65	8.89	7.76	8.06	8.57	7.49	6.9	7.28	7.05	6.44	6.18	5.09	5.98	5.48	7.11	7.75	7.31	7.07	6	6.12	5.16	5.47	4.88	5.26	5.31	5.08	6.14	5.32	5.25	6.56	5.36	4.59	5.52	4.79	5.18	5.91	5.01
HORVU1Hr1G053100	1.05	1.49	1.04	2.11	0.25	0	0.25	0.49	1.04	0.27	0.73	0.52	1.08	0.27	0.56	0.86	0.82	0.28	0.26	0	0.25	0.76	0.25	0.26	1.24	0.76	0.47	0	0.47	1.17	0	0.26	0.51	0	1.35	1.09	0	0.84	0	0.82	0.82	0	0	0.71	0	0	0.63	1.2	1.21
HORVU1Hr1G053110	0	0	0	0	0.09	0.09	0.09	0.17	0	0	0.11	0	0	0.19	0.19	0	0.19	0.1	0	0	0	0	0	0	0	0	0.17	0	0	0	0.09	0	0	0	0.09	0	0.29	0	0	0	0	0	0	0	0	0	0	0.22	0.23
HORVU1Hr1G053130	3.57	3.16	3.35	3.19	2.98	3.51	3.27	3.35	4.67	3.75	4.5	3.8	4.63	4.84	4.02	4.18	4.05	3.99	3.45	3.44	3.77	3.89	3.83	4.16	4.27	4.42	4.61	4.27	4.17	4.41	3.96	4.37	3.94	3.43	3.66	3.68	3.28	3.49	4.09	3.98	3.83	3.58	3.58	2.71	3.13	3.43	3.92	3.73	3.86
HORVU1Hr1G053150	0.03	0.08	0	0.07	0.11	0.03	0.05	0.03	0	0.03	0.06	0.03	0.03	0	0	0.03	0.03	0.03	0	0.06	0.06	0	0.03	0	0	0.03	0	0	0	0.03	0	0	0	0	0	0	0	0	0	0.09	0	0.08	0	0	0	0	0	0	0.07
HORVU1Hr1G053230	0.28	0.4	0.23	0.32	0.19	0.13	0.18	0.1	0.18	0.09	0.07	0.1	0.18	0.25	0.34	0.35	0.35	0.33	0.54	0.22	0.39	0.4	0.48	0.56	0.47	0.5	0.6	0.65	0.48	0.5	0.64	0.82	0.73	0.71	0.62	0.39	0.47	0.15	0.15	0.39	0.65	0.39	0.59	0.35	0.69	0.53	0.21	0.84	0.54
HORVU1Hr1G053260	16.55	16.08	15.63	16.2	17.61	18.31	19.9	17.99	16.18	16.73	17.25	16.79	32.59	34.59	24.01	25.5	24.75	24.97	21.26	20.44	21.31	19.73	25.92	28.76	28.45	27.75	28.98	28.61	31.52	30.03	19.28	19.2	20.01	19.39	20.34	18.68	20.58	17.99	20.49	19.43	19.93	16.57	15.58	16.41	16.65	19.1	20.76	20.61	19.6
HORVU1Hr1G053270	0.03	0.02	0.01	0.02	0.05	0.02	0.04	0.02	0.02	0.06	0.02	0.05	0.06	0.08	0.05	0.04	0.06	0	0.11	0.04	0.07	0.09	0.25	0.27	0.24	0.23	0.17	0.18	0.1	0.18	0.33	0.28	0.32	0.37	0.14	0.22	0.16	0.24	0.14	0.2	0.24	0.31	0.45	0.21	0.43	0.23	0.17	0.25	0.2
HORVU1Hr1G053280	3.77	4.05	3.53	3.32	4.28	4.47	4.24	5.05	3.25	2.86	2.78	3.1	5.93	5.71	6.26	6.09	6.24	6.33	7.27	6.99	7.26	6.83	7.42	7.23	7.06	6.86	8.76	8.74	8.67	8.29	8.26	8.11	7.79	7.94	7.5	6.86	7.66	7.35	6.97	6.74	6.54	7.11	7.69	6.9	7.56	7.39	7.12	6.93	7.95
HORVU1Hr1G053300	0	0	0	0	0	0	0	0	0	0	0	0	0	0	0	0	0	0	0	0	0	0	0	0	0	0	0	0	0	0	0	0	0	0	0	0	0	0	0	0	0	0	0	0	0	0	0	0	0
HORVU1Hr1G053310	7.45	10.41	9.15	9.73	8.43	10.06	9.63	8.91	13.81	16.23	12.47	16.45	14.13	13.42	7.04	9.3	11.7	9.62	6.45	8.13	6.83	9.65	10.31	9.76	10.56	8.58	8.49	10.61	9.68	11.24	11.51	12.06	11.88	11.95	9.32	10.68	9.06	7.22	14.73	13.98	11.88	11.01	8.25	6.92	11.82	9.71	8.55	10.89	12.23
HORVU1Hr1G053320	49.8	49.47	50.29	51.12	59.99	57.93	60.04	58.73	63.16	62.23	61.16	63.84	64.76	66.72	53.38	52.5	52.51	51.22	51.37	55.03	52.18	51.64	49.62	51.46	55.36	52.85	44.23	43.07	44.63	43.6	47.71	47.72	48.12	48.73	44.01	45.08	45.04	42.45	42.14	42.78	46.16	40.48	41.8	45.23	42.11	46.5	40.82	45.15	44.5
HORVU1Hr1G053340	30.75	33.02	32.92	32.32	36.18	33.58	35.36	33.76	24.61	25.79	22.32	24.43	31.08	32.98	26.79	25.71	27.52	28.31	30.66	28.88	29.12	28.63	28.86	31.37	32.21	31.34	36.86	37.66	35.61	37.59	29.32	29.76	29.32	29.61	24.49	26.85	25.77	21.9	21.32	25.03	25.07	27.22	29.76	27.34	27.56	29.12	27.43	26.53	28.74
HORVU1Hr1G053350	0.39	0.25	0.23	0.35	0.17	0.3	0.22	0.14	0.39	0.29	0.24	0.26	0.3	0.23	0.47	0.44	0.5	0.37	0.34	0.24	0.44	0.46	0.42	0.63	0.34	0.3	0.34	0.43	0.19	0.32	0.54	0.54	0.49	0.43	0.36	0.3	0.37	0.37	0.38	0.36	0.15	0.38	0.55	0.56	0.77	0.58	0.4	0.46	0.24
HORVU1Hr1G053420	0.96	0.71	0.78	0.82	0.78	1.27	1.31	1.26	0.94	0.61	1.28	0.68	2.16	1.89	1.04	1.05	1.04	1.04	1.17	0.96	1.12	1.32	0.84	0.63	0.81	0.56	1.23	1.57	1.24	1.42	0.59	0.76	0.84	0.69	0.54	0.56	0.52	0.41	0.43	0.28	0.84	0.32	0.36	0.35	0.15	0.45	0.81	0.61	0.47
HORVU1Hr1G053510	7.6	6.73	6.85	6.15	5.34	5.88	6.37	5.9	9.47	9.05	8.12	9.55	7.14	6.67	6.44	7.04	6.81	7	6.01	6.18	5.99	5.71	7.57	7.44	5.86	7.75	7.59	6.79	6.65	6.9	4.75	4.81	5.13	5.48	6.25	6.47	5.9	5.96	5.35	5.81	6.31	5.91	8.62	7.1	8.54	5.49	6.74	6.84	6.08
HORVU1Hr1G053520	0	0	0	0	0	0	0	0	0	0	0	0	0	0	0	0	0	0	0	0	0	0	0	0	0	0	0	0	0	0	0	0	0	0	0	0	0	0	0	0	0	0	0	0	0	0	0	0	0
ENSRNA049485965	0	0	0	0	0	0	0	0	0	0	0	0	0	0	0	0	0	0	0	0	0	0	0	0	0	0	0	0	0	0	0	0	0	0	0	0	0	0	0	0	0	0	0	0	0	0	0	0	0
HORVU1Hr1G053610	0	0	0.01	0	0	0	0	0	0.02	0.03	0	0	0.03	0.02	0	0.02	0	0.02	0.03	0	0	0	0	0	0	0	0	0	0	0	0	0	0	0.02	0	0	0	0	0	0.05	0	0	0	0	0	0	0.04	0	0
HORVU1Hr1G053650	0	0	0	0	0	0	0	0	0	0	0	0	0	0	0	0	0	0	0	0	0	0	0	0	0	0	0	0	0	0	0	0	0	0	0	0	0	0	0	0	0	0	0	0	0	0	0	0	0
HORVU1Hr1G053670	0	0	0	0	0	0	0	0	0	0	0	0	0	0	0	0	0	0	0	0	0	0	0	0	0	0	0	0	0	0	0	0	0	0	0	0	0	0	0	0	0	0	0	0	0	0	0	0	0
HORVU1Hr1G053740	0	0	0	0	0	0	0	0	0	0	0	0	0	0	0	0	0	0	0	0	0	0	0	0	0	0	0	0	0	0	0	0	0	0	0	0	0	0	0	0	0	0	0	0	0	0	0	0	0
HORVU1Hr1G053750	0	0	0	0	0	0	0	0	0	0	0	0	0	0	0	0	0	0	0	0	0	0	0	0	0	0	0	0	0	0	0	0	0	0	0	0	0	0	0	0	0	0	0	0	0	0	0	0	0
HORVU1Hr1G053770	8.73	9.32	9.26	8.36	11.39	10.25	10.68	10.58	8.25	7.37	7.13	6.38	27.1	27.45	18.44	20.17	19.1	18.45	30.43	31.2	31.61	29.06	38.12	38.63	37.28	40.61	45.09	44.86	46.57	43.57	39.58	38.68	38.64	39.03	29.33	31.04	29.64	32.92	29.51	28.45	28.08	25.59	30.44	26.66	29.1	30.5	30.16	28.59	28.9
HORVU1Hr1G053780	15.8	17.09	16.54	16.51	20.35	20.28	19.86	19.2	17.93	17.38	16.86	18.56	15.43	15.61	16.41	16.43	16.65	16.16	15.14	15.24	15.25	15.91	10.82	11.29	10.89	9.92	12.47	11.98	11.62	12.05	11.48	11.31	11.88	11.6	8.59	8.46	7.99	7.54	8.79	7.94	8.64	7.31	9.25	7.5	7.77	10.12	9.83	9.06	9.73
HORVU1Hr1G053790	0	0	0	0	0	0	0	0	0	0	0	0	0	0	0	0	0	0	0	0	0	0	0	0	0	0	0	0	0	0	0	0	0	0	0	0	0	0	0	0	0	0	0	0	0	0	0	0	0
HORVU1Hr1G053800	0	0	0	0	0	0	0	0	0	0	0	0	0	0	0	0	0	0	0	0	0	0	0	0	0	0	0	0	0	0	0	0	0	0	0	0	0	0	0	0	0	0	0	0	0	0	0	0	0
HORVU1Hr1G053820	0	0	0	0	0	0	0	0	0	0	0	0	0	0	0	0	0	0	0	0	0	0	0	0	0	0	0	0	0	0	0	0	0	0	0	0	0	0	0	0	0	0	0	0	0	0	0	0	0
ENSRNA049485964	0	0	0	0	0	0	0	0	0	0	0	0	0	0	0	0	0	0	0	0	0	0	0	0	0	0	0	0	0	0	0	0	0	0	0	0	0	0	0	0	0	0	0	0	0	0	0	0	0
HORVU1Hr1G053840	55.78	57.79	57.72	55.75	75.53	74.89	72.87	73.93	72.02	69.65	70.79	70.1	110.71	110.51	86.56	83.41	85.69	85.89	91.8	88.52	93.18	90.7	120.47	121.05	119.47	120.44	105.45	105.29	104.99	106.02	121.14	121.16	120.42	117.56	116.34	118.8	119.22	122.89	120.54	119.64	122.1	112.27	109.97	116.13	115.18	115.92	116.19	122.22	119.82
HORVU1Hr1G053850	0	0	0	0	0	0	0	0	0	0	0	0	0	0	0	0	0	0	0	0	0	0	0	0	0	0	0	0	0	0	0	0	0	0	0	0	0	0	0	0	0	0	0	0	0	0	0	0	0
HORVU1Hr1G053880	0	0	0	0	0	0	0	0	0	0	0	0	0	0	0	0	0	0	0	0	0	0	0	0	0	0	0	0	0	0	0	0	0	0	0	0	0	0	0	0	0	0	0	0	0	0	0	0	0
HORVU1Hr1G053900	98.32	99.34	99.24	101.9	89.01	88.5	88.2	89.7	87.91	89.43	87.67	89.16	61.22	60.26	58.16	56.55	57.62	56.33	58.18	56.33	57.42	56.98	68.92	68.65	69.23	69.53	59.34	59.41	58.84	58.32	66.82	66.69	65.93	63	68.75	68.46	68.48	68.31	68.15	70.42	66.35	72.3	74.78	74.07	72.41	73.38	71.85	71.62	70.33
ENSRNA049447675	0	0	0	0	0	0	0	0	0	0	0	0	0	0	0	0	0	0	0	0	0	0	0	0	0	0	0	0	0	0	0	0	0	0	0	0	0	0	0	0	0	0	0	0	0	0	0	0	0
HORVU1Hr1G053990	3.8	3.18	3.56	3.11	2.98	2.67	2.6	2.76	5.96	5.97	5.28	5.65	2.15	1.7	1.98	2	1.97	1.68	1.69	2.18	1.88	2.28	0.69	0.71	0.39	0.69	0.56	0.65	0.54	0.66	0.93	0.56	0.7	0.65	0.23	0.35	0.39	0.33	0.27	0.13	0.16	0.13	0.06	0.27	0.46	0.39	0.27	0.61	0.5
HORVU1Hr1G054000	9.68	8.08	8.53	6.27	3.96	3.92	5.61	8.76	12.4	11.81	13.49	9.84	5.13	5.77	3.44	4.7	4.03	3.39	4.12	4.73	4.7	4.26	1.79	1.24	4.65	2.8	0.9	2.84	0.94	1.17	0.9	1.26	1.04	1.29	0.25	0.93	0	1.44	5.83	1.74	1	0	0.91	1.1	0.93	2.09	2.53	1.54	11.17
HORVU1Hr1G054020	51.39	48.46	55.79	39.69	42.34	46.81	41.27	46.83	76.07	86.46	79.1	83.11	26.69	23.84	23.36	31.89	37.35	34.13	30.6	21.49	25.9	27.1	9.18	9.59	6.74	6.46	6.49	6.98	8.07	8.2	8.8	8.44	7.99	10.21	5.31	3.66	5.64	6.35	4.98	2.23	0.87	3.54	3.15	3.18	5.66	9.09	6.08	1.21	3.2
HORVU1Hr1G054040	0	0	0	0	0	0	0	0	0	0	0	0	0	0	0	0	0	0	0	0	0	0	0	0	0	0	0	0	0	0	0	0	0	0	0	0	0	0	0	0	0	0	0	0	0	0	0	0	0
HORVU1Hr1G054060	12.02	12.19	12.51	12.65	11.03	12.69	13.23	11.23	9.07	10.91	11.23	10.55	12.39	15.94	13.17	12.17	12.89	12.78	10.71	8.67	8.72	13.51	9.27	8.89	8.5	8.88	14.82	14.11	14.36	15.12	8.11	8.54	8.62	8.59	3.78	4.58	3.95	3.69	4.48	3.05	5.4	4.68	5.75	5.04	4.77	5.51	5.82	5.77	5.58
HORVU1Hr1G054090	1.1	1.11	0.96	0.48	0.72	0.82	0.89	0.95	0.52	0.42	0.69	0.63	0.38	0.23	0.54	0.68	0.52	1.06	0.34	0.7	0.22	0.76	0.36	0.18	0.36	0.4	0.89	0.33	0.47	0.63	0.22	0.51	0.11	0.12	0.47	0.93	0.59	0.45	1.41	0.87	1.09	0.43	0.77	0.2	0.85	0.47	0.66	0.61	0.78
HORVU1Hr1G054170	0	0	0	0	0	0.07	0.03	0.07	0.02	0.04	0.04	0.03	0	0	0.04	0.04	0.02	0.04	0.02	0.02	0.02	0	0.15	0.06	0	0.07	0.07	0.03	0.03	0.07	0.03	0.07	0	0.04	0	0	0	0	0	0	0.05	0.11	0	0	0	0	0	0	0
ENSRNA049910790	0	0	0	0	0	0	0	0	0	0	0	0	0	0	0	0	0	0	0	0	0	0	0	0	0	0	0	0	0	0	0	0	0	0	0	0	0	0	0	0	0	0	0	0	0	0	0	0	0
ENSRNA049447687	0	0	0	0	0	0	0	0	0	0	0	0	0	0	0	0	0	0	0	0	0	0	0	0	0	0	0	0	0	0	0	0	0	0	0	0	0	0	0	0	0	0	0	0	0	0	0	0	0
HORVU1Hr1G054180	6.3	6.36	6.17	6.52	6.61	7.01	7.17	7.74	5.46	4.51	5.13	5.17	7.99	7.74	7.67	7.43	8.07	7.52	8.87	8.29	8.85	8.55	7.46	6.72	6.6	6.84	8.21	7.93	7.63	7.72	7.25	7.78	7.2	8.25	8.27	7.84	8.08	8.3	7.29	8	9.42	7.87	8.22	9.09	7.77	8.75	9.27	8.61	8.78
HORVU1Hr1G054220	0	0	0	0	0	0	0	0	0	0	0	0	0	0	0	0	0	0	0	0	0	0	0	0	0	0	0	0	0	0	0	0	0	0	0	0	0	0	0	0	0	0	0	0	0	0	0	0	0
HORVU1Hr1G054230	0.09	0.13	0.26	0.06	0.26	0.16	0.25	0.15	0.04	0	0.08	0.17	0.16	0.18	0.07	0.06	0.08	0.12	0.1	0.04	0.22	0	0.05	0.16	0	0.04	0	0.05	0.05	0.04	0	0	0.1	0.04	0.05	0	0	0	0	0	0	0	0.3	0	0	0.13	0	0	0
HORVU1Hr1G054240	15.87	14.97	14.41	14.89	10.06	10.78	9.87	10.88	45.09	44.19	47.11	43.6	4.04	3.66	2.78	2.99	2.35	2.33	1.43	1.32	1.42	1.01	0.34	0.32	0.29	0.22	0.18	0.16	0.2	0.31	0.07	0.18	0.14	0.11	0.07	0	0.03	0	0	0.08	0	0.2	0.1	0.21	0.1	0.09	0	0.06	0
HORVU1Hr1G054250	1.4	2.46	2.12	1.59	0.65	0.94	1.04	0.9	5.64	5.84	5.89	5.43	0.24	0.32	0.15	0.14	0.15	0.1	0.12	0.2	0.17	0.27	0.23	0.07	0.31	0.22	0.24	0.62	0.33	0.28	0.07	0.14	0.07	0.08	0.05	0.17	0.1	0.21	0.11	0.32	0.1	0.28	0.19	0.24	0.1	0.17	0.2	0.17	0.13
HORVU1Hr1G054300	33.4	34.68	36.49	34.55	32.9	32.21	32.57	34.7	32.96	31.49	31.8	31.75	31.53	30.75	29.42	30.67	30.28	28.33	29.26	28.21	27.06	28.27	31.73	30.66	30.21	32.26	38.15	36.01	37.06	38.67	34.88	34.57	33.29	35.65	38.4	39.2	38.61	37.12	37.99	35.86	41.03	36.78	38.31	36.85	36.54	40.07	40.77	40.33	40.32
ENSRNA049486789	2.26	2.62	2.05	3.24	10.54	9.07	11.47	9.92	0.41	0.42	0.54	0.55	0.57	1.17	2.17	1.28	1.52	1.55	3.05	1.81	2.67	2.67	2.71	3.04	3.91	2.89	53.85	52.76	58.87	50.6	3.62	1.97	2.84	2.02	28.29	26.08	26.58	24.99	24.77	22.73	24.14	18.49	17.47	19.4	19.34	8.79	8.56	8.51	6.44
ENSRNA049486792	0	0	0	0	0	0	0	0	0	0	0	0	0	0	0	0	0	0	0	0	0	0	0	0	0	0	0	0	0	0	0	0	0	0	0	0	0	0	0	0	0	0	0	0	0	0	0	0	0
HORVU1Hr1G054340	19.17	18.58	18.9	19.41	13.51	13.8	15.41	14.97	20.67	20.22	19.99	19.66	15.59	14.55	16.84	14.65	14.59	13	14.41	14.76	13.34	15.89	10.19	9.58	10.6	9.14	12.79	12.5	12.48	12.17	10.54	9.48	10.87	11.73	9.9	9.15	9.78	10.47	9.84	9.34	8.53	9.75	7.96	6.47	10.34	10.48	7.49	10.06	11.07
HORVU1Hr1G054430	16.72	16.68	18.73	18.61	18.04	18.77	19.8	17.75	16.71	17.74	18.55	17.93	12.49	13.82	11.35	11.35	13.45	13.37	8.79	9.63	9.47	8.44	9.59	10.14	11.06	12.41	8.65	9.74	9.04	10.27	10.67	11.18	9.68	9.68	9.1	10.35	9.36	7.56	8.53	10.68	8.33	7.78	6.11	9.22	5.78	7.94	11.25	8.44	8.23
HORVU1Hr1G054450	81.96	84.72	80	85.61	71.22	72.12	71.92	68.63	97.31	108.4	98.37	101.89	73.92	76.02	58.61	55.38	60.35	55.96	57.53	54.86	54.4	52.05	62.16	63.2	59.21	60.45	67.11	61.09	65.04	67.27	57.85	57.52	62.39	60.18	61.73	58.45	58.3	56.21	56.6	58.52	53.35	56.13	58.69	56.99	57.59	60.64	60.59	56.99	61.46
HORVU1Hr1G054460	0.49	0.45	0.45	0.51	0.57	0.5	0.61	0.39	0.59	0.44	0.61	0.51	0.44	0.42	0.47	0.42	0.49	0.41	0.29	0.29	0.28	0.24	0.33	0.23	0.3	0.3	0.4	0.29	0.39	0.34	0.27	0.26	0.37	0.21	0.2	0.21	0.23	0.41	0.35	0.17	0.2	0.2	0.44	0.16	0.63	0.41	0.17	0.17	0.21
HORVU1Hr1G054470	52.05	52.17	54.5	52.6	64.23	66.47	65.16	66.85	50.52	50.69	49.48	49.11	82.54	83.59	69.96	69.67	71.65	67.71	76.17	71.78	76.53	74.99	73.07	72.98	74.92	78.19	69.86	69.05	68.87	66.44	70.6	69.88	71.12	70.03	69.49	70.31	69.49	70.88	68.89	66.89	69.39	61.61	59.82	60.8	59.11	72.33	72.26	71.24	69.87
HORVU1Hr1G054490	0	0	0	0	0	0	0	0	0	0	0	0	0	0	0	0	0	0	0	0	0	0	0	0	0	0	0	0	0	0	0	0	0	0	0	0	0	0	0	0	0	0	0	0	0	0	0	0	0
HORVU1Hr1G054500	0	0	0	0	0	0	0	0	0	0.19	0	0	0	0	0	0	0.1	0	0	0	0	0	0	0	0	0	0	0	0	0	0	0	0	0	0	0	0	0	0	0	0	0	0	0	0	0	0	0	0
HORVU1Hr1G054510	0	0	0	0	0	0	0.03	0	0	0	0	0	0.03	0	0	0	0	0	0	0	0	0	0	0.03	0	0	0	0	0	0	0	0	0	0	0	0	0	0	0	0	0	0	0	0	0	0	0.07	0	0
HORVU1Hr1G054520	0.07	0.07	0.07	0.03	0	0	0.03	0	0	0.03	0	0	0	0	0.03	0.03	0	0	0	0.06	0	0	0	0.03	0	0	0	0	0	0	0	0	0	0	0	0	0	0	0	0	0	0	0	0	0	0	0	0.19	0
HORVU1Hr1G054530	0.33	0.54	0.25	0.56	0.45	0.29	0.38	0.28	0.34	0.25	0.29	0.38	0.52	0.46	0.28	0.31	0.24	0.21	0.32	0.19	0.22	0.19	0.32	0.39	0.4	0.41	0.46	0.41	0.37	0.37	0.35	0.2	0.33	0.36	0.51	0.39	0.27	1.02	0.58	0.49	0.51	0.6	0.37	0.34	0.78	0.29	0.44	0.38	0.44
HORVU1Hr1G054560	3.24	3.46	3.15	3.22	4.86	4.98	4.17	4.24	2.7	3.1	3.13	3.58	9.24	9.49	6.78	7.02	6.98	6.83	8.02	7.77	8.27	7.33	14.89	13.59	14.37	13.52	14.03	13.95	13.35	12.55	13.18	13.47	13.62	13.14	22.23	22.99	23.09	22.24	22.38	21.49	20.34	20.85	21.16	19.98	22.97	23.89	21.6	22.98	23.09
HORVU1Hr1G054570	1.92	1.8	1.97	2.08	2	1.74	2.17	1.91	2.14	2.46	2.41	2.5	3.21	3.07	3.04	2.51	2.72	3.26	2.74	2.68	2.89	2.76	4.45	4.63	4.48	4.28	3.49	4.31	3.96	3.91	3.82	3.55	3.64	3.72	3.66	3.88	3.35	2.95	2.87	3.88	4.2	3.71	3.25	3.25	3.76	3.78	3.73	4.51	3.42
HORVU1Hr1G054580	1.43	1.14	1.53	1.54	1.88	2	1.91	1.52	1.25	1.37	1.08	1.21	1.9	1.73	2.08	2.11	2	1.67	1.74	1.78	1.85	1.85	1.14	1.23	1.01	1.21	1.85	1.68	1.89	1.94	1.61	1.5	1.48	1.29	1.07	1.28	0.92	0.72	1.34	1.35	1.16	1.26	0.97	0.97	0.97	1.51	1.1	1.14	1.43
HORVU1Hr1G054590	7.67	7.48	6.76	9.96	4.96	5.66	4.64	4.89	5.01	4.45	6.36	6.35	3.87	3.66	6.06	5.14	4.75	5.15	4.64	3.58	3.27	4.1	3.24	2.99	3.12	3.61	5.69	7.09	5.17	6.11	4.55	4.24	4.47	4.56	3.85	2.46	3.24	2.46	3.69	2.05	5.46	3.51	6.79	3.78	3.85	3.64	4.53	2.98	4.43
HORVU1Hr1G054600	0.28	0.32	0.34	0.25	0.3	0.47	0.34	0.3	0.51	0.57	0.43	0.45	0.35	0.45	0.52	0.51	0.4	0.31	0.46	0.42	0.39	0.4	0.31	0.28	0.25	0.52	0.29	0.49	0.52	0.29	0.37	0.4	0.27	0.32	0.17	0.26	0.14	0.23	0.17	0.23	0.24	0.32	0.28	0.3	0.24	0.18	0.19	0.12	0.2
HORVU1Hr1G054610	28.76	28.12	27.83	29.12	25.96	23.83	26.04	24.89	32.9	33.96	32.78	33.59	26.9	27.08	26.2	25.23	25.34	26.74	26.19	26.09	26.69	26.86	24.62	23.8	24.01	25.29	25.32	24.6	25.4	26.43	29.04	29.18	29.52	27.88	25.23	25.45	25.24	25.69	23.25	24.68	24.13	24.29	24.8	25.57	23.8	25.7	28.6	27.79	27.63
HORVU1Hr1G054620	6.72	7.03	6.77	6.84	7.47	6.72	7.54	6.9	6.42	7.2	6.74	6.95	5.84	6.57	5.75	5.75	6.17	5.67	5.03	5.32	5.32	5.34	4.1	4.43	5.41	3.87	4.9	5.24	6	5.9	4.14	4.27	4.49	4.6	3.17	3.24	3.19	3.73	3.28	2.63	2.87	3.06	3.21	3.73	2.89	3.79	4.27	4.23	3.56
HORVU1Hr1G054630	107.79	100.37	106.89	105.2	113.72	104	117.31	105.21	127.68	142.53	121.14	126.97	112.75	108.8	90.94	97.4	93.29	85.77	83.03	79.94	86.03	87.34	71.48	84.56	73.05	74.59	75.28	73.1	71.61	79.41	70.34	80.52	71.97	75.77	57.23	51.08	53.53	64.58	56.82	49.76	60.69	52.16	66.51	71.29	66.75	70.23	68.53	64.84	81.12
HORVU1Hr1G054640	0.05	0	0.05	0	0	0	0	0	0	0	0	0	0	0	0	0	0.06	0	0	0.06	0.05	0.16	0	0	0	0	0	0	0	0.05	0	0	0.05	0	0	0	0.06	0	0	0	0	0	0	0.15	0	0	0	0	0
HORVU1Hr1G054770	1.45	1.26	1.34	1.26	1.23	1.56	1.34	1.26	1.02	1.42	1.33	1.59	1.68	2.33	1.76	1.55	2.11	1.79	1.48	1.15	1.41	1.43	2.19	2.35	2.01	2.64	2.09	1.93	2.19	2.21	2.24	1.88	2.04	1.58	1.87	2.15	1.3	2.56	2.83	1.49	1.03	1.64	2.12	1.94	2.13	1.93	2.53	2.11	1.67
HORVU1Hr1G054930	4.98	5.25	5.3	3.9	3.05	3.35	3.59	3.64	7.23	6.85	8.09	6.65	5.87	5.98	3.67	3.79	3.3	4.13	2.96	3.21	2.89	3.22	3.9	3.39	3.13	2.94	3.12	3.05	4.14	3.78	2.83	2.73	2.56	2.98	2.93	2.43	3.21	3.6	3.94	3.31	2.18	2.62	3.31	3.54	3.44	2.46	4.06	2.99	3.22
HORVU1Hr1G055000	16.13	16.69	15.14	15.75	15.58	14.98	14.38	15.12	14.86	15.37	13.99	16.06	21.07	20.33	21.89	21.79	21.53	22.03	21.34	22.99	21	20.39	38.3	39.7	43.61	39.81	42.48	42.56	42.46	44.13	46.12	48.35	42.47	42.6	55.97	57.44	58.68	56.84	60.99	53.41	53.3	63.98	65.17	66.99	68.13	56.94	54.47	56.61	59.09
HORVU1Hr1G055030	0	0	0	0	0	0	0	0	0	0	0	0	0	0	0	0	0	0	0	0	0	0	0	0	0	0	0	0	0	0	0	0	0	0	0	0	0	0	0	0	0	0	0	0	0	0	0	0	0
HORVU1Hr1G055080	0	0	0	0	0	0	0	0	0	0	0	0	0	0	0	0	0	0	0	0	0	0	0	0	0	0	0	0	0	0	0	0	0	0	0	0	0	0	0	0	0	0	0	0	0	0	0	0	0
HORVU1Hr1G055110	0	0	0	0	0	0	0	0	0	0	0	0	0	0	0	0	0	0	0	0	0	0	0	0	0	0	0	0	0	0	0	0	0	0	0	0	0	0	0	0	0	0	0	0	0	0	0	0	0
HORVU1Hr1G055210	18.48	18.76	18.78	19.2	18.83	19.4	20.08	19.64	15.95	15.93	15.13	15.83	39.5	39.7	29.53	29.54	30.37	29.77	34.34	36.5	35.78	35.44	41.01	42.13	41.79	42.26	39.98	40.59	40.89	41.15	42.19	39.66	41.46	41.72	46.01	46.29	46.09	42.29	44.75	50.64	45.26	41.88	41.02	41.08	42.93	49.35	49.79	49.58	47.97
HORVU1Hr1G055220	15.85	15.89	16.23	16.41	14.1	12.38	12.07	12.19	11.91	12.75	12.3	11.34	15.47	15.7	14.36	15.95	14.91	14.83	13.18	14.4	13.75	13.56	13.08	14.64	12.63	14.53	18.7	19.65	18.73	18.6	16.81	16.38	15.37	15.72	17.43	16.46	16.08	16.6	16.18	15.43	17.88	12.99	14.74	16.01	15.43	19.19	17.72	16.37	16.04
HORVU1Hr1G055250	20.76	19.73	20.61	20.46	20.62	20.37	20.78	20.78	18.43	20.25	20.2	19.81	24.38	26.45	23.77	23.54	23.62	24.09	26.94	25.75	25.84	28.8	28.49	27.68	29.67	29.45	25.22	26.19	24.77	24.69	27.62	27.34	29.68	28.04	31.35	30.26	30.14	30.01	32.49	29.34	31.48	30.04	29.86	28.56	31.24	31.39	30.8	32.31	31.22
HORVU1Hr1G055270	0	0	0	0	0	0	0	0	0	0	0	0	0	0	0	0	0	0	0	0	0	0	0	0	0	0	0	0	0	0	0	0	0	0	0	0	0	0	0	0	0	0	0	0	0	0	0	0	0
HORVU1Hr1G055280	0	0	1.45	0	0.62	0.61	0	0	1.87	0	0.08	0.26	0	0	1.42	1.96	0	1.32	0	3.28	0.72	0.97	1.27	0	0.82	2.31	0	0	0.09	0	0.88	0	1.36	0	1.34	0	0	1.88	0.6	0	0.29	0	0	1.58	0	0	0	0	1.66
HORVU1Hr1G055300	27.34	28.56	29.03	29.45	27.89	29.94	32.72	33.03	23.33	22.28	20.71	24.07	26.88	27.93	27.91	28.08	28.14	27.31	38.22	35.86	31.99	38.53	29.67	28.2	26.71	28.85	33.36	35.35	34.79	34.68	33.67	32.79	32.88	34.07	22.81	26.83	23.99	20.75	24.01	28.63	23.93	24.67	25.76	20.94	24.05	27.21	27.49	29.66	27.98
HORVU1Hr1G055320	11.44	11.1	11.43	11.11	8.23	7.69	8.28	8.21	7.33	6.6	7.81	7.22	5.35	4.65	7.67	8.33	7.65	7.77	5.2	5.69	5.15	5.04	3.64	3.96	3.61	3.6	7.14	6.17	6.44	6.88	3.41	3.54	4.35	3.86	2.82	2.74	2.91	3.47	1.85	2.33	3.63	3.45	4.63	3.69	5.23	3.48	3.14	4.96	4.05
HORVU1Hr1G055330	4.3	4.54	4.2	4.5	2.63	2.41	4.02	3.01	2.09	3.17	1.84	2.18	1.75	2.1	3.15	2.72	3.06	3.01	2.36	2.92	1.97	2.02	1.26	1.38	1.64	2.96	2.44	1.9	2.99	2.16	1.93	1.29	1.3	1.9	2.12	1.72	1.77	1.8	1.97	1.8	2.22	3.23	2.5	2.63	2.12	2.77	1.97	0.58	1.4
HORVU1Hr1G055340	4.95	4.38	4.84	4.66	9.39	9.14	8.86	8.86	2.48	1.65	2.71	2.3	6.36	7.17	7.47	8.38	8.08	8.07	8.35	8.69	8.71	8.82	8.32	7.36	8.54	8.36	8.16	7.6	8.21	8.61	9.46	10.17	9.98	9.83	13.34	12.05	12.49	13.13	14.95	14.2	15.99	12.47	13.31	12.83	11.34	18.04	15.51	15.18	16.55
HORVU1Hr1G055350	0.53	0.46	0.32	0.5	0.21	0.43	0.58	0.34	0.22	0.19	0.18	0.23	0.22	0.29	0.4	0.39	0.57	0.43	0.34	0.46	0.23	0.38	0.33	0.27	0.32	0.17	0.62	0.64	0.75	0.56	0.41	0.43	0.25	0.37	0.31	0.41	0.41	0.4	0.57	0.27	0.09	0.71	0.29	0.21	0.33	0.45	0.8	0.17	0.54
HORVU1Hr1G055370	27.77	28	24.36	26.74	28.14	31.12	26.79	29.5	32.51	33.02	33.19	33.3	33.1	34.19	32.71	33.33	32.11	32.97	30.65	31.74	32.11	31.79	32.87	34.34	33.33	33.1	25.77	25.15	26.19	25.82	34.73	34.7	34.9	33.49	36.74	35.25	36.74	36.75	40.58	34.65	35.24	34.37	33.11	33.46	32.88	31.43	32.5	33.1	31.83
HORVU1Hr1G055380	0	0	0	0	0	0	0	0	0	0	0	0	0	0	0	0	0	0	0	0	0	0	0	0	0	0	0	0	0	0	0	0	0	0	0	0	0	0	0	0	0	0	0	0	0	0	0	0	0
HORVU1Hr1G055390	1.08	1.26	1	0.91	1.36	0.88	0.77	0.92	1.02	1.09	1.21	0.97	0.78	0.87	0.66	0.55	0.86	0.71	0.74	0.66	0.81	0.63	0.5	0.42	0.7	0.49	0.71	0.85	0.73	0.89	0.94	0.63	0.63	0.84	0.59	0.5	0.47	0.43	0.44	0.38	0.58	0.41	0.81	0.45	0.34	0.51	0.67	0.69	0.88
HORVU1Hr1G055400	0.04	0.11	0.12	0.08	0.04	0.05	0.13	0.05	0.1	0.05	0.19	0.07	0.1	0.12	0.12	0.36	0.13	0.17	0.23	0.14	0.06	0.06	0.24	0.36	0.21	0.09	0.3	0.3	0.21	0.3	0.19	0.38	0.23	0.12	0.41	0.06	0.25	0.84	0	0.2	0.21	0.41	0.28	0.26	0.22	0.36	0.25	0.24	0.33
HORVU1Hr1G055420	22.16	22.77	20.84	21.55	21.06	23.64	24	21.42	19.85	19.02	20.31	21.69	15.98	17.5	20.14	19.63	19.75	20.8	18.23	18.68	20.49	17.72	14.7	15.34	14.87	15.46	15.87	18.22	16.78	16.53	15.45	17.82	16.46	16	12.85	13.91	12.22	11.85	13.52	12.97	11.16	13.81	15.24	14.59	14.89	15.22	15.54	14.92	16.48
HORVU1Hr1G055440	170.69	165.43	164.03	158.31	251.8	250.96	254.68	234.92	160.39	159.06	162.54	168.88	185.72	177.47	202.26	200.47	197.87	200.82	176.53	162.78	183.82	168.06	110.02	110.15	110.17	114.99	99.84	100.09	101.92	105.24	101.05	97.25	99.48	89.58	71.82	69.63	70.07	67.38	77.12	73.04	80.76	56.68	56.68	56.96	67.3	69.14	68.89	66.88	69.06
ENSRNA049486791	0	0	0	0	0	0	14.23	0	0	0	0	0	0	0	0	0	0	0	0	0	0	0	0	0	0	0	0	13.42	25.81	21.69	0	0	0	0	0	17.65	0	0	0	0	0	0	0	0	0	32.98	0	0	0
ENSRNA049486794	0	0	0	0	0	0	0	0	0	0	0	0	0	0	0	0	0	0	0	0	0	0	0	0	0	0	0	0	0	0	0	0	0	0	0	0	0	0	0	0	0	0	0	0	0	0	0	0	0
ENSRNA049486793	0	0	0	0	0	0	0	0	0	0	0	0	0	0	0	0	0	0	0	0	0	0	0	0	0	0	0	0	0	0	0	0	0	0	0	0	0	0	0	0	0	0	0	0	0	0	0	0	0
HORVU1Hr1G055470	3.38	4.5	3.99	4.52	3.54	3.61	3.06	3.04	2.44	2.19	2.5	2.11	1.49	1.45	3.31	2.3	3.46	2.34	1.61	2.68	1.93	2.51	0.66	0.58	0.53	0.86	1.41	1.71	1.59	1.48	1.08	0.84	0.9	0.63	0.71	0.41	0.54	0.43	0.33	0.53	0	0.36	1	0.51	0.54	0.92	0.48	0.45	1.03
HORVU1Hr1G055480	36.5	35.8	36.79	36.85	39.12	39.94	39.87	40.5	41.18	41.28	40.63	40.82	42.74	41	37.5	36.07	37.5	37.4	37.72	36.06	37.66	37.04	36.69	36.64	36.11	36.47	35.08	33.91	35.19	33.34	34.76	35.11	33.67	35.6	34.73	34.52	35.42	32	35.44	35.04	33.44	32.79	34.37	32.29	31.17	34.84	35.39	34.08	36.07
HORVU1Hr1G055490	8.29	8.89	9.74	9.71	9.82	9.79	10.19	9.85	9.27	8.53	10.38	9.49	9.26	9.67	8.35	8.19	8.94	9.48	8.68	9.04	9.3	8.89	8.74	8.55	8.48	8.76	9.6	9.39	10.04	8.53	9.67	10.29	10.58	9.52	8.97	8.86	9.73	9.91	9.5	10.43	10.6	9.21	9.7	7.98	9.74	10.66	8.89	10.01	11.13
HORVU1Hr1G055500	0	0	0	0	0	0	0	0	0	0	0	0	0	0	0	0	0	0	0	0	0	0	0	0	0	0	0	0	0	0	1.52	0	0	0	0	0	1.92	0	0	0	0	0	0	0	0	0	0	0	0
HORVU1Hr1G055510	0.2	0.34	0.45	0.16	0.69	0.26	0.13	0.43	0.51	0.8	0.69	0.9	0.48	1.05	0.42	0.44	0.9	0.41	0.46	0.27	0.29	0.38	0.82	0.94	0.95	0.69	0.67	0.62	0.49	0.78	1.11	1.13	0.99	1.25	1.53	1.12	1.83	1.48	0.89	2.89	1.52	0.67	0.91	2.64	1.25	0.55	1.21	0.94	1.62
HORVU1Hr1G055520	411.68	412.06	407.09	406.95	275.64	286.88	288.94	286.25	600.25	603.65	603.2	590.65	327.22	323.89	291.34	290.24	288.32	287.9	249.72	237.49	250.69	246.01	408.2	404.1	402.37	407.88	309.56	319.25	308.99	309.12	434.26	432.56	437.71	435.5	476.71	475.09	478.59	468.85	478.99	474.32	462.95	450.66	454.59	454.52	454.55	433.54	418.26	436.73	421.12
HORVU1Hr1G055570	1.91	1.84	1.76	2.01	2.54	2.71	2.64	2.86	1.66	1.87	2.55	2.2	3.36	3.26	3.31	3.12	2.85	2.78	2.63	2.83	2.72	2.61	2.29	2.4	2.38	2.25	2.53	2.92	3.07	2.94	2.32	2.41	2.52	2.62	2.56	2.49	2.27	2.38	2.82	2.39	1.63	2.28	1.81	1.45	2.14	2.56	2.15	3.19	2.88
HORVU1Hr1G055580	72.63	68.67	72.08	71.66	63.2	59.51	64.51	59.98	48.79	49	50.53	47.77	62.01	64.34	68.05	68.11	65.55	63.01	73.21	73.46	71.29	70.14	68.63	66.86	70.45	66.93	79.66	80.14	80.31	81.28	80.49	76.1	75.21	76.04	87.85	89.36	91.63	86.07	81.07	94.19	82.71	83.37	82.06	87.46	86.46	88.88	86.49	87.23	86.28
HORVU1Hr1G055600	59.42	58.74	59.76	61.5	52.54	51.02	52.31	53.01	64.26	79.18	60.2	60.35	42.55	73.34	42.24	44.02	42.88	42.78	43.12	82.48	46.18	51.3	65.86	42.74	42.3	39.15	54.74	44.98	50.88	46.79	46.34	45.58	45.8	63.84	62.24	78.17	42.3	39.02	39.62	41.56	52.76	43.22	171.28	56.01	54.92	47.25	47.51	50.35	53.19
HORVU1Hr1G055630	16.24	15.19	15.89	16.01	12.68	12.55	12.32	13.56	11.81	10.41	11.51	13.98	11.14	10.75	10.9	10.16	10.58	11.28	9.68	10.02	10.43	9.08	10.66	10.19	9.14	8.88	14.1	14.34	13.25	12.92	12.73	11.09	11.4	12.15	11.7	11.49	11.72	13.49	12.05	10.41	12.59	10.6	10.62	9.58	12.48	13.54	14.17	14.71	13.22
HORVU1Hr1G055640	0.03	0	0	0	0	0	0	0	0	0	0	0	0	0	0	0	0	0	0	0	0	0	0	0	0	0	0	0	0	0.03	0	0	0	0	0	0	0	0	0	0	0	0	0	0	0	0	0	0	0
HORVU1Hr1G055690	40.82	31.89	56.44	36.95	23.75	32.97	12.97	35.46	32.36	37.43	34.94	32.67	35.52	22.12	16.1	32.37	43.25	31.6	31.47	27.71	19.39	21.98	23.54	18.79	19.81	20.05	32.62	31.89	38.51	38.56	33.69	26.77	18.15	20.68	31.94	35.62	0.83	6.56	41.22	19.01	22.08	28.49	30.11	9.38	30.24	14.12	30.9	30.66	26.1
HORVU1Hr1G055710	31.27	33.82	27.28	29.88	17.85	20.31	21.05	20.44	32.64	31.3	33.53	30.31	21.17	20.7	20.64	21.56	21.3	24.49	11.39	12.04	12.42	14.19	17.96	17.69	16.35	14.74	9.24	10.19	8.63	11.89	15.27	16.87	13.21	15.73	8.44	9.99	7.94	6.86	8.87	7.42	9.64	5	8.16	3.95	6.33	11.29	8	6.8	9.05
HORVU1Hr1G055740	0.69	0.55	0.48	0.42	0.71	0.74	0.87	0.73	0.22	0.14	0.25	0.26	0.37	0.48	0.47	0.49	0.46	0.37	0.45	0.49	0.33	0.33	0.38	0.12	0.3	0.28	0.43	0.3	0.26	0.26	0.35	0.35	0.29	0.22	0.26	0.13	0.08	0	0.31	0.13	0.5	0.18	0.09	0.17	0.09	0.11	0.25	0.05	0.16
HORVU1Hr1G055890	43.56	42.25	45.03	41.79	45.01	43.7	45.08	44.56	34.91	37.37	35.24	33.52	49.7	49.45	45.91	42.62	44.01	43.84	47.65	43.65	43.26	45.63	52.57	54.37	57.82	55.28	51.31	48.98	49.35	49.65	58.45	57.66	58	56.74	65.37	66.57	66.37	65.25	60.35	64.06	63.87	57.14	61.48	62.95	62.61	65.52	67.39	66.18	69.75
HORVU1Hr1G055900	106.39	99.06	100.84	101.41	119.5	116.21	118.64	116.84	110.83	113.31	112.07	113.62	115.22	113.07	89.95	87.13	90.1	84.78	83.35	82.64	80.4	82.13	82.3	82.12	86.04	82.11	84.61	82.3	87.41	80.66	80.28	77.52	77.04	79.04	60.49	64.85	62.77	64.84	70.85	69.48	69.42	70.04	68.48	69.41	75.31	72.57	76.46	72.47	77.72
HORVU1Hr1G055920	6.04	5.49	5.66	5.88	5.18	5.82	5.71	5.54	5.19	4.77	4.82	4.94	4.92	4.78	4.03	3.41	4.1	3.99	3.33	3.78	3.11	3.85	4.65	4.49	4.25	4.19	4.6	4.69	5.08	4.93	4.31	3.94	3.92	3.96	3.57	3.72	4.32	4.03	3.86	4.29	3.8	5.31	4.42	4.88	5.67	4.98	5.29	5.25	4.88
HORVU1Hr1G055930	0.19	0.28	0.17	0.26	0.35	0.4	0.23	0.36	0.47	0.61	0.47	0.49	0.5	0.35	0.19	0.27	0.27	0.41	0.16	0.08	0.14	0.22	0.19	0.04	0.1	0.14	0.32	0.28	0.2	0.3	0.12	0.04	0.31	0.14	0	0.1	0	0.18	0.23	0	0	0.09	0.1	0.11	0.09	0	0	0	0.25
[truncated: 28,857 more rows]
[truncated: 179 more columns]

[truncated: 2 more sheets: genes of 1 enhancer, genes of ≥ 2 enhancers]
