# Supplementary material for: Identification of Highly Repetitive Enhancers with Long-range Regulation Potential in Barley via STARR-seq
Source: Genomics Proteomics Bioinformatics. 2024 Feb 21;22(2):qzae012. doi: 10.1093/gpbjnl/qzae012 (PMC12016029; doi:10.1093/gpbjnl/qzae012)
Supplement: qzae012_Supplementary_Data [file qzae012_supplementary_data.zip › qzae012_Supplementary_Data/Table S5-done.xlsx]

## Sheet: DNA TcMar-Stowaw
Table S5A FPKM data of barley genes within 100 kb of “DNA/TcMar-Stowaw” enhancers
Barley genes	ERR3500503	ERR3500504	ERR3500505	ERR3500506	ERR3500507	ERR3500508	ERR3500509	ERR3500510	ERR3500511	ERR3500512	ERR3500513	ERR3500514	ERR3500515	ERR3500516	ERR3500519	ERR3500520	ERR3500521	ERR3500522	ERR3500523	ERR3500524	ERR3500525	ERR3500526	ERR3500527	ERR3500528	ERR3500529	ERR3500530	ERR3500531	ERR3500532	ERR3500533	ERR3500534	ERR3500535	ERR3500536	ERR3500537	ERR3500538	ERR3500539	ERR3500540	ERR3500542	ERR3500543	ERR3500544	ERR3500545	ERR3500546	ERR3500547	ERR3500548	ERR3500549	ERR3500550	ERR3500551	ERR3500552	ERR3500553	ERR3500554
HORVU1Hr1G070190	38.25	38.86	38.43	36.82	22.98	23.68	23.82	22.11	46.27	47.29	48.16	48.18	5.67	5.45	10.21	10.07	10.64	10.29	9.43	9.83	10.39	10.22	1.31	1.46	1.16	1.16	2.9	2.49	2.59	2.88	1.3	1.22	1.26	1.58	0.19	0.23	0.06	0.09	0.09	0.12	0.09	0.12	0.39	0.21	0.21	0.25	0.18	0.11	0.28
HORVU4Hr1G008310	38.76	38.94	39.48	37.86	51.13	52.41	51.05	51.24	33.29	33.53	34.81	34.1	49.52	49.62	52.32	50.64	49.74	48.35	52.61	51.86	52.47	51.97	29.96	30.83	29.72	29.24	35.71	37.81	37.34	37.59	27.44	26.44	26.91	26.71	19.37	19.9	19.67	19.11	19.43	20.39	18.19	20.05	19.35	20.16	18.72	21.35	22.4	20.38	21.12
HORVU4Hr1G008330	0	0	0	0	0	0	0.05	0	0	0	0	0	0	0	0	0	0	0	0	0	0	0	0	0	0	0	0	0	0	0	0	0	0	0	0	0	0	0	0	0	0	0	0	0	0	0	0	0	0
HORVU4Hr1G008350	0	0	0	0	0	0	0.03	0	0	0	0	0	0	0	0.04	0	0	0	0	0	0	0	0.03	0	0	0.03	0	0	0	0	0	0	0.03	0	0	0	0	0	0	0	0	0	0	0	0	0	0	0	0
HORVU4Hr1G008360	0.02	0.02	0.02	0.02	0	0	0.02	0	0	0	0	0	0	0	0	0	0	0	0	0.02	0.02	0	0	0	0	0	0.02	0	0	0	0	0	0	0	0	0	0	0	0	0	0	0	0	0	0	0	0	0	0
HORVU4Hr1G067450	133.24	131.45	134.48	138.02	134.83	133.67	128.44	136.65	75.27	74.63	74.82	76.51	204.12	198.51	246.73	258.26	261.69	262.08	265.95	264.75	265.12	268.33	413.53	417	421.71	411.82	317.81	325.17	327.33	327.52	429.57	427.81	442.37	426.48	548.87	546.11	560.41	567.99	565.26	571.26	573.32	522.75	473.2	483.3	482.27	444.07	446.41	442.31	461.49
HORVU4Hr1G076940	90.46	90.83	89.41	86.64	118	117.71	117.36	117.02	78.44	81.32	79.92	81.05	53.46	53.4	66.4	69.06	69.73	68.25	64.47	64.86	67.54	66.69	28.45	28.02	28.18	26.97	35.63	37.22	37.58	36.86	28.33	29.64	30.84	29.97	11.03	13.13	12.62	14.04	11.82	15.43	12.66	13.21	14.1	15.8	16.07	19.66	21.62	20.23	19.34
HORVU4Hr1G076960	0.84	0.7	0.68	0.73	0.88	1.09	0.94	1.02	0.62	0.88	0.76	0.77	1.04	1.03	1.06	1.38	1.26	1.34	1.23	1.09	1.08	1.34	0.59	0.84	0.55	0.72	0.98	1	1.08	1.03	0.65	0.78	0.7	0.79	0.4	0.39	0.35	0.52	0.36	0.55	0.45	0.54	0.29	0.56	0.31	0.32	0.53	0.45	0.62
HORVU4Hr1G076970	476.83	490.52	477	477.11	654.16	652.19	648.35	659.38	166.33	167.6	170.57	172.79	179.51	172.51	328.76	334.59	334.3	329.05	275.65	277.53	277.99	279.46	50.92	47.56	49.26	49.86	120.67	124.03	119.64	123.39	65.33	62.37	63.55	64.02	8.07	9.73	9.43	10.38	7.29	7.78	8.23	13.91	14.48	15.66	14.68	18.88	16.66	18.32	20.06
HORVU5Hr1G108730	0.26	0.09	0.1	0.19	0.27	0.13	0.2	0.21	0.11	0.1	0.02	0.15	0.16	0.15	0.19	0.17	0.2	0.09	0.17	0.11	0.12	0.16	0.24	0.11	0.21	0.21	0.29	0.32	0.24	0.33	0.22	0.21	0.23	0.17	0.2	0.21	0.29	0.33	0.19	0.25	0.36	0.18	0.44	0.3	0.18	0.33	0.09	0.33	0.24
HORVU7Hr1G010740	7.76	9.37	8.39	8.6	13.73	13.02	14.34	14.06	6.49	5.88	5.97	6.11	16.91	17.73	20.21	21.09	20.24	20.29	23.66	23.92	24.71	24.08	26.49	26.8	27.17	27.43	28.36	27.27	27.8	27.62	25.91	25.81	24.73	26.81	16.55	18.15	18.23	18.13	18.32	16.98	17.17	19.37	16.71	15.86	18.02	20.7	20.76	19.18	21.24
HORVU7Hr1G010750	7.42	6.44	6.89	7.65	14.74	14.23	14.51	15	4.85	4.47	4.51	4.59	74.8	75.14	80.04	82.51	82.58	83.38	109.84	107.5	111.79	110.69	136.87	135.55	139.78	135.09	133.33	135.37	137.33	132.54	149.05	147.11	146.21	148.91	155.17	155.74	156.57	156.95	161.55	153.07	149.98	152.79	151.8	160.75	156.06	155.95	160.66	158.63	156.05
HORVU0Hr1G015890	7.75	6.97	6.88	6.78	5.64	5.49	5.39	5.76	3.7	3.35	3.51	3.82	6.94	7.17	9.46	9.06	9.56	9.09	7	6.73	6.34	6.43	5.93	5.93	5.7	6.13	8.85	8.39	8.25	8.71	5.5	5.56	5.73	6.07	7.01	6.93	6.84	6.52	6.17	6.62	6.99	8.68	9.63	7.55	7.73	7.34	7.26	7.43	7.88
HORVU0Hr1G015910	0	0	0.22	0	0	0	0	0	0.27	0.57	0	0	0	0	0	0	0.29	0	0	0	0	0	0	0.27	0	0	0	0.25	0.25	0	0	0	0.53	0	0.28	0	0	0.89	0	0	0	0.77	0	0	0	0	0	0	0
HORVU0Hr1G015930	6.66	6.11	6.52	6.49	8.32	9.61	8.49	9.4	4.66	5.63	6.6	4.74	53.37	52.37	39.61	41.67	41.71	40.59	51.56	55.22	51.55	53.52	96.61	92.76	90.69	87.74	136.25	131.52	138.34	133.58	99.92	96.63	94.2	92.98	97.06	94.2	95.24	93.45	100.53	94.89	105.29	106.33	106.98	95.06	103.99	88.46	93.24	86.48	93.53
HORVU0Hr1G015950	3.33	3.44	3.7	3	6.03	5.48	6.24	5.87	3.65	3.54	4.04	3.74	12.93	12.29	5.65	5.66	5.49	5.12	3.89	4.01	3.83	4.29	5.79	5.68	6.08	6.24	5.63	5.55	5.81	5.62	3.86	4.65	4.17	4.4	4.71	4.29	4.87	4.46	5.37	4.36	4.39	3.84	4.49	4.47	3.65	5.07	4.8	4.79	5.76
HORVU1Hr1G070200	130.39	141.21	136.37	125.22	77.56	83.57	74.17	78	185.8	190.35	192.09	197.78	96.02	96.15	70.57	71.19	67.27	63.67	51.57	53.53	52.35	57.31	55.92	60.42	54.21	58.18	52.57	55.78	56.87	54.24	54.91	53.51	57.32	49.91	32.94	41.36	46.18	41.17	35.41	33.61	42.9	47.83	37.06	45.03	38.07	46.77	44.45	41.57	40.74
HORVU1Hr1G070210	0.51	0.32	1.15	0.43	0.56	0.51	0.5	0.5	0.75	1.2	0.81	1.22	1.01	0.9	0.97	0.81	1.45	1.24	0.94	0.68	0.92	1.15	0.63	1.13	0.71	0.63	0.68	0.74	0.64	0.48	0.75	0.89	0.5	0.82	0.52	2.55	1.46	0.51	0.52	0.33	0.5	0.74	1.08	0.45	1.48	0.51	0.41	1.19	0.4
HORVU1Hr1G070220	4.86	5.36	5.28	5.38	21.69	21.17	21.82	22.31	2.81	2.85	3.44	3.21	31.73	29.83	19.31	18.38	18.72	18.17	21.53	22.61	21.76	20.46	47.82	47.36	48.21	48.08	36.38	37.25	37.46	36.42	49.97	51.61	50.95	49.9	63.63	61.36	62.04	58.84	60.06	59.85	63.25	70.9	72.4	69.94	69.5	53.49	50.89	52.91	53.27
HORVU1Hr1G070230	62.53	63.76	64.33	64.44	69.5	66.39	68.06	67.61	53.19	50.68	51.75	51.76	98.36	100.09	96.67	94.78	91.47	94.41	93.61	94.57	93.05	92.99	106.74	106.28	110.16	107.85	100.66	99.71	99.27	99.46	111.28	114.4	110.46	111.52	165.71	163.87	159.75	160.28	157.5	153.29	161.09	136.41	135.68	137.59	145.45	144.77	137.46	143.62	145.07
HORVU1Hr1G070250	8.59	8.49	8.38	7.18	9.16	10.03	9.2	9.78	5.44	5.8	6.11	6.08	20.93	19.44	18.98	18.67	17.69	16.73	15.4	15.8	15.59	16.13	27.14	27.19	26.18	25.02	19.77	22	19.75	21.42	22.15	24.3	22.87	21.87	24.72	24.08	25.85	23.19	26.36	30.66	25.73	23.23	24.17	23.7	22.28	19.58	20.53	19.2	20.56
HORVU1Hr1G070270	48.52	48.27	50.9	51.28	51.91	51.21	53.89	49.87	38.29	38.16	36.43	38.47	51.99	53.43	59.23	60.07	61.39	59.09	63.99	63.69	62.17	64.17	47.74	47.52	46.71	47.76	49.43	47.26	47.73	48.92	50.95	51.45	49.94	50.1	43.42	44.83	44.29	42.19	40.96	42.99	43.06	41.89	42.78	42.97	42.2	44.24	42.49	43.49	45.07
HORVU2Hr1G091010	13.62	13.5	13.96	13.86	14.11	15.34	15.99	15.46	10.56	10.17	10.19	9.99	14.79	14.82	14.65	15.27	15.95	15.51	15.05	15.61	15.62	14.75	12.86	11.89	11.81	11.96	15.27	15.08	16.08	14.66	12.42	11.7	12.41	12.57	9.66	9.87	9.87	8.59	9.18	9.39	10.53	10.9	9.84	9.29	10.43	12.03	11.01	10.36	10.63
HORVU2Hr1G091020	0	0	0	0	0	0	0	0	0	0	0	0	0	0	0	0	0	0	0	0	0	0	0	0	0	0	0	0	0	0	0	0	0	0	0	0	0	0	0	0	0	0	0	0	0	0	0	0	0
HORVU2Hr1G091030	6.04	5.87	5.99	5.94	7.3	7.18	6.4	6.7	3.79	3.89	4.15	3.65	6.98	6.04	6.52	6.71	6.68	6.51	7.13	7.46	7.15	7.49	5.34	7.11	5.69	5.45	9.09	8.64	8.25	8.34	5.61	6.24	5.71	5.69	5.62	4.79	5.66	4.48	4.6	4.67	4.68	5.18	4.58	7.54	5.7	6.53	7.06	5.68	5.41
HORVU3Hr1G029290	0.23	0	0.12	0.23	0	0.28	0.21	0	0	0	0	0.11	0	0	0.12	0	0.12	0	0	0.06	0	0	0.11	0	0	0	0.48	0	0.25	0	0.11	0	0	0.11	0.11	0.2	0	0	0	0	0.36	0	0	0	0.32	0	0	0	0.55
HORVU3Hr1G029300	5.86	5.96	6.5	6.32	6.7	6.5	6.78	6.38	6.92	6.67	6.14	6.01	7.13	7.14	6.92	6.6	7.04	6.08	6.29	6.38	5.73	6.44	6.55	6.74	7.03	7.53	8.45	6.55	7.13	7.56	6.57	6.64	6.59	6.56	6.66	6.17	6.19	6.88	6.77	6.93	6.62	6.33	6.14	6.6	6.28	6.15	7.6	6.44	6.87
HORVU3Hr1G029310	0.03	0.07	0.04	0.06	0.12	0.13	0.22	0.14	0.09	0	0.05	0.01	0.23	0.2	0.27	0.25	0.18	0.17	0.2	0.16	0.25	0.29	0.32	0.25	0.35	0.36	0.52	0.41	0.46	0.51	0.66	0.8	0.79	0.67	0.41	0.42	0.37	0.44	0.2	0.54	0.31	0.29	0.22	0.21	0.43	0.29	0.6	0.48	0.32
HORVU3Hr1G029320	205.49	206.17	193.45	207.71	255.22	247.82	242.32	247.07	242.33	226.74	225.46	237.76	289.77	281.49	238.81	227.21	225.83	225.48	272.59	259.74	265.44	250.41	270.74	266.22	277	280.15	297.98	299.04	302.06	310.53	316.9	314.83	296.89	300.97	317.47	314.07	326.8	328.77	294.56	313.43	307.43	279.9	240.04	243.15	252.74	333.17	302.73	313.22	344.44
HORVU4Hr1G076900	0	0	0	0	0	0	0	0	0	0	0	0	0	0	0	0	0	0	0	0	0	0	0	0	0	0	0	0	0	0	0	0	0	0	0	0	0	0	0	0	0	0	0	0	0	0	0	0	0
HORVU4Hr1G076910	23.45	22.76	22.35	23.18	22.5	22.49	21.67	23.66	21.04	19.18	20.69	20.41	27.7	26.52	26.03	26.95	26.85	27.63	32.32	31.4	29.33	30.8	28.23	27.64	27.77	27.6	33.89	32.34	32.71	32.99	29.97	30.42	29.62	30.66	24.33	24.9	23.44	23.98	23.25	22.64	22.71	22.87	23.68	23.32	20.97	28.64	28.36	28.99	27.21
HORVU7Hr1G010600	9.47	8.53	9.38	9.11	7.87	8.83	7.76	7.94	7.69	7.69	6.94	8.5	8.06	7.08	7.85	8.03	7.52	8.22	7.94	7.26	7.69	7.09	6.52	7.3	7.29	7.12	9.02	8.69	8.56	9.06	6.74	6.73	7.61	7.54	6.17	6.23	5.83	6.07	5.16	5.26	5.21	7.98	7.92	6.44	6.85	7.08	7.37	8.7	7.58
HORVU7Hr1G010620	0	0.02	0.01	0	0.03	0	0.02	0.02	0.01	0.01	0.02	0	0.06	0.01	0.03	0.01	0.03	0	0.01	0.04	0.05	0.04	0	0	0.02	0.04	0.01	0	0	0.02	0.01	0.03	0.02	0	0.04	0	0	0.04	0	0	0	0.04	0	0.03	0	0	0	0	0.03
HORVU7Hr1G010660	0.63	0.59	0.29	0.33	0.08	0.21	0.2	0.08	0.17	0.18	0.25	0.09	0.09	0.14	0.23	0.23	0.18	0.23	0.13	0.13	0.17	0.13	0	0	0	0.13	0.16	0.24	0.15	0.08	0.09	0.09	0.04	0.08	0	0.04	0.14	0	0	0	0.13	0	0.25	0	0	0.11	0	0	0
HORVU7Hr1G010680	0	0.08	0.07	0.08	0.08	0.15	0.3	0.19	0.14	0.04	0	0.03	0	0	0	0	0	0	0	0	0.08	0	0	0	0	0	0	0	0	0	0	0	0	0	0	0	0	0	0	0	0	0	0	0	0	0	0	0	0
HORVU7Hr1G010690	436.66	443.43	433.39	444.13	657.91	664.97	666.95	674.86	170.45	172.04	167.55	166.97	20.43	18.72	22.53	21.52	17.53	20.78	26.46	29.83	26.89	29.57	0.16	0	0.08	0	1.88	1.46	1.88	1.58	0.09	0.15	0	0.12	0.31	0.65	0.49	0	0	0	0	0	0	0	0	0.2	0	0	0
HORVU7Hr1G010570	5.66	4.97	4.88	3.96	2.87	5.5	3.89	4.13	7.11	4.38	5.53	6.9	4.49	8.07	5.65	4.4	3.61	5.64	3.07	3.26	4.88	5.45	2.42	4.01	2.33	2.7	3.1	4.13	3.41	1.7	2.41	2.58	2.99	3.38	5.06	3.57	4.22	5.95	3.05	1.33	1.8	3.16	0.99	4.36	5.08	4.92	3.53	2.77	3.11
[truncated: 179 more columns]

## Sheet: tRNA
Table S5B FPKM data of barley genes within 100 kb of “tRNA” enhancers
Barley genes	ERR3500503	ERR3500504	ERR3500505	ERR3500506	ERR3500507	ERR3500508	ERR3500509	ERR3500510	ERR3500511	ERR3500512	ERR3500513	ERR3500514	ERR3500515	ERR3500516	ERR3500519	ERR3500520	ERR3500521	ERR3500522	ERR3500523	ERR3500524	ERR3500525	ERR3500526	ERR3500527	ERR3500528	ERR3500529	ERR3500530	ERR3500531	ERR3500532	ERR3500533	ERR3500534	ERR3500535	ERR3500536	ERR3500537	ERR3500538	ERR3500539	ERR3500540	ERR3500542	ERR3500543	ERR3500544	ERR3500545	ERR3500546	ERR3500547	ERR3500548	ERR3500549	ERR3500550	ERR3500551	ERR3500552	ERR3500553	ERR3500554
HORVU2Hr1G027080	13.81	14.44	14.43	13.66	20.83	17.25	18.37	18.26	8.72	8.98	10.34	10	12.7	13.61	13.06	11.4	13.1	13.16	16.06	17.46	16.35	18.11	33.67	33.22	36.19	35.67	30.04	24.56	27	25.73	29.32	29.02	28.37	28.39	53.37	50.13	51.8	50.88	43.8	43.53	49.04	45.37	49.39	43.94	42.03	47.73	46.95	42.86	41.22
HORVU2Hr1G027090	0	0	0	0	0	0	0	0	0	0	0	0	0	0	0	0	0	0	0	0	0	0	0	0	1.59	0	0	0.99	0	0	0	0	0	0	1.17	0	0	3.64	0	0	0	0	0	0	0	0	0	0	0
HORVU2Hr1G027100	3.72	4.53	4.64	5.06	3.47	3.61	2.81	1.17	4.31	0.58	0	0	3.1	3.85	1.95	3.41	1.92	1.34	3.06	2.14	2.29	1.91	4.11	4.75	1.18	1.75	0.52	2.26	4.72	5.43	0	1.81	1.74	1.18	0.61	0.61	4.19	0	1.9	0	1.84	1.85	6.89	3.31	5.34	2.7	0	2.43	0
HORVU2Hr1G027110	6.01	8.6	4.79	6.58	3.16	0.92	3.58	3.13	0.94	3.42	2.28	2.57	0.97	2.4	8.29	3.11	3.7	4.44	3.28	3.29	0.92	5.04	3.86	2.17	2.27	2.69	3.73	5.37	5.89	6.2	3.74	6.38	3.38	1.8	3.08	2.51	4.3	1.51	0	7.1	0	5.81	1.3	2.56	1.23	5.28	4.26	0	3.56
HORVU2Hr1G027130	1.93	1.34	1.42	2.17	1.11	0.28	0.55	0.82	0.73	1.2	1.15	0.44	0.61	0.77	1.86	1.28	1.22	2.65	0.73	0.74	0.71	0.57	0.57	0	0.84	1.42	0.53	0.95	1.05	1.31	1.16	0.74	0.71	1.71	0.89	0.61	1.87	0.47	0.95	0.91	0	2.07	2.1	0.4	2.02	1.07	0.73	1.04	1.05
HORVU2Hr1G027150	2.22	1.94	2.29	1.99	2.5	2.95	2.76	2.55	2.77	2.55	2.43	2.49	2.35	2.47	2.58	2.81	2.62	3.21	2.23	2.77	2.32	2.39	1.36	1.3	1.17	1.39	1.56	1.37	1.41	1.16	1.66	1.94	1.89	1.74	1.15	1.27	0.95	1.08	0.95	0.71	1.02	1.13	1.4	1.24	1.35	1.02	1.38	1.2	1.38
HORVU2Hr1G027160	13.63	12.6	15.26	14.9	10.04	14.47	12.72	10.56	17.95	21.3	15.85	18.5	13.2	11.26	9.95	15.87	11.59	13.44	8.74	11.38	12.78	11.44	13.95	12.91	11.11	12.45	7.98	8.6	10	10.92	8.56	12.46	12.58	14.07	14.7	11.59	15.41	10.93	11.08	16.75	9.49	11.19	12.52	9.53	10.69	12.06	10.12	11.05	17.14
HORVU2Hr1G027170	3.3	3.5	3.43	3.57	3.84	3.67	3.87	3.67	3.08	2.71	2.98	2.58	3.6	3.53	3.57	3.64	3.4	3.18	3.66	3.25	3.71	3.62	2.49	2.66	2.45	2.62	3.6	3.28	3.47	3.42	2.95	3.06	3.07	3.27	2.07	2.16	1.88	1.53	1.84	1.83	1.99	2.14	2.61	2.29	1.96	2.45	2.62	2.71	2.78
[truncated: 179 more columns]

## Sheet: DNA MULE-MuDR
Table S5C FPKM data of barley genes within 100 kb of “DNA/MULE-MuDR” enhancers
Barley genes	ERR3500503	ERR3500504	ERR3500505	ERR3500506	ERR3500507	ERR3500508	ERR3500509	ERR3500510	ERR3500511	ERR3500512	ERR3500513	ERR3500514	ERR3500515	ERR3500516	ERR3500519	ERR3500520	ERR3500521	ERR3500522	ERR3500523	ERR3500524	ERR3500525	ERR3500526	ERR3500527	ERR3500528	ERR3500529	ERR3500530	ERR3500531	ERR3500532	ERR3500533	ERR3500534	ERR3500535	ERR3500536	ERR3500537	ERR3500538	ERR3500539	ERR3500540	ERR3500542	ERR3500543	ERR3500544	ERR3500545	ERR3500546	ERR3500547	ERR3500548	ERR3500549	ERR3500550	ERR3500551	ERR3500552	ERR3500553	ERR3500554
HORVU1Hr1G060530	1	0.92	0.91	1.09	1.58	1.26	1.26	1.57	0.85	0.75	0.73	0.79	3.25	3.2	2.86	2.57	2.62	2.4	3.2	3.43	3.35	3.45	2.23	2.43	2.36	2.09	2.86	3.43	2.87	2.81	1.73	1.51	1.85	1.86	1.7	1.3	1.23	1.28	1.33	0.97	1.43	1.18	1.01	1.49	1.41	0.99	1.21	1.1	1.26
HORVU2Hr1G017880	23.83	31.17	22.2	24.86	32.83	30.46	32.04	33.91	27.65	23.42	18.68	23.41	19.41	24.27	24.61	27.86	30.37	26.41	27.49	34.83	31.16	28.92	20.11	25.88	22.41	23.57	22.29	23.88	23.23	24.53	32.24	31.89	31.04	39.88	27.72	25.2	21.55	22.65	27.55	16.44	22.95	22.1	20.32	23.08	28.15	26.67	25.47	31.42	26.06
HORVU2Hr1G017900	28.75	31.54	21.72	14.59	54.92	18.84	44.41	29.54	35.88	30.3	27.72	33.13	21.39	38.55	34.71	18.37	43.39	33.67	39.91	50.53	35.23	25.97	19.59	24.47	24.16	17.54	32.54	16.82	29	13.35	29.84	25.43	25.07	36.65	33.91	31.49	14.46	28.96	19.3	18.23	30.2	25.32	23.38	51.36	29.73	30.31	42.05	39.88	51.78
HORVU2Hr1G017910	0.82	0.97	1.06	0.93	0.69	0.91	0.7	1.08	1.14	1.29	1.14	1.28	1.1	0.79	1.07	0.96	1.1	1	0.95	0.9	0.97	1.31	0.49	0.54	0.57	0.45	0.59	0.46	0.51	0.38	0.61	0.7	0.41	0.64	0.47	0.47	0.59	0.23	0.32	0.57	0.42	0.45	0.23	0.51	0.22	0.6	0.18	0.44	0.35
HORVU2Hr1G017920	54.44	52.13	54.34	56	58.67	57.56	56.24	60.93	52.24	52.05	52.81	49.36	54.23	53.74	50.56	50.82	48.89	50.62	50.53	47.95	51.3	48.44	40.88	40.46	38.48	36.47	41.45	41.71	41.44	39.38	36.75	36.22	36.91	37.65	31.16	31.5	32.06	29.64	30.48	31.76	31.61	32.26	30.82	29.45	33.44	40.42	37	38.33	37.1
HORVU2Hr1G017940	3.46	3.38	3.31	3.42	1.84	2.01	1.83	1.71	1.94	1.74	1.68	1.92	1.69	1.61	2.59	2.29	2.47	2.35	2.03	2.13	2	2.21	1.64	1.63	1.62	1.56	2.09	2.02	1.92	2.09	1.49	1.46	1.89	1.75	1.6	1.37	1.18	1.52	1.13	1.35	1.09	2.03	1.31	1.5	1.83	1.99	1.47	1.56	1.64
HORVU2Hr1G017950	18.45	20.57	17.84	18.68	24.57	25.14	25.69	26.93	22.84	21.73	23.43	21.2	80.77	87.16	39.02	41.61	44.95	43.28	46.07	45.77	45.66	48.7	87.73	89.14	86.59	87.12	81.08	84.52	86.29	80.98	73.75	77.95	73.6	74.98	87.5	83.09	88.38	79.56	83.92	82.12	85.09	65.01	60.18	65.14	63.74	63.79	63.1	67.87	63.59
HORVU2Hr1G017960	14.3	16.77	15.83	17.31	14.77	18.55	15.56	14.96	17.34	15.76	14.45	14.91	8.12	6.01	6.57	7.1	8.81	8.97	8.9	9.98	10.01	6.56	3.8	4.59	3.66	4.75	6.56	6.72	6.73	4.87	5.22	4.15	3.57	3.95	2.3	5.72	4.5	3.09	4.5	1.52	2.08	8.85	8.52	2.74	5.29	3.74	4.84	5.1	3.31
HORVU2Hr1G018050	0	0	0	0	0	0	0	0	0	0	0	0	0	0	0	0	0	0	0	0	0	0	0	0	0	0	0	0	0	0	0	0	0	0	0	0	0	0	0	0	0	0	0	0	0	0	0	0	0
HORVU2Hr1G018060	0	0	0	0	0	0	0	0	0	0	0	0	0	0	0	0	0	0	0	0	0	0	0	0	0	0	0	0	0	0	0	0	0	0	0	0	0	0	0	0	0	0	0	0	0	0	0	0	0
HORVU2Hr1G018070	0	0	0	0	0	0	0	0	0	0	0	0	0	0	0	0	0	0	0	0	0	0	0	0	0	0	0	0	0	0	0	0	0	0	0	0	0	0	0	0	0	0	0	0	0	0	0	0	0
ENSRNA049483988	0	0	0	0	0	0	0	0	0	0	0	0	0	0	0	0	0	0	0	0	0	0	0	0	0	0	0	0	0	0	0	0	0	0	0	0	0	0	0	0	0	0	0	0	0	0	0	0	0
HORVU2Hr1G018080	0	0.09	0	0	0	0	0.1	0	0	0	0	0	0	0.22	0	0	0.11	0	0	0	0	0	0	0	0	0	0	0	0	0	0	0	0	0	0	0	0	0	0	0	0	0	0.3	0.29	0	0	0.26	0	0
[truncated: 179 more columns]

## Sheet: satellite
Table S5D FPKM data of barley genes within 100 kb of “satellite” enhancers
Barley genes	ERR3500503	ERR3500504	ERR3500505	ERR3500506	ERR3500507	ERR3500508	ERR3500509	ERR3500510	ERR3500511	ERR3500512	ERR3500513	ERR3500514	ERR3500515	ERR3500516	ERR3500519	ERR3500520	ERR3500521	ERR3500522	ERR3500523	ERR3500524	ERR3500525	ERR3500526	ERR3500527	ERR3500528	ERR3500529	ERR3500530	ERR3500531	ERR3500532	ERR3500533	ERR3500534	ERR3500535	ERR3500536	ERR3500537	ERR3500538	ERR3500539	ERR3500540	ERR3500542	ERR3500543	ERR3500544	ERR3500545	ERR3500546	ERR3500547	ERR3500548	ERR3500549	ERR3500550	ERR3500551	ERR3500552	ERR3500553	ERR3500554
HORVU6Hr1G063490	416.27	417.73	421.06	416.43	661.05	659.79	664.33	659.82	199.27	203.42	206.7	204.46	502.51	507.63	731.68	750.08	738.45	739.94	748.77	737.21	756.09	744.62	315.49	321.79	328.82	326.18	424.47	430.38	427.93	429.76	355.77	355.3	364.55	354.33	246.48	244.25	246.33	248.04	251.99	244.25	235.1	229.18	232.03	239.27	240.96	255.69	255.31	255.21	258.29
HORVU6Hr1G080270	0	0	0	0	0.03	0	0.04	0	0.03	0.03	0	0	0	0	0	0.08	0.02	0	0	0	0	0	0	0	0	0	0.09	0	0	0.11	0.11	0.02	0.13	0	0.02	0	0.02	0	0	0.07	0.06	0	0	0	0	0	0	0	0
HORVU6Hr1G081020	0.95	0.99	1.3	1.42	0.62	0.71	0.51	0.7	0.97	0.82	0.7	0.75	0.5	0.8	1.16	1.36	1.47	1.1	0.8	0.68	0.58	1.06	1.37	1.05	1.06	1.17	1.54	1.5	1.92	1.77	1.14	0.82	1.32	1.36	0.93	0.95	1.35	0.76	1.02	0.77	0.81	1.58	1.31	2.16	1.96	1.07	1.44	0.99	1.57
HORVU6Hr1G081050	0	0	0	0	0	0	0	0	0	0	0	0	0	0.03	0	0.03	0	0	0	0	0	0	0	0.02	0	0	0	0	0	0.02	0	0	0	0.02	0	0	0	0	0	0	0	0	0	0	0	0	0	0	0
[truncated: 179 more columns]

## Sheet: LINE L1
Table S5E FPKM data of barley genes within 100 kb of “LINE/L1” enhancers
Barley genes	ERR3500503	ERR3500504	ERR3500505	ERR3500506	ERR3500507	ERR3500508	ERR3500509	ERR3500510	ERR3500511	ERR3500512	ERR3500513	ERR3500514	ERR3500515	ERR3500516	ERR3500519	ERR3500520	ERR3500521	ERR3500522	ERR3500523	ERR3500524	ERR3500525	ERR3500526	ERR3500527	ERR3500528	ERR3500529	ERR3500530	ERR3500531	ERR3500532	ERR3500533	ERR3500534	ERR3500535	ERR3500536	ERR3500537	ERR3500538	ERR3500539	ERR3500540	ERR3500542	ERR3500543	ERR3500544	ERR3500545	ERR3500546	ERR3500547	ERR3500548	ERR3500549	ERR3500550	ERR3500551	ERR3500552	ERR3500553	ERR3500554
HORVU1Hr1G044350	9.18	9.04	9.01	9.13	11.48	11.57	11.59	11.05	10.77	10.26	10.54	10.85	12.06	11.88	12.13	12.37	12.16	12.36	11.87	12.33	11.81	11.65	8.85	8.88	8.9	9.01	10.04	10.54	9.78	10.25	10.76	10.48	10.55	10.58	9.12	9.12	9.53	9.2	9.55	9.44	8.52	7.94	9.54	8.49	8.97	10.93	10.95	9.4	10.67
HORVU1Hr1G044380	2.1	3.27	3.13	3.83	1.73	1.56	2.02	1.36	1.35	0.92	1.4	1.46	2.31	1.9	4.05	2.86	3.1	3.84	1.43	1.17	1.44	1.87	2.12	2.43	2.76	2.35	3.81	2.64	3.64	3.17	1.34	1.94	1.77	1.66	1.7	1.69	1.8	3.46	1.45	1.2	2.98	2.36	4.13	4.39	2.88	2.33	1.24	2.26	1.93
HORVU1Hr1G044400	0	0	0	0	0	0	0	0	0	0	0	0	0	0	0	0	0	0	0	0	0	0	0	0	0	0	0	0	0	0	0	0	0	0	0	0	0	0	0	0	0	0	0	0	0	0	0	0	0
HORVU2Hr1G024790	2.03	2.02	1.06	1.06	2.76	2.89	2.84	1.83	1.16	1.09	0.79	0.96	1.84	2.27	1.65	1.52	2.36	2.52	0.87	1.5	1.37	1.46	1.48	1.34	1.49	1.59	2.42	1.85	1.99	3.21	1.04	0.47	1	0.91	0.73	1.05	0.78	0.51	1.39	0.64	0.74	0.7	0.49	1.35	2.61	1.27	1.35	1.16	1.25
HORVU2Hr1G050450	39.18	40.52	42.55	41.06	41.48	43.17	40.22	43.35	40.98	40.51	39.74	43.82	37.9	39.67	35.52	41.33	41.07	40.34	44.29	42.45	42.51	40.22	30.03	29.17	31.1	29.39	35.57	31.27	33.45	37.74	35.81	36.25	32.88	35.72	22.68	20.78	20.48	22.33	21.43	21.36	20.33	21.69	20.98	20.11	25.59	27.2	29.93	24.89	26.61
HORVU2Hr1G050480	0	0	0	0	0	0	0	0	0	0	0	0	0	0	0	0	0	0	0	0	0	0	0	0	0	0	0	0	0	0	0	0	0	0	0	0	0	0	0	0	0	0	0	0	0	0	0	0	0
HORVU2Hr1G050500	15.72	14.16	14.59	15.49	13.68	13.91	14.03	13.34	11.35	12.66	12.31	12.2	16.61	15.84	16.92	16.99	17.47	17.11	18.06	18.02	17.86	17.72	17.55	17.79	17.82	17.04	19.88	19.57	19.45	19.26	19.05	19.65	18.49	19.29	19.83	18.1	19.22	18.91	19.1	17.29	18.95	20.85	17.6	20.33	20.51	18.91	20.14	18.9	18.29
HORVU2Hr1G050510	8.12	7.03	6.62	6.99	8.66	3.1	4.09	4.89	6.91	7.36	5.28	7.18	8.67	7.42	6.69	4.53	5.19	4.67	5.85	8.69	8.69	7.91	8.07	7	9.52	8.19	8.34	6.46	9.75	9.31	5.19	5.17	8.4	9.05	3.4	4.55	7.35	8.34	4.6	11.09	5.27	3.72	7.17	4.06	6.04	2.1	4.82	9.19	6.74
HORVU2Hr1G050530	0	0	0	0	0	0	0	0	0	0	0	0	0	0	0	0	0	0	0	0	0	0	0	0	0	0	0	0	0	0	0	0	0	0	0	0	0	0	0	0	0	0	0	0	0	0	0	0	0
HORVU2Hr1G050550	2.03	1.96	2.19	1.93	2.17	2.3	2.46	2.11	2.04	1.95	2.35	1.76	1.7	2.47	4.09	4.74	3.98	3.9	2.84	3.45	3.05	3.02	2.89	3.92	3.1	3.02	2.39	2.33	2.28	2.46	3.11	3.29	2.94	2.97	3.39	3.16	4.12	3.34	4.45	3.48	4.52	2.52	2.17	3.35	2.79	3.43	1.85	2.65	2.49
HORVU2Hr1G055830	5.29	5.57	5.69	5.18	4.06	4.4	4.28	3.94	4.03	4.11	4.86	4.9	2.63	2.92	3.26	2.85	2.86	3.22	2.43	2.9	2.7	2.74	2.02	1.69	1.66	1.82	2.94	3.03	3.04	2.71	2.22	2.38	2.37	2.24	1.51	1.4	1.36	1.62	0.99	1.39	1.04	1.38	1.37	1.32	1.58	1.72	1.77	1.27	2.02
HORVU3Hr1G015730	0.1	0.1	0.09	0.1	0.33	0.38	0.36	0.49	0.26	0.14	0.11	0.12	0.4	0.23	0.4	0.37	0.25	0.26	0.4	0.41	0.37	0.51	0.25	0.38	0.31	0.19	0.17	0.25	0.44	0.29	0.18	0.22	0.23	0.19	0.27	0.24	0.25	0.59	0.35	0.26	0	0.08	0.47	0.08	0.15	0.48	0.07	0.27	0.14
HORVU3Hr1G015740	60.91	60.64	60.87	61.61	51.83	51.99	48.6	51.36	49.03	47.57	50.65	52.87	52.94	54.32	51.31	55.24	52.54	53.77	55.33	54.79	53.81	52.85	66.15	69.05	69.33	65.83	78.21	74.7	75.8	77.65	65.78	69.05	64.36	67.03	81.09	83.59	78.66	79.18	78.82	76.91	79.28	80.05	89.79	83	81.79	81.9	82.43	82.13	86.32
HORVU3Hr1G033410	3.75	4.24	4.57	4.64	5.43	4.38	5	5.29	5.63	5.4	5.78	4.52	3.47	5.64	2.71	5.35	4.45	3.25	5.72	3.15	5.68	4.84	4.97	4.48	3.52	4.14	6.33	6.61	6.08	6.29	5.5	6.03	6.58	4.08	3.72	3.64	4.85	6.69	6.81	6.65	4.19	6.18	5.42	5.75	3.61	8.72	5.03	5.12	5.74
HORVU3Hr1G042790	31.46	32.77	32.15	30.97	32.76	32.16	31.92	31.25	27.06	29.14	30.58	28.33	27.65	27.83	27.92	26.55	26.45	26.74	27.69	27.61	25.9	28.9	27.18	30.24	30.74	29.66	31.77	29.89	30.16	29.43	28.55	27.99	28.87	27.43	31.04	30.05	31.07	30.1	33.02	30.76	29.94	30.6	27.83	30.09	26.63	31.11	29.2	30.58	29.61
HORVU3Hr1G042830	1.04	0	0	1.02	0	0.35	0.34	0.58	0	0	0	0	0	0	0	0	0.44	0	0	0.78	0	0.5	0	0	0.37	0	0.47	0	0.57	0	0	0	0	0	0.33	0	0	0	0	0	0	0	0	0	0	0	0	0	0
ENSRNA049487698	2.84	2.74	1.52	2.5	6.86	8.71	8.51	8.87	3.01	2.58	1.27	3.31	0.19	0.57	3.31	2.12	2.62	3.53	1.4	1.87	0.98	1.98	0	0.65	0.27	0.39	11.36	11.44	10.06	14.21	0.59	0.33	0.37	0.84	2.15	3.7	2.72	5.88	2.53	4.25	3.81	0.52	2.47	1.6	1.34	1.13	1.3	0.55	0
ENSRNA049487697	0	0	0	0	0	0	0	0	0	0	0	0	0	0	0	0	0	0	0	0	0	0	0	0	0	0	0	0	0	0	0	0	0	0	0	0	0	0	0	0	0	0	0	0	0	0	0	0	0
HORVU3Hr1G054250	5.64	5.71	6.68	6.56	7.02	6.63	6.85	7.38	6.85	7.07	7.17	6.54	7.8	7.82	6.08	5.53	6.25	5.73	5.98	5.93	5.06	6.16	8.43	7.59	7.31	7.83	7.84	7.59	7.44	8.12	7.32	7.42	7.32	6.56	8.83	8.5	7.2	7.4	8.14	8.24	8.27	6.5	9.46	8.61	7.02	8.35	8.22	8.68	8.47
HORVU3Hr1G065840	2.24	2.44	2.27	1.66	2.4	3.46	2.47	1.97	2.09	1.86	2.87	2.18	1.84	2.06	2.31	1.94	2.43	1.82	1.7	1.09	1.59	1.73	1.1	0.69	1.4	1.05	2.11	2.15	1.36	1.48	0.79	0.77	1.09	1.8	1.23	0.64	0.65	1.24	0.96	0.55	0.61	0.84	0.97	0.55	1.78	0.73	1.62	0.56	1.19
HORVU3Hr1G075620	2.83	3.2	2.72	3.24	2.97	3.59	3.51	3.35	4.36	4.22	4.17	4.43	2.43	2.42	2.82	2.28	2.22	2.02	1.86	1.71	2.32	1.95	1.58	1.74	1.34	1.81	1.7	2.51	1.85	1.97	1.9	1.82	1.61	2.02	1.33	1.73	1.65	1.49	1.33	1.33	1.25	0.88	1.14	0.85	0.6	1.64	1.5	1.57	1.2
HORVU3Hr1G075690	0.23	0.34	0.35	0.24	0.32	0.46	0.15	0.41	0.15	0.25	0.2	0.16	0.1	0.04	0.18	0.32	0.25	0.04	0.12	0.04	0.09	0.1	0.08	0.04	0.12	0.09	0.18	0.1	0.22	0.34	0.23	0.04	0.19	0.12	0.29	0.12	0.1	0	0.26	0.34	0.49	0.12	0	0.16	0.1	0.2	0	0.05	0.1
HORVU3Hr1G083470	120.57	114.78	112.76	113.75	83.58	83.92	81.51	84.88	92.51	98.22	95.39	99.22	191.16	188.76	135.3	139.08	136.89	135.45	93.34	94.42	90.11	97.8	123.58	121.05	116.05	117.42	55.57	56.07	60.21	58.43	129.04	133.03	127.66	132.72	155.58	162.1	161.57	173.1	171.69	166.98	164.1	126.93	129.48	132.61	127.53	153.03	153.81	155.31	159.95
HORVU3Hr1G083480	0	0	0.07	0	0.04	0	0	0	0	0	0	0	0	0	0	0	0	0	0	0	0.04	0	0	0	0	0	0.04	0	0	0.04	0.04	0	0.04	0	0	0	0.04	0	0	0	0	0	0	0	0	0	0	0	0
HORVU3Hr1G083490	0.15	0.19	0.25	0.04	0.12	0.07	0.07	0.08	0	0.05	0.04	0.04	0.01	0	0	0.28	0.16	0	0.13	0	0.08	0.08	0	0	0.04	0.04	0.19	0.16	0.11	0.16	0	0.05	0	0	0	0	0	0	0	0	0	0	0	0.12	0	0	0	0	0
HORVU3Hr1G083500	3.83	3.99	4.13	3.67	4.1	4.54	3.76	4.12	2.08	2.04	2.47	2.19	5.56	5.77	7.09	7.43	7.42	7.57	7.35	8.74	8.19	7.9	7.33	6.8	7.07	7.42	7.65	7.65	7.21	7.61	8.44	8.19	7.03	7.49	6.44	6.45	6.18	5.04	7.37	6.44	6.95	5.95	4.99	5.01	5.11	4.21	5.21	5.75	6.4
HORVU3Hr1G110220	0	0.58	0.55	0	0	0	0	0	0	0	0	1.45	0	0	0	0	0	0	0	0	0	0	2.65	3.99	1.25	1.38	0.66	0	1.3	0	2.94	0	0.74	1.81	1.12	1.81	4.5	0	4.66	4.53	2.38	0	3.94	0	4.29	8.7	5.41	0	7.78
HORVU3Hr1G110230	0	0	0	0	0	0	0	0	0	0	0	0	0	0	0	0	0	0	0	0	0	0	0	0	0	0	0	0	0	0	0	0	0	0	0	0	0	0	0	0	0	0	0	0	0	0	0	0	0
HORVU3Hr1G110240	0	0	0.02	0	0	0	0	0	0	0	0	0	0	0	0	0	0	0	0.04	0	0	0.02	0.02	0	0	0	0.02	0.04	0	0	0	0	0	0	0.02	0	0	0	0	0	0	0	0	0	0.06	0	0	0	0
HORVU3Hr1G110290	0	0	0	0	0	0	0	0	0	0	0	0	0	0	0	0	0	0	0	0	0	0	0	0	0	0	0	0	0	0	0	0	0	0	0	0	0	0	0	0	0	0	0	0	0	0	0	0	0
HORVU3Hr1G110300	0	0	0	0	0	0	0	0	0	0	0	0	0	0.1	0	0	0	0	0	0	0	0	0	0	0	0	0	0	0	0	0	0	0	0	0	0	0	0	0	0	0	0	0	0	0	0	0	0	0
HORVU4Hr1G014310	15.54	16.64	16.77	18.34	16.86	17.07	16.17	15.58	17.3	18.67	15.42	17.29	17.28	18.09	14.65	17.8	16.86	17.85	16.59	12.99	14.63	15.77	14.74	13.3	15.77	14.1	12.67	15.93	16.32	13.81	14.14	13.46	14.48	14.65	15.42	14.64	15.88	12.55	11.9	16.7	13.04	10.71	14.03	13.75	9.89	12.29	12.76	17.77	14.35
HORVU4Hr1G014360	35.99	35.2	34.11	35.62	39.47	38.71	36.95	38.26	44.23	42.66	41.54	42.43	46.2	44.48	44.68	44.17	43.18	46.87	42.1	41.66	39.56	40.4	37.19	36.83	36.04	37.08	35.55	34.59	34.88	36.26	37.44	38.98	38.97	38.54	30.51	30.85	31.41	29.75	30.86	30.41	29.91	28.94	29.02	30.55	29.6	31.42	32.98	32.46	32.61
HORVU4Hr1G014370	0.03	0.02	0	0.03	0.02	0.02	0.02	0.02	0	0	0	0	0.02	0	0.02	0	0.04	0	0	0	0	0	0.04	0.02	0	0.02	0.05	0.02	0	0	0.04	0.04	0.04	0.04	0.02	0.02	0.02	0	0	0.06	0	0	0	0	0	0	0.05	0	0
HORVU4Hr1G036440	0.42	0.48	0.57	0.58	0.24	0.25	0.24	0.2	0.27	0.26	0.08	0.21	0.22	0.18	0.27	0.47	0.4	0.23	0.09	0.2	0.04	0.33	0.3	0.21	0.18	0.34	0.86	0.46	0.69	0.69	0.21	0.35	0.21	0.17	0.34	0.26	0.32	0.68	0.42	0.4	0.29	0.49	0.38	0.83	0.36	0.11	0.45	0.53	0.13
HORVU4Hr1G036960	23.11	23.37	22.79	24.33	28.27	27.25	28.36	26.79	26.74	26.12	27.12	25.33	34.45	34.62	30.41	30.36	28.45	30.64	31.19	33.96	34.1	31.92	26.7	27.6	27.32	28.07	27.27	27.13	26.52	25.36	28.67	30.26	29.04	29.44	28.03	28.22	27.03	28.69	25.87	28.84	25.7	24.15	24.15	26.16	25.71	31.29	29.77	28.86	27.81
HORVU4Hr1G036990	0	0	0	0	0	0	0	0	0	0	0	0	0	0	0	0	0	0	0	0	0	0	0	0	0	0	0	0	0	0	0	0	0	0	0	0	0	0	0	0	0	0	0	0	0	0	0	0	0
HORVU5Hr1G033710	9.76	11.49	9.69	10.48	8.96	10.52	10.03	9.88	8.88	9.04	8.88	9.86	7.67	7.77	7.74	8.73	8.49	6.62	6.92	7.98	6.98	8.36	9.78	9.56	11.08	9.53	13.72	12.85	13.46	12.43	13.05	12.32	11.65	12.29	14.36	13.18	14.97	13.7	11.57	13.87	12.14	11.63	10.81	12.88	15.02	11.79	14.26	13.87	14.24
HORVU5Hr1G033730	6.18	6.35	5.4	6.85	6.56	6.23	7.9	6.58	6.24	5.33	6.91	6.58	3.49	4.19	6.31	5.6	5.83	5.25	5.11	5.47	6.49	5.04	6.57	5.6	5.83	5.69	5.35	6.41	6.49	6.22	7.75	6.78	8.08	8.29	9.04	10.1	8.13	10.53	7.84	10.75	6.47	5.83	7.66	5.46	5.85	9.71	10.38	9.58	8.86
HORVU5Hr1G033800	0	0	0	0	0	0	0	0	0	0	0	0	0	0	0	0.3	0	0	0	0	0	0	0	0	0	0	0	0	0	0	0.27	0	0	0	0	0	0	0	0	0	0	0	0	0	0	0	0	0	0
HORVU5Hr1G033930	44.5	44.62	44.45	44	43.21	42.46	41.97	41.92	41.94	40.74	41.82	41.79	44.89	44.49	45.35	46.02	45.82	46.74	43.8	44.3	42.35	42.4	51.19	50.6	51.7	51.14	58.26	58.04	57.62	56.64	62.79	63.12	61.84	62.21	61.84	61.76	61.55	61.21	60.82	61.51	60.92	60.84	61.76	59.82	61.21	61.65	60.81	59.34	60.36
HORVU5Hr1G051870	119.21	119.24	123.02	119.22	124.91	123.11	125.03	124.83	138.63	138.28	140.62	137.92	147.02	147.33	117.09	117.47	117	115.87	114.13	112.9	113.91	115.17	174.35	172.97	172.61	176.45	137.89	138.82	130.97	137.61	140.98	143.46	142.22	141.6	186.62	185.05	187.23	181.87	183.61	181.25	181.18	165.45	164.54	162.29	172.13	160.91	160.31	161.21	162.01
HORVU6Hr1G020420	5.32	6.21	6.19	6.72	7.4	7.12	6.62	7.12	8.4	8.19	8.05	7.63	7.29	7.62	7.04	8.3	7.88	6.95	7.07	7.29	8.11	8.16	4.33	4.29	4.84	4.77	5.14	5.35	5.18	6.05	5.5	5.61	5.31	5.65	4.03	3.78	3.61	3.54	2.82	3.4	3.86	3.56	3.38	4.16	3.86	4.34	3.55	4.42	3.93
HORVU6Hr1G020430	0.42	0.28	0.41	0.28	0.16	0.16	0	0.48	0.17	0.17	0.33	0.17	0.71	0.89	0.72	0.74	0.89	0.72	0.34	0.69	0.16	0.33	0.83	0.5	0.32	0.33	1.07	1.42	0.91	1.68	0.34	0.69	1.15	0.83	0.69	0.87	1.09	1.63	1.11	1.59	0.53	0.96	0	0	0.94	0.41	0.42	1.61	0.81
HORVU6Hr1G020460	0.03	0.6	0.72	0.9	0.33	0.82	0.5	0	0.7	0	0.17	0.21	0.36	0	0.39	0.35	0.55	0	0.4	0	0.34	0.28	0	0.17	0.38	0.93	0	0.11	0.58	0.33	0.2	0	0.33	0.35	0.61	0.21	0	0.04	0	0.55	0	0	0.51	1.44	0	0	0.43	0.28	0.83
HORVU6Hr1G026120	1.59	1.48	1.38	1.68	1.29	1.43	1.27	1.59	1.09	1.32	1.04	1.28	1.65	1.45	1	1.78	0.93	1.73	0.96	1.14	1.21	0.72	0.45	0.8	0.54	0.98	1.52	1.22	1.62	1.13	0.88	1.03	0.91	0.71	1	1.05	0.74	1.1	0.38	0.89	1.26	0.49	0.41	0.5	0.95	1.01	1.04	1.38	0.5
HORVU6Hr1G067120	6.25	5.93	5.81	5.66	4.05	4.25	4.04	3.85	4.97	4.7	4.45	4.49	1.89	1.96	2.68	2.91	2.81	2.86	2.5	2.69	2.88	2.85	1.49	1.76	2.3	1.82	1.65	1.54	1.42	1.8	1.37	1.4	1.46	1.4	0.7	0.99	0.98	0.76	0.93	0.89	0.82	1.1	0.84	1.08	1.7	0.74	1.14	0.97	0.85
HORVU6Hr1G067130	186.57	182.62	194.23	190.73	119.44	119.8	113.49	111.47	210.77	201.18	195.17	211.31	87.82	91.46	75.43	73.92	81.53	76.31	86.58	85.98	88.66	82.67	66.37	63.39	61.36	66.24	67.24	62.82	62.05	61.72	69.31	69.07	74.21	62.71	64.15	59.73	58.1	56.59	53.59	47.56	62.23	51.87	64.78	67.69	72.29	66.44	76.45	65.71	65.13
HORVU6Hr1G067160	11.18	10.03	10.35	10.59	9.92	9.84	10.8	10.02	10.66	10.33	10.77	10.82	11.44	11.79	10.92	10.48	10.02	11.17	9.73	9.84	9.73	9.95	8.01	7.97	7.69	7.41	8.73	10.13	9.4	10.04	7.78	8.04	8.82	6.81	6.58	6.92	6.58	7.01	5.64	6.14	5.57	6.56	5.37	5.85	5.93	7.23	6.25	5.97	6.95
HORVU7Hr1G045450	11.04	11.47	10.76	11.95	10.91	11.16	11.3	11.37	12.75	11.6	12.68	12.27	11.23	10.65	9.25	9.47	8.45	8.74	9.53	9.54	9.34	9.19	8.93	8.48	8.61	7.68	9.07	8.77	9.02	8.43	8.69	9.03	8.36	8.77	9.51	9.21	9.38	9.03	8.86	8.37	8.84	9.81	9.07	8.95	9.25	9.25	9.86	9.33	9.3
HORVU7Hr1G045470	0.64	0.71	0.84	0.93	1.1	0.88	0.82	1.26	0.95	0.6	0.72	0.85	0.5	0.68	0.43	0.56	0.37	0.39	0.47	0.49	0.19	0.49	0.28	0.33	0.19	0.53	0.43	0.28	0.36	0.29	0.36	0.24	0.22	0.27	0.1	0.35	0.27	0.54	0.4	0.1	0.17	0.19	0.08	0.13	0.17	0.19	0.11	0.06	0.07
HORVU7Hr1G045480	0.09	0.1	0.05	0.11	0.23	0.11	0.08	0.28	0	0.17	0.09	0.12	0	0	0	0.01	0	0	0	0.1	0.13	0	0	0.04	0	0.07	0.02	0	0	0	0.08	0	0.07	0.04	0	0	0	0	0.06	0	0	0	0.12	0.11	0	0	0	0	0
HORVU7Hr1G045510	0.2	0.27	0.29	0.16	0.27	0.22	0.21	0.14	0.24	0.14	0.18	0.14	0.1	0.13	0.1	0.13	0.1	0.1	0.16	0.11	0.13	0.09	0.04	0.06	0.09	0.03	0.02	0.08	0.04	0.02	0.01	0.03	0.03	0.04	0.04	0.03	0.04	0.09	0.07	0.04	0.22	0	0	0	0.04	0	0.04	0	0.03
HORVU7Hr1G045550	13.26	13.81	12.83	13.65	11.76	11.03	10.46	10.81	10.65	11.15	11.3	11.83	7.06	7.05	9.51	8.47	10.99	8.83	8.32	8.04	7.88	7.6	5.22	4.73	5.24	4.92	7.46	7.3	7.13	7.24	5.58	5.84	5.95	6.03	2.73	3.24	3.27	4.07	3.66	3.11	4.63	3.77	3.73	3.14	3.15	8.66	3.58	5.17	4.72
HORVU7Hr1G045580	5.52	5.6	5.52	7.03	8.16	8.61	9.24	9.08	7.59	7.86	7.44	8.59	5.93	6.26	4.53	5.85	5.9	4.72	4.08	3.24	3.78	4.61	3.28	2.57	2.6	2.99	3.73	3.51	3.27	3.07	2.33	2.4	2.48	2.4	1.7	1.4	1.32	1.73	1.08	2.14	0.95	0.85	1.2	0.97	0.89	2.28	2.57	2.2	1.48
HORVU7Hr1G077680	0	0	0	0	0	0	0	0.03	0.04	0.04	0.04	0	0.02	0.04	0	0	0	0	0	0	0	0.02	0	0.02	0	0	0	0	0	0	0	0	0	0	0.04	0.07	0	0	0.12	0	0	0	0	0	0	0	0	0	0.04
HORVU7Hr1G077710	30.73	30.79	30.97	31.37	32.81	31.47	32.11	32.62	19.71	19.47	20.06	19.04	64.18	64.72	61.09	60.37	60.24	59.92	73.5	73.42	72.55	73.17	124.34	123.12	125.18	123.73	117.41	116.37	114.22	116.6	121.23	120.61	118.55	121.58	165.38	162.66	163.41	161.01	165.03	158.88	163.34	156.35	159.31	156.3	160.41	144.55	145.39	145.54	145.16
HORVU7Hr1G077720	0.7	0.5	0.88	0.25	1.15	0.6	0.15	1.15	0	0.44	0	1.1	0.5	0.54	1.9	0.7	1.04	1.03	0.48	0.69	0.81	0.08	2.02	2.35	2.46	2.04	1.85	2.94	2.47	1.57	1.67	0.93	1.9	1.9	3.32	3.09	3.99	1.27	4.73	2.4	2.66	1.67	1.53	2.59	0.9	2.1	3.62	1.01	1.41
HORVU7Hr1G077730	0.63	0.79	0.97	0.55	0.12	0.64	0.2	0.43	0.84	0.31	0.4	0.54	0.73	0.53	1.03	0.57	0.25	1.17	0.26	1.23	0.93	0.48	1.79	1.38	0.79	2.3	2.28	0.96	1.45	1.57	2.86	0.76	1.83	1.97	1.47	1.62	2.86	1.25	2.19	1.52	1.13	2.3	1.98	3.54	1.03	2.04	3.62	2.78	2
HORVU7Hr1G096900	0	0	0	0	0	0	0	0	0	0	0	0	0	0	0	0	0	0	0	0	0	0	0	0	0	0	0	0	0	0	0	0	0	0	0	0	0	0	0	0	0	0	0	0	0	0	0	0	0
HORVU7Hr1G096920	12.27	12.63	11.61	12.29	13.23	12.77	12.81	12.68	8.68	8.48	9.58	8.8	8.33	8.27	8.55	8.79	9.07	8.73	8.85	8.47	7.44	8	5.3	5	5.01	5.53	6.72	6.88	6.6	6.48	5.07	4.61	4.94	4.54	2.33	2.35	2.07	2.52	2.11	2.58	1.78	2.61	2.85	3.39	2.57	2.71	2.71	2.79	3.34
HORVU7Hr1G096930	3.66	3.38	3.07	3.17	3.23	2.86	2.81	3.14	2.93	2.57	2.8	2.73	1.85	1.73	2.2	2.12	2.47	2.3	1.86	2.03	1.96	1.94	1.73	1.65	1.37	1.35	2.05	1.96	1.98	1.87	1.41	1.54	1.45	1.71	1.21	1.1	1.19	1.09	1.27	1.06	1.05	1.26	1.11	0.97	1.36	1.51	1.47	2.07	1.75
HORVU7Hr1G096970	7.27	6.79	7.91	6.86	4.01	3.46	3.55	3.64	8.78	10.15	8.38	7.89	1.99	2.23	2.04	1.68	1.54	1.24	1.33	1.51	1.88	1.37	1.08	1.01	0.9	1.13	0.91	0.71	1.34	1.15	1.01	0.92	0.92	0.72	1.23	1.06	0.93	0.41	0.3	1.12	1.15	1.33	0.37	0.83	0.98	1.01	0.75	0.8	0.52
HORVU7Hr1G096980	0.33	0.36	0.11	0.36	0.14	0.1	0.18	0.08	0.29	0.17	0.37	0.41	0.62	0.4	0.91	0.68	0.17	0.7	0.27	0.24	0.34	0.49	0.2	0.21	0.19	0.47	0.39	0.23	0.33	0.41	0.12	0.11	0.2	0.4	0.32	0.05	0.24	0.67	0.32	0.48	0.34	0.45	0.83	0.14	0.16	0.28	0.16	0.24	0.47
HORVU7Hr1G111180	0	0	0	0	0	0	0	0	0	0	0	0	0	0	0	5.69	0	0	0	0	0	0	0	0	0	0	0	0	0	0	0	0	0	0	0	0	0	0	0	0	0	0	0	0	0	0	0	0	0
HORVU7Hr1G111190	11.95	11.53	11.97	11.6	13.18	14.64	12.82	13.08	12.27	13.04	12.18	11.94	5.84	6.01	6.49	5.98	5.9	6.99	5.25	4.93	5.13	4.72	4.5	4.02	4.42	4.37	4.19	3.63	3.62	3.68	4.38	4.59	4.69	4.82	3.59	4	3.46	3.7	4.77	4.48	2.94	3.02	4.07	4.18	4.26	4.55	4.87	3.85	4.74
HORVU1Hr1G047110	9.25	8.95	8.23	9.47	11.72	12.48	12.81	12	8.03	6.3	6.79	7.01	13.15	13.44	11.41	11.05	11.5	11.16	13.3	13.14	12.82	12.76	10.64	9.9	10.46	11.33	13.97	13.32	12.92	12.72	9.73	10.21	9.17	8.54	8.52	8.44	9.24	8.59	8.48	8.29	10.06	9.4	8.48	9.63	9.36	12.36	10.99	10.27	10.1
HORVU3Hr1G015710	0.23	0.2	0.24	0.15	0.13	0.13	0.09	0.16	0.17	0.1	0.19	0.25	0.31	0.31	0.23	0.32	0.22	0.25	0.15	0.12	0.17	0.09	0.14	0.12	0.15	0.13	0.07	0.05	0.09	0.09	0.14	0.08	0.06	0.12	0.06	0.04	0.1	0.12	0.13	0.12	0.06	0.33	0	0.16	0.38	0.15	0	0.15	0.1
HORVU3Hr1G033390	8.56	7.78	8.04	8.1	8.64	8.93	8.41	8.58	10.41	10.7	9.81	9.97	19.62	20.27	11.57	11.52	11.16	11.44	10.45	10.93	10.81	10.68	18.27	18.49	18.61	18.24	15.16	14.59	15.45	14.57	16.82	16.97	16.13	16.47	18.96	19.5	19.66	19.96	20.42	20.7	20.42	15.27	16.13	16.12	16.43	17.87	17.41	18.68	18.23
HORVU3Hr1G046180	11.69	12.2	12.37	11.83	12.31	11.66	12.6	11.8	11.47	11.73	12.1	12.01	15.15	15.13	13.49	13.68	13.07	13.29	14.91	14.41	14.2	13.58	15.62	15.51	15.73	15.42	17.31	18.33	18.22	18.42	15.64	15.22	14.03	15.4	13.76	13.59	14.25	13.7	14.24	14.6	12.78	13.99	13.28	12.14	13.57	14.43	14.62	14.17	14.21
HORVU3Hr1G046190	0	0	0	0	0	0	0	0	0	0	0	0	0	0	0	0	0	0	0	0	0	0	0	0	0	0	0	0	0	0	0	0	0	0	0	0	0	0	0	0	0	0	0	0	0	0	0	0	0
HORVU3Hr1G046200	0	0.09	0.07	0	0.05	0	0.05	0.05	0.11	0	0.11	0	0.06	0.06	0.12	0	0.09	0	0	0	0	0	0	0	0	0	0.05	0.05	0.18	0.1	0.06	0	0	0	0	0	0	0	0	0	0	0	0	0	0	0	0	0	0.14
HORVU4Hr1G033850	0	0	0	0	0	0	0	0	0	0	0	0	0	0	0	0	0	0	0	0	0	0	0	0	0	0	0	0	0	0	0	0	0	0	0	0	0	0	0	0	0	0	0	0	0	0	0	0	0
HORVU4Hr1G033860	39.02	40.57	41.2	40.34	44.83	43.16	43.02	44.69	41.68	38.04	40.86	41.28	78.64	76.57	57.89	56.04	59.3	55.28	64.75	62.35	61.85	60.76	104.08	103.88	102.96	106.26	93.85	94.45	96.34	95.83	96.89	96.74	96.67	101.11	119.41	118.49	116.01	111.22	112.8	109.04	117.73	108.42	104.4	112.46	115.57	118.87	110.98	111.85	119.34
HORVU4Hr1G034200	41.09	39.21	39.81	41.32	46.23	45.16	44.86	47.43	44.51	44.69	44.6	44.57	40.19	39.48	42.43	40.92	41.36	41.61	46.62	46.93	44.53	47.39	35.24	33.05	33.17	33.15	33.74	32.85	32.44	32.6	37.66	38.11	36.39	38.21	29.28	30.53	28.22	29.53	29.11	26.07	30.68	27.63	27.06	27.17	25.85	36.91	34.58	34.72	34.6
HORVU4Hr1G034940	1.02	0.75	0.9	0.9	0.41	0.53	0.18	0.19	0.59	0.66	0.52	0.48	0.42	0.28	0.63	1.05	0.68	0.99	0.4	0.23	0.92	0.3	0.89	0.43	1.22	0.74	1.06	0.51	0.55	0.79	0.38	0.9	0.44	1.07	0.56	0.88	0.21	0.72	0.57	1.08	0.85	0.2	1.01	1.32	0.76	0.18	0.62	0.43	1.07
HORVU4Hr1G034950	8.04	7.49	7.97	8.25	5.15	5.82	5.15	5.64	4.07	4.2	4.54	3.89	3.79	4.24	6.81	8	6.57	6.77	4.56	4.86	5.48	4.59	4.23	4.08	5.02	4.83	7.67	7.6	8.23	8.15	4.32	4.58	4.24	5.07	5.15	5.08	5.97	6.13	4.83	5.36	6.16	6.83	7.36	6.23	7.25	6.07	7.16	5.68	5.93
HORVU4Hr1G034980	0	0.06	0.06	0	0	0	0	0	0	0.08	0	0	0	0	0.08	0.08	0	0.08	0	0	0	0	0	0.08	0	0	0	0.07	0.07	0	0	0	0	0	0	0	0	0	0	0	0	0.43	0	0	0	0	0	0.19	0
HORVU4Hr1G034990	0.31	0	0	0	0	0	0	0	0	0	0	0	0.19	0	0	0	0	0	0	0	0	0	0	0	0	0	0	0.17	0	0	0	0	0	0	0	0	0	0	0	0	0	0	0	0	0	0	0	0.44	0
HORVU4Hr1G035020	0	0.03	0.1	0.02	0	0	0	0	0.1	0	0	0	0	0	0	0.09	0	0.02	0	0	0.12	0	0	0.01	0	0.05	0	0	0	0	0	0.06	0	0	0	0	0	0	0	0	0	0	0	0	0	0	0.15	0.29	0.14
HORVU6Hr1G067080	0.02	0.04	0	0	0.09	0.11	0.04	0.04	0.12	0	0.04	0.05	0	0.02	0.16	0.15	0	0.06	0.05	0	0.19	0.1	0.04	0.19	0.04	0	0.17	0.03	0.03	0.06	0.04	0.04	0.05	0.18	0	0.02	0.07	0	0.06	0	0	0.22	0.15	0.55	0.17	0.06	0	0	0.05
HORVU6Hr1G067090	0	0	0	0	0	0	0	0	0	0	0	0	0	0	0	0	0	0	0	0	0	0	0	0	0	0	0	0	0	0	0	0	0	0	0	0	0	0	0	0	0	0	0	0	0	0	0	0	0
HORVU7Hr1G036470	2.32	3.12	1.8	2.85	5.57	6.59	4.33	2.3	1.57	2.75	4.26	1.5	13.04	5.63	5.49	15.35	5.68	9.84	10.19	7.46	6.25	8.38	26.07	24.4	24	22.98	17.99	30.15	23.52	25.58	23.02	31.87	27.76	26.13	46.49	37.67	45.39	37.24	54.13	40.74	38.66	41.56	50.46	79.49	44.11	38.63	51.29	45.17	55.16
HORVU7Hr1G036500	0.3	0.47	0.38	0.25	0.3	0.29	0	0.01	0.09	0.33	0.4	0.16	1.19	1.1	0.6	0.63	0.35	0.64	0.96	1.85	0.98	1.01	6.01	4.21	4.97	6.44	4.16	3.69	3.02	4.34	4.42	5.21	4.03	3.8	7.79	8.32	8.52	8.38	8.29	10.44	7.73	7.57	7.4	5.83	6.4	6.41	4.53	3.76	5.16
HORVU7Hr1G048310	0.79	1.3	0.72	0.89	1.46	0.88	1.16	1.37	0.71	0.45	0.62	0.36	1.27	1.25	1.45	1.76	1.6	0.95	1.23	1.18	1.4	0.72	0.96	0.74	1.17	1.15	1.4	1.48	1.35	2.03	1.21	1	1.4	1.34	1.03	1.86	1.68	1.85	2.24	2.18	1.75	0.57	1.08	1.88	1.27	1.19	1.7	1.16	0.84
HORVU7Hr1G048330	14.12	14.28	14.41	14.64	11.04	12.78	13.12	11.41	14.33	14.33	13.88	14.78	24.78	26.63	29.59	29.53	30.5	30.5	26.6	27.13	27.07	27.09	20.48	20.86	21.06	21.13	18.33	15.61	16.2	16.14	16.71	17.46	16.32	17.3	26.42	28.19	28.21	27.81	25.8	24.13	28.68	24.53	24.28	25.18	23.54	32.63	31.45	30.06	30.92
HORVU7Hr1G048350	0	0	0	0	0	0	0	0	0	0	0	0	0	0	0	0	0	0	0	0	0	0	0	0	0	0	0	0	0	0	0	0	0	0	0	0	0	0	0	0	0	0	0	0	0	0	0	0	0
HORVU7Hr1G048360	0.25	0	0.23	0.21	0	0	0	0	0.12	0.13	0.25	0	0.39	0.26	0	0.27	0.37	0	0.62	0	0.24	0.12	0	0.31	0.12	0	0.11	0.02	0.34	0.23	0	0	0.36	0.35	0.63	0.39	0	0.4	0.41	0.78	0	0.71	0	0.35	0	0.62	0.63	0.6	0.3
HORVU7Hr1G048400	0.35	0.2	0.31	0.55	0.09	0.35	0.26	0.43	0.32	0.14	0.27	0.18	0.14	0.39	0.44	0.45	0.48	0.63	0.18	0.14	0.18	0.27	0.5	0.14	0.13	0.18	0.38	0.26	0.25	0.29	0.18	0.23	0.22	0.23	0.09	0.23	0.29	0.14	0	0.14	0.29	0.13	0.54	0.38	0.39	0.12	0.24	0.57	0
HORVU7Hr1G071110	0	0	0	0	0	0	0	0	0	0	0	0	0	0	0	0	0	0	0	0	0	0	0	0	0	0	0	0	0	0	0	0	0	0	0	0	0	0	0	0	0	0	0	0	0	0	0	0	0
HORVU3Hr1G076480	10.15	9.99	9.82	9.77	14.41	14	14.08	13.29	9.42	8.87	10.23	9.13	30.28	29.01	23.15	23.47	24.87	24.18	23.93	25.26	24.13	24.76	28.86	28.95	28.78	29.75	36.96	36.61	35.11	34.64	28.63	28.88	28.29	27.44	26	24.41	24.72	25.33	23.49	25.14	22.78	24.54	24.03	22.72	23.79	27.66	27.37	27.32	28.72
HORVU3Hr1G076490	3.85	3.23	7.19	3.81	0	0	0.79	1.94	0.87	4.66	3.96	5.58	0	0	0	0	0	0	0	0	0	0.18	0	0	0	0	0	0	0	0	0	0.11	0	0	1.04	0	0	0	0	0	0	0	0	0	0	0	1.52	0	0
HORVU3Hr1G076520	23.29	23.28	24.3	23.6	26.52	26.28	26.72	27.16	22.28	22.87	22.28	21.07	33.2	32.89	29.84	26.65	27.59	28.42	32.43	33.49	32.34	33.73	35.32	36.22	34.34	35.57	31.92	32.67	32.1	31.24	34.34	34.25	34.18	34.84	37.8	38.61	37.14	37.94	37.09	39.12	38.49	36.15	33.2	33.29	35.66	35.61	33.41	32.39	34.62
HORVU3Hr1G076530	0	0	0	0	0	0	0	0	0	0	0	0	0	0	0	0	0	0	0	0	0	0	0	0	0	0	0	0	0	0	0	0	0	0	0	0	0	0	0	0	0	0	0	0	0	0	0	0	0
HORVU3Hr1G076550	0.11	0	0.03	0.07	0.16	0.2	0.35	0.31	0.29	0.47	0.53	0.29	0	0.04	0.04	0.09	0.09	0.04	0.04	0.04	0.08	0.04	0	0.08	0	0	0	0	0	0	0	0	0	0	0	0	0.04	0	0	0	0	0	0	0	0	0	0	0	0
HORVU3Hr1G076560	0	0	0	0	0	0	0	0	0	0	0	0	0	0	0	0	0	0	0	0	0	0	0	0	0	0	0	0	0	0	0	0	0	0	0	0	0	0	0	0	0	0	0	0	0	0	0	0	0
HORVU6Hr1G046420	37.92	39.66	40.99	38.67	35.19	34.95	37.72	33.94	52.94	52.76	49.58	53.18	42.05	39.94	37.02	34.96	35.24	34.75	29.55	27.67	27.61	29.54	30.72	33.76	33.37	30.62	28.12	28.02	30.08	29.06	37.71	37.69	35.86	37.87	37.78	35.02	40.13	31.89	38.2	32.89	35.92	32.58	29.62	34.43	29.37	37.73	38.08	32.67	41.34
HORVU6Hr1G046450	0.06	0.06	0.06	0.06	0	0	0	0	0	0	0	0	0.14	0.07	0	0	0	0	0	0	0	0	0	0	0	0	0	0	0	0	0	0	0.07	0	0	0	0	0	0	0.21	0	0	0	0.19	0	0	0	0	0
HORVU7Hr1G058490	66.96	77.75	72.81	75.31	77.79	83.4	83.28	82.15	67.93	75.31	75.42	72.53	112.27	115.02	90.18	90.15	93.09	85.62	89.02	95.64	91.43	91.53	80.07	73.17	82.46	84.91	89.8	86.42	92.78	80.05	68.11	79.87	76.25	76.55	63.61	63.88	61.57	62.31	68.91	75.46	49.41	55.63	58.7	49.68	43.53	60.72	43.59	69.79	63.08
HORVU7Hr1G058500	10.85	10.78	9.75	10.9	10.77	11.35	10.07	11.14	8.89	9.19	9.27	9.44	8.76	9.69	8.55	9.13	8.42	8.94	9.38	9.19	8.97	9.31	13.81	12.91	13.35	13.62	12.24	11.55	12.08	12.42	10.65	11.87	11.14	11.8	17.66	17.82	17.75	19.01	17.56	18.76	18.6	20.95	19.3	18.71	17.51	15.73	18.41	16.35	17.1
HORVU7Hr1G058540	0.23	0.71	0	0.23	0.28	0	0	0.27	0	0	0	0	0.6	0	0.31	0	0.3	0.62	0.29	0	0	0	0.56	0.29	0	0	0.29	0.54	0	0	0.58	0.29	0.28	0	0	0.3	0.32	0	0	0	0	0	0	0	0.8	0	0	0	0.67
[truncated: 179 more columns]

## Sheet: low-complexity
Table S5F FPKM data of barley genes within 100 kb of “low-complexity” enhancers
Barley genes	ERR3500503	ERR3500504	ERR3500505	ERR3500506	ERR3500507	ERR3500508	ERR3500509	ERR3500510	ERR3500511	ERR3500512	ERR3500513	ERR3500514	ERR3500515	ERR3500516	ERR3500519	ERR3500520	ERR3500521	ERR3500522	ERR3500523	ERR3500524	ERR3500525	ERR3500526	ERR3500527	ERR3500528	ERR3500529	ERR3500530	ERR3500531	ERR3500532	ERR3500533	ERR3500534	ERR3500535	ERR3500536	ERR3500537	ERR3500538	ERR3500539	ERR3500540	ERR3500542	ERR3500543	ERR3500544	ERR3500545	ERR3500546	ERR3500547	ERR3500548	ERR3500549	ERR3500550	ERR3500551	ERR3500552	ERR3500553	ERR3500554
HORVU1Hr1G005070	0	0	0	0	0	0	0	0	0	0	0	0	0	0	0	0	0	0	0	0	0	0	0	0	0	0	0	0	0	0	0	0	0	0	0	0	0	0	0	0	0	0	0	0	0	0	0	0	0
HORVU1Hr1G005090	0.33	0.53	0.55	0.47	0.34	0.59	0.36	0.43	0.59	0.34	0.25	0.44	0.74	0.93	0.94	0.76	0.79	0.89	0.99	1.12	1.2	1.14	2.06	2.14	1.95	1.79	1.68	1.5	1.81	1.79	1.86	2.2	2.12	2.07	2.11	2.13	2.11	2.13	3.09	2.66	2.89	2.34	1.79	1.89	1.24	2.17	2.66	2.5	2.12
HORVU1Hr1G005100	138.79	142.41	136.86	123.08	259.32	265.07	275.52	255.03	36.52	35.7	37.93	42.68	87.87	92.04	115.33	102.82	104.24	112.81	67.73	73.75	68.42	69.23	25.46	21.14	24.9	22.28	43.56	47.35	44.84	50.06	18.16	18.88	19.33	22.76	10.33	11.28	10.66	14.95	20.68	12.57	12.14	15.31	19.05	13.68	18.63	14.05	20.73	12.49	17.49
HORVU1Hr1G005110	69.38	68.53	67.1	67.93	161.12	156.52	155.08	157.17	27.44	30.32	28.43	27.03	57.36	56.76	61.65	61.23	61.67	61.16	44.39	45.78	46.7	46.15	13.42	13.67	12.95	14.04	17.51	16.64	15.18	16.33	10.25	11.33	11.01	10.46	7.49	7.3	7.2	8.08	7.11	7.4	7.88	8.46	11.5	10.11	8.18	8.14	7.68	9.63	9.84
HORVU1Hr1G005120	71.06	59.66	66.46	60.68	76.17	71.29	79.21	71.76	62.91	57.27	51.64	56.66	25.05	24.34	22.83	27.87	33.81	31.35	34.24	26.28	31.08	35.98	12.53	13.99	14.15	13.65	19.54	18.54	17.61	18.69	16.86	22.33	18.31	18.96	9.5	10.38	19.41	12.6	11.92	8.7	11.17	14.32	11.27	10.98	17.49	11.44	10.79	11.46	26.49
ENSRNA049449260	0	0	0	0	0	0	0	0	0	0	0	0	0	0	0	0	0	0	0	0	0	0	0	0	0	0	0	0	0	0	0	0	0	0	0	0	0	0	0	0	0	0	0	0	0	0	0	0	0
HORVU1Hr1G005130	0	0	0	0	0	0	0	0	0	0	0	0	0	0	0	0	0	0	0	0	0	0	0	0	0	0	0	0	0	0	0	0	0	0	0	0	0	0	0	0	0	0	0	0	0	0	0	0	0
HORVU1Hr1G005140	5.58	6.1	5.85	5.84	5.54	5.95	6.66	6.26	3.66	3.45	4.93	4.35	5.26	6.66	4.2	4.94	5.17	4.57	5.38	4.09	4.13	4.73	4.16	4.27	4.01	4.18	7.3	7.62	6.53	6.21	4.37	3.86	4.55	4.27	4.35	3.16	4.57	3.96	4.02	4.7	3.82	4.63	4.83	4.35	4.11	6.09	4.74	5.7	4.82
HORVU1Hr1G005150	0	0	0	0	0	0	0	0	0	0	0	0	0	0	0	0	0	0	0	0	0	0	0	0	0	0	0	0	0	0	0	0	0	0	0	0	0	0	0	0	0	0	0	0	0	0	0	0	0
HORVU1Hr1G005170	0.37	0.17	0.51	0.31	0.28	0.12	0.3	0.46	0.49	0.13	0.24	0.25	0.88	0.39	0.39	0.27	0.39	0.39	0	0	0.24	0.28	0.12	0.12	0.24	0	0.23	0	0.11	0.11	0	0	0.12	0	0	0	0	0	0	0	0	0	0	0	0.52	0.66	0	0.3	0.3
HORVU1Hr1G017670	0.19	0.35	0.15	0.33	0.38	0.35	0.27	0.4	0.11	0.05	0.27	0.2	0.05	0.22	0.34	0.25	0.24	0.22	0.15	0.14	0.19	0.28	0.02	0.02	0.02	0.02	0.02	0.02	0.04	0.04	0	0.07	0.02	0.04	0.02	0.02	0.02	0	0.07	0.14	0	0.06	0.13	0	0	0	0	0	0
HORVU1Hr1G017700	120.87	112.84	118.52	110.33	159.44	161.06	162.29	156.28	47.94	50.54	51.14	51.46	319.82	319.98	324.69	334.64	335.63	338.06	438.98	423.94	427.22	421.25	706.84	714.63	723.04	713.51	779.08	773.11	789.72	781.79	707.49	701.77	734.42	707.95	1051.74	1065.08	1072.95	1018.15	1043.33	1055.36	1043.9	1038.07	1024.62	1045.54	1028.52	1104.71	1092.06	1116.29	1103.07
HORVU1Hr1G017710	42.26	40.83	42.31	41.86	48.92	47.66	46.91	45.7	33.95	34.36	35.33	34.61	51.86	55.32	55.67	55.33	54.06	53.37	57.81	59.52	56.47	57.28	51.81	50.97	52.55	51.9	61.25	59.45	59.43	59.06	54.19	53.97	53.06	55.17	53.12	54.01	54.13	53.4	53.19	57.59	53.36	50.24	49.3	51.93	52.88	59.7	55.95	58.97	56.78
HORVU1Hr1G017720	10.67	11.56	11.14	11.63	9.48	8.17	9.45	8.76	7.83	7.19	7.88	8.05	7.15	9.26	11.05	11.68	11.48	11.85	9.55	7.66	8.09	7.69	8.68	8.79	9.55	8.71	14.31	14.67	15.46	14.17	11.34	9.58	8.98	9.76	9.83	9.89	9.85	11.3	9.55	8.39	14.08	11.32	13.73	10.86	10.71	10.06	9.88	10.5	12.56
HORVU1Hr1G017730	0.24	0.11	0.17	0	0.15	0.04	0.09	0.16	0	0.05	0	0.04	0.17	0.21	0.05	0.13	0	0.21	0	0	0.13	0.04	0	0.13	0.13	0.09	0.05	0.04	0	0.16	0.09	0.1	0.12	0.09	0.09	0.04	0.13	0	0	0.36	0	0	0.12	0.51	0.13	0.1	0.12	0.43	0
HORVU1Hr1G017740	7.45	7.01	7.32	6.36	3.63	4.68	4.17	4.42	4.86	4.01	4.17	3.24	3.29	2.71	4.98	5.2	4.8	3.8	3.15	2.46	3.05	3.21	1.55	2.64	2.76	2.85	5.2	4.73	4.85	3.68	2	2.57	2.12	2.55	2.47	2.48	1.78	2.42	1.59	2.43	3.96	2.33	4.05	3.18	3.17	5.02	2.7	2.49	3.98
HORVU1Hr1G017750	1.69	1.74	1.22	1.5	1.22	0.77	1.31	0.92	0.56	0.88	0.96	0.78	0.96	0.76	1.07	1.45	0.86	1.52	0.24	0.53	0.7	1.12	0.61	0.62	0.41	0.65	1.21	1.07	1.32	1.54	1.19	0.71	0.58	0.9	0.37	1.06	0.43	0.43	1.24	0.66	0.47	0.43	1.69	0.61	0.68	0.75	0.3	0.74	0.96
HORVU1Hr1G022020	18.95	20.34	19.02	18.78	37.11	36.1	34.83	37.69	17.46	17.24	17.29	16.09	19.87	20.01	31.67	32.79	30.8	33.28	34.14	35.5	35.25	34.66	31.93	31.12	31.12	30.1	32.78	33.57	33.31	33	25.2	25.41	25.23	26.25	32.28	34.99	34.5	33.02	35.84	36.27	33.41	36.31	40.53	41.46	40.7	42.33	38.65	39.57	40.46
HORVU1Hr1G030390	50.84	49.71	48.73	50.31	44.83	44.28	46.02	46.75	44.49	41.53	36.27	40.28	75.95	76.22	69.72	66.52	66.88	71.02	68.88	62.43	69.17	70.03	84.52	91.35	85.74	94.33	84.44	84.25	84.62	81.17	96.55	94.38	100.39	93	113.6	115.78	111.2	109.52	101.15	107.58	107.65	97.87	97.7	102.35	94.92	108.86	103.1	104.48	100.37
HORVU1Hr1G031900	0.34	0.63	0.78	0.44	0.4	0.2	0.1	0.4	0.53	0.22	0.21	1.16	0.77	0.6	1.45	0.93	0.66	1.35	0.64	1.09	0.62	0.93	0.42	0.63	0.1	0.75	0.19	0.39	0.1	0.86	0.85	1.19	0.34	0.52	0.11	0.69	0.34	0.71	0	0	0.99	0.3	0	0	0.3	0.79	0	0.26	0.52
HORVU1Hr1G035090	0	0.46	0	0	0	0.03	0	0.14	0.34	0.08	0	0	0.09	0.02	0.06	0.02	0	0.04	0.27	0	0	0	0	0.04	0.28	0	0.34	0	0	0.24	0	0.29	0	0	0	0	0.03	0.09	0.62	0	0	0	0.28	0	0.1	0	0.05	0	0.32
HORVU1Hr1G045220	56.97	57.28	55.79	56.85	53.16	53.26	54.76	54.86	21.32	23.57	22.4	23.29	50.27	50.55	74.4	74.52	70.73	71.75	55.52	55.45	55	55.15	72.33	72.83	70.84	71.09	114.87	115.25	112.42	114.45	70.46	71.16	68.75	69.29	87.77	90.2	86.98	92.87	89.36	92.52	92.23	119.45	115.41	117.93	114.61	81.39	81.43	80.27	81.97
HORVU1Hr1G045230	0	0	0	0.04	0.02	0	0	0.02	0	0	0	0	0	0	0.02	0	0	0	0.05	0	0.02	0	0.08	0.04	0.02	0.15	0.07	0.15	0.03	0.02	0	0	0.04	0.07	0.03	0	0	0	0	0	0	0	0	0	0	0.2	0	0	0
HORVU1Hr1G062810	2.08	2.62	2.55	2.53	2.31	2.24	2.19	1.94	2.64	2.2	1.83	3.21	3.18	2.85	3.54	3.2	3.46	3.36	2.95	2.48	2.51	2.77	2.97	2.94	3.22	2.96	3.02	2.84	3.56	3.37	3.3	3.85	3.71	3.2	2.58	2.56	2.75	2.72	4.1	3.16	3.6	3.17	3.77	3.66	3.08	3.53	2.81	3.71	2.8
HORVU1Hr1G062820	14.37	13.69	13.66	14.35	12.89	12.71	11.99	12.02	8.32	8.64	8.51	7.61	19.37	21.02	18.24	17.74	20.56	19.35	20.98	20.97	20.43	21.12	22.62	23.17	20.25	21.63	27.5	29.37	26.26	27.82	24.39	23.98	24.21	23.49	26.22	27.26	26.87	27.56	26.24	23.89	27.98	27.05	27.35	28.61	25.78	28.97	28.91	27.48	28.12
HORVU1Hr1G062900	158.18	159.02	163.26	161.54	216.98	219.29	219.33	215.56	128.57	130.17	126.53	126.36	207.92	211.13	256.16	244.65	247.14	254.23	275.52	281.36	274.58	274.74	190.92	189.3	186.15	192.95	156.91	158.68	160.77	161.84	199.54	194.35	194.34	187.95	145.05	143.27	149.48	150.95	141.57	140.29	154.76	155.01	151.94	153.35	156.66	153.47	159.66	154.03	152.05
HORVU1Hr1G075390	0	0	0	0	0	0	0	0	0	0	0	0	0	0	0	0	0	0	0	0	0	0	0	0	0	0	0	0	0	0	0	0	0	0	0	0	0	0	0	0	0	0	0	0	0	0	0	0	0
HORVU1Hr1G075460	0	0	0	0	0	0	0	0	0	0	0	0	0	0	0	0	0	0	0	0	0	0	0	0	0	0	0	0	0	0	0	0	0	0	0	0	0	0	0	0	0	0	0	2.9	0	0	0	0	0
HORVU1Hr1G075950	3.56	3.1	3.55	3.31	3.71	3.82	4.23	3.65	4.84	4.87	5.19	4.28	5.62	5.21	4.81	3.9	4.09	3.94	4.88	3.89	3.93	4.29	3.41	3.68	3.42	3.46	3.14	3.64	3.92	3.85	2.89	2.77	2.52	3.3	1.48	1.73	2.09	1.33	2.4	2.53	2.56	2.88	2.87	1.63	2.69	2.11	2.29	2.39	3.08
ENSRNA049448183	0	0	0	0	0	0	0	0	0	0	0	0	0	0	0	0	0	0	0	0	0	0	0	0	0	0	0	0	0	0	0	0	0	0	0	0	0	0	0	0	0	0	0	0	0	0	0	0	0
HORVU1Hr1G075970	0	0.02	0.02	0	0	0	0	0	0	0	0	0	0	0	0	0.02	0	0	0	0	0	0	0	0	0	0.02	0	0	0	0	0	0	0	0	0	0	0	0	0	0	0	0	0	0	0	0	0	0	0
HORVU1Hr1G075980	0.24	0.08	0	0	0	0	0.09	0	0.09	0.29	0	0.19	0.3	0.1	0	0	0	0	0.09	0	0	0	0	0	0	0	0	0	0	0	0	0	0	0	0	0	0	0	0	0	0	0	0	0	0	0	0	0	0
HORVU1Hr1G092600	0	0	0	0	0	0	0	0	0	0	0	0	0	0	0	0	0	0	0	0	0	0	0	0	0	0	0	0	0	0	0	0	0	0	0	0	0	0	0	0	0	0	0	0	0	0	0	0	0
HORVU1Hr1G092610	0	0	0	0	0	0	0	0	0	0	0	0	0	0	0	0	0	0	0	0	0	0	0	0	0	0	0	0	0	0	0	0	0	0	0	0	0	0	0	0	0	0	0	0	0	0	0	0	0
HORVU1Hr1G092630	0.05	0.02	0.09	0.07	0.2	0.12	0.18	0.16	0.06	0.02	0	0.06	0.22	0.13	0.13	0.21	0.15	0.2	0.06	0.04	0.24	0.1	0.17	0.21	0.31	0.1	0.43	0.39	0.28	0.31	0.28	0.28	0.37	0.27	0.21	0.21	0.13	0.4	0.48	0.26	0.46	0.48	0.56	0.3	0.48	0.22	0.45	0.32	0.48
HORVU2Hr1G045120	0.53	0.72	0.46	0.63	0.61	0.68	0.74	0.43	0.28	0.28	0.36	0.22	0.23	0.36	0.36	0.34	0.51	0.33	0.36	0.56	0.44	0.54	1.41	1.3	1.28	1.55	0.48	0.77	0.53	0.67	0.96	1.2	1.18	1.68	3.48	3.03	3.79	3.79	2.89	3.8	3.27	2.91	2.07	2.93	2.18	2.53	2.66	1.78	1.79
HORVU2Hr1G045130	44.81	44.77	45.11	44.11	43.85	43.55	46.01	46.78	53.43	54.31	51.49	53.08	49.79	50.21	40.05	39.99	41.06	40.27	44.39	43.77	42.78	43.86	48.96	49.84	48.2	47.62	42.4	43.68	41.33	41.82	47.41	49.08	47.66	49.25	46.5	45.87	44.03	47.77	46.94	46.6	48.18	43.9	44.72	42.05	44.83	47.39	49.31	46.5	49.03
HORVU2Hr1G045140	24.78	24.15	24.53	25.65	24.57	24.77	25.63	24.47	23.06	24.5	23.72	22.58	20.31	21.75	21.82	22.04	21.39	21.63	20.61	20.74	20.29	21.02	16	16.58	14.76	14.4	16.41	16.91	17.44	16.07	14.64	16.46	15.5	14.69	14.22	13.4	13.77	14.34	14.14	13.34	12.66	14.07	15.38	13.96	14.99	15.25	15.14	15.22	15.61
HORVU2Hr1G066090	0	0	0	0	0	0	0	0	0	0	0	0	0	0	0	0	0	0	0	0	0	0	0	0	0	0	0	0	0	0	0	0	0	0	0	0	0	0	0	0	0	0	0	0	0	0	0	0	0
HORVU2Hr1G075640	0	0	0	0	0	0	0	0	0	0	0	0	0	0	0	0	0	0	0	0	0	0	0	0	0	0	0	0	0	0	0	0	0	0	0	0	0	0	0	0	0	0	0	0	0	0	0.63	0	0
HORVU2Hr1G075670	31.96	34.07	31.91	32.56	45.54	46.12	47.66	43.27	25.07	25.97	23.22	23.35	60.57	60.79	60.17	58.72	60.02	59.89	65.78	62.14	65.68	65.89	88.02	84.91	88.72	90.25	85.28	90.13	92.58	88.44	88.34	89.49	86.98	83.95	85.1	87.53	90.82	84.46	81.88	77.74	92.12	101.57	97.33	98.34	94.64	102.02	98.38	97.26	97.71
HORVU2Hr1G082700	37.36	36.41	37.68	36.24	31.81	29.76	27.16	30.25	25.09	26.61	23.29	26.84	102.1	101.01	43.31	45.27	44.13	42.45	35.68	36.66	34.65	36.13	429.51	420.91	428.07	426.02	270.05	270.76	266.42	266.56	444.88	440.67	443.79	433.57	868.94	881.82	867.43	886.93	869.47	869.26	897.76	708.46	714.11	730.7	720.88	972.13	962.37	962.52	957.61
HORVU2Hr1G082720	0.76	0.74	0.76	0.92	2.06	1.81	1.64	1.17	1.08	0.85	0.96	0.56	1.26	0.97	0.79	1.33	1.16	0.73	0.6	1.39	0.89	0.8	0.77	0.7	0.78	0.5	0.67	0.75	0.84	0.72	0.59	0.71	0.53	0.35	0.39	0.25	0.71	0.3	0.33	0.44	0.39	0.42	0.46	0.42	0.34	0.33	0.1	0.34	0.51
HORVU2Hr1G082740	27.56	24.99	26.21	26.35	21.54	21.91	20.44	23.4	27.08	25.12	26.02	26.33	75.31	81.54	40.62	38.75	41.35	42.19	30	28.13	27.07	28.75	261.93	262.53	253.87	261.98	148.53	155.37	150.77	146.65	263.48	254.93	268.55	264.28	498.41	501.43	502.18	524.57	523.43	506.08	520.09	381.11	377.51	386.12	375.52	516.31	517.89	506.77	509.48
HORVU2Hr1G082760	1.02	0	0.58	0	0	0	0.72	0	0	0	0	0	0	0	0	0	0.12	0	0	0	0	0	0.16	4.22	1.44	2.35	0	0.19	0	0	1.12	0	0.03	0.99	0.81	0	5.28	2.53	4.07	6.46	2.46	0	0	3.03	5.24	7.45	0	0.68	0
HORVU3Hr1G036190	6.59	5.58	6.58	6.57	5.52	5.64	5.82	5.83	7.79	7.54	7.95	8.04	4.74	4.73	4.69	4.66	4.51	4.57	4.98	4.81	4.2	4.66	3.2	3.43	3.73	3.71	3.89	3.44	3.74	3.8	3.59	3.76	3.45	3.91	2.54	2.93	2.53	3.02	3.32	2.94	2.54	2.71	3.39	3.27	3.26	2.92	3.4	2.99	3.42
HORVU3Hr1G055700	29.09	30.29	30.38	30.46	31.79	31.85	31.38	30.61	44.09	45.08	43.27	43.66	34.53	32.97	26.72	26.08	26.02	26.33	23.58	24.05	24.07	24.48	26.41	25.31	25.66	26.12	23.73	23.61	21.46	22.34	27.56	26.39	27.21	27.04	22.85	24.18	23.06	21.96	22.04	22.27	21.3	19.12	20.12	17.42	19.61	21.72	18.29	18.19	19.4
HORVU3Hr1G059440	3.33	3.03	2.94	2.8	3.52	3.57	3.32	3.28	3.07	2.51	2.95	3.36	2.96	3.31	3.68	3.94	3.91	4.26	3.87	3.44	3.66	3.63	3.78	3.57	3.91	3.48	3.05	3.26	2.86	3.02	3.47	3.33	3.5	2.83	2.58	2.84	3.09	3.09	2.47	3.37	2.8	2.55	3.09	2.22	2.76	2.71	2.66	3.06	2.92
HORVU3Hr1G080980	0.06	0.03	0	0.08	0	0	0	0	0	0.03	0	0	0.18	0.24	0.1	0.1	0.13	0.14	0.13	0.06	0.13	0.06	0.03	0.07	0	0.06	0.23	0.12	0.11	0.09	0.16	0.2	0.13	0.06	0	0.1	0.03	0	0	0	0	0	0	0	0	0	0	0	0
HORVU3Hr1G081000	1.47	1.62	0.73	1.38	1.65	1.89	1.49	1.4	1.12	1.34	1.06	1.09	1.05	1.17	1.83	1.77	1.9	2.05	2.57	2.11	1.94	2.24	0.28	0.29	0.47	0.49	0.47	0.48	0.54	0.6	0.5	0.3	0.4	0.26	0.12	0.04	0	0.13	0.13	0	0.13	0.23	0.24	0	0	0	0	0.1	0.1
HORVU3Hr1G081020	40.28	38.45	40.8	40.21	46.87	47.49	46.88	52.21	39.66	41.06	39.22	43.09	44.11	43.8	40.87	43.54	42.5	38.83	38.08	43.78	42.55	39.91	26.46	25.55	25.04	24.54	33.36	38.22	35.99	35.52	33.66	32.44	31.29	32.02	24.08	21.89	24.74	20.33	24.86	20.03	22.09	17.7	17.09	19.38	17.88	22.65	22.85	17.82	19.52
HORVU3Hr1G081030	0.1	0.44	0.67	0.23	1.07	1.43	0.63	0.71	0.08	0.42	0.07	0.23	1.45	1.43	1.49	2.1	2.07	1.29	1.18	1.39	0.92	1.01	1.54	1.07	1.04	0.85	1.5	1.38	1.94	1.53	0.7	0.68	1.62	0.66	0.19	0.17	0.43	0.62	0.03	0.45	0.83	0.69	0.08	0.07	0.3	0.63	0.48	0.53	0.94
HORVU3Hr1G084450	3.86	3.67	3.72	3.59	2.75	3.03	2.79	2.96	4.33	4.18	3.9	4.37	8.56	7.93	5.31	5.67	5.88	5.31	4.91	5	5.18	5.36	8.9	9.04	8.75	9.16	7.12	7.62	7.65	7.18	7	7.16	6.73	6.75	8.24	8.08	8.5	7.37	8.79	8.58	8.22	6.61	6.46	6.94	7.42	7.87	7.23	8.06	6.85
HORVU3Hr1G084640	10.43	11.26	10.67	10.32	10.96	10.99	10.37	10.97	10.63	9.69	9.68	10.63	9.3	8.95	8.79	9.2	8.68	9.01	8.94	10.08	9.53	9.69	15.04	16.27	16.21	15.64	13.8	13.44	14.28	13.99	14.57	15.17	14.72	13.45	26.18	27.93	26.3	24.98	29.64	24.86	28.66	26.59	25.51	24.61	23.27	25.96	24.84	25.43	28.17
HORVU3Hr1G084660	72.39	76.94	74.89	72.84	68.87	69.09	71.57	70.64	57.25	58.18	55.09	52.59	31.73	31.68	47.6	45.61	46.76	44.63	46.7	47.38	51.13	46.86	21.12	21.42	21.23	22.55	34.75	36.14	36.12	36.35	27.17	27.3	29.96	26.58	15.35	16.16	13.99	13.37	13.22	15.04	14.97	15.8	17.13	16.23	14.47	19.61	20.4	20.38	21.61
HORVU3Hr1G084670	1.75	1.35	1.61	1.91	1.15	1.69	1.45	1.54	1.38	1.39	1.56	1.47	1.21	1.43	1.12	1.92	2.12	1.87	1	1.14	1.68	1.46	0.94	0.9	1.29	0.98	1.41	1.08	1.28	1.22	1.36	1	1.31	0.99	0.88	0.92	0.75	0.66	0.76	0.75	1.11	1.27	0.41	0.96	0.91	1.07	1.1	0.6	1.34
HORVU3Hr1G084680	24.67	25.47	26.25	26.65	17.93	19.7	20.13	21.73	28.82	31.65	33.26	31.07	22.87	23.48	22.48	21.54	24.89	21.99	20.99	21.64	19.2	18.62	19.79	20.88	19.81	18.81	17.19	19.4	18.56	20.22	18.74	19.28	22.67	20.48	14.83	14.29	14.05	13.66	12.78	15.06	13.89	16.82	12.35	12.61	16.22	14.85	16.38	20.11	14.72
HORVU3Hr1G086690	1.26	1.35	2.1	1.11	1.59	1.69	0.74	0.99	0.53	0.45	0.35	0.7	9	8.82	7	6.24	6.97	5.51	6.7	6.14	7.04	6.09	25.48	28.25	25.68	23.42	16.94	14.71	15.72	16.34	16.69	21.48	18.12	18.99	40.79	44.56	38.73	42.09	45.05	38.64	42.31	37.03	35.74	30.53	33.71	28.38	30.28	30.72	30.24
HORVU3Hr1G086700	0.56	0.44	0.19	0.27	0.4	0.18	0.28	0.22	0.53	0.79	0.62	0.52	0.05	0	0.11	0.16	0.03	0.16	0.02	0.08	0.08	0.07	0	0	0	0.1	0.02	0.02	0.07	0	0	0.05	0	0.01	0	0	0.1	0	0	0	0	0	0	0	0	0.13	0	0	0
HORVU4Hr1G006780	4.26	4.54	4.54	4.21	4.52	4.69	4.27	4.41	3.25	3.59	3.09	3.01	4.23	3.74	5.09	4.93	4.87	4.88	5.66	4.97	5.61	5.14	3.28	3.06	2.88	3.13	3.35	3.24	3.61	3.62	2.68	2.89	3.25	3.27	2.1	2.31	1.91	2.71	3	2.22	2.47	2.2	2.25	2.59	2.62	2.82	2.54	2.78	2.83
HORVU4Hr1G006790	1.6	1.59	1.35	1.27	1.63	1.8	1.78	1.61	2.16	2.51	2.51	2.54	0.73	0.77	0.65	0.49	0.62	0.46	0.49	0.44	0.55	0.47	0.09	0.19	0.12	0.09	0.22	0.29	0.25	0.27	0.14	0.14	0.15	0.09	0.05	0.11	0.04	0.17	0.18	0.05	0	0	0.08	0	0.15	0.04	0.14	0	0.13
HORVU4Hr1G006800	0	0	0	0	0	0	0	0	0	0	0	0	0	0	0	0	0	0	0	0	0	0	0	0	0	0	0	0	0	0	0	0.03	0	0	0	0	0	0	0	0	0	0	0	0	0	0	0	0	0
HORVU4Hr1G006820	0	0	0	0	0	0	0	0	0	0	0	0	0	0	0	0	0	0	0	0	0	0	0	0	0	0	0	0	0	0	0	0	0	0	0	0	0	0	0	0	0	0	0	0	0	0	0	0	0
HORVU4Hr1G009270	8.73	9.72	9.76	8.68	11.77	12.57	13.08	12.58	7.48	8.88	7.33	8.62	17.41	16.81	13.88	11.88	13.52	13.36	14.09	16.04	15.21	15.4	18.07	17.15	18.27	18.47	21.25	21.91	22.2	20.48	18.13	17.49	17.83	16.56	19.59	17.62	17.57	18.85	15.67	18.11	16.43	18.41	17.04	20.26	20.54	18.35	19.12	17.46	19.65
HORVU4Hr1G009300	0.18	0.43	0.25	0.18	0.29	0.25	0.49	0.31	0.11	0.05	0.05	0.09	1.23	1.15	0.83	0.76	0.7	0.7	0.84	1	1.19	0.71	1.3	1.18	1.41	1.47	1.19	0.94	0.85	1.21	0.57	0.66	0.51	0.56	0.78	0.87	0.88	1.29	0.86	1.2	0.83	0.87	1.3	1.19	0.75	1.19	0.56	0.76	0.72
HORVU4Hr1G009310	0.82	0.47	0.77	0.6	0.59	0.85	0.96	0.52	0.19	0.62	0.4	0.36	1.13	1.37	1.15	1.27	1.15	1.79	1.19	1.31	1.17	1.07	0.48	0.55	0.54	0.69	0.74	1.1	0.83	0.83	0.3	0.3	0.32	0.4	0.42	0.19	0.37	0.43	0.35	0.17	0.47	0.15	0.55	0.53	0.44	0.58	0.19	0.26	0.41
HORVU4Hr1G009330	0	0.08	0	0.08	0	0	0	0	0	0	0	0	0	0	0	0	0	0	0	0	0.1	0	0	0	0	0	0	0	0.09	0	0	0	0	0	0	0	0	0	0	0	0	0	0	0	0	0	0	0.49	0
HORVU4Hr1G028110	0	0	0	0	0	0	0.14	0	0	0.19	0	0	0	0.08	0	0.1	0	0.16	0.09	0	0.08	0.02	0.23	0.34	0	0	0	0.09	0.08	0	0	0.12	0	0	0	0	0	0	0	0	0	0	0.04	0	0	0	0	0.24	0
HORVU4Hr1G033600	0	0.54	0	0.53	0.66	0	1.3	0	0	0	0	0	0.7	0.71	0	0	0	3.69	0.68	1.38	1.98	0.66	0	2.02	0	0.66	1.44	0	2.43	0	0.68	0.69	1.14	0	2.92	1.48	1.31	2.66	0	0	4.43	0	3.85	1.85	1.85	1.54	0	0	0
HORVU4Hr1G033610	0	0	0	0	0	0	0	0	0	0	0	0	0	0	0	0	0	0	0	0	0	0	0	0	0	0	0	0	0	0	0	0	0	0	0	0	0	0	0	0	0	0	0	0	0	0	0	0	0
HORVU4Hr1G042670	3.64	4.32	3.69	3.58	2.96	2.47	2.48	2.44	2.19	2.45	2.56	2.5	2.16	2.65	2.77	3.18	3.09	2.59	2.5	1.68	1.83	2.2	1.69	1.77	1.88	1.7	2.92	3.63	3.26	3.54	1.85	1.87	1.8	1.95	1.98	1.81	1.95	2.04	2.08	1.47	2.62	2.69	2.72	1.63	1.95	1.76	1.6	1.77	2.44
HORVU4Hr1G059860	146.58	151.58	155.55	153.46	105.53	108.4	108.57	109.69	206.37	205.55	211.09	206.88	115.84	117.22	72.63	72.98	75.83	74.58	76.4	78.19	78.07	77.88	204.39	204.99	213.36	207.8	217.78	219.89	219.75	217.11	139.94	143.48	143.78	142.38	167.14	167.98	169.76	165.36	176.35	171.27	169.41	157.65	156.46	157.68	154.71	145.51	139.62	143	145.63
HORVU4Hr1G075310	43.68	44.53	46.09	45.85	51.71	52.93	50.97	50.79	33.84	33.17	33.95	33.67	53.63	54.61	53.9	53.69	52.88	52.48	60.67	59	59.51	58.38	74.4	74.82	75.94	74.93	75.3	76.26	75.71	74.91	69.27	67.27	66.63	65.43	77.29	75.88	74.36	76.27	75.31	73.27	71.31	88.54	88.59	87.31	88.37	68.96	70.08	68.79	68.79
HORVU5Hr1G030780	4.4	4.1	4.12	5.09	3.25	3.67	2.55	3.61	2.77	2.58	2.29	3.53	1.46	2.07	2.4	2.18	2.05	2.93	1.26	1.77	1.83	2.22	1.73	1.56	1.26	2.06	2.59	2.67	2.27	2.26	1.79	1.42	1.57	1.93	1.09	1.5	1.3	1.76	1.7	1.28	1.3	2.16	2.58	2.47	2.22	1.68	1.89	1.19	1.68
HORVU5Hr1G030790	0.12	0.24	0.23	0.12	0.4	0.68	0.27	0.4	0.56	0.58	0.38	0	0.44	0.74	0.45	0.31	0.29	0.15	0.42	0.29	0.41	0.55	0.14	0.14	0.13	0.14	0.26	0	0.25	0.13	0.25	0.14	0.14	0	0.43	0	0.15	0.45	0	0	0	0.4	0	0	0.39	0	0	0.38	0
HORVU5Hr1G058720	0	0	0	0	0	0	0	0	0	0	0	0	0	0	0	0	0	0	0	0	0	0	0	0	0	0	0	0	0	0	0	0	0	0	0	0	0	0	0	0	0	0	0	0	0	0	0	0	0
ENSRNA049479302	0	0	0	0	0	0	0	0	0	0	0	0	0	0	0	0	0	0	0	0	0	0	0	0	0	0	0	0	0	0	0	0	0	0	0	0	0	0	0	0	0	0	0	0	0	0	0	0	0
ENSRNA049479294	2276.63	2336.09	2319.97	2332.03	3674.07	3603.97	3548.45	3575.05	3305.67	3256.91	3251.99	3236.81	2899	2855.22	2393.26	2352.07	2352.06	2388.35	1777.77	1729.78	1768.01	1755.25	2682.7	2654.35	2695.73	2692.14	10648.2	10560.9	10473.2	10574.3	2173.68	2172.12	2171.71	2164.66	4723.82	4665.16	4653.34	4775.27	4734.85	4721.34	4761.42	5349.39	5417.67	5309.96	5289.16	5759.78	5801.18	5755.32	5782.76
HORVU5Hr1G058740	2.57	3.11	2.16	3.15	3.08	3.67	3.06	5.61	2.28	1.84	4.77	3.22	3.59	3.95	4.96	4.69	5.13	5.38	4.18	4.16	4.46	4.62	4.4	2.89	3.98	3.31	6.24	4.26	4.7	3.08	2.26	2.55	4.51	2.14	1.71	2.7	2.67	2.52	2.57	2.9	2.63	1.81	0	1.93	1.11	2.27	2.58	1.96	1.83
HORVU5Hr1G066100	7.63	8.03	7.68	7.37	9.49	8.88	9.31	9.34	7.49	7.34	8.06	7.42	12.92	13.99	9.95	8.12	8.85	10.94	10.33	10.29	11.12	10.79	19.18	17.18	20.07	17.26	18.53	17.97	20.19	19.77	17.45	17.59	17.99	16.1	20.01	18.71	21.02	19.9	20.14	17.33	17.38	18.77	18.94	19.28	19.64	18.62	20.57	18.19	17.33
HORVU5Hr1G066120	0	0	0	0	0	0	0	0	0	0	0	0	0	0	0	0	0	0	0	0	0	0	0	0	0	0	0	0	0	0	0	0	0	0	0	0	0	0	0	0	0	0	0	0	0	0	0	0	0
HORVU5Hr1G066130	74.42	77.16	76.27	75.37	70.73	69.25	67.64	72.27	80.19	81.63	78.75	82.23	84.06	83.6	62.56	57.43	63.38	62.44	55.5	51.57	53.62	54.33	75.98	77.18	80.4	75.03	84.3	83.65	82.73	84.88	61.96	63.86	68.55	69.21	48.19	46.19	46.5	49.18	51.64	41.98	49.57	48.63	43.58	45.13	41.28	58.57	51.37	49.97	50.13
HORVU5Hr1G066140	0	0	0	0.13	0	0	0	0	0.13	0.12	0	0	0	0	0	0	0	0	0	0	0	0	0	0	0	0	0	0	0	0	0.06	0.16	0	0	0	0	0	0	0	0	0	0	0	0	0	0	0	0	0
HORVU5Hr1G079710	1.15	1.17	0.92	1.78	0.72	1.22	0.58	0.95	0.13	1.43	0.25	0.89	0.53	0.8	2.16	0.97	1.02	1.88	0.13	0.39	0.26	0.62	0.32	1.55	0.36	0.5	0.69	0.71	0.8	1.06	0.13	0.51	0.86	0.62	0.77	0.65	0.81	0.81	0	0	0.79	0.88	1.09	1.04	1.41	0.31	1.59	1.52	0
HORVU5Hr1G079730	42.7	41.39	44.24	44.71	55.16	51.94	53	54.54	41.68	41.3	42.93	42.02	53.54	53.3	44.59	44.24	44.76	42.46	41.39	40.76	41.76	38.75	38.03	41.44	41.17	42.32	40.63	40.63	40.2	39.01	36.38	36.1	35.23	36.38	33.54	32.51	33.44	31.05	31.75	28.43	30.66	32.09	30.25	31.19	33.18	35.84	35.72	35.98	36.02
HORVU5Hr1G088120	0.65	0.73	0.55	0.64	0.78	0.8	0.78	0.63	0.6	0.84	0.85	1.01	0.51	0.61	0.85	0.64	0.81	0.52	0.48	0.55	0.59	0.44	0.3	0.33	0.33	0.31	0.29	0.56	0.47	0.44	0.26	0.38	0.39	0.28	0.25	0.38	0.26	0.24	0.23	0.46	0.57	0.48	0.45	0.4	0.42	0.27	0.69	0.41	0.31
HORVU5Hr1G088130	5.5	5.63	5.41	6.39	6.82	7.2	7.08	7.49	3.89	5.16	4.76	4.53	7.11	7.03	9.66	8.43	8.86	9.26	8.22	8.52	8.51	8.7	15.12	15.54	13.86	15.55	9.24	8.63	8.63	8.74	13.26	13.75	13.23	12.76	19.69	21.01	21.3	21.15	23.51	20.4	22.52	19.09	18.46	17.99	22.89	23.71	23.63	24.11	20.15
HORVU5Hr1G088140	8.05	8.18	8.64	8.16	8.45	8.78	8.15	8.04	6.64	7.83	7.74	7.73	11.37	9.45	11.19	13.36	12.38	12.41	11.86	11.97	12.68	11.98	17.24	16.78	18.12	17.35	16.79	17.29	19.13	18	19.97	19.33	19.33	18.28	23.2	22.9	22.52	21.38	23.08	23.67	21.45	20.31	23.35	24.62	21.91	23.64	21.83	20.99	21.13
HORVU5Hr1G088200	31.9	33.21	32.48	34.27	25.25	24.84	25.16	25.15	41.82	39.45	43.87	42.04	19.21	18.9	19.2	17.71	17.12	17.5	16.57	14.75	17.59	15.22	12.63	12.63	11.9	11.35	13.25	13.98	12.01	13.48	13.05	13.01	13.35	13.87	10.64	10.55	9.63	11.26	10.68	10.87	11.77	10.01	10.79	10.94	10.05	10.65	9.82	10.28	11.03
HORVU5Hr1G088210	16.77	16.84	16.68	14.71	20.16	19.03	18.19	17.57	21.55	21.34	20.4	21.5	14.78	17.08	14.88	14.47	14.45	16.34	15.07	14.78	14.83	14.56	9.91	8.43	8.66	8.07	9.48	8.79	10.16	10.38	10.39	8.65	10.19	8.52	6.46	5.88	5.5	4.48	5.51	7.74	6.44	4.14	6.05	4.78	5.2	6.14	7.71	6.94	6.55
HORVU5Hr1G088220	0	0	0	0	0	0	0	0	0	0	0	0	0	0	0	0	0	0	0	0	0	0	0	0	0	0	0	0	0	0	0	0	0	0	0	0	0	0	0	0	0	0	0	0	0	0	0	0	0
HORVU5Hr1G097600	0	0	0	0	0	0	0	0	0	0	0	0	0	0	0	0	0	0	0	0	0	0	0	0	0	0	0	0	0	0	0	0	0	0	0	0	0	0	0	0	0	0	0	0	0	0	0	0	0
HORVU5Hr1G097620	0	0	0	0	0.01	0	0	0.01	0	0	0	0	0	0	0	0	0	0	0	0	0	0	0	0	0	0	0	0	0	0.01	0	0	0	0	0	0	0.02	0	0	0	0	0	0	0	0	0	0	0	0
HORVU5Hr1G097630	66.73	69.89	68.37	65.35	78.36	73.89	77.52	77.57	65.63	65.16	62.21	68.04	75.47	73.54	66.49	64.43	67.33	63.92	74.84	74.09	73.11	71.77	83.15	87.73	90.35	90.73	84.01	81.13	78.06	82.91	87.95	84.81	78.52	83.61	88.86	89.94	89.43	89.2	83.55	83.82	88.65	75.63	76.47	82.09	77.5	92.31	95.59	89.93	94.85
HORVU5Hr1G099330	3.15	3.42	3.25	2.78	3.38	3.17	3.28	3.27	2.22	2.04	2.75	2.44	9.11	8.9	6.81	6.73	6.29	5.95	5.41	5.54	5.95	6.25	9.9	10.12	8.8	9.73	6.82	6.84	6.47	6.51	6.91	6.87	7.1	7.03	10.05	10.17	10.6	10.59	12.42	12.5	10.93	8.94	7.95	9.88	9.57	8.15	10.48	8.33	8.82
HORVU5Hr1G099350	3.61	4.18	2.99	3.39	4.21	5.28	4.77	4.31	2.69	1.86	2.4	2.2	3.95	3.25	3.66	2.84	2.93	2.51	3.21	2.3	2.68	2.54	0.46	0.56	0.94	0.4	0.93	0.77	1.05	0.93	0.33	0.45	0.26	0.44	0.48	0.32	0.55	0.26	0.52	0.55	0.37	0.13	0.23	0.31	0.18	0.2	0.43	0.16	0.36
HORVU5Hr1G114340	0.21	0.18	0.1	0.08	0.08	0.05	0.05	0.08	0.02	0.11	0.08	0.05	0.07	0.1	0.07	0.2	0.13	0.15	0.17	0.1	0.06	0.02	0.13	0.08	0.11	0.04	0.13	0.21	0.24	0.18	0.08	0.07	0.07	0.04	0.04	0.11	0.03	0.04	0.09	0.11	0.06	0.19	0.1	0.15	0.12	0.24	0.09	0.25	0.1
HORVU5Hr1G114350	0.12	0.01	0.13	0.05	0.01	0	0	0	0	0	0	0	0	0	0	0.09	0.06	0.09	0	0.04	0	0	0.05	0	0	0.01	0.07	0	0.17	0.15	0	0.07	0	0	0.07	0.08	0	0.44	0.24	0.02	0	0	0.3	0	0	0	0.14	0	0.11
HORVU5Hr1G114360	0	0	0	0	0	0.09	0	0	0	0	0	0.04	0.16	0.15	0	0.04	0	0	0.1	0	0	0	0.05	0.07	0.09	0.07	0.22	0.08	0.15	0	0	0.07	0.32	0	0.23	0.04	0.18	0	0	0.2	0	0	0	0.3	0.13	0	0.09	0	0.13
HORVU6Hr1G018420	92.53	89.86	91.73	90.54	114.07	114.63	114.51	111.03	67.23	67.62	65.77	64.23	79	79.86	92.11	95.03	93.74	93.75	120.26	119.02	118.13	121.53	65.28	64.54	68.18	66.11	61.07	61.4	59.11	60.66	60.77	57.59	57.84	59.76	69.69	69.84	68.44	70.44	66.13	64.68	65.97	62.53	64.18	63	67.31	64.24	64.27	64.58	61.72
HORVU6Hr1G024920	0.03	0.05	0	0	0.03	0.02	0.03	0.02	0.02	0.12	0	0	0.16	0.18	0	0.03	0	0.12	0.06	0	0.08	0.14	0.09	0.03	0.08	0.13	0.08	0.03	0.1	0.09	0.06	0.11	0	0.06	0.05	0.02	0.03	0	0	0.09	0	0	0	0.08	0	0	0.08	0.28	0
HORVU6Hr1G024930	1.38	1.63	1.14	1.09	1.46	1.45	1.67	1.29	0.97	1.22	1.53	1.54	2	2.33	1.39	1.6	1.35	0.99	0.65	1.07	0.98	1.52	1.26	1.2	1.52	1.9	1.45	1.62	1.46	1.67	2.32	2.36	1.82	2.13	1.23	1.96	1.66	1.03	1.65	0.97	1.69	1.6	0.87	1.38	2.09	0.95	2.54	1.22	1.72
HORVU6Hr1G024940	0.05	0	0.02	0.03	0	0	0	0	0.02	0.02	0.02	0	0	0.02	0.06	0	0	0.04	0.05	0.05	0.04	0	0	0	0	0.02	0.05	0	0	0.05	0.03	0	0.05	0	0.04	0	0	0	0	0	0	0	0.06	0.06	0	0	0	0	0
HORVU6Hr1G024970	0	0	0	0	0	0	0	0	0	0	0	0	0	0	0	0	0	0	0	0	0	0	0	0	0	0	0	0	0	0	0	0	0	0	0	0	0	0	0	0	0	0	0	0	0	0	0	0	0
HORVU6Hr1G056440	0	0	0	0	0	0	0	0	0	0	0	0	0	0	0	0	0	0	0	0	0	0	0	0	0	0	0	0	0	0	0	0	0	0	0	0	0	0	0	0	0	0	0	0	0	0	0	0	0
HORVU6Hr1G056450	0	0	0	0	0	0	0	0	0	0	0	0	0	0	0	0	0	0	0	0	0	0	0	0	0	0	0	0	0	0	0	0	0	0	0	0	0	0	0	0	0	0	0	0	0	0	0	0	0
HORVU6Hr1G066210	10.57	11.26	11.35	9.42	7.91	8.96	7.93	8.41	16.81	16.9	17.44	17	8.34	9.28	7.87	7.41	7.04	6.6	5.39	4.16	5.44	5.13	4.97	5.09	6.21	4.36	3.75	5.24	4.23	4.18	7.11	7.43	7.07	6.23	3.2	3.49	3.38	3.66	3.53	4.38	5.12	3.1	2.95	1.89	2.23	2.89	2.94	2.7	3.87
HORVU6Hr1G066220	0	0	0	0	0	0	0	0	0	0	0	0	0	0	0	0	0	0	0	0	0	0	0	0	0	0	0	0	0	0	0	0	0	0	0	0	0	0	0	0	0	0	0	0	0	0	0	0	0
HORVU6Hr1G080490	8.32	7.74	7.56	7.67	8.76	7.95	8.13	8.12	10.02	9.95	9.98	9.22	6.37	6.62	7.23	7.45	6.92	6.71	5.61	6.3	6.73	6.84	4.56	3.98	4.11	3.63	3.15	3.28	2.76	2.88	3.94	3.38	3.46	3.66	3.35	3.06	3.56	3.3	3.48	3.42	3.3	3.63	3.31	3.55	3.63	3.32	3.01	2.95	3.12
HORVU6Hr1G080500	123.45	123.88	118.95	122.91	111.75	106.7	106.69	105.35	108.77	116.83	111.07	104.06	125.87	129.46	115.28	116.64	112.41	113.7	127.83	128.87	131.88	138.17	126.17	134.61	132.62	138	137.79	139.76	135.55	133.29	155.92	146.46	146.19	140.65	139.17	132.8	134	134.68	124.14	140.2	135.42	138.49	135.91	136.6	134.84	155.94	142.05	153.92	153.65
HORVU6Hr1G080530	0.73	0.48	0.54	0.36	1.26	0.91	1.07	0.73	0.26	0.25	0.12	0.24	0.38	0.33	0.24	0.32	0.49	0.5	0.43	0.18	0.16	0.18	0.4	0.3	0.14	0.24	0.4	0.3	0.34	0.29	0.16	0.07	0.11	0.05	1.05	0.46	0.77	2.01	2.23	0.68	0.86	0.88	0.75	0.83	1.79	0.75	0.63	0.54	0.97
HORVU6Hr1G080540	0	0	0	0	0	0	0	0	0	0	0	0	0	0	0	0	0	0	0	0	0	0	0	0	0.1	0	0	0	0	0	0	0	0.08	0	0	0.11	0	0	0	0	0	0	0	0	0	0	0	0	0
HORVU6Hr1G080550	15.17	16.11	15.1	15.77	17.15	17.32	16.52	17.88	13.8	13.46	13.52	12.88	15.48	15.99	16.16	14.48	17.36	16.61	16.89	16.24	16.49	16.12	14.48	13.62	14.67	14.28	15.98	15.34	15.85	15.8	14.52	14.75	12.4	14.32	13.44	12.85	12.99	11.54	11.47	12.03	13.08	14.56	11.91	11.53	11.63	14.36	12.55	14.53	12.57
HORVU6Hr1G089010	25.53	24.7	27.42	28.06	29.44	29.98	28.62	28.23	24.13	24.51	24.3	24.86	25.32	27.05	29.44	26.51	27.03	30.11	30.33	27.64	30.49	29.88	28.6	27.65	27.14	26.7	30.46	32.97	31.08	30.08	28.93	30	29	29.86	28.42	25.58	27.74	24.17	25.22	25.18	28.88	23.54	23.77	26.16	25.8	28.75	29.83	30.01	28.64
HORVU6Hr1G090490	0.63	0.59	0.66	0.7	0.9	0.83	0.73	0.84	0.81	1.04	0.77	0.95	0.47	0.45	0.42	0.18	0.21	0.3	0.39	0.34	0.27	0.22	0.31	0.31	0.38	0.39	0.36	0.26	0.45	0.23	0.39	0.2	0.22	0.31	0.2	0.23	0.21	0.18	0	0.17	0.26	0	0.41	0.31	0.32	0.22	0.29	0.28	0.07
HORVU6Hr1G090510	0.42	0.43	0.47	0.44	0.44	0.53	0.77	0.77	1.28	1.26	1.11	1.26	0.45	0.19	0.93	0.46	0.52	0.61	0.66	0.89	0.5	0.65	0.4	0.26	0.19	0.21	0.23	0.23	0.26	0.12	0.25	0.35	0.3	0.13	0.37	0.44	0.57	0.49	0.68	0.83	0.66	0.3	0	0.19	0.29	0.8	0.76	0.68	0.35
HORVU6Hr1G090520	2.41	3.07	2.44	2.5	3.13	2.61	3.15	2.96	2.69	3.19	2.84	2.55	3.25	3.13	3.91	4.09	3.97	3.73	3.46	3.12	4.38	3.06	3.05	2.79	2.53	3.01	3.32	3.29	2.72	3.26	3.73	3.78	3.51	4.52	2.92	3.32	2.81	3.98	2.98	2.94	3.29	3.56	2.57	3.01	2.99	2.93	2.87	3.83	3.97
HORVU6Hr1G090530	0.82	0.69	0.71	0.84	0.52	0.63	0.78	0.69	0.63	0.54	0.73	0.56	0.93	1.07	0.78	0.63	0.8	0.61	0.61	0.51	0.61	0.71	1.34	0.98	1.08	1.2	0.72	0.73	0.67	0.54	0.81	0.78	0.77	0.69	1.35	1.55	1.41	1.04	0.73	0.62	1.47	0.96	1.58	1.59	1.8	0.55	0.96	0.91	0.88
HORVU6Hr1G090550	0.91	0.89	1.05	1.17	1.26	1.12	1.45	1.34	1.15	1.31	1.16	1.53	0.83	0.51	0.55	0.65	0.59	0.4	0.54	0.48	0.54	0.69	0.54	0.34	0.28	0.42	0.73	0.41	0.67	0.61	0.38	0.61	0.38	0.42	0.21	0.26	0.28	0.25	0.17	0.19	0.34	0.18	0.26	0.31	0.29	0.64	0.71	0.55	0.41
HORVU7Hr1G022730	0	0	0	0	0	0	0	0	0	0	0	0	0	0	0	0	0	0	0	0	0	0	0	0	0	0	0	0	0	0	0	0	0	0	0	0	0	0	0	0	0	0	0	0	0	0	0	0	0
HORVU7Hr1G031170	0	0	0	0	0.07	0	0.07	0	0	0	0	0	0.16	0.08	0.17	0.09	0	0	0.23	0.08	0	0.08	0	0	0.08	0	0.14	0.15	0.14	0.07	0.08	0.08	0.08	0.08	0	0.16	0.08	0	0	0	0	0	0	0	0	0	0	0	0.39
HORVU7Hr1G031180	16.03	12.8	13.67	13.73	13.2	13.8	13.83	14.55	11.74	11.6	12.25	11.74	18.78	16.49	16.65	16.27	15.25	18.12	16.6	16.27	17.35	17.99	22.45	19.9	20.86	17.81	23.98	24.13	23.89	22.8	21.35	22.55	18.81	19.27	20.93	17.33	19.99	19	21.37	17.81	23.3	23.98	17.86	20.73	20.22	23.8	19.66	23.69	25.03
HORVU7Hr1G031190	0.81	0.51	0.71	0.63	0.59	0.9	0.78	0.75	0.87	0.74	0.61	0.51	0.66	0.74	0.66	0.98	0.56	0.81	0.73	0.69	0.65	0.49	0.47	0.5	0.42	0.4	0.6	0.41	0.62	0.64	0.5	0.34	0.35	0.62	0.28	0.43	0.27	0.35	0.65	0.49	0.34	0.33	0	0.17	0.29	0.21	0.23	0.72	0.54
ENSRNA049488522	0	0	0	0	0	0	0	0	0	0	0	0	0	0	0	0	0	0	0	0	0	0	0	0	0	0	0	0	0	0	0	0	0	0	0	0	0	0	0	0	0	0	0	0	0	0	0	0	0
HORVU7Hr1G059780	0.06	0.03	0.03	0.03	0	0.06	0	0.06	0	0	0.07	0.03	0	0	0.04	0.04	0	0.04	0	0.03	0	0.03	0	0	0	0.03	0	0.03	0.03	0.12	0	0	0.03	0	0	0.03	0	0	0	0	0	0.09	0	0	0.09	0	0.09	0.08	0
HORVU7Hr1G059800	0	0	0	0	0	0	0	0	0	0	0	0	0	0	0	0	0	0	0	0	0	0	0	0	0	0	0	0	0	0	0	0	0	0	0	0	0	0	0	0	0	0	0	0	0	0	0	0	0
HORVU7Hr1G059820	0	0	0	0	0	0	0	0	0	0	0	0	0	0	0	0	0	0	0	0	0	0	0	0	0	0	0	0	0	0	0	0	0	0	0	0	0	0	0	0	0	0	0	0	0	0	0	0	0
HORVU7Hr1G065300	0	0	0	0	0	0	0	0	0	0	0	0	0	0	0	0	0	0	0	0	0	0	0	0	0	0	0	0	0	0	0	0	0	0	0	0	0	0	0	0	0	0	0	0	0	0	0	0	0.09
HORVU7Hr1G065310	0	0.27	0	0	0.63	0	0.31	0	0	0.34	0	0	0	0	0.71	0.36	0.35	0.35	0.66	0.33	0	0.64	0	0.32	0	0	0	0	0	0	0	0	0	0	0	0	0	0	0	0	1.05	0	0	0	0	0	0	0	0
HORVU7Hr1G078690	27.43	26.15	25.56	25.65	15.7	15.03	17.12	15.62	42.92	42.82	39.29	45.22	15.81	14.8	12.92	12.42	12.58	13	12.08	11.62	11.26	10.62	4.9	3.78	3.93	3.67	3.47	3.51	4.03	3.92	3.86	4.28	4.14	3.85	0.93	1.15	1.09	1.1	1.29	0.82	1.72	2.29	1.74	2.52	1.44	1.48	1.5	1.74	1.57
HORVU7Hr1G078710	0.44	0.4	0.41	0.29	0.27	0.36	0.35	0.32	0.29	0.26	0.21	0.24	0.36	0.66	0.3	0.48	0.37	0.39	0.39	0.36	0.43	0.19	0.4	0.17	0.22	0.28	0.6	0.61	0.45	0.49	0.26	0.1	0.3	0.39	0.3	0.28	0.52	0.19	0.46	0.44	0.35	0.13	0.17	0.52	0.3	0.29	0.15	0.43	0.25
HORVU7Hr1G078700	0	0	0	0	0	0	0	0	0	0	0.12	0.01	0	0	0	0.1	0	0	0.04	0	0	0.04	0	0	0.02	0	0.04	0	0	0	0	0	0	0	0	0	0	0	0.07	0	0.07	0.13	0.07	0	0	0	0.06	0	0.06
HORVU7Hr1G108670	12.85	16.43	12.73	13.92	14.66	17.91	15.63	14.98	14.53	10.01	13.74	10.32	28.84	31.93	39.54	42.16	56.38	47.47	22.59	22.88	24.85	30.25	25.95	25.11	26.17	24.88	29.16	26.43	20.62	33.61	19.38	20.21	38.33	30.02	26.63	27.58	19.08	28.36	26.71	23.61	25.62	10.21	29.26	14.88	14.88	23.45	30.74	16.09	20.11
HORVU7Hr1G108680	0	0.02	0	0.04	0	0	0	0	0	0	0	0	0.07	0	0	0.08	0.07	0	0	0	0	0.18	0.04	0	0	0	0	0	0	0.06	0	0	0	0.02	0	0	0	0	0	0	0	0	0	0	0	0	0	0	0
HORVU1Hr1G025690	12.71	14.61	14.42	14.71	11.71	11.57	10.98	11.39	18.93	19.64	19.21	18.65	17.25	18.09	13.66	12.7	12.45	14.35	15.09	14.97	13.5	13.23	11.43	13.58	13.4	13.38	13.72	12.03	11.88	13.04	12.52	12.14	12.41	11.79	9.28	7.94	9.66	9.14	6.02	10.37	9.88	10.22	9.62	9.71	8.33	10.52	7.87	12.18	11.11
HORVU1Hr1G025710	0	0	0	0	0.05	0.05	0.05	0	0	0	0	0	0	0	0	0	0	0	0	0	0	0	0	0	0	0	0	0	0	0	0	0	0.05	0	0	0	0	0	0	0	0	0	0	0	0	0	0	0	0
HORVU1Hr1G058340	7.6	7.49	8.13	7.8	9.4	8.72	9.53	9.21	6.84	7.23	6.35	6.78	7.36	6.45	7.2	7.33	6.58	6.46	7.2	6.85	7.8	7.21	6.37	7.01	6.65	6.7	7.29	7.19	7.52	7.62	6.69	6.25	6.09	6.15	7.35	6.73	7.48	6.26	6.86	5.71	5.94	6.62	6.99	8.88	7.83	7.89	6.7	5.55	6.05
HORVU1Hr1G092540	20.78	20.75	20.28	19.04	18.61	19.7	18.61	19.63	21.11	20.92	19.69	21.11	17.21	20.27	29.84	29.24	27.03	29.01	23.7	22.47	22.75	22.61	17.73	17.27	17.62	17.3	19.88	18.73	20.81	21.04	15.72	16.41	16.61	15.49	9.48	10.09	9.57	9.16	9.4	8.06	11.71	9.15	10.01	12.54	12.12	11.39	10.63	13.21	11.9
HORVU1Hr1G092550	2.74	3.36	3.3	3.01	2.9	3.08	2.2	2.89	1.53	1.7	1.3	1.81	2.61	3.33	3.35	3.46	3.6	3.44	2.65	2.61	2.82	3.03	1.9	2.26	2.97	1.86	3	3.15	3.31	2.85	2.62	3.41	2.58	2.57	1.72	1.6	2.5	2.14	1.18	2.35	1.69	2.62	2.65	2.35	2.08	1.86	2.01	1.83	2.01
HORVU1Hr1G092590	0	0	0	0	0	0	0	0	0	0	0.02	0	0	0	0	0	0	0.03	0	0	0	0	0	0	0	0.03	0	0	0	0	0.02	0	0	0	0	0	0	0	0	0	0	0	0	0	0	0	0	0	0
HORVU2Hr1G003400	6.6	6.28	5.47	6.75	9.74	9.2	9.1	9.21	2.73	2.67	2.24	2.38	8.2	8.53	8.85	8.5	8.27	8.48	8.23	8.38	8.13	8.59	9.62	9.06	9.64	9.95	11.38	10.24	10.45	10.15	13.53	13.25	13.53	12.81	5.35	5.49	4.75	5.89	4.18	4.81	4.95	4.36	4.48	3.84	4.12	5.13	4.64	6.74	5.03
HORVU2Hr1G003420	0	0	0	0	0	0	0	0	0	0	0	0	0	0	0	0	0	0	0	0	0	0	0	0	0	0	0	0	0	0	0	0	0	0	0	0	0	0	0	0	0	0	0	0	0	0	0	0	0
HORVU2Hr1G045340	0.14	0.18	0.18	0.13	0.15	0.13	0.14	0.24	0.13	0.06	0.06	0.04	3.41	3.13	0.22	0.16	0.27	0.34	0.4	0.44	0.32	0.44	3.88	4.6	4.75	4.53	1.64	2.43	2.14	2.15	1.42	1.59	1.55	1.55	46.45	45.87	47.07	45.88	49.32	48.33	48.77	114.71	114.88	112.61	114.5	24.54	25.68	24.92	25.05
HORVU2Hr1G045350	0.53	0.36	0.51	0.49	0.45	0.77	0.55	0.82	0.53	0.8	0.46	0.46	2.11	1.81	2.09	2.13	1.7	1.9	1.57	1.47	1.75	1.85	2.32	1.76	2.73	1.88	3.62	3.51	3.18	3.78	2.65	2.78	3.52	4	3.19	3.53	2.94	3.21	3.08	2.31	4.11	2.52	2.07	2.89	2.29	4.64	3.32	3.44	3.31
HORVU2Hr1G066100	0.78	1.16	0.85	0.68	1.52	1.18	1.18	1.41	0.73	0.86	0.64	0.66	1.62	1.64	0.81	1.35	1.48	1.47	1.38	1.13	0.98	1.17	0.97	0.56	0.96	0.84	0.77	1.03	0.99	0.93	1.02	0.78	1.04	0.93	1.1	1.05	0.72	0.96	0.91	0.81	1.21	0.77	0.98	0.93	1.37	1.16	1.07	1	1.08
HORVU3Hr1G022140	0.01	0	0	0	0	0.01	0	0	0.01	0	0	0.01	0	0.01	0	0	0.01	0	0	0	0	0	0	0	0	0	0.01	0.02	0	0	0	0.01	0	0	0	0	0	0	0	0	0	0.04	0	0	0	0.03	0.03	0	0
HORVU3Hr1G025060	5.49	5.47	4.61	5.63	4.36	4.25	4.14	5.72	4.86	4.3	4.18	4.51	4.52	4.42	5.24	5.69	5.64	5.46	5	4.6	5.02	5.15	4.42	4.9	4.32	4.38	5.31	5.31	5.06	5.55	4.63	5.81	4.82	4.91	3.75	4.24	4.06	3.58	2.48	3.26	4.61	5.19	3.97	6.91	3.83	4.05	4.01	4.02	2.69
HORVU3Hr1G025080	0	0	0	0	0	0	0	0	0	0	0	0	0	0	0	0	0	0	0.04	0	0	0	0	0	0	0	0	0	0	0	0	0	0	0	0	0	0	0	0	0	0	0	0	0	0	0	0	0	0
HORVU3Hr1G025090	2.54	2	2.41	2.04	2.11	2.25	2.46	2.12	1.16	1.08	0.76	1.05	4.17	2.77	3.33	2.92	2.56	3.08	3.33	3.06	3.2	3.28	2.88	2.79	3.05	2.28	5.47	5.42	5.97	4.93	2.95	2.34	2.55	2.82	4.31	3.57	3.16	3.01	2.32	3.1	3.75	3.73	3.34	3.38	3.28	5.14	5.52	3.49	4.45
HORVU3Hr1G036200	0	0	0	0.08	0	0.08	0.2	0.09	0	0.11	0.07	0.11	0.12	0	0.09	0.09	0	0.11	0.25	0.09	0.09	0.09	0.11	0	0.33	0.23	0	0.22	0	0	0	0.1	0.41	0	0.23	0.1	0.12	0.38	0	0.3	0	0	0	0.3	0	0	0	0.43	0.58
HORVU3Hr1G055260	295.08	283.29	292.01	301.02	119.62	127.76	133.04	116.58	369.24	359.14	368.87	357.35	30.57	27.7	19.5	24.33	24.06	21.31	23.69	30.93	29.1	27.1	2.92	2.33	2.67	3.24	3.82	2.51	3.48	3.89	2.98	4.16	2.44	2.31	0.99	0.53	0.8	0.49	0.79	0.42	0.34	0.77	0.36	0.76	0.7	1.1	0.48	1.6	1.92
HORVU3Hr1G076630	0	0	0	0	0	0	0	0	0	0	0	0	0	0	0	0	0	0	0	0	0	0	0	0	0	0	0	0	0	0	0	0	0	0	0	0	0	0	0	0	0	0	0	0	0	0	0	0	0
HORVU3Hr1G076640	0	0	0	0	0	0	0	0	0	0	0	0	0	0	0	0	0	0	0	0	0	0	0	0	0	0	0	0	0	0	0	0	0	0	0	0	0	0	0	0	0	0	0	0	0	0	0	0	0
HORVU3Hr1G084430	5.45	5.89	5.81	6.12	6.02	6.59	6.39	5.34	5.44	6.58	5.38	5.78	5.26	4.96	5.06	5.02	5.25	5.45	4.49	4.4	4.83	5.24	5.71	5.03	4.69	6.74	7.41	6.29	6.42	6.64	5.99	5.94	5.17	5.71	5.4	6.29	6.18	4.22	5.76	5.7	5.92	4.53	6.62	5.29	4.64	6.57	6.06	8.74	7.66
HORVU4Hr1G018720	0	0	0	0	0	0	0	0	0	0	0	0	0	0	0	0	0	0	0	0	0	0	0	0	0	0	0	0	0	0	0	0	0	0	0	0	0	0	0	0	0	0	0	0	0	0	0	0	0
HORVU4Hr1G048980	0.73	0.54	0.58	0.7	0.6	0.38	0.33	1	0.55	0.57	0.28	0.35	0.78	0.74	0.79	0.43	0.41	0.42	0.38	0.51	0.41	0.34	0.35	0.39	0.08	0.34	0.83	0.47	0.88	0.57	0.66	0.44	0.34	0.38	0.8	0.6	0.12	0.5	0.51	0.61	0.25	0.88	0.11	0.32	0.44	0.99	0.48	0.58	0.39
HORVU4Hr1G053920	0	0	0	0	0	0	0	0	0	0	0	0	0	0	0	0	0	0	0	0	0	0	0	0	0	0	0	0	0	0	0	0	0	0	0	0	0	0	0	0	0	0	0	0	0	0	0	0	0
HORVU4Hr1G053930	0	0	0	0	0	0	0	0	0	0	0	0	0	0	0	0	0	0	0	0	0	0	0	0	0	0	0	0	0	0	0	0	0	0	0	0	0	0	0	0	0	0	0	0	0	0	0	0	0
HORVU4Hr1G060420	0	0.38	0	0	0	0	0	0	0	0	0	0	0	0	0	0	0	0	0	0	0	0	0	0	0	0	0	0	0	0	0	0	0	0.46	0	0	0	0	0	0	0	0	0	0	0	0	0	0	0
HORVU4Hr1G060430	0.03	0	0.03	0	0.03	0	0.06	0	0	0	0	0.03	0	0	0	0	0	0	0.03	0	0	0	0	0	0	0.03	0	0	0	0	0	0	0	0	0	0	0	0	0	0	0	0	0	0	0	0	0	0	0
HORVU4Hr1G060440	10.25	9.8	10.31	10.34	9.8	9.94	9.64	9.81	9.36	9.35	9.96	9.75	6.96	6.51	5.85	6.12	5.67	6.18	5	5.04	4.25	4.08	2.48	2.08	1.99	2.79	3.75	3.4	3.21	2.95	3.75	3.14	3.34	3.61	1.73	1.61	2.04	1.19	2.29	1.8	1.37	2.26	1.37	1.22	1.32	1.98	2.69	2.31	2.38
HORVU4Hr1G060450	31.18	30.74	33.13	31.93	28.81	27.87	28.59	27.34	29.16	28.29	28.59	29.19	39.98	43.24	38.29	35.35	36.42	35.31	34.03	33.15	31.32	33.67	57.18	54.66	57.18	57.58	48.08	46.59	48.42	47.95	58.54	60.8	57.64	59.38	72.41	72.07	70.36	73.12	64.81	74.42	69.45	71.83	69.6	66.96	67.15	64.77	66.68	63.16	67.71
HORVU5Hr1G012970	0	0	0	0	0	0	0	0	0	0	0	0	0	0	0	0	0	0	0	0	0	0	0	0.63	0	0	0	0	0	0	0	0	0	0	0	0	0	0	0	0	0	0	0	0	0	0	0	0	0
HORVU5Hr1G012980	0	0	0	0	0	0	0	0	0	0	0	0	0	0	0	0	0	0	0	0	0	0	0	0	0	0	0	0	0	0	0	0	0	0	0	0	0	0	0	0	0	0	0	0	0	0	0	0	0
HORVU5Hr1G022710	4.32	4.95	5.52	7.11	7.03	6.02	4.93	7.87	2.34	2.21	2.04	0.92	10.34	10.79	8.54	9.18	7.25	9.53	6.93	8.91	7.42	12.46	14.74	11.96	21.72	20.18	22.39	24.11	28.85	27.71	14.94	15.93	15.59	15.89	16.34	11.9	12.54	21.41	30.99	24.53	18.73	30.59	26.18	15.58	17.28	20.84	18.06	24.04	13.79
HORVU5Hr1G065350	5.99	6.19	5.35	6.16	14.89	15	16.25	15.97	14.45	14.95	14.15	14.07	9.9	10.66	6.8	6.52	6.02	8.36	6.14	6.07	5.59	5.35	2.33	2.22	2.65	2.45	4.41	3.86	5.03	4.26	2.04	1.62	1.99	2.01	0.92	0.94	0.78	0.6	0.8	0.51	0.94	0.79	0.48	1.3	0.54	1.32	1.29	1.37	1.31
HORVU5Hr1G077450	1.63	1.72	1.21	1.55	1.42	1.67	1.66	1.33	1.68	1.04	1.67	1.56	1.78	2.43	2.06	1.51	1.71	2.19	1.14	1.6	1.35	1.2	1.76	1.35	2.23	1.89	2.42	2.22	2.22	2.45	1.68	1.64	1.62	1.81	3.19	2.76	3.44	1.77	3.99	1.87	3.29	3.12	2.66	2.82	2.62	3.99	3.36	3.3	3.19
HORVU5Hr1G079740	0	0	0	0	0	0	0	0	0	0	0	0	0	0	0	0	0	0	0	0	0	0	0	0	0	0	0	0	0	0	0	0	0	0	0	0	0	0	0	0	0	0	0	0	0	0	0	0	0
HORVU5Hr1G098440	4.73	5.4	5.23	5.36	8.59	8.38	7.57	8.23	5.55	4.08	4.94	4.62	7.13	8.2	6.02	6.31	5.63	5.34	6.36	5.81	6	6.33	4.43	4.86	4.8	4.61	5.99	4.36	4.2	5.19	4.86	4.84	4.19	4.23	3.78	4.51	4.11	5.84	5.16	4.8	5.52	3.78	3.38	3.37	2.67	5.78	3.48	3.66	4.05
HORVU5Hr1G114400	1.29	0.97	1.06	1.27	0.83	0.95	1.12	0.98	0.87	1.23	1.16	0.9	1.29	1.3	1.46	1.55	1.52	1.26	1.54	1.66	1.2	1.24	1.05	1.32	1.33	1.12	1.54	1.53	1.79	2.31	1.9	1.28	1.27	1.47	1.3	1.82	2.09	1.89	3.17	2.22	1.37	0.76	1.34	1.34	1.25	1.33	1.31	1.11	1.12
HORVU5Hr1G114420	0.03	0.05	0	0	0.14	0	0	0.1	0.06	0	0.03	0.07	0.01	0	0.17	0	0.13	0.04	0.04	0.08	0.03	0.18	0.03	0.13	0	0	0.2	0.1	0.09	0.06	0	0	0	0.12	0.04	0	0.15	0	0.1	0	0	0.08	0	0	0.1	0.17	0.15	0.1	0.07
HORVU5Hr1G114470	0.23	0.08	0.04	0.05	0.18	0.19	0.25	0.15	0.1	0.09	0.16	0.19	0.13	0.26	0.14	0.15	0.15	0.09	0	0.32	0.28	0.28	0.39	0.41	0.22	0.37	0.34	0.6	0.79	0.52	0.77	0.66	0.66	0.6	0.24	0.17	0.24	0.5	0.65	0.02	0.37	0.22	0.36	0.23	0.2	0.92	0.31	0.6	0.58
HORVU5Hr1G125560	7.85	6.04	6.76	7.67	6.91	6.8	6.76	6.2	5.04	6.08	6.51	5.68	1.61	1.72	2.93	3.22	3.29	3.95	2.65	2.59	2.86	2.75	0.61	0.54	0.4	0.52	1.04	1.13	0.88	0.97	0.37	0.26	0.32	0.29	0.04	0.1	0.04	0.13	0	0	0	0	0	0.12	0	0	0.11	0.04	0.21
HORVU5Hr1G125570	0	2.01	5.88	0.37	0	2.82	4.5	0	16.22	7.84	8.11	0	0	7.29	3.89	4.52	0	0	0	8.64	12.31	4.05	8.05	16.72	10.12	1.48	0	0	0.25	4.94	16.42	0	0	8.76	8.41	0	0	0	0	0	3.73	3.59	0	0	0	0	9.81	6.74	0.04
HORVU5Hr1G125580	0	0	0	0	0	0	0	0	0	0	0	0	0	0	0	0	0	0	0	0	0	0	0	0	0	0	0	0	0	0	0	0	0	0	0	0	0	0	0	0	0	0	0	0	0	0	0	0	0
ENSRNA049485843	0	0	0	0	0	0	0	0	0	0	0	0	0	0	0	0	0	0	0	0	0	0	0	0	0	0	0	0	0	0	0	0	0	0	0	0	0	0	0	0	0	0	0	0	0	0	0	0	0
HORVU6Hr1G023500	0	0	0	0	0	0	0	0	0	0	0	0	0	0	0	0	0	0	0	0	0	0	0	0	0	0	0	0	0	0	0	0	0	0	0	0	0	0	0	0	0	0	0	0	0	0	0	0	0
HORVU6Hr1G023510	0	0	0	0	0	0	0	0	0	0	0	0	0	0	0	0	0	0	0	0	0	0	0	0	0	0	0	0	0	0	0	0	0	0	0	0	0	0	0	0	0	0	0	0	0	0	0	0	0
HORVU6Hr1G089080	0	0	0	0	0	0	0	0	0	0	0	0	0	0	0	0	0	0	0	0	0	0	0	0	0	0	0	0	0	0	0	0	0	0	0	0	0	0	0	0	0	0	0	0	0	0	0	0	0
HORVU6Hr1G089100	0	0	0	0	0	0	0	0	0	0	0	0	0	0	0	0	0	0	0	0	0	0	0	0	0.02	0	0	0	0	0	0.02	0	0	0.02	0	0	0	0	0	0	0	0	0	0	0	0	0	0	0
HORVU7Hr1G009970	0	0	0	0	0	0	0	0	0	0	0	0	0	0	0	0	0	0	0	0	0	0	0	0	0	0	0	0	0	0	0.14	0	0	0	0	0	0	0	0	0	0	0.4	0	0	0	0	0	0	0
HORVU7Hr1G009980	0	0	0	0	0	0	0	0	0	0	0	0	0	0	0	0	0	0	0	0	0	0	0	0	0	0	0	0	0	0	0	0	0	0	0	0	0	0	0	0	0	0	0	0	0.09	0	0	0	0
HORVU7Hr1G010020	0	0	0	0	0	0	0	0	0	0	0	0	0	0	0	0.02	0	0	0	0	0	0	0	0	0	0	0	0	0	0	0	0	0	0	0	0	0	0	0	0	0	0	0	0	0	0	0	0	0
HORVU7Hr1G056610	0	0	0	0	0	0	0	0	0	0	0	0	0	0	0	0	0	0	0	0	0	0	0	0	0	0	0	0	0	0	0	0	0	0	0	0	0	0	0	0	0	0	0	0	0	0	0	0	0
HORVU7Hr1G056620	0.17	0	0	0.49	0	0	0	0	0	0.28	0	0	0	0	0.11	0	0	0	0.46	0	0	0	0	0	0	0	0	0	0	0	0	0	0	0	1.33	0.29	0.22	0.84	0	0	0	0	0	0	0	0	0	0	0.49
HORVU7Hr1G073300	0.75	0.88	0.56	0.74	0.85	0.42	0.67	0.63	0.72	1.13	1.06	0.76	0.95	0.91	0.85	0.82	1.35	0.55	0.89	0.63	1.04	0.92	1.5	1.53	1.09	1.82	1.93	1.85	1.77	2.09	2.05	2.32	2.17	1.98	2.02	1.88	1.7	3.03	1.69	1.34	1.58	1.55	2.89	3.12	1.87	3.05	2.61	3.55	2.98
HORVU7Hr1G099870	26	26.24	28.24	24.75	31.21	29.86	32.28	30.14	29.1	27.58	29.89	28.03	29.95	30.52	31.4	31.95	29.38	30.62	32.32	34.98	32.01	33.63	19.19	19.39	19.17	21.02	19.22	18.79	19.98	21.14	17.45	18.26	19.18	17.97	14.18	13.41	13.63	12.76	12.48	16.98	15.42	14.33	13.29	12.38	13.92	13.62	17.16	12.94	17.39
HORVU7Hr1G099880	0	0	0	0	0	0	0	0	0	0	0	0	0	0	0	0	0	0	0	0	0	0	0	0	0	0	0	0	0	0	0	0	0	0	0	0	0	0	0	0	0	0	0	0	0	0	0	0	0
HORVU7Hr1G099900	3.38	3.1	3.13	2.49	2.44	3.3	2.65	2.99	3.06	2.73	3.38	2.9	1.93	1.7	1.92	2.07	2.51	1.67	2.48	2.24	1.99	1.33	1.04	1.27	1.09	0.96	1.56	1.05	1.15	1.74	1.37	1.02	1.14	0.97	0.59	0.78	0.78	0.47	0.57	1.19	0.65	0.85	0.78	0.41	1.17	0.76	1.01	1.34	1.59
HORVU7Hr1G099910	2.98	3.18	3.29	2.95	2.26	2.1	2.2	2.24	2.1	2.14	1.96	2.08	2.18	2.08	2.98	3.13	2.71	2.82	1.75	1.81	2.16	1.97	1.48	1.72	1.68	1.9	3.2	2.92	2.75	2.93	1.86	2.06	1.84	2.06	2.01	1.9	1.98	1.94	2.12	1.86	1.83	2.48	2.65	2.52	1.83	3.07	2.45	1.89	2
HORVU3Hr1G048550	0.08	0.38	0.08	0.23	0.09	0.28	0.25	0.17	0	0.18	0.36	0	0.19	0.49	0.19	0.33	0.22	0.29	0.35	0.62	0.53	0.54	0.18	0.76	0.55	0.82	0.63	0.88	0.8	0.68	1.16	0.76	0.43	0.56	0.99	0.53	1.23	0.27	0.28	0.75	0.54	0.28	0.82	1.25	1.2	0.48	0.25	0.7	0.47
HORVU3Hr1G048560	66.56	63.77	68.85	67.02	74.95	69.24	71.34	71.92	60.36	59.6	58.32	59.39	109.24	113.92	87.53	89.56	93.77	89.05	92.76	99.33	88.78	91.53	135.54	138.05	137.57	132.78	152.85	150.19	150.36	152.52	140.2	135.59	139.54	138.68	142	137.88	137.88	132.51	121.47	138.03	124.92	128.99	140.2	129.07	128.67	136.8	142.51	142.74	139.37
HORVU3Hr1G076620	0	0	0	0	0	0	0	0	0	0	0	0	0	0	0	0	0	0	0	0	0	0	0	0	0	0	0	0	0	0	0	0	0	0	0	0	0	0	0	0	0	0	0	0	0	0	0	0	0
HORVU5Hr1G022690	6.52	5.52	6.44	6.4	9.97	9.42	10.57	8.91	3.2	3.11	3.64	3.38	15.92	15.26	14.4	14.33	13.82	13.7	14.39	14.04	14.21	14.86	27.15	27.21	25.16	26.22	24.93	22.99	23.7	24.33	22.47	22.27	24.8	22.48	30.99	31.39	30.2	28.38	29.02	29.66	29.71	31.48	29.97	33.53	29.06	23.48	26.3	23.89	26.27
HORVU5Hr1G077350	77.24	76.31	75.73	76.57	86.9	83.73	83.82	84	65.95	67.46	68.23	67.23	127.22	122.69	100.8	102.23	100.63	98.78	114.98	113.74	113.93	117.15	160.1	161.57	161.81	163.4	139.29	133.37	134.16	131.1	138.02	136.54	139.42	139.07	189.47	184.83	188.79	189.1	187.36	190.63	185.88	190.85	186.79	187.91	188.98	171.23	182.45	172.17	173.91
HORVU5Hr1G077380	0	0	0	0	0	0	0	0	0	0	0	0	0	0	0	0	0	0	0	0	0	0	0	0	0	0	0	0	0	0	0	0	0	0	0	0	0.65	0	0	0	0	0	0	0	0	0	0	0	0
HORVU5Hr1G077390	0.68	0.82	0.45	0.56	0.49	0.5	0.5	0.57	0.6	0.74	1.2	0.62	0.31	0.15	0.1	0.02	0.26	0	0	0.06	0.11	0.12	0	0	0	0.06	0	0.11	0.03	0	0	0.06	0	0	0.06	0	0	0	0	0	0	0	0	0	0	0	0	0.15	0
HORVU5Hr1G077430	22.09	22.98	22.45	21.71	19.96	19.68	19.1	19.88	16.36	17.52	18.64	16.65	26.6	25.42	22.3	21.73	21.16	23.04	19.67	17.93	19.25	19.1	18.19	15.94	15.63	16.27	18.96	19.12	20.55	20.01	14.42	15.13	14.63	17.48	11.21	11.39	12.21	12.44	11.7	13.83	14.2	11.85	11.84	10.47	12.31	11.75	14.1	11.33	14.69
HORVU5Hr1G077440	18.95	18.44	20.77	19.96	19.62	17.11	17.9	18.29	18.86	19.66	18.96	18.84	13.43	16.06	16.35	15.35	14.96	15.34	14.64	15.13	14.89	16.33	12.95	15.32	13.23	14.53	15.1	16.29	15.79	14.29	14.51	14.52	15.89	14.5	14.87	13.39	15.04	15.33	18.23	13.42	14.32	15.67	14.99	12.93	13.56	15.44	18.59	15.08	15.89
HORVU5Hr1G079750	8.95	8.75	8.43	8.41	11.05	10.77	11.22	11.85	8.94	8.79	9.62	8.07	12.22	11.8	9.68	10.43	9.99	10.47	9.71	9.59	9.44	9.86	9.61	10.21	9.39	9.59	12.41	11.79	12.01	12.54	10.01	10.38	9.04	9.32	8.58	8.6	8.35	8.19	8.51	9.58	8.79	10.02	8.89	8.43	11.1	11.41	11.16	11.9	12.2
HORVU5Hr1G079760	0.14	0.12	0.12	0.12	0.22	0.18	0.16	0.11	0.21	0.12	0.18	0.21	0.14	0.12	0.11	0.13	0.13	0.2	0.13	0.12	0.14	0.14	0.11	0.07	0.06	0.13	0.08	0.15	0.14	0.14	0.13	0.22	0.15	0.13	0.06	0.05	0.06	0	0.05	0	0	0	0.08	0.12	0	0.04	0.08	0	0.07
HORVU5Hr1G079770	0	0	0	0	0	0	0	0	0	0	0	0	0	0	0	0	0	0	0	0	0	0	0	0	0	0.04	0	0	0	0	0	0	0	0	0	0	0	0	0	0	0	0	0	0	0	0	0	0	0
HORVU5Hr1G098450	0	0	0	0	0.02	0	0.02	0	0	0	0	0	0	0	0	0	0	0.06	0	0	0	0	0	0	0	0	0	0	0	0	0	0	0	0	0	0	0	0	0	0	0	0	0	0	0	0	0	0	0
HORVU7Hr1G010050	21.83	23.11	21.74	21.21	23.93	23.52	24.16	24.85	17.97	17.96	18.83	18.24	24.49	25.83	28.25	26.44	27.56	28.24	28.65	28.98	28.75	29.81	26.42	25.23	24.86	24.73	26.34	26.09	25.32	25.27	28.26	27.95	27.88	27.48	34.57	33.94	34.83	33.89	33.84	31.34	34.57	32.54	32.56	32.43	31.08	33.21	34.54	32.27	31.32
[truncated: 179 more columns]

## Sheet: DNA CMC-EnSpm
Table S5G FPKM data of barley genes within 100 kb of “DNA CMC-EnSpm” enhancers
Barley genes	ERR3500503	ERR3500504	ERR3500505	ERR3500506	ERR3500507	ERR3500508	ERR3500509	ERR3500510	ERR3500511	ERR3500512	ERR3500513	ERR3500514	ERR3500515	ERR3500516	ERR3500519	ERR3500520	ERR3500521	ERR3500522	ERR3500523	ERR3500524	ERR3500525	ERR3500526	ERR3500527	ERR3500528	ERR3500529	ERR3500530	ERR3500531	ERR3500532	ERR3500533	ERR3500534	ERR3500535	ERR3500536	ERR3500537	ERR3500538	ERR3500539	ERR3500540	ERR3500542	ERR3500543	ERR3500544	ERR3500545	ERR3500546	ERR3500547	ERR3500548	ERR3500549	ERR3500550	ERR3500551	ERR3500552	ERR3500553	ERR3500554
HORVU1Hr1G000340	0	0	0	0	0	0	0	0	0	0	0	0	0	0	0	0	0	0	0	0	0	0	0	0	0	0	0	0	0	0	0	0	0	0	0	0	0	0	0	0	0	0	0	0	0	0	0	0	0
HORVU1Hr1G000350	0	0.05	0	0	0.09	0.01	0.06	0.06	0.1	0.03	0.03	0.03	0.03	0.07	0	0	0	0	0	0.03	0	0	0.03	0.03	0.06	0.08	0	0	0.03	0	0	0.03	0	0.03	0.03	0.07	0.07	0	0	0	0	0	0	0	0	0	0	0	0.08
HORVU1Hr1G000370	0	0	0	0	0	0	0	0	0	0	0	0	0	0	0	0	0	0	0	0	0	0	0	0	0	0	0	0	0	0	0	0	0	0	0	0	0	0	0	0	0	0	0	0	0	0	0	0	0
HORVU1Hr1G000400	2.81	3.55	3.36	3.17	2.38	2.53	2.61	3.21	2.84	3.09	2.96	2.89	2.2	2.4	2.45	2.66	3.36	2.54	1.98	2.16	2.33	2.12	1.76	1.51	1.17	1.61	1.69	1.21	1.66	1.33	1.64	1.76	1.52	1.78	1.22	0.93	1.19	1.19	0.27	0.65	0.26	0.96	0.86	1.41	1.18	1.82	0.87	1.25	1.26
HORVU1Hr1G000430	52.35	49.31	48.99	50.25	34.73	35.97	36	34.27	66.59	69.63	67.43	68.32	30.68	30.51	25.39	25.5	24.75	27.13	20.9	22.91	22.11	20.87	24.86	25.89	26.88	27.49	22.95	22.08	23.36	23.09	31.09	29.26	31.48	31.04	27.73	27.46	28.23	25.97	23.13	25.54	28.4	26.09	23.79	25.82	26.86	23.82	24.92	23.16	24.54
HORVU1Hr1G000440	0.03	0	0.06	0	0.02	0	0	0	0	0	0	0	0	0.04	0	0.02	0	0	0	0	0	0	0	0	0	0	0.02	0.02	0.02	0.03	0	0.02	0.02	0	0	0.03	0	0	0.06	0	0	0	0.05	0	0	0	0	0	0
HORVU1Hr1G000450	0	0	0	0	0	0	0	0	0	0	0	0	0	0	0	0	0	0	0	0	0	0	0	0	0	0	0	0	0	0	0	0	0	0	0	0	0	0	0	0	0	0	0	0	0	0	0	0	0
HORVU1Hr1G001350	0	0	0	0	0	0	0	0	0	0	0	0	0	0	0	0	0	0	0	0	0	0	0	0	0	0	0	0	0	0	0	0	0	0	0	0	0	0	0	0	0	0	0	0	0	0	0	0	0
HORVU1Hr1G009520	0	0	0	0	0	0	0	0	0	0	0	0	0	0	0	0	0	0	0	0	0	0	0	0	0	0	0	0	0	0	0	0	0	0	0	0	0	0	0	0	0	0	0	0	0	0	0	0	0
HORVU1Hr1G009530	0	0	0	0	0	0	0	0	0	0	0	0	0	0	0	0	0	0	0	0	0	0	0	0	0	0	0	0	0	0	0	0	0	0	0	0	0	0	0	0	0	0	0	0	0	0	0	0	0
HORVU1Hr1G009550	0	0	0	0	0	0	0	0	0	0	0	0	0	0	0	0	0	0	0	0	0	0	0	0	0	0	0	0	0	0	0	0	0	0	0	0	0	0	0	0	0	0	0	0	0	0	0	0	0
HORVU1Hr1G009560	0.19	0.16	0.13	0.18	0.2	0.2	0.16	0.18	0.1	0.09	0.17	0.16	0.06	0.09	0.06	0.1	0.07	0.17	0.12	0.07	0.1	0.14	0.04	0.05	0.03	0.06	0.03	0.05	0.16	0.05	0.02	0.04	0.02	0.07	0.08	0.07	0.07	0	0.08	0.04	0.06	0.03	0	0.03	0	0.03	0.12	0.03	0.19
HORVU1Hr1G009570	0	0	0	0	0	0	0	0	0	0	0	0	0	0	0	0	0	0	0	0	0	0	0	0	0	0	0	0	0	0	0	0	0	0	0	0	0	0	0	0	0	0	0	0	0	0	0	0	0
HORVU1Hr1G013140	0.21	0.27	0.18	0.15	0.12	0.1	0.12	0.09	0.06	0.03	0.04	0.08	0.14	0.13	0.16	0.2	0.13	0.14	0.09	0.11	0.13	0.09	0.18	0.23	0.2	0.17	0.28	0.3	0.27	0.34	0.17	0.17	0.17	0.14	0.29	0.29	0.31	0.25	0.34	0.37	0.23	0.3	0.27	0.43	0.35	0.24	0.19	0.28	0.31
HORVU1Hr1G029170	0	0	0	0	0	0	0	0	0	0	0	0	0	0	0	0	0	0	0	0	0	0	0	0	0	0	0	0	0	0	0	0	0	0	0	0	0	0	0	0	0	0	0	0	0	0	0	0	0
HORVU1Hr1G030710	6.06	6.22	6.35	6.19	7.49	7.28	6.5	7.54	9.13	8.77	8.11	8.65	9.57	9.02	8.03	7.93	8.74	8.22	8.32	6.42	7.89	7.75	12.85	10.76	10.86	12.1	8.67	9.29	9.51	8.63	13.07	12.95	12.79	12.62	14.25	14.56	15.11	13.34	14.71	14.2	14.89	10.71	10.39	10.11	11.55	11.25	14.43	13.5	13.96
HORVU1Hr1G051450	2.63	2.22	2.12	2.39	3.31	3.34	3.38	3.25	3.33	3.53	3.25	3.15	5.71	6.33	4.4	4.42	4.5	4.66	2.67	2.61	2.63	2.21	5.85	6.2	5.27	5.69	7.87	7.66	7.34	7.71	7.27	6.77	7.08	7.29	4.45	4.68	4.41	5.29	5.99	4.85	4.2	3.55	3.27	2.74	2.75	6.06	5.11	4.91	6.05
HORVU1Hr1G051460	4.97	5.13	5.04	4.8	4.49	4.42	4.42	4.47	5.15	4.9	5.11	5.21	4.95	4.82	5.54	5.24	5.35	5.06	4.71	4.67	4.6	4.6	4.29	4.32	4.17	4.11	5.18	5.12	4.97	4.95	5.07	5.01	5.16	5.04	5.2	5.69	5.88	5.79	4.88	5.08	4.93	5.09	5.42	4.98	5.41	6.1	5.32	5.53	5.4
HORVU1Hr1G051470	19.72	19.31	18.65	18.22	14.86	16.3	15.8	16.6	16.51	16.96	18.26	16.86	18.56	20.03	19.08	20.4	18.84	18.54	17.76	16.61	17.66	19.09	18.14	19.46	15.96	18.9	21.08	21.76	20.31	21.13	18.86	19.1	19.64	19.65	13.74	12.61	13.57	12.89	13.91	11.91	13.92	18.33	16.53	15.71	19.87	17.64	14.91	18.82	16.68
HORVU1Hr1G056930	0	0	0	0	0	0	0	0	0	0	0	0	0	0	0	0	0	0	0	0	0	0	0	0	0	0	0	0	0	0	0	0	0	0	0	0	0	0	0	0	0	0	0	0	0	0	0	0	0
HORVU1Hr1G057080	0.11	0.03	0.05	0.11	0.13	0.17	0.11	0.05	0.12	0.25	0.01	0.04	0.16	0.17	0.17	0.02	0.19	0.23	0.04	0.12	0.14	0.16	0.09	0.09	0.06	0.07	0.13	0.17	0.24	0.19	0.08	0.18	0.08	0.12	0.16	0.16	0.17	0.09	0.05	0.02	0.16	0.3	0.12	0.06	0.1	0.27	0.08	0.07	0.04
HORVU1Hr1G064410	0	0	0	0	0	0	0	0	0	0	0	0	0	0	0	0	0	0	0	0	0	0	0	0	0	0	0	0	0	0	0	0	0	0	0	0	0	0	0	0	0	0	0	0	0	0	0	0	0
HORVU1Hr1G082730	0	0	0	0	0	0	0	0	0	0	0	0	0	0	0	0	0	0	0	0	0	0	0	0	0	0	0	0	0	0	0	0	0	0	0	0	0	0	0	0	0	0	0	0	0	0	0	0	0
HORVU1Hr1G082790	0.01	0	0.01	0	0	0	0.01	0	0.02	0.01	0	0	0	0.01	0.01	0.03	0	0	0	0	0	0	0.01	0.02	0	0.01	0.01	0.01	0	0.02	0.01	0	0.02	0.01	0	0.01	0	0	0	0	0	0	0	0	0.03	0	0	0	0
HORVU1Hr1G082820	0.16	0.2	0.26	0.27	0.31	0.13	0.2	0.33	0.49	0.48	0.74	0.69	0.4	0.62	0.99	0.61	1.25	0.43	0.4	0.42	0.34	0.43	0.47	0.63	0.51	0.52	0.19	0.32	0.29	0.37	0.22	0.31	0.48	0.19	0.09	0.27	0.21	0.07	0	0.31	0.15	0.13	0	0.03	0.17	0.29	0.12	0.52	0.11
HORVU1Hr1G082830	0	0	0	0	0	0	0	0	0	0	0	0	0	0	0	0	0	0	0	0	0	0	0	0	0	0	0	0	0	0	0	0	0	0	0	0	0	0	0	0	0	0	0	0	0	0	0	0	0
HORVU1Hr1G086850	0	0	0	0	0	0	0	0	0	0	0	0	0	0	0	0	0	0	0	0	0	0	0	0	0	0	0	0	0	0	0	0	0	0	0	0	0	0	0	0	0	0	0	0	0	0	0	0	0
HORVU1Hr1G086870	52.08	51.97	46.68	49.53	49.52	51.61	50.39	49.01	62.51	59.43	61.35	59.71	22.57	23.61	20.24	20.88	18.11	20.06	15.39	15.83	16.35	14.97	10.94	13.76	11.22	11.97	19.15	19.65	17.58	19.52	13.17	11.85	13.33	11.99	6.62	6.15	6.52	4.76	5.88	7.14	5.67	6.96	6.1	5.51	6.54	11.08	8.48	8.21	8.72
HORVU1Hr1G086890	0.3	0.36	0.43	0.36	0.53	0.24	0.35	0.3	0.31	0.21	0.09	0.4	0.09	0.16	0.02	0.03	0.08	0.02	0	0.03	0	0.03	0	0.04	0	0.03	0.08	0.08	0.14	0.07	0.03	0.03	0.04	0.08	0	0	0.02	0	0	0	0	0	0	0	0	0	0	0.05	0.21
HORVU1Hr1G088450	0	0	0	0	0	0	0	0	0	0	0	0	0	0	0	0	0	0	0	0	0	0	0	0	0	0	0	0	0	0	0	0	0	0	0	0	0	0	0	0	0	0	0	0	0	0	0	0	0
HORVU1Hr1G088460	1.92	1.78	2	2.07	2.39	2.66	2.16	2.22	1.38	1.43	1.3	1.54	2.08	1.74	2.37	2.17	2.12	2.11	1.97	2.16	2.4	2.41	2.53	2.59	2.36	2.76	2.68	2.45	2.53	2.51	2.56	2.06	2.17	2.26	3.61	3.59	3.41	3.15	3.12	2.88	3.55	2.66	3.83	3.04	3.34	2.85	3.07	2.78	2.7
HORVU1Hr1G088510	10.31	11.39	10.52	11.34	11.5	11.89	11.9	11.61	7.59	7.23	7.55	6.63	14.89	14.12	18.4	18.46	19.69	19.06	18.85	18.01	18.22	19	19.37	18.92	19.46	19.48	14.98	14.86	15.03	15.76	19.89	20.72	20.29	20.04	23.14	23.55	22.69	20.97	23.45	20.42	24.85	21.79	20.38	23.04	23	18.95	19.16	20.26	20.11
HORVU1Hr1G093120	8.6	8.44	8.51	8.97	8.13	7.62	6.23	7.81	5.56	6.36	6.38	6.26	12.74	11.57	10.01	10.15	9.9	10.34	8.67	9.48	8.33	9.04	12.31	11.99	11.92	10.71	12.82	12.74	12.01	11.66	9.44	9.23	9.58	9.55	14.38	13.86	13.93	15.23	15.01	15.34	15.39	14.93	15.83	18.12	16.79	14.65	11.45	12.33	14.43
HORVU1Hr1G093150	0.41	0.1	0	0.31	0	0	0	0.12	0	0	0.24	0	0	0	0.13	0	0	0.13	0.12	0.13	0	0.12	0	0	0.12	0	0	0.12	0	0.11	0.12	0	0.12	0	0	0	0	0	0	0	0	0	0	0	0	0	0	0.3	0.6
HORVU1Hr1G093160	0	0	0	0	0	0	0	0	0	0	0	0	0	0	0	0	0	0	0	0	0	0	0	0	0	0	0	0	0	0	0	0	0	0	0	0	0	0	0	0	0	0	0	0	0	0	0	0	0
HORVU1Hr1G093170	0.05	0	0.03	0.16	0	0.11	0.03	0.04	0	0	0	0.06	0.06	0.03	0.03	0	0	0	0	0	0	0	0.03	0	0.03	0	0	0	0	0	0	0	0.03	0.03	0	0.03	0	0	0	0	0	0	0	0	0	0	0	0	0
HORVU1Hr1G093180	42.76	38.89	38.19	37.22	25.2	25.96	25.45	26.02	56.86	55.9	54.12	57.43	12.21	13.29	15.35	17.11	14.58	15.12	12.07	12.71	14.77	14.08	10.22	10.39	10.13	10.6	8.38	8.31	7.93	7.55	13.26	12.69	14.04	13.35	6.3	4.88	5.66	4.84	6.09	5.98	4.99	4.71	5.07	4.54	4.98	4.05	5.93	3.81	5.44
HORVU1Hr1G093200	0	0	0	0	0	0	0	0	0	0	0	0	0	0	0	0	0	0	0	0	0	0	0	0	0	0	0	0	0	0	0	0	0	0	0	0	0	0	0	0	0	0	0	0	0	0	0	0	0
HORVU1Hr1G093220	3.67	3.8	3.93	3.84	3.04	3.08	2.98	2.9	6.55	6.75	6.94	6.91	2.8	2.72	3.2	3.18	3.38	3.22	2.3	2.22	2.32	2.15	2.74	2.64	2.78	2.76	2.28	2.4	2.53	2.65	3.93	4.23	4.32	4.41	3	3.04	3	3.25	3.46	3.69	3.83	3.07	3.49	3.41	3.39	3.1	3.58	3.13	3.11
HORVU1Hr1G093230	56.71	55.89	54.02	55.3	58.21	57.86	59.65	55.66	58.02	54.8	54.08	56.05	64.34	63.14	52.53	48.05	52.43	49.43	52.52	49.09	48.93	48.86	51.02	49.9	54.5	50.29	52.91	50.49	50.96	50.42	49.24	48.82	42.54	47.59	33.06	36.32	34.22	35.09	38.32	35.2	39	37.56	40.11	38.64	37.44	44.06	41.65	44.09	44.61
HORVU1Hr1G093240	16.09	16.51	15.18	15.14	14.65	14.7	14.71	14.7	20.26	18.59	19.45	18.53	15.73	14.52	13.9	13.78	13.2	13.65	12.34	12.66	12.49	12.3	11.27	10.3	11.02	11.61	8.86	11.02	9.21	9.83	11.9	12.43	12.92	12.17	9.82	10.03	10.85	9.97	11.02	10.34	8.81	8.09	11.07	7.93	8.13	11.8	9.66	10.84	10.74
HORVU1Hr1G093260	0	0	0	0	0	0	0	0	0	0	0	0	0	0	0	0	0	0	0	0	0	0	0	0	0	0	0	0	0	0	0	0	0	0	0	0	0	0	0	0	0	0	0	0	0	0	0	0	0
HORVU1Hr1G093270	0	0	0	0	0	0	0	0	0	0	0	0	0	0	0	0	0	0	0	0	0	0	0	0	0	0	0	0	0	0	0	0	0	0	0	0	0	0	0	0	0	0	0	0	0	0	0	0	0
HORVU1Hr1G093280	0.05	0	0	0.04	0	0	0	0	0	0.05	0	0	0	0.05	0	0	0	0	0	0	0	0	0	0	0	0	0	0	0.04	0	0	0	0	0	0.1	0	0	0	0.15	0	0	0	0	0	0	0	0	0	0
HORVU2Hr1G004020	0	0	0	0	0	0	0	0	0	0	0	0	0	0	0	0	0	0	0	0	0	0	0	0	0	0	0	0	0	0	0	0	0	0	0	0	0	0	0	0	0	0	0	0	0	2.89	0	0	0
HORVU2Hr1G004030	0	0	0	0	0	0	0	0	0	0	0	0	0	0	0	0	0	0	0	0	0	0	0	0	0	0	0	0.17	0	0	0	0	0	0	0	0	0	0	0	0	0	0	0	0	0	0	0	0	0
HORVU2Hr1G004040	0	0	0	0	0	0.05	0	0.14	0	0	0	0	0	0	0	0	0.53	0.18	0	0	0.35	0.17	0	0	0	0	0.46	0	0	0.01	0	0	0	0	0	0	0	0	0	0.14	0	0.02	0.05	0	0.27	0	0.16	0	0
HORVU2Hr1G004070	0	0	0	0	0	0	0	0	0	0	0	0	0	0	0	0	0	0	0	0	0	0.03	0	0	0	0	0	0.03	0	0	0.01	0	0	0	0	0	0.03	0	0	0	0	0	0	0	0	0	0.09	0	0
HORVU2Hr1G004100	0.85	0.44	0.72	0.73	0.3	0.13	0.58	0.28	0.51	0.38	0.45	0.31	0.26	0.27	0.56	0.61	0.04	0.43	0.46	0.18	0.29	0.45	0.09	0.19	0.25	0.4	0.22	0.64	0.23	0.32	0.18	0.36	0.4	0.27	0.43	0.19	0.32	0.15	0	0.65	0.35	0.49	0.51	0.63	1.04	0.42	0.39	0.43	0.9
HORVU2Hr1G004130	0	0	0	0	0	0	0	0	0	0	0	0	0	0	0	0	0	0	0	0	0	0	0	0	0	0	0	0	0	0	0	0	0	0	0	0	0	0	0	0	0	0	0	0	0	0	0	0	0
HORVU2Hr1G004140	1.01	1.02	1.24	1.06	0.91	0.5	0.99	0.47	1.24	0.88	1.32	1	0.91	0.51	0.66	0.79	0.3	0.38	0.68	0.45	0.28	0.55	0.69	0.9	0.76	0.75	0.2	0.58	0.56	0.62	0.69	0.46	0.3	0.65	0.31	0.66	0.58	0.44	0.45	0.46	0.54	0.88	1.09	0.96	0.64	0.44	0.55	0.52	0.35
HORVU2Hr1G004150	0.57	0.54	0.66	0.71	0.24	0.59	0.33	0.45	0.56	0.63	0.6	0.66	0.56	0.36	0.43	0.33	0.45	0.37	0.41	0.41	0.58	0.42	0.45	0.5	0.36	0.37	0.26	0.31	0.41	0.33	0.14	0.11	0.26	0.21	0.24	0.25	0.23	0.2	0.28	0.31	0.16	0.34	0.56	0.38	0.34	0.22	0.12	0.3	0.09
HORVU2Hr1G004170	1.74	1.51	1.45	1.55	0.9	1.33	1.05	0.59	20.85	15.2	19.42	14.92	2.96	2.38	0.28	0.56	0.59	1.47	0.24	0.21	0.43	0.47	0.97	0.21	0.19	0.4	0.03	0.27	0	0.02	0.12	0.42	0.53	0.2	0.04	0.02	0.07	0	0	0.1	0.06	0	0.06	0	0	0.05	0	0	0.05
HORVU2Hr1G004180	1.37	1.36	1.78	1.61	1.03	1.01	1.03	0.95	1.64	1.74	1.51	1.81	1.98	1.4	1.45	1.39	1.11	1.45	0.81	1	0.9	1.05	1.3	1.06	1.14	1.4	0.62	0.57	0.87	0.92	1.11	1.09	1.04	1.03	0.89	0.88	0.57	0.97	1.22	1.21	0.88	0.88	0.83	1.25	1.27	1.33	0.99	0.95	1.49
HORVU2Hr1G021040	0.07	0.04	0.11	0.18	0.08	0.04	0.04	0.24	0.17	0.09	0.08	0.04	0.09	0.13	0.23	0.09	0.09	0.09	0	0.13	0	0.08	0.13	0.17	0.25	0.08	0.08	0.08	0.11	0.19	0.08	0.09	0.42	0.17	0.21	0.09	0.18	0.4	0.14	0.26	0	0.48	0.25	0.24	0.24	0.11	0.11	0	0.11
HORVU2Hr1G021050	0	0	0	0	0	0	0	0	0	0	0	0	0	0	0	0	0	0	0	0	0	0	0	0	0	0	0	0	0	0	0	0	0	0	0	0	0.55	0	0	0	0	0	0	0	0	0	0	0	0
HORVU2Hr1G021060	31.68	32.71	30.36	32.49	30.09	29.3	28.69	28.67	24.51	24.03	23.02	21.85	29.4	24.63	24.52	24.63	25.35	23.41	28.26	31.71	28.02	26.79	34.27	30.43	32.42	33.91	35.95	34.27	35.39	34.84	32.98	32.85	34.68	34.78	35.38	34.59	37.13	34.89	33.31	33.03	41.23	42.02	35.33	37.97	37.85	41.56	38.41	37.67	31.55
ENSRNA049437759	0	0	0	0	0	0	0	0	0	0	0	0	0	0	0	0	0	0	0	0	0	0	0	0	0	0	0	0	0	0	0	0	0	0	0	0	0	0	0	0	0	0	0	0	0	0	0	0	0
HORVU2Hr1G021070	113.2	126.91	96.27	115.04	164.94	184.92	154.16	140.7	85.71	112.78	109.62	100.08	111.52	114.98	125.83	156.46	126.4	136.46	173.42	161.89	228.46	202.89	153.34	126.04	133.79	85.04	122.53	147.34	135.34	135.06	140.75	126.7	138.16	117.54	167.63	89.93	148.62	144.75	91.57	98.05	64.64	102.52	64.28	180.4	86.18	101.26	79.45	102.78	141.14
HORVU2Hr1G021080	87.6	89.31	88.75	88.01	89.63	88.15	90.02	88.79	105.45	103.13	103.19	104.63	149.24	149.4	164.76	163.99	162.95	159.64	172.75	177.12	172.35	172.09	150.46	148.89	147.46	149.36	191.72	193.68	195.43	193.26	192.18	191.03	191.78	189.24	96.87	99.77	97.86	96.21	97.98	92.02	92.86	117.97	115.92	119.18	112.52	116.1	119.63	124.17	118.21
HORVU2Hr1G021090	26.76	27.7	26.15	26.4	24.95	26.51	26.89	26.45	20.4	21.75	21.21	21.06	16.06	17.21	19.84	21.03	21.29	20.65	17.85	19.03	18.25	17.75	13.49	13.85	14.29	13.94	16.21	15.41	16.63	15.64	11.91	11.15	12.24	11.58	9.75	10.29	10.87	11.01	8.8	10.38	8.48	11.58	12.76	13.33	12.12	11.59	9.96	12.3	10.66
HORVU2Hr1G021110	543.48	549.41	549.09	557.8	669.05	682.03	678.35	670.21	492.7	498.79	506.53	500.54	946.5	956.32	797.21	806.27	796.9	809.33	886.87	860.79	883.82	876.59	991.3	1000.43	1017.5	1001.18	977.29	992.35	995.98	982.4	1070.72	1050.83	1067.1	1046.5	1019.86	1029.03	1036.71	1003.79	987.71	1027.63	1010.68	979.52	949.5	966.06	935.84	1094.17	1069.16	1134.06	1079.61
HORVU2Hr1G021700	83.48	85.89	85.71	85.51	56.59	57.06	56.3	55.35	86.32	83.53	85.48	84.91	8.23	8.35	12.53	12.38	13.23	13.09	12.13	11.65	11.12	12	4.63	4.88	4.7	4.81	6.18	5.88	6.08	5.67	6.34	6.77	6.03	6.55	3.47	3.66	3.74	3.39	3.84	3.36	3.56	4.27	5.22	4.18	4.45	4.13	3.93	4.18	4.82
HORVU2Hr1G021730	8.08	7	7.8	7.95	4.71	6.05	7.34	5.24	5.72	5.3	4.82	4.74	3.23	3.35	5.35	5.88	6.16	5.93	5.13	5.59	5.11	4.52	3.71	3.58	3.19	4.57	4.03	4.08	4.66	4.23	4.08	4.23	3.34	3.72	3.94	3.33	3.9	4.83	2.37	2.45	3.29	4.85	4.72	3.47	4	2.17	5.24	2.97	4.43
HORVU2Hr1G021740	0	0	0	0	0	0	0.03	0	0	0	0	0	0.03	0	0	0	0	0	0.03	0	0	0.03	0.03	0	0	0	0	0	0.03	0.03	0.03	0	0.03	0.03	0.03	0.03	0.06	0	0	0	0	0	0	0	0	0	0	0	0
HORVU2Hr1G021760	0.53	0.55	0.6	0.58	0.43	0.47	0.45	0.5	0.3	0.24	0.38	0.3	0.38	0.49	0.61	0.56	0.55	0.64	0.42	0.3	0.36	0.41	0.55	0.52	0.38	0.46	0.8	0.74	0.87	0.58	0.42	0.42	0.53	0.42	0.65	0.83	0.6	0.69	0.54	0.45	0.64	1.05	0.83	0.55	0.6	0.9	0.74	0.64	0.56
HORVU2Hr1G023940	4.05	4.57	3.59	4.53	5.25	5.08	5.02	4.08	3.16	2.99	2.63	3.16	6.23	5.9	4.8	4.7	5.56	5.66	5.59	5.79	4.56	4.72	10.91	12.13	12.8	12.58	12.59	15.87	15.15	11.97	12.34	13.19	13.48	14.42	21.7	22.41	21.43	20.7	21.2	24.27	21.95	17.49	17.6	17.54	25.8	18.89	21.28	25.93	24.1
HORVU2Hr1G032570	22.21	23.73	22.65	22.03	22.32	21.78	20.95	21.68	26.99	27.94	27.1	27.39	22.2	21.77	18.14	17.92	17.08	18.95	17.73	16.97	18.45	18.88	22.01	21.18	23.91	23.15	25.87	26.96	25.44	25.25	25.11	22.98	23.58	23.96	21.61	21.32	23.04	24.49	22.39	22.62	20.38	26.89	23	23.05	21.56	25.87	22.13	25.2	27.97
HORVU2Hr1G032780	13.48	12.11	14.39	14.78	15.42	15.59	15.53	16.65	7.69	8.13	8.89	8.14	25.32	25.82	24.02	21.81	23.29	21.68	24.58	27.47	24.42	25.18	50.76	48.62	53.08	51.08	43.87	43.52	46.78	41.06	45.62	46.07	43.72	45.56	59.4	59.55	56.98	54.23	52.69	49.17	55.8	52.65	58.26	56.99	53.84	53.61	49.98	46.08	53.15
HORVU2Hr1G039930	0	0	0	0	0	0	0	0	0	0	0	0	0	0	0	0	0	0.02	0	0	0.02	0	0	0	0	0	0	0	0	0	0	0	0	0	0	0	0	0	0	0	0	0	0	0	0	0	0	0	0
HORVU2Hr1G047480	7.33	7.38	6.71	5.99	4.05	4.04	3.94	4.57	8.36	8.49	9.18	8.64	3.95	3.72	3.27	3.46	3.46	2.72	2.66	2.71	2.71	3.05	3	3.01	2.39	3.12	3.28	4.1	2.91	3.49	3.46	3.18	3.32	3.33	2.44	2.55	2.79	1.77	3.01	1.85	2.17	2.72	2.44	2.93	3.18	3.79	2.91	2.93	3.05
HORVU2Hr1G058800	0.35	0.2	0.3	0.16	0.43	0.04	0.17	0.21	0.46	0.71	0.28	0.15	0.44	0.39	0.39	0.46	0.48	0.34	0.27	0.18	0.22	0.22	0.05	0.15	0.18	0.27	0.25	0.21	0.1	0.17	0.19	0.14	0.09	0.09	0.23	0.18	0.05	0	0	0.14	0	0.26	0.13	0.11	0	0.2	0.24	0	0
HORVU2Hr1G063790	0	0	0	0	0	0	0	0	0	0	0	0	0	0	0	0	0	0	0	0	0	0	0	0	0	0	0	0	0	0	0	0	0	0	0	0	0	0	0	0	0	0	0	0	0	0	0	0	0
HORVU2Hr1G065180	46.98	46.35	46.69	45.47	30.71	32.57	33.47	33.11	53.48	53.25	54.07	54.72	27.19	27.7	26.8	26.73	26.86	26.85	23.59	24.22	22.24	23.67	23.3	23.06	22.64	23.29	22.58	21.13	22.82	21.92	25.72	25.41	24.75	26.08	22.2	23.7	22.18	22.81	23.52	24.69	19.97	21.22	20.48	21.57	22.4	18.21	21.84	19.1	20.71
HORVU2Hr1G065270	15.13	13.96	15.42	16.24	14.14	12.98	13.96	14.39	15.56	13.09	12.64	14.26	17.3	17.99	14.18	13.38	12.96	11.9	13.47	12.31	14.16	12.12	20.55	22.87	21.9	22.75	26.19	28.66	27.38	28.7	23.7	23.97	24.85	25.45	21.72	25.68	27.29	25.51	27.24	31.63	24.51	31.08	36.97	32.26	32.16	31.47	33.52	31.09	31.77
HORVU2Hr1G065300	0	0	0	0	0	0	0	0	0	0	0	0	0	0	0	0	0	0	0	0	0	0	0	0	0	0	0	0	0	0.17	0	0	0	0	0.19	0	0	0	0	0.57	0	0	0	0	0	0.44	0	0	0
HORVU2Hr1G065310	0	0	0.01	0	0	0	0	0	0	0	0	0.02	0	0	0	0	0	0	0	0	0.02	0	0.02	0.02	0	0.02	0.02	0	0.03	0.03	0.02	0.02	0.02	0	0.03	0	0.02	0.1	0.05	0.05	0	0.05	0	0.05	0.05	0.04	0.04	0	0.04
HORVU2Hr1G065320	0	0	0	0.02	0	0	0	0	0	0	0	0	0	0	0	0	0.03	0	0	0.05	0	0	0	0.03	0	0	0.04	0	0.02	0	0.03	0	0.03	0	0	0	0	0	0	0	0	0	0	0.07	0	0	0	0	0.07
HORVU2Hr1G088840	0.2	0.26	0.28	0.05	0.39	0.32	0.44	0.13	0.18	0.13	0.22	0.12	0.27	0.3	0.24	0.36	0.37	0.26	0.52	0.34	0.48	0.22	0.1	0.31	0.15	0.13	0.23	0.14	0.29	0.07	0.09	0.04	0	0.1	0	0.06	0.2	0.11	0.26	0.04	0.25	0.19	0	0.13	0.32	0.14	0.24	0.17	0
HORVU2Hr1G088860	0	0	0	0	0	0	0	0	0	0	0	0	0	0	0	0	0	0	0	0	0	0	0	0	0	0	0	0	0	0	0	0	0	0	0	0	0	0	0	0	0	0	0	0	0	0	0	0	0
HORVU2Hr1G088880	0	0	0	0	0	0	0	0	0	0	0	0	0	0	0	0	0	0	0	0	0	0	0	0	0	0	0	0	0	0	0	0	0	0.02	0	0	0	0	0	0	0	0	0	0	0	0	0	0	0
HORVU2Hr1G088890	0.46	2.5	0.46	0.93	2.84	1.16	1.47	0	0.59	1.21	0	0.59	0	1.24	1.28	3.3	0.63	1.28	0	0	0	0	0.57	1.16	0	0	1.54	0	0.53	1.05	1.17	0.59	0	2.85	0.63	2.54	0.66	0	1.99	0	0	3.3	1.67	0	3.21	1.34	0	0	0
HORVU2Hr1G088900	0.42	0.69	0.5	0.37	0.85	0.73	0.69	0.5	1.04	0.56	1.12	0.65	0.69	0.85	0.89	0.51	0.72	0.5	0.73	0.7	0.64	0.44	0.4	0.38	0.46	0.5	0.39	0.32	0.44	0.46	0.36	0.41	0.53	0.33	0.3	0.24	0.38	0.27	0.47	0.25	0.5	0.16	0.47	0.3	0.36	0.71	0.45	0.28	0.48
HORVU2Hr1G088910	0	0	0	0.18	0	0	0	0.12	0	0	0	0	0	0	0	0.07	0	0	0	0	0.06	0	0	0.01	0.01	0	0	0	0	0.12	0	0	0.04	0	0.11	0.01	0	0	0	0	0	0	0	0.1	0	0	0	0	0
HORVU2Hr1G106780	0	0	0	0	0	0	0	0	0	0	0	0	0	0	0	0	0	0	0	0	0	0	0	0	0	0	0	0	0	0	0	0	0	0	0	0	0	0	0	0	0	0	0	0	0	0	0	0	0
HORVU2Hr1G108460	21.4	23.86	22.56	23.16	30	32.01	28.95	29.22	25.9	25.79	24.43	25.57	48.38	50.91	12.45	13.36	13.69	13.61	4.09	3.02	3.99	3.36	49.95	50.8	49.67	47.65	4.35	5.21	6.12	5.61	5.85	5.73	5.04	5.39	5.9	7.86	6.94	6.78	7.71	7.35	8.31	5.74	6.55	5.48	5.92	4.16	3.52	3.37	2.81
ENSRNA049482025	0	0	0	0	0	0	0	0	0	0	0	0	0	0	0	0	0	0	0	0	0	0	0	0	0	0	0	0	0	0	0	0	0	0	0	0	0	0	0	0	0	0	0	0	0	0	0	0	0
HORVU2Hr1G108480	14.04	12.61	12.38	13.09	10.16	10.34	10.43	10.42	10.39	10.49	9.77	11.13	6.88	6.79	7.56	7.12	7.09	7.28	5.32	5.6	5.99	5.62	6.79	6.34	5.94	6.1	8.42	7.8	7.07	7.11	5.65	5.21	5.04	5.11	3.41	3.22	3.4	3.11	2.98	3.55	3.83	3.06	4.31	5.12	4.55	4.45	6.7	4.33	4.15
HORVU2Hr1G108490	2.02	2.37	2.16	2.2	2.66	1.97	2.17	2.12	1.61	1.78	1.77	1.86	3.45	3.82	3.56	3.91	3.27	3.35	4.06	4.11	4.03	3.44	6.68	6.54	7.01	6.73	7.25	7.88	7.54	6.99	6.78	7.04	7.12	7.16	8.79	9.33	8.54	9.05	8.66	7.55	9.03	9.17	9.92	9.8	8.18	8.04	8.22	8.19	7.46
HORVU2Hr1G108500	1.65	1.3	0.36	0.73	0.86	1.75	2.12	1.06	0.67	0.23	0.67	0.45	3.5	5.45	3.12	4.95	5.43	5.77	7.67	5.05	5.04	5.51	18.25	14.87	20.43	18.19	21.71	20.91	23.42	22.65	12.32	17.51	18.8	19.05	22.96	19.67	21.96	29.75	22.9	20.49	19.18	23.49	18.71	22.89	21.1	22.08	20.79	18.37	22.62
HORVU2Hr1G111460	0	0	0	0	0	0	0	0	0	0	0	0	0	0	0	0	0	0	0.05	0.05	0.04	0	0	0	0	0	0	0	0.02	0	0	0	0	0	0	0	0	0	0	0	0	0	0	0	0	0	0	0	0
HORVU2Hr1G111480	7.88	9.87	8.76	8.62	10.95	9.95	10.23	10.55	8.27	8.74	8.69	8.8	7.75	7.11	9.44	9.23	10.04	8.8	9.93	9.71	9.94	10.57	4.76	5.35	5.62	4.67	7.12	6.45	6.64	6.44	5.98	5.52	5.33	6.44	3.8	4.16	3.8	4.91	4	3.81	3.79	3.48	3.96	4.3	4.08	5.65	4.64	4.84	4.82
HORVU2Hr1G111500	0	0	0	0	0	0	0	0	0	0	0	0	0	0	0	0	0	0	0	0	0	0	0	0	0	0	0	0	0	0	0	0	0	0	0	0.03	0	0	0	0	0	0	0	0	0	0	0	0	0
HORVU2Hr1G111510	0	0	0	0	0	0	0	0	0	0	0	0	0	0	0	0	0	0	0	0	0	0	0	0	0	0	0	0	0	0	0	0	0	0	0	0	0	0	0	0	0	0	0	0	0	0	0	0	0
HORVU2Hr1G116880	31.13	31.73	31.83	31.1	31.69	33.18	33.49	30.92	27.49	28.55	28.58	29.72	45.38	44.37	38.75	38.75	38.67	38.17	39.69	38.63	39.61	39.22	49.67	47.23	48.61	48.74	54.38	53.79	54.71	54	48.39	47.87	49.37	48.08	46.6	48.77	47.07	46.08	46.63	41.42	45.08	40.01	39.28	39.77	42.15	44.38	43.76	44.96	43.66
HORVU2Hr1G116960	0	0.03	0.02	0.03	0	0	0	0	0	0	0	0	0.13	0.12	0.04	0	0.04	0	0.04	0.07	0.03	0.14	0.04	0.04	0	0.07	0	0	0	0.02	0	0	0.07	0.04	0	0.07	0	0	0	0	0.11	0	0	0	0.1	0	0	0	0.05
HORVU2Hr1G116970	3.64	4.12	3.7	3.9	5.12	5.43	5	5.59	3.22	3.23	2.93	2.85	10.67	10.19	8.18	7.39	7.72	7.87	8.24	9.26	9.07	9.26	12.39	13.43	13.88	14.07	10.84	12.16	11.79	11.52	12.65	13.2	12.99	13.32	16.23	15.63	16.39	16.29	18.26	15.82	17.52	12.49	15.07	13.47	14.22	14.95	13.73	13.46	14.91
HORVU2Hr1G116980	0	0	0	0	0.02	0.02	0	0.03	0.04	0	0	0	0.02	0.02	0	0.02	0.02	0	0.02	0.02	0	0	0	0	0	0.02	0	0	0	0	0	0	0	0	0	0	0	0	0	0	0	0	0	0	0	0	0	0	0
HORVU2Hr1G117050	0.13	0.09	0.06	0.14	0.03	0.1	0.03	0.02	0.03	0.07	0.12	0.08	0.16	0.13	0.08	0.21	0.05	0.11	0	0.05	0	0.07	0	0.09	0.12	0.03	0.04	0.05	0.05	0.04	0.03	0	0	0.07	0.03	0.01	0	0	0.09	0	0	0	0	0.07	0.15	0.09	0	0.18	0
HORVU2Hr1G117060	0	0	0	0	0	0	0	0	0	0	0	0	0	0	0	0	0	0	0	0	0	0	0	0	0	0	0	0	0	0	0	0	0	0	0	0	0	0	0	0	0	0	0	0	0	0	0	0	0
HORVU2Hr1G117070	4.96	4.65	4.12	4.58	3.71	3.44	3.03	4.29	3.6	3.95	4.54	3.36	3.39	3.14	3.21	2.88	2.08	2.53	1.84	2.21	2.1	2.58	1.79	1.86	1.64	1.4	1.52	1.43	1.74	1.39	1.27	1.78	1.99	1.75	0.63	1.28	0.89	1.19	1.02	1	1.35	1.29	1.3	0.83	1.25	0.98	0.72	0.85	0.75
HORVU2Hr1G117080	0	0.11	0.02	0	0	0	0.06	0	0	0	0.02	0	0	0	0	0.07	0.07	0	0	0	0.06	0	0	0	0	0	0	0	0	0	0	0.06	0.06	0	0	0	0	0	0	0	0	0	0	0	0	0	0	0	0
HORVU2Hr1G117150	0	0	0	0	0	0	0	0	0	0	0	0	0	0	0	0	0	0	0	0	0	0	0	0	0	0	0	0	0	0	0	0	0	0	0	0	0	0	0	0	0	0	0	0	0	0	0	0	0
HORVU2Hr1G117840	27.1	28.67	28.03	27.61	29.3	26.23	26.78	26.65	19.19	19.68	18.75	20.55	36.84	38.09	37.95	37.09	38.58	37.99	35.46	36.95	34.87	34.25	38	38.95	38.78	40.54	42.06	39.38	40.99	41.54	47.14	44.29	45.03	44.26	42.15	41.16	43.04	41.33	38.03	39.38	40.52	38.49	37.87	41.6	35.31	36.74	41.12	37.39	33.46
HORVU2Hr1G117860	2.18	1.9	1.23	1.88	1.9	1.83	2.37	1.29	1.43	1.62	1.19	1.85	2.47	0.7	2.71	3.17	1.4	1.94	1.36	1.65	1.88	1.63	2.71	2.12	2.11	3.26	1.19	1.15	1.4	1.3	2.11	0.55	2	3.1	1.93	1.6	1.13	1.3	0.81	3.18	1.74	0.85	0.2	2.07	3.01	3.29	2.26	1.61	2.39
HORVU2Hr1G117870	2.12	2.56	2	2.22	2.04	2.56	2.46	2.42	0.77	1.04	0.71	0.95	2.77	2.93	2.62	2.16	2.06	3.21	3.14	1.88	1.83	2.43	3.16	3.71	2.87	4.44	3.71	3.79	3.89	4.75	2.96	2.66	3.38	3.29	3.85	3.58	3.77	4.42	3.94	3.16	4.07	3.62	3.65	3.28	3.81	4.33	6.13	4.41	4.34
HORVU2Hr1G117890	0	0	0	0	0	0	0	0	0	0	0	0	0	0	0	0	0	0	0	0	0	0	0	0	0	0	0	0	0	0	0	0	0	0	0	0	0	0	0	0	0	0	0	0	0	0	0	0	0
HORVU2Hr1G117900	0.03	0	0.03	0	0	0	0	0.04	0.04	0	0.04	0	0.04	0	0.04	0	0	0	0.04	0.21	0.07	0.13	0.26	0.26	0.18	0.29	0.25	0.21	0.09	0.07	0.35	0.19	0.4	0.37	0.76	0.64	0.44	0.44	0.78	0.69	0.35	0.21	0.66	0.78	0.29	0.38	0.29	0.38	0.35
HORVU2Hr1G119810	0	0.07	0.14	0.07	0.08	0	0	0.04	0.04	0.09	0.04	0.13	0	0.05	0.09	0.14	0	0.09	0	0	0.04	0.04	0.04	0.13	0.17	0.17	0	0.08	0.12	0.16	0.04	0.09	0	0.13	0.04	0.04	0	0.14	0	0.13	0	0	0	0	0	0	0.22	0.11	0
HORVU2Hr1G119820	0.14	0.14	0.31	0.14	0.31	0.31	0.2	0.15	0.21	0.33	0.21	0	0.39	0.4	0.51	0.12	0.28	0.46	0.16	0.11	0.21	0.21	0.32	0.21	0.36	0.16	0.25	0.15	0.24	0.24	0.16	0.27	0.26	0.16	0.27	0.54	0.28	0.51	0.52	0.5	0.34	0.61	0.16	0.15	0.3	0.41	0.28	0.27	0
ENSRNA049481307	0	0	0	0	0	0	0	0	0	0	0	0	0	0	0	0	0	0	0	0	0	0	0	0	0	0	0	0	0	0	0	0	0	0	0	0	0	0	0	0	0	0	0	0	0	0	0	0	0
ENSRNA049481296	0	0	0	0	0	0	0	0	0	0	0	0	0	0	0	0	0	0	0	0	0	0	0	0	0	0	0	0	0	0	0	0	0	0	0	0	0	0	0	0	0	0	0	0	0	0	0	0	0
ENSRNA049481312	0	0	0	0	0	0	0	0	0	0	0	0	0	0	0	0	0	0	0	0	0	0	0	0	0	0	0	0	0	0	0	0	0	0	0	0	0	0	0	0	0	0	0	0	0	0	0	0	0
ENSRNA049481293	0	0	0	0	0	0	0	0	0	0	0	0	0	0	0	0	0	0	0	0	0	0	0	0	0	0	0	0	0	0	0	0	0	0	0	0	0	0	0	0	0	0	0	0	0	0	0	0	0
ENSRNA049481304	0	0	0	0	0	0	0	0	0	0	0	0	0	0	0	0	0	0	0	0	0	0	0	0	0	0	0	0	0	0	0	0	0	0	0	0	0	0	0	0	0	0	0	0	0	0	0	0	0
HORVU2Hr1G119900	0.28	0.38	0.5	0.5	0.67	0.55	0.48	0.97	0.43	0.5	0.39	0.57	0.59	0.6	0.62	0.65	0.49	0.7	0.83	0.74	0.61	0.77	0.47	0.3	0.42	0.41	0.58	0.35	0.38	0.47	0.35	0.33	0.6	0.31	0.35	0.25	0.26	0.69	0.4	0.45	0.49	0.42	0.22	0.32	0.25	0.66	0.54	0.31	0.22
ENSRNA049481301	0	0	0	0	0	0	0	0	0	0	0	0	0	0	0	0	0	0	0	0	0	0	0	0	0	0	0	0	0	0	0	0	0	0	0	0	0	0	0	0	0	0	0	0	0	0	0	0	0
HORVU2Hr1G119920	17.84	16.8	17.72	17.23	16.49	16.3	16.46	15.22	15.33	15.26	15.55	16.08	17.64	17.55	16.43	16.32	16.24	16.04	14.65	16	14.83	14.77	12.71	13.17	12.74	14.45	16.42	16.66	15.88	16.62	13.8	13.12	12.85	13.84	12.32	12.64	12.13	13.25	14.88	11.31	11.49	12.35	13.38	13.3	12.56	13.76	13.45	12.63	12.36
HORVU3Hr1G021470	4.38	4.67	4.15	4.44	4.63	5.11	5.97	4.61	4.55	4.4	4.95	4.66	5.52	5.52	4.38	3.73	4	3.89	3.77	3.67	4.01	3.71	4.27	4.43	4.17	4.49	4.28	3.77	4.71	4.53	3.9	3.58	3.58	4.36	3.75	3.86	4.02	3.18	3.54	2.92	4.32	3.64	2.85	3.78	3.47	5.08	3.79	3.61	3.81
HORVU3Hr1G030320	0	0	0	0	0	0	0	0	0	0	0	0	0	0	0	0	0	0	0	0	0	0	0	0	0	0	0	0	0	0	0	0	0	0	0	0	0	0	0	0	0	0	0	0	0	0	0	0	0
HORVU3Hr1G066640	0	0	0	0	0	0	0	0	0	0	0	0	0	0	0	0	0	0	0	0	0	0	0	0	0	0	0	0	0	0	0	0	0	0	0	0	0	0	0	0	0	0	0	0	0	0	0	0	0
HORVU3Hr1G066920	0.38	0.48	0.42	0.46	0.43	0.36	0.31	0.36	0.54	0.59	0.39	0.39	0.85	0.75	0.8	1.1	0.8	1.17	0.71	0.88	0.85	0.91	1.34	1.05	1.14	1.37	1.01	0.72	0.89	1.01	1.04	1.02	1.05	1.43	1.19	1.34	1.18	1.56	1.53	1.18	1.25	1.56	1.72	1.57	1.44	0.89	0.97	0.81	1.21
HORVU3Hr1G066930	21.53	21.33	21.58	22.16	27.85	27.34	26.65	27.47	24.56	24.41	25.21	23.57	26	25.87	22.62	24.1	24.24	23.85	23.76	22.91	21.73	22.98	21.89	20.94	20.7	22.38	19.72	17.94	18.66	18.96	20.61	19.78	21.4	20.38	22.3	22.52	21.68	23.59	22.2	20.49	21.51	20.33	21.4	19.2	21.3	24.35	24.13	20.62	20.8
HORVU3Hr1G080280	0	0	0	0	0	0	0	0	0	0	0	0	0	0	0	0	0	0	0	0	0	0	0	0	0	0	0	0	0	0	0	0	0	0	0.03	0	0	0	0	0	0	0	0	0	0	0	0	0	0
HORVU3Hr1G085040	0	0	0	0	0	0	0	0	0	0	0	0	0	0	0	0	0	0	0	0	0	0	0	0	0	0	0	0	0	0	0	0	0	0	0	0	0	0	0	0	0	0	0	0	0	0	0	0	0
HORVU3Hr1G085050	0	0	0	0	0	0	0	0.08	0	0	0	0	0	0	0	0	0	0	0	0	0	0	0	0	0	0	0	0.08	0	0	0	0	0	0	0	0	0	0	0	0	0	0	0	0	0	0	0	0	0
HORVU3Hr1G091110	0	0	0	0	0	0	0	0	0	0	0	0	0	0	0	0	0	0	0	0	0	0	0	0	0	0	0	0	0	0	0	0	0	0	0	0	0	0	0	0	0	0	0	0	0	0	0	0	0
HORVU3Hr1G091120	10.86	10.41	11.06	10.2	12.52	13.73	12.9	12.78	8.13	7.61	7.4	8.06	15.45	15.87	17.11	16.03	17.44	16.85	12.8	13.07	12.8	12.24	4.93	4.82	4.69	4.03	13.77	12.98	13.9	12.22	7.11	7.28	6.74	6.89	0.81	0.91	0.86	0.49	1.09	0.95	0.59	1.28	1.11	1.07	1.21	1.67	0.82	1.86	1.05
HORVU3Hr1G091130	0.07	0.07	0	0	0	0	0	0.08	0	0	0.08	0	0	0	0	0	0.08	0	0.08	0	0	0.16	0	0	0.08	0.16	0	0	0	0	0	0.08	0	0	0	0	0.09	0	0	0	0	0	0	0	0	0	0	0	0
HORVU3Hr1G091150	34.31	34.18	36.63	35.25	25.88	25.65	26.3	25.61	36.71	35.33	35.36	37.01	24.68	24.18	20.44	20.97	21.52	20.3	19.58	19.31	20.47	19.47	17.64	17.17	19.39	17.11	19.66	19.42	18.85	20.51	18.16	19.45	18.51	20.19	16.55	17.27	16.17	17.11	16.15	18.86	16.9	16.48	14.72	16.56	17.17	18.03	17.72	17.3	16.97
HORVU3Hr1G091140	137.2	134.73	129.61	135.53	78.33	78.34	75.86	79.75	190.39	189.29	184.38	189.94	41.73	42.45	58.56	58.46	58.82	57.89	33.89	33.74	36.7	37.18	23.25	23.66	23.07	25.35	21.22	21.88	21.36	21.78	24.11	28.03	27.14	25.87	15.38	16.84	17.76	16.63	17.19	17.32	16.6	18.17	19.99	14.12	15.59	17.97	20.78	17.94	21.38
HORVU3Hr1G105140	0.04	0.06	0.07	0.04	0.06	0.03	0.02	0.09	0.04	0.04	0.03	0.06	0.02	0.01	0.04	0.06	0.04	0.04	0.02	0.01	0.06	0.01	0.03	0.01	0	0.01	0.01	0.02	0.02	0.02	0	0.05	0	0.05	0.04	0	0.03	0	0	0	0	0.04	0.02	0.07	0.07	0	0.13	0.06	0
HORVU3Hr1G105170	0.02	0.02	0.02	0.02	0.02	0.04	0.06	0.06	0	0	0	0	0	0	0	0.03	0	0	0.02	0	0	0	0	0	0	0	0.02	0	0	0	0	0	0	0.02	0	0	0	0	0	0	0	0	0	0	0	0	0	0	0
HORVU3Hr1G105180	0	0	0	0.04	0	0	0.05	0	0	0	0	0	0	0	0	0	0	0	0	0	0	0	0	0	0	0	0	0	0	0	0	0	0	0	0	0	0	0	0	0	0	0	0	0	0.07	0	0	0	0
HORVU3Hr1G105190	110.2	122.64	114.32	114.49	174.18	180.36	173.32	176.43	78.04	76.14	73.64	77.82	180.34	192.59	271.71	266.56	262.19	264.5	277.63	286.11	283.92	281.74	88.9	96	85.9	93.19	79.88	97.82	86.64	84.28	94.73	98.46	89.7	97.32	26.71	26.89	32.49	37.98	42.47	38.16	22.2	22.87	32	23.38	29.95	28.53	40.92	37.17	35.58
HORVU3Hr1G105240	18.38	18.66	19.08	18.89	18.93	18.84	19.53	19.31	15.43	15.41	15.15	16.26	14.19	14.59	14.97	14.86	14.81	15.01	14.5	15.26	14.98	14.67	13.66	13.97	12.98	13.97	14.3	15.83	15.97	14.96	13.01	13.4	13.32	12.98	12.96	12.7	12.62	12.06	12.47	12.66	11.87	13.24	12.99	14.01	14.19	13.53	12.77	11.98	13.01
HORVU3Hr1G105260	118.56	117.63	117.75	113.47	64.3	68.2	71.12	67.75	166.53	164	162.66	168.16	67.49	66.14	55.23	50.52	52.74	52.99	38.37	40.96	38.03	39.2	38.13	42.27	39.97	41.79	33.05	33.73	33.1	35.46	53.92	49.01	48.35	46.52	28.76	28.36	30.35	25.62	32.9	28.84	28.83	30.8	32.31	34.2	33.69	30.18	31.63	33.12	31.72
HORVU3Hr1G105290	128.3	130.87	127.59	124.44	254.36	263.55	256.11	254.17	39.77	41.21	40.58	38.82	223.13	223.8	329.67	338.58	334.86	340.24	356.74	362.34	364.86	363.01	215	218.86	218.6	220.29	293.77	298.42	299.16	297.64	202.68	199.87	203.85	202.07	120.58	125.75	124.85	126.06	123.98	125.1	123.52	139.68	137.54	145.08	141.11	141.74	138.78	146.12	139.99
HORVU3Hr1G105300	249.36	254.15	248.9	249.69	178.15	182.13	180.68	179.71	279.75	282.47	277.85	284.53	242.63	242	230.4	232.59	234.27	236.3	187.52	188.31	187.78	188.31	61.25	63.66	62.19	62.7	55.23	53.36	54.47	53.38	40.81	39.6	41.45	41.41	13.68	13.36	14	14.5	14.73	13.91	14.49	14.88	11.95	13.07	12.88	15.37	14.69	12.92	13.71
ENSRNA049445920	0	0	0	0	0	0	0	0	0	0	0	0	0	0	0	0	0	0	0	0	0	0	0	0	0	0	0	0	0	0	0	0	0	0	0	0	0	0	0	0	0	0	0	0	0	0	0	0	0
ENSRNA049444944	0	0	0	0	0	0	0	0	0	0	0	0	0	0	0	0	0	0	0	0	0	0	0	0	0	0	0	0	0	0	0	0	0	0	0	0	0	0	0	0	0	0	0	0	0	0	0	0	0
HORVU4Hr1G018610	0	0	0	0	0	0	0	0	0	0	0	0	0	0	0	0	0	0	0	0	0	0	0	0	0	0	0	0	0	0	0	0	0	0	0	0	0	0	0	0	0	0	0	0	0	0	0	0	0
HORVU4Hr1G018620	0	0.08	0	0	0	0	0.09	0	0.09	0	0	0	0	0	0	0	0	0	0	0	0.09	0	0	0.09	0	0	0	0	0	0	0	0	0	0	0	0	0	0	0	0	0	0	0	0	0	0	0	0	0
HORVU4Hr1G018630	0	0	0	0	0	0	0	0	0	0	0	0	0	0	0	0	0	0	0	0	0	0	0	0	0	0	0	0	0	0	0	0	0	0	0	0	0	0	0	0	0	0	0	0	0	0	0	0	0
HORVU4Hr1G018640	4.52	5.72	4.87	4.84	6.83	6.99	6.01	6.12	5.5	5.34	6	5.17	6.67	6.76	4.86	4.6	4.19	5.13	5.25	4.28	4.24	4.77	3.77	3.94	3.37	4.35	5.08	5.43	4.88	6.07	4.58	4.8	4.74	2.98	2.61	2.9	2.11	2.8	2.41	2.93	3.36	1.68	4	5.41	2.72	3.55	4.37	2.84	4.8
HORVU4Hr1G018650	1.15	1.34	1.22	0.9	2.08	1.45	1.47	1.5	1.35	1.71	1.49	1.27	1.27	0.79	0.85	1.42	0.9	0.72	1.06	0.84	0.98	0.72	0.56	0.5	0.57	0.7	1.02	0.78	1.05	1.03	0.56	0.41	0.52	0.61	0.37	0.34	0.49	0.39	0.3	0.48	0.39	1.06	1.27	0.61	0.96	0.48	0.97	0.7	0.31
HORVU4Hr1G018660	4.96	3.44	4.86	3.09	4.01	2.88	4.87	4.08	3.2	4.51	3.74	2.87	0.18	2.64	2.55	4.37	5.74	3.91	3.68	3.73	3.81	5.13	4.62	3.87	5.63	3.49	3.39	2.25	1.66	2.45	3.44	2.98	2.82	2.77	1.62	2.03	2.32	2.59	1.94	0.07	1.08	4.83	2.16	1.39	3.1	2.29	1.15	2.98	1.24
HORVU4Hr1G033540	0	0	0	0	0	0	0	0	0	0	0	0	0	0	0	0	0	0	0	0	0	0	0	0	0	0	0	0	0	0	0	0	0	0	0	0	0	0	0	0	0	0	0	0	0	0	0	0	0
HORVU4Hr1G045500	4.52	4.74	5.22	4.55	4.66	4.29	4.49	4.61	3.51	3.48	3.72	3.38	3.55	3.66	4.31	4.35	3.84	3.66	4	4.29	4.38	4.67	2.81	2.96	3.16	2.72	3.5	3.77	3.68	3.5	3.2	3.03	3.02	3.06	2.85	2.66	2.7	3	2.3	2.43	2.8	3.09	3.59	3.12	2.83	3.43	2.76	3.06	2.73
HORVU4Hr1G045510	10.26	10.43	9.74	9.57	11.25	11.33	12.48	11.99	14.31	13.46	12.57	14.47	14.42	10.91	9.02	9.6	9.91	11.67	9.84	8.52	9.59	10.28	10.63	10.31	11.3	9.93	10.34	9.49	8.22	9.06	10.69	11.96	10.02	9.21	10.21	9.91	10.79	13.51	10.82	11.97	11.71	5.73	8.87	7.11	7.11	8.55	11.18	10.44	8.78
HORVU4Hr1G047230	0	0	0	0	0	0	0	0	0	0	0	0	0	0	0	0	0	0	0	0	0	0	0	0	0	0	0	0	0	0	0	0	0	0	0	0	0	0	0	0	0	0	0	0	0	0	0	0	0
HORVU4Hr1G048020	0	0	0	0	0	0	0	0	0	0	0	0	0	0	0	0	0	0	0	0	0	0	0	0	0	0	0	0	0	0	0	0	0	0	0	0	0	0	0	0	0	0	0	0	0	0	0	0	0
HORVU4Hr1G048060	4.1	4.08	3.65	4.32	2.31	3.24	2.92	2.77	2.09	1.96	2.5	1.98	2.16	2.26	3.88	2.91	3.85	3.56	2.64	2.08	1.99	2.15	1.91	1.79	1.67	2.82	2.85	4.06	3.21	3.95	2.93	2.74	1.58	2.38	1.02	1.35	1.73	2.62	2.1	0.95	1.85	1.93	2.93	1.73	3.48	2.34	2.27	2.16	3.01
HORVU4Hr1G059390	86.7	86.96	87.01	88.06	91.01	91.59	91.03	91.75	51.45	50.03	50.68	50.64	35.76	36.91	60.99	59.55	61.99	60.93	97.76	98.36	96.74	96.93	46.98	48	47.1	46.7	72	73.65	71.91	71.27	47.07	47.58	47.11	46.91	50.12	50.05	51.21	48.59	49.25	50.41	49.36	76.64	81.09	79.24	75.89	50.17	50.35	51.8	49.99
HORVU4Hr1G071630	0.05	0.09	0.02	0.09	0	0.08	0.02	0.02	0.05	0.08	0.03	0	0.03	0.03	0	0	0.08	0.08	0	0	0	0	0.05	0.03	0.03	0.03	0.07	0.1	0.05	0.05	0	0	0.03	0	0.05	0.03	0	0.08	0.08	0	0	0	0	0	0.07	0	0	0.07	0.07
HORVU4Hr1G071640	0	0	0	0	0	0	0	0	0	0	0	0	0	0	0	0	0	0	0	0	0	0	0	0	0	0	0	0	0	0	0	0	0	0	0	0	0	0	0	0	0	0	0	0	0	0	0	0	0
HORVU4Hr1G071650	0.08	1.01	0.21	0	0	0	2.47	0.76	0	0	0.82	0.9	0	0	0	0	0	0	0	0	1.89	0	0	1.14	0	0	0	0	1.01	0	0	0	0.15	0	0	0	0	0	0	0	1.24	0	0	0	0	1.69	0	0	0
HORVU5Hr1G009400	0	0	0	0	0	0	0	0	0	0	0	0	0	0	0	0	0	0	0	0	0	0	0	0	0	0	0	0	0	0	0	0	0	0	0	0	0	0	0	0	0	0	0	0	0	0	0	0	0
HORVU5Hr1G009410	0.35	0.27	0.28	0.32	0.24	0.44	0.48	0.33	0.22	0.17	0.2	0.12	0.21	0.06	0.29	0.3	0.41	0.55	0.28	0.44	0.46	0.51	0.12	0.31	0.23	0.13	0.36	0.4	0.32	0.51	0.34	0.1	0.25	0.33	0.24	0.28	0.16	0.13	0.22	0.12	0.26	0.1	0.23	0.24	0.56	0.78	0.32	0.21	0.17
HORVU5Hr1G010600	29.33	28.81	29.78	28.72	29.37	25.93	27.66	26.89	29.66	29.04	27.38	27.42	26.84	30.36	25.8	24.49	22.97	23.1	19	17.74	20.58	22.43	24.43	22.83	25.48	21.96	24.65	24.49	25.12	26.72	23.78	23.96	25.38	22.14	24.02	24.94	27.29	27.26	23.04	25.69	24.99	29.83	24.79	25.21	26.47	24.56	24.96	25.3	26.34
HORVU5Hr1G012010	2.91	2.81	2.96	2.72	4	3.92	4.03	3.94	1.95	1.63	1.83	1.77	2.72	2.85	4.7	4.23	4.93	4.77	4.27	3.95	4.1	4.27	2.27	2.36	2.35	2.46	2.73	2.32	2.9	2.61	3.03	2.93	3.06	2.92	1.27	1.52	1.5	1.42	1.62	1.24	1.66	1.47	1.33	1.79	1.95	1.55	1.51	1.87	2.16
HORVU5Hr1G013940	0	0	0	1.72	0	0	0	0	0	2.04	2.28	2.31	2.4	4.91	0	0	0	5.2	1.52	0	2.26	0	0	0	0	3.84	0	0	0	2.07	1.83	0	0	0	0	0	0	0	0	0	0	0	0	0	0	0	0	4.95	4.94
HORVU5Hr1G013970	0	0	0	0	0	0	0	0	0	0	0	0	0	0	0	0	0	0	0	0	0	0	0	0	0	0	0	0	0	0	0	0	0	0	0	0	0	0	0	0	0	0	0	0	0	0	0	0	0
HORVU5Hr1G021610	1.3	1.28	1.37	1.31	1.67	1.28	1.37	1.96	0.99	0.77	0.89	0.75	0.79	1.11	1.46	1.08	1	1.18	0.67	0.67	1.18	0.9	1.12	0.72	0.54	0.96	1.04	1.61	1.88	1.33	1.05	0.88	0.68	0.77	0.98	0.92	0.93	1.74	0.89	0.86	0.43	0.87	0.81	1.31	0.95	0.57	0.8	1.36	1.26
HORVU5Hr1G022900	0	0	0	0	0	0	0	0	0	0	0	0	0	0	0	0	0	0	0	0	0	0	0	0	0	0	0	0	0	0	0	0	0	0	0	0	0	0	0	0	0	0	0	0	0	0	0	0	0
HORVU5Hr1G026360	0.76	0.81	0.95	0.95	0.96	1.19	0.67	1.07	0.63	0.59	1.09	0.86	0.82	0.67	1.46	0.88	0.79	0.92	0.49	0.54	0.73	0.6	0.42	0.94	0.31	0.3	0.85	1.2	1.33	0.77	0.48	0.58	0.25	0.47	0.39	0.5	0.12	0.19	0.41	0.88	0.37	0.1	0.72	0.17	0.3	0.33	0.61	0.39	0.54
ENSRNA049480789	2.84	2.74	1.52	2.5	6.86	8.71	8.51	8.87	3.01	2.58	1.27	3.31	0.19	0.57	3.31	2.12	2.62	3.53	1.4	1.87	0.98	1.98	0	0.65	0.27	0.39	11.36	11.44	10.06	14.21	0.59	0.33	0.37	0.84	2.15	3.7	2.72	5.88	2.53	4.25	3.81	0.52	2.47	1.6	1.34	1.13	1.3	0.55	0
HORVU5Hr1G026430	0	0	0	0	0	0	0	0	0	0	0	0	0	0	0	0	0	0	0	0	0	0	0	0	0	0	0	0	0	0	0	0	0	0	0	0	0	0	0	0	0	0	0	0	0	0	0	0	0
HORVU5Hr1G030830	0.06	0	0	0	0.15	0	0	0	0	0	0	0	0	0	0	0	0	0	0	0	0	0	0	0	0	0	0	0	0	0	0	0	0	0	0	0	0	0	0	0	0	0	0	0	0	0	0	0	0
HORVU5Hr1G030840	0	0.07	0	0	0	0	0	0.08	0	0	0	0	0	0	0	0	0	0	0	0	0	0	0	0	0	0	0.08	0	0	0	0	0	0	0	0	0	0	0	0	0	0	0	0	0	0	0	0	0	0
HORVU5Hr1G042400	0.13	0.15	0.14	0.09	0.21	0.38	0.2	0.18	0.17	0.28	0.15	0.21	0.24	0.21	0.06	0.21	0.14	0.15	0.08	0.23	0.18	0.18	0.06	0.16	0.15	0.19	0.16	0.34	0.25	0.33	0.15	0.24	0.24	0.17	0.25	0.15	0.13	0.13	0.24	0.2	0.26	0.12	0.25	0.24	0.18	0.25	0.28	0.28	0.15
HORVU5Hr1G056130	10.92	9.95	10.49	10.28	11.91	11.35	11.42	11.28	6.28	6.66	6.7	6.84	15.04	14.72	16.33	16.02	16.22	16.3	14.79	14.23	14.1	14.91	16.7	17.79	16.46	16.93	17.08	16.56	16.64	17.23	14.88	15.27	14.84	14.19	15.1	15.64	16.08	17.47	17.71	16.15	14.37	13.58	14.83	12.39	12.28	16.88	15.37	15.89	16.87
HORVU5Hr1G056140	21.67	17.93	16.91	23.8	22.33	21.82	22.88	22.63	18.21	19.42	17.1	18.62	21.13	19.55	19.51	21.48	17.53	18.33	21.65	17.67	18.39	19.5	14.74	15	14.11	14.89	20.17	19.06	21.86	16.65	16.07	15.67	16	16.2	10.58	10.6	11.55	10.78	11.36	14.9	11.58	11.18	16.61	15.84	9.91	16.05	12.69	16.47	11.39
HORVU5Hr1G056160	0	0	0	0	0	0	0	0	0	0	0	0	0	0	0	0	0	0	0	0	0	0	0	0	0	0	0	0	0	0	0	0	0	0	0	0	0	0	0	0	0	0	0	0	0	0	0	0	0
HORVU5Hr1G056170	0	0	0	0	0	0	0	0	0	0	0	0	0	0	0	0	0	0	0	0	0	0	0	0	0	0	0	0	0	0	0	0	0	0	0	0	0	0	0	0	0	0	0	0	0	0	0	0	0
HORVU5Hr1G074660	0.75	0.61	0.66	0.71	0.89	0.84	1	0.91	0.78	0.64	0.64	0.74	1.02	1.16	0.96	0.97	0.82	0.98	0.54	0.7	0.86	1.05	0.53	0.54	0.51	0.41	0.79	0.71	0.77	0.75	0.72	0.7	0.81	0.81	0.52	0.5	0.58	0.74	0.62	0.8	0.69	0.48	0.63	0.55	0.46	0.64	0.48	0.61	0.56
HORVU5Hr1G074700	18.21	21.74	21.34	23.92	18.85	17.54	20.31	19.55	13.85	12.05	13.65	12.6	14.96	17.77	22.4	21.46	24.26	21.46	15.1	17.99	14.51	15.9	12.53	13.18	14.09	14.36	30.24	23.57	23.62	24.67	15.65	13.81	14.07	14.99	15.12	15.35	13.73	13.67	12.58	8.28	17.79	18.66	15.28	17.26	14.24	17.49	14.98	18.13	13.15
HORVU5Hr1G074710	0	0	0	0	0.22	0	0	0	0.46	0.81	0.09	0	0	1.23	0.52	2.1	0	0.86	0	0.78	0.46	0.37	0	0	0	0	0.45	0	0	0	0.28	0.4	0	0	0.1	0	0.95	0	0.66	0.9	0	0	0	0.82	0	0	0	0	0
HORVU5Hr1G074720	0	0	0	0	0	0	0	0	0	0	0	0	0	0	0	0	0	0	0	0	0	0	0	0	0	0	0	0	0	0	0	0	0	0	0	0	0	0	0	0	0	0	0	0	0	0	0	0	0
HORVU5Hr1G074740	0.92	1.19	1.07	1.25	1.22	1.54	1.61	1.12	0.95	0.72	0.65	0.56	1.49	1.79	1.22	1.36	1.16	1.24	1.8	0.91	1.22	1.46	1.76	1.63	1.59	1.85	1.74	1.88	1.78	1.69	1.3	1.02	1.26	1.1	1.35	0.95	1.16	1.2	0.97	1.17	0.74	0.62	0.27	1.15	1.76	1.78	1.07	1.67	1.72
HORVU5Hr1G074750	48.24	49.86	50.49	51.65	45.28	44.2	43.94	41.18	45.54	47.67	44.88	45.99	41.52	41	43.74	40.48	39.33	42.42	41.18	39.16	39.95	39.94	36.88	37.19	35.51	37.5	49.79	47.2	48.5	46.75	41.5	39.07	41.18	43.03	33.14	34.57	37.42	31.19	32.81	36.32	35.58	33.11	38.03	35.21	33.75	37.94	38.69	41.99	41.97
HORVU5Hr1G074770	52.95	54.47	54.57	53.84	58.14	57.64	59.68	57.68	52.21	55.34	55.38	55.12	70.71	72.06	58.49	58.65	60.58	59.04	66.33	60.66	61.03	64.83	56.12	58.91	58.94	58.42	55.51	55.2	53.87	57.72	52.03	51.19	49.81	50.52	44.31	44.94	47.44	47.04	44.38	44.88	45.76	44.64	40.45	47.36	44.15	46.81	54.09	48.06	49.89
HORVU5Hr1G074780	0.64	0.47	0.54	0.44	0.49	0.48	0.54	0.54	0.33	0.43	0.34	0.3	0.59	0.55	0.54	0.55	0.56	0.67	0.46	0.44	0.48	0.36	0.56	0.49	0.54	0.38	0.72	0.79	0.76	0.7	0.38	0.41	0.42	0.44	0.51	0.46	0.49	0.29	0.42	0.37	0.51	0.38	0.45	0.48	0.64	0.52	0.53	0.31	0.45
HORVU5Hr1G077260	0.05	0.06	0.04	0.06	0.16	0.02	0.06	0.03	0.1	0.03	0.32	0.33	0.01	0.03	0.06	0.02	0.03	0.06	0.09	0.02	0.02	0.05	0.06	0.02	0.05	0.09	0.08	0.06	0.05	0.03	0.02	0.04	0.04	0.04	0.05	0.04	0.02	0.07	0.1	0	0	0.06	0.03	0.03	0.12	0.03	0	0.11	0.03
ENSRNA049478755	0	0	0	0	0	0	0	0	0	0	0	0	0	0	0	0	0	0	0	0	0	0	0	0	0	0	0	0	0	0	0	0	0	0	0	0	0	0	0	0	0	0	0	0	0	0	0	0	0
HORVU5Hr1G082140	0	0	0	0	0	0	0	0	0	0	0	0	0	0	0	0	0	0	0	0	0	0	0	0	0	0	0	0	0	0	0	0	0	0	0	0	0	0	0	0	0	0	0	0	0	0	0	0	0
ENSRNA049444569	0	0	0	0	0	0	0	0	0	0	0	0	0	0	0	0	0	0	0	0	0	0	0	0	0	0	0	0	0	0	0	0	0	0	0	0	0	0	0	0	0	0	0	0	0	0	0	0	0
HORVU5Hr1G119090	0	0	0	0	0	0	0	0	0	0	0	0	0	0	0	0	0	0	0	0	0	0	0	0	0	0	0.08	0	0	0	0	0	0	0	0	0	0	0	0	0	0	0	0	0	0	0	0	0	0
HORVU5Hr1G120060	7.76	6.93	6.81	6.93	7.01	6.97	6.94	6.42	5.36	5.43	5.46	5.7	5.11	5.43	7.07	6.12	7	6.43	5.98	5.55	6.01	6.35	3.82	3.83	3.97	4.64	5.23	5.34	5.47	4.78	4.86	4.4	4.55	4.83	3.51	3.69	3.9	4.44	3.88	3.51	3.15	4.9	4.43	4.43	4.47	4.61	3.5	4.06	4
HORVU5Hr1G120090	8.78	8.02	9.21	8.4	8.34	8.16	8.21	8.48	5.34	5.33	5.31	4.86	6.18	6.95	8.67	8.7	8.14	8.49	8.04	8.25	7.79	7.79	6.5	6.58	7.59	6.4	8.26	8.12	7.77	7.63	5.62	6.71	6.16	6.29	6.02	6.39	5.6	5.24	6.62	4.84	5.02	7.19	4.87	6.78	5.55	6.16	6.25	6.26	6.3
HORVU5Hr1G120100	1.76	1.82	1.25	1.49	1.63	2.23	1.75	1.62	0.7	1.24	1.12	1.01	1.96	1.56	1.29	1.77	1.64	1.87	1.4	1.28	1.32	0.67	1.5	0.91	0.76	0.95	1.67	1.73	1.67	2.53	1.62	1.03	1.07	0.91	0.81	0.67	0.75	1.59	0.66	1.13	1.39	1.26	1	0.92	1.73	0.9	1.51	1.19	1.95
HORVU6Hr1G001390	0	0	0	0	0	0	0	0	0	0	0	0	0	0	0	0	0	0	0	0	0	0	0	0	0	0	0	0	0	0	0	0	0	0	0	0	0	0	0	0	0	0	0	0	0	0	0	0	0
HORVU6Hr1G001400	0	0	0	0	0	0	0	0	0	0	0	0	0	0	0	0	0	0	0	0	0	0	0	0	0	0	0	0	0	0	0	0	0	0	0	0	0	0	0	0	0	0	0	0	0	0	0	0	0
HORVU6Hr1G001410	0	0	0	0	0	0	0	0	0	0	0	0	0	0	0	0	0	0	0	0	0	0	0	0	0	0	0	0	0	0	0	0	0	0	0	0	0	0	0	0	0	0	0	0	0	0	0	0	0
HORVU6Hr1G001420	0.02	0.01	0.01	0	0.01	0.01	0	0	0	0.01	0	0	0	0.01	0.01	0	0	0	0	0	0.07	0	0	0.09	0	0	0.08	0	0	0.01	0	0	0	0.01	0.01	0.02	0	0	0	0.3	0.02	0	0	0	0	0.02	0	0	0
HORVU6Hr1G013580	0	0	0	0	0	0	0	0	0	0	0	0	0	0	0	0	0	0	0	0	0	0.02	0.02	0.04	0.04	0.03	0.02	0.02	0.02	0.02	0	0.04	0	0	0.06	0.11	0.15	0.19	0.09	0.06	0	0	0.07	0.19	0.08	0.12	0	0	0.06
HORVU6Hr1G013610	0.27	0.3	0.21	0.27	0.38	0.45	0.44	0.38	0.16	0.19	0.26	0.2	2.07	1.91	1.63	1.65	1.8	1.27	2.09	2.52	2.61	2.26	4.77	5.03	4.87	4.5	4.52	4.06	4.52	4.74	7.57	7.12	7.7	7.02	6.3	6.26	6.51	7.07	7.05	6.63	5.96	6.46	5.81	6.18	6.07	6.29	6.1	6.77	6.1
HORVU6Hr1G018840	4.99	4.95	4.55	4.56	4.73	4.98	4.71	4.54	4.13	4.6	4.71	4.5	5.74	5.12	4.28	4.13	3.44	4.66	4.55	4.38	4.13	5.21	4.38	4.51	3.98	4.6	6.46	6.52	6.16	5.77	3.63	4.13	4.91	4.42	4.27	4.07	4.25	3.69	3.95	4.13	5.58	3.91	4.92	4.95	4.43	5.15	5.39	5.06	4.01
HORVU6Hr1G023210	0.22	0.26	0.27	0.26	0.21	0.25	0.26	0.23	0.2	0.2	0.19	0.24	0.31	0.2	0.49	0.43	0.38	0.39	0.51	0.41	0.53	0.39	0.37	0.25	0.35	0.25	0.48	0.39	0.39	0.59	0.31	0.28	0.44	0.27	0.21	0.27	0.35	0.18	0.22	0.23	0.42	0.24	0.11	0.37	0.05	0.34	0.4	0.39	0.37
HORVU6Hr1G026480	0	0.05	0	0	0.05	0	0.04	0	0	0	0	0.02	0	0	0	0	0	0	0	0	0	0	0	0	0	0	0	0.01	0	0	0.06	0	0	0	0.01	0	0	0	0.03	0	0	0	0	0	0.02	0	0	0	0
HORVU6Hr1G030950	14.06	13.84	13.35	14.08	13.4	14.56	13.77	14.4	14.96	15.5	14.56	15.11	14.99	15.09	15.06	13.83	11.92	13.76	14.12	14.72	15.5	14.81	14.25	14.92	14.33	14.47	12.92	13.67	13.49	13.96	14.75	13.67	15.24	12.96	12.62	13.72	12.68	15.3	10.06	13.33	15.34	13.51	14.42	14.74	13.44	13.59	14.44	15.31	16.48
ENSRNA049446235	0	0	0	0	0	0	0	0	0	0	0	0	0	0	0	0	0	0	0	0	0	0	0	0	0	0	0	0	0	0	0	0	0	0	0	0	0	0	0	0	0	0	0	0	0	0	0	0	0
HORVU6Hr1G032220	0	0	0	0	0	0	0	0	0.09	0	0	0	0	0	0	0	0	0	0	0	0	0	0	0	0	0	0	0	0	0	0	0	0	0	0	0	0	0	0	0	0	0	0	0	0	0	0	0	0
HORVU6Hr1G034180	1.59	1.73	1.35	2.12	1.67	1.52	1.94	1.87	1.67	1.64	1.97	1.44	2.41	2.12	1.85	1.59	1.94	1.65	2	1.88	1.86	1.59	1.42	1.82	1.85	1.16	1.69	2.11	1.84	1.95	1.19	1.11	1.15	1.34	1.25	1.32	1.23	1.3	1.42	1.03	1.2	1.61	1.26	1.33	1.72	1.62	1.58	1.68	0.59
HORVU6Hr1G045970	7.52	8.39	9.25	7.78	10.52	11	10.76	9.7	11.89	8.62	11.5	13.12	7.82	8.75	10	8.55	7.18	8.68	8.36	8.52	8.99	7.19	5.57	5.9	6.04	6.31	6.52	6.73	6.5	7.04	7.44	7.39	7.53	6.05	5.34	5.84	5.01	5.03	6.38	5.4	5.91	5.45	9.53	4.94	5.66	8.83	6.98	7.17	6.14
HORVU6Hr1G047810	0	0	0	0	0	0	0	0	0	0	0	0	0	0	0	0	0	0	0	0	0	0	0	0	0	0	0	0	0	0.04	0	0	0	0	0	0	0	0	0	0	0	0	0	0	0	0	0	0	0
HORVU6Hr1G047820	0	0	0	0	0	0	0	0	0	0	0	0	0	0	0	0	0	0	0	0	0	0	0	0	0	0	0	0	0	0	0	0	0	0	0	0	0	0	0	0	0	0	0	0	0	0	0	0	0
HORVU6Hr1G056460	0.69	0.65	1.38	0.87	0.24	0.66	1.05	0.68	1.33	1.39	0.91	0.88	1.41	1.08	2.04	1.9	1.43	1.39	1.3	2.83	2.88	1.64	1.31	1.04	1.48	1.02	1.62	1.54	1.56	1.43	1.68	1.38	1.8	2.3	1.56	2.08	1.84	1.84	2.1	1.99	2.14	1.29	1.79	0.69	1.46	1.07	0.67	2.17	1.74
HORVU6Hr1G058990	0	0	0	0	0	0	0	0	0	0	0	0	0	0	0	0	0	0	0	0	0	0	0	0	0	0	0	0	0	0	0	0	0	0	0	0	0	0	0	0	0	0	0	0	0	0	0	0	0
HORVU6Hr1G059000	0	0	0	0	0	0	0	0	0	0	0	0	0	0	0	0	0	0	0	0	0	0	0	0	0	0	0	0	0	0	0	0	0	0	0	0	0	0	0	0	0	0	0	0	0	0	0	0	0
HORVU6Hr1G062010	0	0	0.01	0.02	0	0	0	0.01	0	0	0	0	0.01	0	0	0	0	0	0	0	0	0	0	0.01	0	0	0	0.03	0.01	0	0.01	0	0	0	0	0	0	0	0.09	0	0	0	0	0	0	0	0	0	0
HORVU6Hr1G062020	0	0	0	0	0	0	0	0	0	0	0	0	0	0	0	0	0	0	0	0	0	0	0	0	0	0	0	0	0	0	0	0	0	0	0	0	0	0	0	0	0	0	0	0	0	0	0	0	0
HORVU6Hr1G062040	135.72	136.93	141.13	152.59	129.96	124.03	122.26	119.8	191.45	184.88	194.25	185.89	90.45	94.55	68.82	71.11	70.09	71.58	62.34	57.76	55.99	55.14	53.24	52.63	51.87	59.53	49.7	49.58	48.71	48.85	84.17	78.27	73.43	78.84	45.74	45.8	53.74	43.91	49.62	46.91	44.75	49.47	41.15	41.5	38.85	56.85	52.91	48.47	53.29
HORVU6Hr1G062050	6.46	6.07	6.01	5.96	5.39	6.74	5.2	5.67	8.23	8.18	7.82	8.33	5.49	4.29	3.48	3.38	4.43	4.16	2.65	4.23	3.74	3.81	3.31	3.77	2.69	2.8	3.59	3.92	3.74	3.61	3.04	3.9	3.76	3.54	2.98	3.47	2.79	3.18	2.93	2.59	3.83	3.5	3.62	3.76	4.54	4.13	2.56	4.37	5.57
HORVU6Hr1G080270	0	0	0	0	0.03	0	0.04	0	0.03	0.03	0	0	0	0	0	0.08	0.02	0	0	0	0	0	0	0	0	0	0.09	0	0	0.11	0.11	0.02	0.13	0	0.02	0	0.02	0	0	0.07	0.06	0	0	0	0	0	0	0	0
HORVU7Hr1G011970	0	0	0	0	0	0	0	0	0	0	0	0	0	0	0	0	0	0	0	0	0	0	0	0	0	0	0	0	0	0	0	0	0	0	0	0	0	0	0	0	0	0	0	0	0	0	0	0	0
HORVU7Hr1G012080	0.53	0.23	0.66	0.57	0.71	0.6	0.41	1.16	1.33	0	0.91	1.34	1.27	0.46	2.18	2.57	1.19	1.32	0.6	0.64	0.12	0	0.59	0.78	1.53	0	1.39	1.14	0.57	0.8	0.61	0.88	0.27	1.1	0	0.57	0.62	0	0	0.39	1.95	0.86	0.87	0	0.84	0.72	1.46	0.91	1.01
HORVU7Hr1G012090	0	0.22	0	0	0.26	0	0	0	0	0	0	0	0	0	0.86	0	0	0.29	0	0.18	0	0.26	0	0	0.26	0	0.49	0	0.49	0	0.27	0	0.1	0	0	0	0	0	0	0	0	0	0	0	0	0	0	0	0
HORVU7Hr1G012120	33.76	37.51	36.64	35.07	39.53	40.24	39.87	39.08	31.35	32.93	31.88	32.29	38.18	36.65	38.61	38.03	41.28	40.7	40.23	39.04	39.84	38.79	35.29	34.81	33.97	35.33	40.41	39.16	39.66	37.06	35.56	35.18	35.2	35.49	34.01	33.6	34.45	31.76	30.47	33.54	34.09	34.41	32.49	35.36	35.4	33.96	37.49	33.73	36.54
HORVU7Hr1G012130	46.5	46.31	48.45	48.09	43.1	42.39	41.96	43.09	49.99	50.75	52.81	53.46	36.82	31.67	38.56	36.87	37.69	36.23	36.22	38.74	40.02	35.32	25.08	23.55	22.27	24.27	27.87	24.47	28.33	26.11	27.62	24.43	25.51	27.19	17.11	14.17	12.97	12.11	15.52	12.61	14.36	16.71	14.06	11.29	14.03	17.17	17.12	18.98	17.81
HORVU7Hr1G012140	0.04	0.02	0.01	0	0.01	0.01	0.01	0.01	0.06	0.02	0.01	0.06	0	0	0.06	0.02	0.06	0.06	0	0.05	0.02	0	0.05	0	0.02	0.02	0	0.01	0.16	0	0	0	0	0.03	0.02	0	0	0	0	0	0	0	0	0.04	0	0	0	0	0
HORVU7Hr1G012150	0.26	0	0	0	0.16	0.18	0.12	0	0	0.31	0.08	0.03	0.07	0.21	0	0	0.11	0	0	0	0	0	0.11	0.16	0	0	0.18	0	0	0.09	0	0.12	0.1	0.2	0	0.21	0	0	0	0	0	0.29	0	0	0	0	0	0.42	0
HORVU7Hr1G012180	0	0	0	0	0	0	0	0	0	0	0	0	0	0	0	0	0	0	0	0	0	0	0	0	0	0	0	0	0	0	0	0	0	0	0	0	0	0	0	0	0	0	0	0	0	0	0	0	0
HORVU7Hr1G012190	0	0	0	0	0	0	0	0	0	0	0	0	0	0	0	0	0	0	0	0	0	0	0	0	0	0	0	0	0	0	0	0	0	0	0	0	0	0	0	0	0	0	0	0	0	0	0	0	0
HORVU7Hr1G018850	3.72	3.36	3.11	3.51	1.98	2.38	2.07	2.25	4.52	4	4.37	4.4	3.63	3.94	2.83	2.39	2.76	2.78	2.25	2.15	2.22	2.38	1.22	1.18	1.11	1.23	1.36	1.27	1.09	1.34	1.03	1.15	1.19	1.04	1.37	1.45	1.23	1.11	1.56	0.89	0.81	1.01	0.85	1.26	0.73	1.39	1.49	1.66	1.73
HORVU7Hr1G018870	0	0	0	0	0	0	0	0	0	0	0	0	0	0	0	0	0	0	0	0	0	0	0	0	0	0	0	0	0	0	0	0	0	0	0	0	0	0	0	0	0	0	0	0	0	0	0	0	0
HORVU7Hr1G018880	0	0.02	0	0	0	0	0	0	0	0	0.03	0	0	0	0	0	0	0	0	0	0	0	0	0	0	0	0	0	0	0	0	0	0	0	0	0	0	0	0	0	0	0	0	0	0	0	0	0	0
HORVU7Hr1G018900	7.11	7.76	7.57	8.93	7.25	7.08	7.42	6.48	7.69	7.45	7.11	6.82	5.29	5.6	6.26	5.77	6.31	6.65	5.41	6.23	5.71	5.84	2.89	3.54	3.68	3.89	4.66	4.62	4.26	4.61	3.89	4.28	3.48	4.55	2.97	2.59	2.59	2.68	2.78	1.93	2.8	2.49	1.61	2.81	1.99	3.85	3.34	3.54	2.42
HORVU7Hr1G018920	0	0	0	0	0	0	0	0	0	0	0	0	0	0	0	0	0	0	0	0	0	0	0	0	0	0	0	0	0	0	0	0	0	0	0	0	0	0	0	0	0	0	0	0	0	0	0	0	0
HORVU7Hr1G021350	306.73	310.68	318.89	312.94	285.41	276.56	285.47	292.58	334.76	339.61	341.38	339.33	383.52	382.17	290.34	301.85	286.1	294.28	305.45	290.93	291.02	302.97	252.79	250.88	257.04	260.26	285.32	275.69	290.77	281.47	215.99	227.17	229.42	224.16	138.47	140.39	142.29	152.84	133.43	151.68	132.25	148.84	178.61	166.87	150.12	181.34	169.88	175.97	162.5
HORVU7Hr1G021370	0	0	0	0	0	0	0	0	0	0	0	0	0	0	0	0	0	0	0	0	0	0	0	0	0	0	0	0	0	0.05	0	0	0	0	0.28	0	0	0	0	0	0	0	0	0	0	0	0	0	0
HORVU7Hr1G021380	0	0	0	0	0	0	0	0	0.05	0	0	0	0.09	0	0	0	0.05	0	0	0.05	0	0	0.1	0.05	0.1	0.09	0.09	0.09	0.09	0.14	0.15	0.1	0.04	0.15	0.4	0.56	0.38	0.48	0.64	0.47	0.32	0.58	0.3	0	0.29	0.13	0	0.25	0
HORVU7Hr1G027380	0	0	0	0	0	0	0	0	0	0	0	0	0	0	0	0	0	0	0	0	0	0	0	0	0	0	0	0	0	0	0	0	0	0	0	0	0	0	0	0	0	0	0	0	0	0	0	0	0
HORVU7Hr1G027390	0.07	0.18	0.14	0.14	0.05	0.11	0.04	0.12	0.07	0.06	0.06	0.15	0.13	0.18	0	0.05	0.09	0.14	0.09	0.04	0.16	0.16	0	0.06	0.04	0.13	0.11	0.04	0.19	0	0.06	0.04	0	0	0.04	0	0.13	0	0.28	0	0	0	0	0	0.12	0	0	0.1	0
HORVU7Hr1G027400	0	0	0	0	0	0.02	0	0	0.02	0	0	0	0.04	0.04	0	0	0	0.02	0	0	0	0	0	0	0	0	0	0	0	0	0	0	0	0	0	0	0	0	0	0	0	0	0	0	0	0	0	0	0
HORVU7Hr1G034610	0	0	0	0	0	0	0	0.03	0	0	0	0	0	0	0	0	0	0	0	0	0	0	0	0	0	0	0	0	0	0	0	0	0	0	0	0	0	0	0	0	0	0	0	0	0	0	0	0	0
HORVU7Hr1G034630	0	0	0	0	0	0.05	0	0.04	0	0	0	0	0.05	0.05	0	0	0	0	0	0	0	0	0	0	0	0.05	0	0	0.05	0.02	0.03	0	0	0	0	0	0	0	0	0	0	0	0	0	0	0.06	0	0	0
HORVU7Hr1G047750	0	0	0	0	0	0	0	0	0	0	0	0	0	0	0	0	0	0	0	0	0	0	0	0	0	0	0	0	0	0	0	0	0	0	0	0	0	0	0	0	0	0	0	0	0	0	0	0	0
HORVU7Hr1G047760	26.81	27.02	26.15	26.88	29.48	28.43	30.81	30.93	30.07	30.37	30.83	30.36	32.34	32.81	29	27.36	26.93	28.57	27.26	26.77	29.48	24.21	28.22	27.78	27.76	27.23	32.03	33.17	31.43	30.03	31.61	31.07	30.26	28.18	28.48	26.61	26.62	25.2	26.81	25.29	27.27	22.78	24.59	22.75	24.7	30.13	30.76	26.97	28.25
HORVU7Hr1G047770	142.47	130.53	138.6	132.66	112.47	116.97	109.59	118.57	138.88	147.73	145.68	148.15	107.56	112.38	105.93	96.75	109.86	110.16	103.04	96.02	98.47	98.74	91.97	90.16	84.32	86.03	95.82	97.59	94.77	97.39	86.51	87.85	84.92	89.16	77.64	82.39	83.88	90.12	84.56	82.77	84.84	79.88	78.06	83.88	78.59	98.39	98.38	84.81	92.76
HORVU7Hr1G047780	0	0	0	0	0	0	0	0	0	0	0	0	0	0	0	0	0	0	0	0	0	0	0	0	0	0	0	0	0	0	0	0	0	0	0	0	0	0	0	0	0	0	0	0	0	0	0	0	0
HORVU7Hr1G047790	6.23	6.53	5.94	7.14	8.83	7.72	6.9	6.56	5.74	4.29	4.8	5.5	9.6	8.49	6.19	6.27	6.72	6.37	6.41	6.97	5.69	5.32	6.02	6.4	7.51	5.88	9.5	9.09	7.91	8.53	4.9	5.79	4.65	5.08	5.2	6.19	5.61	6.18	6.01	6.03	3.05	2.7	8.19	9.38	6.23	8.23	4.53	6.39	7.44
HORVU7Hr1G047800	5.27	5.76	6.15	5.81	6.29	5.95	6.18	6.01	5.12	3.64	4.04	5.4	7.25	5.86	4.92	4.06	4.63	4.79	5.37	4.35	3.88	4.38	5.9	5.46	5.07	5.83	5.78	5.95	7	7.02	4.26	4.79	3.57	4.75	4.78	4.49	5.45	4.59	3.07	4.37	4.36	4.34	4.94	3.5	5.27	5.13	5.05	4.96	5.19
HORVU7Hr1G059990	0	0	0	0	0	0	0	0	0	0	0	0	0	0	0	0	0	0	0	0	0	0	0	0	0	0	0	0	0	0	0	0	0	0	0	0	0	0	0	0	0	0	0	0	0	0	0	0	0
HORVU7Hr1G060000	0	0	0	0	0	0	0	0	0	0	0	0	0	0	0	0	0	0	0	0	0	0	0	0	0	0	0	0	0	0	0	0	0	0	0	0	0	0	0	0	0	0	0	0	0	0	0	0	0
HORVU7Hr1G069660	13.35	13.9	13.58	13.39	12.01	11.85	11.81	11.61	13.86	14.12	13.98	14.21	11.07	11.12	11.13	10.94	11.02	11.03	10.56	10.59	10.35	10.82	12.4	12.45	11.83	12.27	11.83	11.36	11.72	11.45	13.09	13.22	12.49	13.01	15.31	15.05	15.06	14.67	15.38	15.16	15.06	14.98	14.93	14.54	14.66	14.15	13.9	14.67	14.4
HORVU7Hr1G069670	0.07	0.13	0.11	0.02	0.02	0.05	0	0	0.03	0.03	0.03	0.05	0	0	0.03	0.03	0.05	0.03	0	0.03	0.05	0	0.03	0	0	0	0	0.02	0.02	0.02	0.03	0.03	0.03	0	0.03	0	0.03	0	0	0	0.08	0	0	0	0	0	0	0	0
HORVU7Hr1G070210	11.3	11.31	11.51	11.75	8.07	8.84	8.67	8.24	6.84	6.56	6.16	6.66	6.8	6.36	9.39	9.27	9.06	8.04	6.29	6.81	6.81	6.95	5.77	6.56	6.27	6.58	11.04	11.64	10.21	11.16	6.26	6.21	6.17	6.74	6.97	6.97	6.37	6.05	7.28	6.28	6.06	9.28	10.19	8.99	8.74	7.81	8.2	6.72	7.82
HORVU7Hr1G074380	8.4	8.48	9.35	9.29	8.11	9.92	9.94	8.86	8.78	10.2	9.34	8.54	8.32	8.52	7.41	6.39	7.33	8.48	8.74	7.92	7.43	7.93	8.56	6.58	6.49	6.89	6.99	7.98	7.21	8.71	7.01	8.71	7.12	6.91	6.5	6.33	6.64	6.11	5.52	6.38	7.48	5.81	8.33	6.22	6.17	7.6	8.6	7	8.37
HORVU7Hr1G083610	1.04	1.34	1.43	1.3	2.43	2.33	2.23	1.86	0.63	0.84	0.6	0.4	0.73	0.38	1.06	0.64	1.08	1.25	1.1	1	0.74	1.1	0.46	0.55	0.32	0.44	0.8	0.99	1.16	1.07	0.46	0.56	0.48	0.3	0.52	0.59	0.55	0.97	0.1	0.66	0.67	0.97	0.71	0.78	0.78	0.08	0.48	0.85	0.39
HORVU7Hr1G096380	0	0	0	0	0	0	0	0	0	0	0	0	0	0	0	0	0	0	0	0	0	0	0	0	0	0	0	0	0	0	0	0	0	0	0	0	0	0	0	0	0	0	0	0	0	0	0	0	0
HORVU7Hr1G096400	0.07	0.14	0.25	0.18	0.08	0.08	0.03	0.08	0.19	0.08	0.08	0.08	0.06	0.06	0.23	0.06	0.03	0.06	0.11	0.14	0.05	0.1	0.11	0.11	0.08	0.03	0.07	0.08	0.1	0.12	0.14	0.03	0	0.08	0	0.08	0.09	0.09	0.09	0	0.08	0.15	0.08	0.15	0.15	0.14	0.07	0	0.14
HORVU7Hr1G096410	1.23	1.34	1.53	1.57	1.34	1.82	1.37	1.2	0.95	0.67	1.01	0.98	0.87	0.79	1.3	1.2	1.27	1.37	1.15	1.41	1.66	1.42	0.94	1.17	1.13	1.23	1.23	1.23	1.03	1.2	1.25	0.85	1.42	0.89	1.74	1.86	1.76	1.48	1.69	1.57	1.94	1.86	1.05	1.28	1.92	1.07	1.57	1.16	1.45
HORVU7Hr1G096430	6.21	5.9	6.23	6.1	7.71	7.61	8.04	7.89	2.58	2.99	2.88	2.95	3.69	4.5	5.5	5.81	5.55	5.89	7.23	6.79	6.78	7.16	3.19	3.12	3.01	2.73	3.75	3.79	3.98	4.33	2.53	3.06	2.93	3.23	3.05	3.29	3.15	3.51	2.47	3.84	2.75	3.34	3.13	3.1	3.33	3.31	3.51	3.66	3.96
HORVU7Hr1G096450	0.07	0.04	0.04	0	0.04	0.04	0.04	0	0	0	0	0.04	0.04	0.09	0	0	0.13	0	0.04	0.04	0.08	0	0	0.04	0.04	0	0.15	0	0	0.04	0.08	0	0.12	0	0.04	0.04	0	0	0.27	0	0	0.12	0	0	0	0	0	0	0.11
HORVU7Hr1G119990	0	0	0	0	0	0	0	0	0	0	0	0	0	0	0	0	0	0	0	0	0	0	0	0	0	0	0	0	0	0	0	0	0	0	0	0	0	0	0	0	0	0	0	0	0	0	0	0	0
HORVU7Hr1G120020	8.53	8.52	7.86	7.88	6.42	6.61	7.35	8.66	7.43	7.35	7.83	7.46	8.45	7.64	5.95	6.25	6.71	5.46	8.33	6.75	6.83	6.82	6.88	7.22	6.57	7.61	7.37	6.3	6.71	7.3	6.35	5.66	5.6	6.12	8.98	8.05	8.18	8.1	8.49	9.48	6.37	7.77	6.94	8.67	9.65	8.98	5.94	9.49	8.23
HORVU7Hr1G120030	12.61	11.57	12.42	11.83	17.61	18.42	18.74	18.86	10.43	9.9	10.28	10.66	23.36	23.02	19.4	21.46	21.26	18.6	17.64	16.6	17.62	17.06	14.61	14.01	15.19	14.25	14.05	13.44	13.64	13.97	12.24	12.66	11.71	11.66	8.85	8.6	8.49	9.12	9.65	8.57	10.13	11.55	11.21	10.09	11.93	11.87	10.71	11.1	10.63
HORVU7Hr1G120040	0	0	0	0	0	0	0	0	0	0	0	0	0	0	0	0	0	0	0	0	0	0	0	0	0	0	0	0	0	0	0	0	0	0	0	0	0	0	0	0	0	0	0	0	0	0	0	0	0
HORVU7Hr1G120050	1.05	0.91	0.9	1.13	0.96	0.93	0.89	1.02	0.87	0.85	0.87	0.65	0.72	0.7	1.03	0.89	0.99	0.85	0.98	1.04	0.79	1.13	0.95	0.82	0.77	0.81	1.11	1.14	1.1	0.94	0.82	0.76	0.49	0.82	0.75	0.89	1.02	0.82	0.74	0.53	0.74	0.72	0.96	0.66	0.84	0.9	0.99	0.75	0.79
HORVU7Hr1G120060	37.98	36.48	34.54	36.39	43.85	44.14	44.34	45.34	40.25	42.37	38.37	38.17	2.8	2.22	7.83	7.77	7.26	6.49	8.26	8.48	8.52	8.61	0.3	0.24	0.25	0.33	0.41	0.37	0.34	0.28	0.5	0.46	0.21	0.54	0.02	0.14	0.05	0.07	0	0.07	0	0	0.15	0	0.07	0	0.12	0	0
HORVU7Hr1G120070	1.43	1.41	1.83	1.57	2.06	1.53	1.96	1.96	2.05	1.99	2.19	2.2	1.41	1.52	1.83	1.78	1.5	1.5	1.23	1.95	1.44	1.53	0.93	1.05	0.9	1.09	1.05	1.22	1.03	1.14	1.09	1.06	0.86	1.09	0.59	0.45	0.72	0.44	0.36	0.35	0.68	0.73	0.7	0.88	0.88	0.52	0.6	0.79	0.23
HORVU7Hr1G120100	0.11	0.07	0.11	0.13	0.05	0.08	0.05	0.02	0.05	0.13	0.13	0.1	0.06	0.06	0.03	0	0	0.03	0	0	0	0	0.03	0	0	0	0.02	0	0.02	0.05	0.03	0.03	0.03	0.03	0.05	0	0	0	0	0	0	0	0.08	0	0	0.07	0	0.13	0
HORVU7Hr1G120120	12.53	12.19	11.84	12.63	14.69	15.1	16.65	15.34	8.33	7.86	8.98	9.19	14.7	14.28	16.96	18.17	17.77	16.61	18.52	17.85	19.27	19.22	15.51	15.26	14.89	15.21	17.41	18.68	18.78	18.26	13.97	14.82	14.76	14.76	13	12.8	11.46	13.47	13.37	12.72	12.74	11.63	15.46	11.53	12.79	11.96	12.75	10.53	14.27
HORVU7Hr1G120130	2.53	2.62	2.55	2.54	2.27	2.67	2.41	2.2	2.6	2.57	2.73	2.47	1.84	1.92	1.31	1.22	1.3	1.33	1.23	1.14	1.21	1.2	1.81	1.7	1.79	1.84	1.4	1.66	1.64	1.57	1.6	1.7	1.45	1.57	2.3	2.09	1.99	2.17	1.88	1.93	2.4	2.03	1.81	1.91	1.95	2.23	2.02	2.32	2.08
HORVU0Hr1G014570	0	0	0	0	0	0	0	0	0	0	0	0	0	0	0	0	0	0	0	0	0	0	0	0	0	0	0	0	0	0	0	0	0	0	0	0	0	0	0	0	0	0	0	0	0	0	0	0	0
HORVU0Hr1G014580	0	0	0	0	0	0	0	0	0	0	0	0	0	0	0	0	0	0	0	0	0	0	0	0	0	0	0	0	0	0	0	0	0	0	0	0	0	0	0	0	0	0	0	0	0	0	0	0	0
HORVU0Hr1G014620	0	0	0	0	0	0	0	0	0	0	0	0	0	0	0	0	0	0	0	0	0	0	0	0	0	0	0	0	0	0	0	0	0	0	0	0	0	0	0	0	0	0	0	0	0	0	0	0	0
HORVU1Hr1G009720	0.27	0.28	0.45	0.55	0.31	0.21	0.51	0.1	0.22	0	0.11	0	0.23	0.12	0.7	0.6	0.34	0.35	0.22	0	0.53	0	0.43	0.11	0.1	0.11	0.4	0	0.2	0.49	0.33	0.11	0.32	0.32	0.11	0.22	0	0	0.36	0	0.34	0.31	0	0	0	0	0.28	0.79	0.53
HORVU1Hr1G013160	84.09	73.76	84.99	94.24	69.55	67.95	71.34	71.7	96.92	87.7	86.65	92.75	59.79	64.39	48.18	54.82	57.77	59.18	59.05	61.82	65.51	61.43	55.18	47.83	47.81	44.18	48.56	44.38	50.27	45.98	44.97	43.08	54.76	40.82	39.68	34.23	22.32	28.63	39.89	23.7	32.46	40.84	41.4	35.27	49.63	41.05	34.78	36.37	50.61
HORVU1Hr1G013180	0	0	0	0	0	0	0	0	0	0	0	0	0	0	0	0	0	0	0	0	0	0	0	0	0	0	0	0	0	0	0.02	0	0	0	0	0	0	0	0	0	0	0	0	0	0	0	0	0	0
HORVU1Hr1G013190	20.2	19.54	21.04	21.14	22.06	22.5	21.8	23.25	13.55	13.8	12.56	13.54	17.67	16.22	20.29	19.28	19.54	20.15	19.41	18.51	20.16	18.91	12.75	13.17	12.82	12.77	20.06	20.11	20.22	19.73	13.2	14.16	14.07	13.04	8.45	8.04	8.01	9.56	7.38	9.02	7.82	9.66	9	9.23	10.19	9.69	9.99	9.44	11.2
HORVU1Hr1G013450	1.06	1.06	0.69	1.37	1.38	1.29	1.18	1.13	1.14	1.12	1.19	0.84	1.87	2.39	2.23	1.7	2.06	2.17	2.43	1.84	2.07	2.12	1.96	1.79	2.18	2.04	1.77	2.34	2.12	2	2.12	1.71	1.52	1.99	2.85	1.87	2.72	2.63	4.56	1.9	2.66	1.76	2.46	2.4	3.04	1.39	1.88	1.31	2.01
HORVU1Hr1G013470	0	0	0	0	0	0	0	0	0	0	0	0	0	0	0	0	0	0	0	0	0	0	0	0	0	0	0	0	0	0	0	0	0	0	0	0	0	0	0	0	0	0	0	0	0	0	0	0	0
HORVU1Hr1G013480	4.64	4.84	4.34	3.91	4.55	4.93	4.95	4.36	5.8	3.77	5.85	4.74	13.76	14.46	14.92	15.84	14.83	16.94	13.39	13.63	14.77	14.94	20.41	20.2	20.54	20.16	13.43	16.03	17.43	15.13	20.81	23.15	24.11	23.47	15.36	20.31	16.75	20.13	21.74	18.77	17.15	14.55	17.39	18.91	15.41	19.95	15.97	20.44	17.62
HORVU1Hr1G013490	1.74	1.69	1.58	1.55	1.4	1.37	1.5	1.35	1.29	1.28	1.3	1.08	1.18	1.27	1.55	1.5	1.33	1.33	1.18	1.25	1.29	1.28	1.03	1.12	1.11	1.23	1.46	1.6	1.46	1.54	1.25	1.12	1.05	1.09	1.44	1.18	1.18	1.49	1.03	1.22	1.2	1.36	1.33	1.54	1.38	1.38	1.25	0.99	0.91
HORVU1Hr1G013500	0	0	0	0	0	0	0	0	0	0	0	0	0	0	0	0	0	0	0	0	0	0	0	0	0	0	0	0	0	0	0	0	0	0	0	0	0	0	0	0	0	0	0	0	0	0	0	0	0
HORVU1Hr1G014690	0	0	0.04	0	0	0.01	0.04	0.02	0.06	0	0.02	0	0	0	0	0.02	0.02	0	0.02	0.13	0.14	0.13	0	0	0	0.01	0	0	0.05	0	0	0.03	0.04	0.06	0.21	0.35	0.13	0.26	0.2	0.13	0	0.13	0	0.04	0.13	0	0.11	0.1	0
HORVU1Hr1G014700	0.16	0.26	0.27	0.28	0.21	0.29	0.15	0.25	0.14	0.25	0.24	0.11	0.23	0.26	0.43	0.36	0.34	0.41	0.4	0.44	0.29	0.63	0.41	0.6	0.39	0.43	0.55	0.51	0.64	0.59	0.68	0.84	0.72	0.48	0.52	0.38	0.66	0.43	0.44	0.17	0.51	0.39	0.56	0.61	0.46	0.63	0.79	0.34	0.28
HORVU1Hr1G064420	0.8	0.86	1.02	0.85	1.26	1.42	1.19	1.54	1.14	1.16	1.08	1.31	1.44	1.09	1.38	1.23	1.22	1.14	1.38	1.43	1.11	1.19	0.61	0.67	0.51	0.55	1.15	0.88	1.02	1.14	0.81	0.59	0.66	0.92	0.54	0.43	0.44	0.29	0.34	0.69	0.59	0.51	0.82	0.3	0.56	0.84	0.43	0.3	0.61
HORVU1Hr1G093250	25.19	25.52	25.3	26.1	27.43	25.06	26.44	25.41	35.08	33.55	33.4	32.69	22.44	19.31	20.52	21.35	18.87	18.19	16.46	14.38	15.37	15.48	16.51	17.41	17.27	16.98	12	14.25	13.74	13.26	20.32	20.22	20.34	21.41	12.72	13.43	13.16	11.74	11.88	11.86	9.86	13.47	13.35	12.29	14.22	13.24	13.4	14.67	14.83
HORVU2Hr1G011010	0.22	0.29	0.21	0.28	0.15	0.07	0.07	0.08	0.07	0.08	0.04	0.11	0	0	0.08	0	0	0.08	0.08	0.04	0	0	0	0	0.03	0	0	0.03	0.06	0	0	0	0	0	0	0	0.04	0	0	0	0	0	0	0	0	0	0	0	0
HORVU2Hr1G055560	1.22	1.43	0.59	0.91	1.3	1.17	1.14	1.36	0.71	0	0.36	0.36	0.25	0.38	1.16	0.59	0.63	0.39	0.48	0.54	0.7	1.3	0.24	0.24	0.23	0.24	0.55	0.7	0.11	0.44	0.24	0.37	0.47	0.12	0	0	0	0	0.39	0	0	0.34	0.35	0	0.67	0.6	1.22	0.29	0.59
HORVU2Hr1G055570	0	0	0	0	0	0	0	0	0	0	0	0	0	0	0	0	0	0	0	0	0	0.14	0	0	0	0	0	0	0	0	0	0	0	0	0	0	0	0	0	0	0	0	0	0	0	0	0	0	0
HORVU2Hr1G058930	12.29	11.57	10.36	10.69	9.31	8.05	8.47	7.95	8.78	9.53	8.8	8.61	6.12	7.48	7.92	7.44	7.86	7.24	6.18	5.58	5.63	6.19	5.45	4.81	4.91	5.35	7.63	7.89	7.48	7.71	5.38	5.95	5.48	5.46	5.27	4.16	4.57	4.32	3.87	4.74	4.95	5.04	7.3	5.59	5.6	4.54	6.22	4.15	5.76
HORVU2Hr1G073410	20.64	20.53	19.8	21.49	18.97	21.19	19.28	20.44	21.16	19.66	20.29	19.5	28.7	29.09	24.16	25.39	27.89	28.87	20.5	21.43	22.06	18.83	29.27	30.5	28.63	28.74	31.79	30.58	31.05	30.07	28.11	29.02	29.06	28.79	27.78	28.25	28.13	27.2	25.03	25.16	27.16	27.58	30.52	27.74	28.29	34.34	32.1	32.94	31.63
HORVU2Hr1G111520	47.23	47.35	49.83	46.05	50.24	52.41	52.46	50.06	57.1	56.77	59.5	56.09	55.94	58.89	41.76	42.41	39.68	40.37	40.86	40.57	41.3	42.19	41.09	40.85	44.14	43.18	40.58	42.46	40.02	40.55	35.37	35.73	35.21	37.8	32.66	32.41	31.59	34.18	35.53	28.63	28.62	27	31.19	25.59	28.2	35.03	36.77	35.39	37.75
HORVU2Hr1G114340	16.16	14.72	16.28	16.32	17.11	17.28	16.06	17.74	23.43	24.7	25.04	25.85	22.06	22.34	18.23	18.19	18.54	17.43	13.25	14.46	15.24	14.93	21.58	23.51	23.72	22.27	18.98	20.39	21.2	20.17	27.03	26.46	27.01	26.57	28.9	29.53	30.16	30.93	29.89	30.64	26.99	25.41	27.09	27.42	25.69	30.52	31.17	32.51	30.1
HORVU2Hr1G117800	0.38	0.59	0.44	0.71	0.74	0.69	0.69	0.69	0.22	0.22	0.28	0.24	1.47	1.36	1.44	1.34	1.57	1.65	1.61	1.62	1.49	1.55	1.17	1.02	1.33	1.03	1.72	1.82	1.7	1.78	1.32	1.47	1.07	1.18	1.26	1.1	1.33	1.24	1.34	1.21	0.82	1.07	0.65	0.67	0.99	0.96	1.38	0.64	0.86
HORVU2Hr1G117810	3.39	3.27	3.23	3.05	2.92	2.73	2.91	2.76	2.42	2.54	2.34	2.19	2.7	2.89	2.84	2.73	2.8	2.73	2.95	2.13	2.17	2.32	1.83	2.2	2.11	2.28	2.99	2.92	2.94	2.9	2.06	2.14	2.11	2.84	1.97	2	2.02	2.52	2.45	2.61	3.56	2.62	2.83	3.5	2.84	2.55	2	2.54	2.5
ENSRNA049481317	0	0	0	0	0	0	0	0	1.11	0	0	0	0	0	0	0	0	0	0	0	0	0	0	0	0	0	0	0	0	0	0	0	0	0	0	0	0	0	0	0	0	0	0	0	0	0	0	0	0
HORVU2Hr1G117820	7.98	8.23	7.49	8.07	7.5	7.24	7.16	7.06	7.85	7.29	7.85	7.55	7.42	6.61	6.24	6.42	6.88	6.68	5.62	5.63	5.93	5.77	8.82	7.69	7.55	7.8	10.82	11.31	10.85	11.13	6.7	7.41	6.57	6.79	6.74	7.48	5.91	6.31	5.79	5.4	6.48	6.23	7.89	6.16	6.29	7.94	7.8	6.32	6.7
HORVU3Hr1G074940	14.8	14	13.82	12.58	15.96	17.21	17.18	17.32	8.72	8.54	9.54	9.58	20.82	22.02	14.52	15.61	15.68	15.75	20.4	18.46	17.11	19.32	16.5	15.84	15.91	15.68	14.95	15.94	14.02	15.25	17.11	17.55	17.73	17.64	8.66	8.11	9.54	8.8	9.52	8.08	8.82	11.92	12.96	10.84	11.15	6.09	6.62	7.2	6.24
HORVU3Hr1G074950	4.58	4.78	4.43	4.8	4.77	5.59	5.16	5.95	1.67	1.78	1.85	1.52	2.42	2.86	4.37	4.74	4.54	3.94	4.79	4.63	4.08	4.78	1	1.47	1.09	1.42	1.98	1.71	1.82	1.9	1.49	1.85	1.36	1.61	0.47	0.54	0.52	0.6	0.48	0.46	0.73	0.48	0.5	0.19	0.42	0.38	0.56	0.59	0.29
HORVU3Hr1G074960	84.36	86.58	83.61	85.66	112.54	115.59	112.44	110.72	53.67	53.49	55.93	55.22	189.38	189.5	160.9	159.09	165.32	161.44	202.03	203.18	206.85	198.65	251.41	255.34	253.17	249.93	199.47	205.07	204.3	206.66	236.71	241.11	240.09	242.38	228.78	232.88	234.45	227.91	234.18	233.06	230.92	241.32	239.74	252.01	238.27	200.04	203.17	204.57	205.34
HORVU3Hr1G085020	0	0	0	0	0	0	0	0	0	0	0	0	0	0	0.01	0	0	0.01	0	0	0.01	0.01	0	0	0	0	0	0	0	0	0	0	0	0	0	0	0	0	0	0	0	0	0	0	0	0	0	0	0
HORVU4Hr1G012630	3.2	3.36	3.82	3.84	3.85	3.36	3.2	3.67	3.8	3.6	3.89	3.93	4.16	4.3	4.66	4.36	4.55	5.1	4.37	3.34	3.66	3.7	6.9	7.39	7.6	7.81	8.96	9.15	9.14	9.21	8.55	9.32	9.31	8.75	9.54	9.12	9.26	9.24	8.42	8.2	7.54	11.23	9.43	8.9	10.05	11.36	11.97	11.22	10.18
HORVU4Hr1G012650	9.79	9.56	10.11	10.79	12.46	12.56	11.56	12.67	10.09	10.09	11.09	13.02	13.87	12.62	10.84	10.96	10.67	11.41	11.13	11.02	10.88	10.77	7.55	7.14	7.6	8.72	8.61	9.13	9.16	9.03	8.72	9.16	8.29	8.35	7.93	7.09	7.54	5.92	7.17	7.2	6.93	6.53	6.84	5.92	6.86	8.3	9.1	8.27	9.71
HORVU4Hr1G026800	8.42	9.9	8.35	9.97	3.54	5.51	6.06	5.99	7.7	8.99	9.43	8.31	3.43	3.02	4.82	5.28	3.98	4.15	4.61	4.64	3.66	6.17	4.21	4.47	5.21	5.46	1.6	2.19	2.83	2.41	2.82	3.52	4.75	4.85	3.6	6.04	4.77	7.16	6.55	7.26	4.24	3.63	7.28	4.29	7.2	8.67	3.18	4.5	3.91
HORVU4Hr1G026810	11.61	10.89	11.34	11.15	7.02	7.12	7.2	6.56	8.04	8.56	7.77	9.5	5.94	4.99	5.41	6.14	5.72	5.65	4.4	4.81	5.05	4.45	6.07	6.47	6.01	6.09	7.36	7	6.9	6.95	6.48	6.66	5.38	5.65	7.14	7.01	7.2	7.41	7.18	7.5	8.45	8.07	9.18	8.57	8.32	6.9	8.12	7.37	7.63
HORVU4Hr1G026860	0	0	0	0	0	0	0	0	0	0	0	0	0	0	0	0	0	0	0	0	0	0	0	0	0	0	0	0	0	0	0	0	0	0	0	0	0	0	0	0	0	0	0	0	0	0	0	0	0
ENSRNA049484872	0.31	0	0	0	0.15	0	0	0.32	0	0.18	0	0	0	0	0	0	0	0	0	0	0	0.17	0	0	0.16	0	0.36	0.31	0.66	0.15	0	0	0	0	0	0	0	0	0	0	0	0	0	0	0	0	0.44	0	0
HORVU4Hr1G033550	0	0	0	0	0	0	0	0	0	0	0	0	0	0	0	0	0	0	0	0	0	0	0	0	0	0	0	0	0	0	0	0	0	0	0	0	0	0	0	0	0	0	0	0	0	0	0	0	0
HORVU4Hr1G033560	0	0	0	0	0	0	0	0	0	0	0	0	0	0	0	0	0	0	0	0	0	0	0	0	0	0	0	0	0	0	0	0	0	0	0	0	0	0	0	0	0	0	0	0	0	0	0	0	0
HORVU5Hr1G013840	33.99	31.84	28.27	34.35	30.29	29.2	30.02	29.91	26.64	27.17	27.64	30.11	15.85	17.76	21.95	19.43	18.89	20.53	14.23	18.42	15.58	17.68	11.51	10.74	9.55	10.81	11.7	15.12	14.55	14.66	12.24	13.84	12.04	10.85	6.7	6.83	7.08	6.09	7.07	7.15	5.81	6.3	6.88	8.47	5.24	7.19	10.96	8.06	9.66
HORVU5Hr1G013880	3.32	2.66	3.11	2.93	3.22	2.83	2.76	3.09	3.05	3.08	3.3	3.13	1.82	1.74	2.25	2.07	1.77	1.62	2	1.9	2.04	2.19	0.69	0.68	0.46	0.77	1.6	1.51	1.55	1.25	0.7	0.72	0.69	0.82	0.27	0.2	0.24	0.08	0.48	0.5	0.17	0.46	0.36	0.35	0.35	0.39	0.66	0.36	0.69
HORVU5Hr1G013910	17.4	3.01	20.07	3.58	25.64	2.09	2.68	3.04	1.54	24.43	2.84	3.11	2.39	30.92	28.25	2.23	3.22	2.51	63.71	2.2	2.3	37.85	2.44	28.8	2.71	27.19	3.28	55.62	2.86	21.71	22.07	2.41	2.87	2.42	2.89	3.58	3.04	66.35	4.71	2.87	163.81	3.52	4.42	4.02	3.75	3.54	56	3.03	2.26
HORVU5Hr1G038200	0	0	0	0	0	0.21	0.21	0	0	0.23	0	0	0	0	0	0	0	0	0	0	0	0	0	0	0.21	0.21	0.2	0	0	0	0	0	0	0	0	0	0	0	0	0	0	0	0	0	0	0	0	0	0
HORVU5Hr1G119100	0	0	0	0	0	0	0	0	0	0	0	0	0	0	0	0	0	0	0	0	0	0	0	0	0	0	0	0	0	0	0	0	0	0	0	0	0	0	0	0	0	0	0	0	0	0	0	0	0
HORVU6Hr1G007080	0.05	0	0	0.05	0	0	0	0	0.06	0	0	0	0.06	0	0	0	0	0	0	0	0	0	0	0	0	0	0	0	0	0	0	0.12	0	0	0	0	0	0	0	0	0	0	0	0	0	0	0	0	0
HORVU6Hr1G007110	0	0	0	0	0	0	0	0	0	0	0	0	0	0	0	0	0	0	0	0	0	0	0	0	0	0	0	0	0	0	0	0	0	0	0	0	0	0	0	0	0	0	0	0	0	0	0	0	0
HORVU6Hr1G007130	0	0	0	0	0	0	0	0	0	0	0	0	0	0	0	0	0	0	0	0	0	0	0	0	0	0	0	0	0	0	0	0	0	0	0	0	0	0	0	0	0	0	0	0	0	0	0	0	0
HORVU6Hr1G007180	0	0	0	0	0	0	0	0	0	0	0	0	0	0	0	0	0	0	0	0	0	0	0	0	0	0	0	0	0	0	0	0	0	0	0	0	0	0	0	0	0	0	0	0	0	0	0	0	0
HORVU6Hr1G007340	0	0	0	0	0	0	0	0	0	0	0	0	0	0	0	0	0	0	0	0	0	0	0	0	0	0	0	0	0	0	0	0	0	0	0	0	0	0	0	0	0	0	0	0	0	0	0	0	0
HORVU6Hr1G007360	4.47	4.52	4.8	4.81	3.48	3.66	3.9	3.88	2.05	2.03	2.22	2.24	2.45	2.57	4.17	3.79	4	3.92	2.84	2.24	2.75	2.62	2.13	2.17	2.01	1.9	4.53	4.42	4.42	4.06	1.54	1.98	1.77	1.81	1.6	1.75	1.97	1.42	1.78	1.81	1.57	2.46	2	2.2	2.42	1.93	2.01	2.2	2.67
HORVU6Hr1G013620	41.4	42.27	42.62	41.75	31.46	31.75	31.5	32.94	51.8	50.66	52.41	50.44	26.8	26.87	28.61	29.02	29.14	29.1	23.81	26.51	26.36	27.24	20.18	21.29	21.38	21.2	22.18	23.69	24.72	23.54	32.61	31.25	31.14	32.96	21.55	23.23	24.14	25.07	22.72	24.01	21.06	20.91	22.57	22.29	24.04	25.97	23.7	24.67	20.72
HORVU6Hr1G013630	4.35	5.18	5.26	4.88	5.06	4.86	4.55	4.52	4.12	3.83	4.02	3.44	3.7	4	4.61	4.14	4.43	4.94	4.4	4.89	3.8	4.43	4.64	4.55	4.03	4.08	3.92	4.09	3.82	4.36	4.13	4.49	4.56	4.72	4.8	4.75	4.41	4.46	4.8	5.27	5.15	4.91	4.3	4.77	4.92	4.51	5.2	4.54	4.47
HORVU6Hr1G013650	0	0	0	0	0	0	0	0	0	0	0	0	0	0	0	0	0	0	0	0	0	0	0	0	0	0	0	0	0	0	0	0	0	0	0	0	0	0	0	0	0	0	0	0	0	0	0	0	0
HORVU6Hr1G013660	2.9	2.85	2.73	3.18	3.27	3.94	3.22	3.6	1.98	2.09	2.02	2.21	2.92	2.88	2.89	2.68	2.96	3.1	3.02	2.99	2.72	2.92	2.27	2.14	2.24	2.06	2.3	2.48	2.49	2.17	1.96	1.8	1.98	2.18	1.72	1.7	1.49	1.7	1.61	1.73	1.6	2.49	2.29	2.21	2.07	2.12	1.86	2.04	1.86
HORVU6Hr1G026460	0	0	0	0	0	0	0	0	0	0	0	0	0	0	0	0	0	0	0	0	0	0	0	0	0	0	0	0	0	0	0	0	0	0	0	0	0	0	0	0	0	0	0	0	0	0	0	0	0
ENSRNA049485653	0	0	0	0	0	0	0	0	0	0	0	0	0	0	0	0	0	0	0	0	0	0	0	0	0	0	0	0	0	0	0	0	0	0	0	0	0	0	0	0	0	0	0	0	0	0	0	0	0
HORVU6Hr1G032200	10.72	10.7	11.73	10.3	12.08	12.22	12.05	13	10.27	9.67	9.08	10.1	12.77	11.93	11.34	10.3	10.18	12.19	11.33	12	11.65	11.1	11.05	10.21	9.72	10.57	9.39	9.73	9.87	10.89	8.58	9.23	9.85	9.15	9.32	8.97	8.86	8.62	9.37	7.94	8.14	8.56	8.11	10.03	10.22	8.77	8.96	11.22	11.05
HORVU6Hr1G033060	212.2	211.23	204.53	209.25	292.74	292.94	300.35	298.84	95.23	95.71	96.12	92.93	270.08	268.06	378.26	376.12	381.94	384.61	336.25	338.74	338.54	333.67	157.98	154.96	155.91	157.22	197.8	199.54	199.49	200.35	187.53	189.74	196.17	196.77	106.88	107.26	105.49	99.67	105.03	105.38	103.43	120.42	121.94	116.8	117.16	114.36	117.44	122.71	113.13
HORVU6Hr1G033070	28.43	31.12	29.82	28.71	21.62	20.54	20.35	23.6	16.14	17.97	18.46	16.44	16.68	16.76	22.54	21.28	18.96	22.31	21.2	19.97	20.65	19.18	15.27	14.51	15.79	15.77	20.58	22.67	20.51	22.09	17.13	18.23	16.73	16.82	17.22	16.49	14.25	12.44	16.11	14.35	16.09	17.93	14.7	18.5	17.47	16.14	17.21	14.69	18.15
HORVU6Hr1G039510	1.69	1.38	1.57	1.44	0.9	1.03	1.11	0.96	1.5	1.26	1.27	1.38	1.01	0.97	1.14	1.21	1.51	1.28	0.74	1.21	1.13	1.09	0.97	0.95	1.03	1.05	1.21	1.46	1.42	1.39	1.04	1.06	1.14	1.04	0.8	0.89	0.77	0.95	0.97	1.07	1.07	0.97	1.1	1.05	1.22	0.86	0.8	0.83	0.8
HORVU6Hr1G055250	207.13	200.91	200.81	202.13	195.08	197.91	200.86	194.5	176.31	170.52	172.44	170.1	298.31	295.01	264.46	261.04	259.03	262.37	302.68	294.25	301.63	294.79	363.1	368.99	371.72	363.61	351.6	363.48	360.19	349.16	373.21	371.23	372.41	369.38	345.71	344.8	343.88	332.64	327.58	325.19	342.27	346.29	333.12	337.16	342	385.6	386.61	384.39	382.23
HORVU6Hr1G055260	40.07	39.32	42.62	40.75	43.57	41.56	44.79	45.57	31.09	31.71	33.8	32.41	57.06	54.36	45.93	45.67	47.02	48.15	47.37	48.71	47.61	47.58	71.22	70.5	74.85	73.14	77.45	73.44	75.86	73.91	71.47	72.82	73.27	73.51	82.41	82.76	86.7	86.67	82.18	87.93	84.95	82.83	78.84	77.54	74.28	85.24	80.96	78.17	80.5
HORVU6Hr1G061990	0.29	0.74	0.45	0.55	0.44	0	0.32	0	0.17	0.37	0.34	0.35	0.34	0.18	0.36	0.19	0.54	0	0.17	0.36	0.21	0	0	0.17	0	0.5	0	0.18	0.33	0	0.36	0	0	0.49	0	0.18	0	0	0	0.54	0	0	0	0	0	0.84	0	0.41	0
HORVU6Hr1G084740	5.02	5.31	5.19	4.87	8.48	7.97	8.68	8.5	8.4	7.77	7.37	6.92	26.93	26.45	15.15	15.67	13.69	14.71	19.08	19.24	21.52	21.49	33.01	33.9	36.4	34.27	42.32	39.66	42.99	41.78	38.06	36.23	37.09	40.42	28.94	28.69	29.69	30.58	27.33	31.42	27.24	35.95	36.71	34.71	39.03	34.85	31.49	32.28	31.94
HORVU6Hr1G095080	11.17	11.03	10.25	11.63	13.44	13.83	13.78	12.43	12.24	12.29	13.29	13.25	16.58	16.36	12.39	12.23	11.48	12.65	12.06	11.61	12.51	10.5	14.76	15.98	15.98	15.21	14.63	14.59	14.48	14.64	13.78	16.5	15.86	14.84	14.09	14.19	14.39	12.76	12.73	15.13	14.83	13.84	14.3	14.3	13.09	14.94	15.02	14.32	15.28
HORVU6Hr1G095090	39.33	39.66	39.66	39.79	41.11	40.72	39.89	40.35	39.4	37.65	39.39	38.49	36.17	38.42	35.78	34.91	34.15	34.06	30.71	31.54	31.38	30.99	30.89	30.94	30.91	31.53	35.89	37.19	37.86	38.05	36.61	36.91	36.26	35.27	32.41	32.03	31.56	31.24	31.39	31.83	31.82	31.89	33.15	32.12	32.8	40.1	38.88	38.81	36.91
HORVU7Hr1G027410	0	0.03	0.03	0.07	0.11	0.07	0.07	0.18	0.04	0	0.12	0.04	0.12	0.25	0	0	0.12	0.08	0.08	0.12	0	0.04	0.08	0.12	0.11	0.08	0.11	0.11	0.14	0.18	0	0	0	0.04	0.08	0.16	0.08	0	0	0	0.12	0	0.11	0	0.11	0.4	0.1	0.1	0.1
HORVU7Hr1G045920	0.58	0.2	0.32	0.19	0.23	0	0.34	0	0	0	0.45	1.2	0	0	0.28	0.28	0.66	1.07	0.27	0.24	0.23	0.23	0	0.26	0.23	0	0	0	0.29	0.22	0	0	0.23	0	0.64	0	0.52	0.94	0	0	0	0	0.47	0	0	0	0	0	0.39
HORVU7Hr1G045930	0	0	0	0	0	0	0	0.18	0	0	0	0	0	0	0	0	0	0	0	0	0	0	0	0	0	0	0	0	0	0	0	0	0	0	0	0	0	0	0	0	0	0	0	0	0	0	0	0	0
HORVU7Hr1G056610	0	0	0	0	0	0	0	0	0	0	0	0	0	0	0	0	0	0	0	0	0	0	0	0	0	0	0	0	0	0	0	0	0	0	0	0	0	0	0	0	0	0	0	0	0	0	0	0	0
HORVU7Hr1G056620	0.17	0	0	0.49	0	0	0	0	0	0.28	0	0	0	0	0.11	0	0	0	0.46	0	0	0	0	0	0	0	0	0	0	0	0	0	0	0	1.33	0.29	0.22	0.84	0	0	0	0	0	0	0	0	0	0	0.49
HORVU7Hr1G071090	0	0	0	0	0	0	0	0	0	0	0	0	0	0	0	0	0	0	0	0	0	0	0	0	0	0	0	0	0	0	0	0	0	0	0	0	0	0	0	0	0	0	0	0	0	0	0	0	0
HORVU7Hr1G076290	2.13	2.08	2.2	2.21	0.87	0.89	1.12	0.95	3.59	3.05	3	2.99	1.04	0.63	0.61	0.86	0.92	0.53	0.34	0.6	0.31	0.39	0.45	0.32	0.48	0.3	0.37	0.06	0.3	0.22	0.25	0.42	0.55	0.4	0.15	0.39	0.29	0.29	0.12	0.36	0.48	0.35	0.18	0.06	0.36	0.16	0.08	0.23	0.08
HORVU7Hr1G076300	83.21	82.33	80.65	73.33	92.51	96.62	104.54	95.27	95.7	97.93	98.54	97.77	130.69	125.27	108.42	99.7	105.26	107.87	100.09	104.35	101.93	100.65	115.79	112.59	112.72	121.46	104.43	112.9	106.48	109.07	95.78	100	103.02	93.38	88.22	85.82	89.45	92.13	91.75	88.24	90.68	75.21	84.77	84.6	88.61	87.9	90.58	94.62	92.43
HORVU7Hr1G076310	3.19	3.41	3.55	2.81	7.14	8.76	6.98	7.69	3.43	3.35	3.62	3.92	7.14	6.2	4.98	4.59	4.35	4.09	3.38	3.04	2.84	2.85	4.76	5.26	5.98	6.58	4.92	4.44	4.17	4.1	4.43	5.6	4.4	4.58	5.5	5.51	6.43	4.87	4.91	6.34	6.14	5.2	4.52	4.06	5.39	6.79	8.33	7.28	5.12
HORVU7Hr1G076320	63.62	59.15	61.98	62.14	62.31	64.95	64.45	63.31	80.26	76.14	79.21	80.92	73.34	73.18	59.71	58.47	57.58	58.99	52.52	50.53	51.21	54.33	75.85	78.79	77.07	76.31	72.71	70.93	75.49	72.73	73.13	70.19	70.76	73.51	67.91	71.52	68.76	66.37	68.81	72.08	70.64	62.18	63.89	61.36	60.09	67.79	63.06	68.76	61.84
HORVU7Hr1G076330	0	0.04	0	0	0	0	0	0	0	0	0	0	0	0.05	0	0	0	0	0	0	0	0	0	0	0	0	0	0	0	0	0.08	0	0	0	0	0.03	0	0	0	0	0	0	0	0	0	0	0	0	0
HORVU7Hr1G087870	0	0	0	0	0	0	0	0	0	0	0	0	0	0	0	0	0	0	0	0	0	0	0	0	0	0	0	0.09	0	0	0	0	0	0	0	0	0.1	0	0	0	0	0	0	0	0	0	0	0	0
HORVU7Hr1G110710	0	0	0.03	0.06	0.03	0.03	0.06	0.06	0.06	0	0.04	0	0.22	0.26	0.06	0.2	0.19	0.12	0.23	0.09	0.18	0.18	1.11	1.11	0.94	1.19	1.49	1.65	1.38	1.16	1.16	1.19	1.35	1.85	1.33	1.42	1.5	1.48	2.12	1.06	1.4	1.41	0.95	1.56	1.3	1.55	1.52	1.63	2.29
HORVU7Hr1G110720	59.26	56.56	59.04	56.83	59.79	64.18	62.69	58.56	49.34	52.74	53.33	55.03	77.92	74.72	61.71	55.43	61.14	58.82	62.73	61.36	61.69	64.16	61.86	58.52	61.73	63.06	81.18	88.78	83.66	85.19	69.47	59.05	58.41	60.7	59.22	60.54	62.88	60.26	50.45	53.61	59.29	41.56	50.07	53.47	45.81	62.51	66.3	63.98	63.26
HORVU7Hr1G110730	0.04	0	0	0	0	0	0	0	0	0	0	0	0	0.01	0.04	0	0	0.05	0	0	0	0	0	0.05	0	0.05	0	0.04	0	0	0	0.05	0	0	0.14	0.16	0.1	0.14	0.16	0.14	0	0	0	0.13	0.26	0.12	0	0	0
HORVU7Hr1G110750	0.09	0	0	0	0	0	0	0	0	0.05	0	0	0	0	0	0	0	0	0	0	0	0	0	0	0	0	0	0	0	0	0	0	0	0	0	0	0	0	0	0	0	0	0	0	0	0	0	0	0
HORVU7Hr1G110760	2.38	3.55	2.99	2.91	4.19	3.64	4.57	5.31	1.79	1.59	1.26	1.61	2	1.6	3.17	3.91	4.74	4.05	3.25	3.65	4.05	3.7	2.53	2.15	2.56	2.83	2.56	3.17	2.66	2.67	3.1	2.91	3.32	3.11	2.74	2.49	3.13	2.73	3.95	2.71	2.47	3.82	2.83	3.43	3.35	2.85	2.84	2	3.35
HORVU7Hr1G110770	0.69	0.48	0.5	0.47	1.22	0.87	0.96	0.61	0.34	0.42	0.27	0.33	0.26	0.35	0.61	0.89	0.86	0.64	0.57	0.77	0.9	0.52	0.3	0.22	0.28	0.4	0.43	0.2	0.38	0.29	0.54	0.95	0.44	0.69	0.45	0.45	0.7	0.76	0.79	0.33	0.74	0.59	0.81	0.56	0.27	1.31	0.82	0.76	0.55
HORVU7Hr1G110790	0	0	0	0	0	0	0	0	0	0	0	0	0	0	0	0	0	0	0	0	0	0	0	0	0	0	0	0	0	0	0	0	0	0	0	0	0	0	0	0	0	0	0	0	0	0	0	0	0
HORVU7Hr1G110810	6.53	6.32	6.58	7.6	4.65	5.57	5.26	5.94	6.94	6.83	6.05	7.19	8.1	8.53	8.4	8.59	8.29	7.44	8.07	8.23	7.72	6.53	7.46	7.99	7.34	7.53	5.79	6.11	6.42	6.62	7.33	7.2	7.31	6.37	4.86	5.36	5.12	5.27	6.26	4.79	5.89	5.25	6.15	6.16	5.71	6.21	5.98	6.85	5.94
HORVU7Hr1G110820	0	0	0	0	0	0	0	0	0	0	0	0	0	0	0	0	0	0	0	0	0	0	0	0	0	0	0	0	0	0	0	0	0	0	0	0	0	0	0	0	0	0	0	0	0	0	0	0	0
HORVU7Hr1G110830	0	0	0	0	0	0	0	0	0	0	0	0	0	0	0	0.01	0	0	0	0	0	0	0	0	0.01	0	0	0	0	0	0	0	0	0	0	0	0	0	0	0	0	0	0	0	0	0	0	0	0
HORVU3Hr1G085080	0.32	0.08	0.29	0.22	0.39	0.27	0.19	0.23	0.65	0.84	0.6	0.74	0.23	0.34	0.26	0.04	0.13	0.07	0.04	0.12	0.08	0.03	0.08	0.06	0.12	0.06	0.11	0.11	0.09	0.07	0.1	0.26	0.08	0.24	0	0.04	0.17	0.13	0.13	0	0	0.09	0.24	0	0.09	0.1	0	0	0.1
HORVU5Hr1G022550	0.3	0.27	0.31	0.48	0.94	0.9	0.81	0.58	0.45	0.4	0.43	0.4	0.11	0.27	0.38	0.11	0.11	0.16	0.1	0.16	0.1	0.2	0.05	0.1	0.05	0.05	0.05	0.09	0.06	0.14	0	0	0	0	0.05	0.02	0.02	0.16	0	0	0	0	0.05	0	0	0	0.53	0.13	0
HORVU5Hr1G077350	77.24	76.31	75.73	76.57	86.9	83.73	83.82	84	65.95	67.46	68.23	67.23	127.22	122.69	100.8	102.23	100.63	98.78	114.98	113.74	113.93	117.15	160.1	161.57	161.81	163.4	139.29	133.37	134.16	131.1	138.02	136.54	139.42	139.07	189.47	184.83	188.79	189.1	187.36	190.63	185.88	190.85	186.79	187.91	188.98	171.23	182.45	172.17	173.91
HORVU5Hr1G077380	0	0	0	0	0	0	0	0	0	0	0	0	0	0	0	0	0	0	0	0	0	0	0	0	0	0	0	0	0	0	0	0	0	0	0	0	0.65	0	0	0	0	0	0	0	0	0	0	0	0
HORVU5Hr1G077390	0.68	0.82	0.45	0.56	0.49	0.5	0.5	0.57	0.6	0.74	1.2	0.62	0.31	0.15	0.1	0.02	0.26	0	0	0.06	0.11	0.12	0	0	0	0.06	0	0.11	0.03	0	0	0.06	0	0	0.06	0	0	0	0	0	0	0	0	0	0	0	0	0.15	0
HORVU5Hr1G077430	22.09	22.98	22.45	21.71	19.96	19.68	19.1	19.88	16.36	17.52	18.64	16.65	26.6	25.42	22.3	21.73	21.16	23.04	19.67	17.93	19.25	19.1	18.19	15.94	15.63	16.27	18.96	19.12	20.55	20.01	14.42	15.13	14.63	17.48	11.21	11.39	12.21	12.44	11.7	13.83	14.2	11.85	11.84	10.47	12.31	11.75	14.1	11.33	14.69
HORVU5Hr1G077440	18.95	18.44	20.77	19.96	19.62	17.11	17.9	18.29	18.86	19.66	18.96	18.84	13.43	16.06	16.35	15.35	14.96	15.34	14.64	15.13	14.89	16.33	12.95	15.32	13.23	14.53	15.1	16.29	15.79	14.29	14.51	14.52	15.89	14.5	14.87	13.39	15.04	15.33	18.23	13.42	14.32	15.67	14.99	12.93	13.56	15.44	18.59	15.08	15.89
HORVU6Hr1G084770	0.02	0.04	0.08	0	0.04	0.09	0	0.07	0.13	0.17	0.05	0.04	0.05	0.05	0.04	0	0.03	0.02	0.04	0.05	0.04	0.02	0	0.09	0.02	0	0	0	0	0	0	0.05	0	0	0	0	0	0	0	0	0	0	0	0	0.07	0	0	0	0
HORVU6Hr1G084790	0	0	0	0	0	0	0	0	0	0	0	0	0	0	0	0	0	0	0	0	0.04	0	0.04	0.04	0.04	0.04	0.02	0	0.04	0.11	0	0	0	0.04	0	0.04	0	0.13	0	0	0	0	0	0	0.16	0	0.11	0	0
HORVU6Hr1G084800	0	0	0	0	0.57	0	0	0	0	0	0	0	0	0	0	0	0	0	0	0	0	0	0	0	0	0	0	0	0	0	0	0	0	0	0	0	0	0	0	0	0	0	0	0	0	0	0	0	0
HORVU6Hr1G084810	0	0	0	0	0	0	0	0	0	0	0	0	0	0	0	0	0	0	0	0	0	0	0	0	0	0	0	0	0	0	0	0	0	0	0	0	0	0	0	0	0	0	0	0	0	0	0	0	0
[truncated: 179 more columns]

## Sheet: simple repeat
Table S5H FPKM data of barley genes within 100 kb of “simple repeat” enhancers
Barley genes	ERR3500503	ERR3500504	ERR3500505	ERR3500506	ERR3500507	ERR3500508	ERR3500509	ERR3500510	ERR3500511	ERR3500512	ERR3500513	ERR3500514	ERR3500515	ERR3500516	ERR3500519	ERR3500520	ERR3500521	ERR3500522	ERR3500523	ERR3500524	ERR3500525	ERR3500526	ERR3500527	ERR3500528	ERR3500529	ERR3500530	ERR3500531	ERR3500532	ERR3500533	ERR3500534	ERR3500535	ERR3500536	ERR3500537	ERR3500538	ERR3500539	ERR3500540	ERR3500542	ERR3500543	ERR3500544	ERR3500545	ERR3500546	ERR3500547	ERR3500548	ERR3500549	ERR3500550	ERR3500551	ERR3500552	ERR3500553	ERR3500554
HORVU1Hr1G006850	0	0	0	0	0	0	0	0	0	0	0	0	0	0	0	0	0	0	0	0	0	0	0	0	0	0	0	0	0	0	0	0	0	0	0	0	0	0	0	0	0	0	0	0	0	0	0	0	0
HORVU1Hr1G006860	98.58	101.27	102.42	99.72	97.65	95.52	96.32	94.61	101.78	101.49	100.42	100.62	58.37	56.97	69.61	69.93	70.21	73.16	64.89	67.52	63.54	68.45	47.4	49.83	49.2	50.09	47.84	47.45	46.89	46.94	53.18	52.75	52.13	52.47	40.88	41.28	40.16	35.81	39.52	38.61	38.66	44.42	43.09	44.36	46.76	48.2	43.92	47.38	45.2
HORVU1Hr1G006880	20.31	23.27	22.19	22.92	26.81	24.69	27.12	24.12	21.42	21.95	25.63	23.23	24.81	23.93	21.07	20.49	19.03	18.28	20.77	19.37	19.51	18.95	15.81	14.48	16.07	12.5	20.94	20.15	21.82	22.67	13.58	14.4	16.62	16.73	12.89	12.72	11.76	17.09	12.97	7.09	8	8.16	14.28	7.9	12.23	11.03	14.65	11.99	13.1
HORVU1Hr1G006890	10.64	11.27	10.37	10.27	14.68	13.77	12.56	13.77	10.34	11.13	11.55	10.22	11.56	10.73	10.92	10.82	10.24	10.27	10.23	11.4	10.27	10.37	7.91	8.84	7.67	9.03	9.1	8.7	9.47	9.23	6.98	7.42	7.09	6.88	7.32	7.19	7.06	6.52	7.32	6.45	7.01	8.49	5.44	6.96	7.79	7.22	7.88	6.84	8.47
HORVU1Hr1G006910	0	0	0.02	0	0	0	0	0	0	0	0	0	0.07	0.04	0.02	0.15	0.07	0.08	0.08	0.04	0.02	0.02	0.33	0.2	0.21	0.13	0.2	0.32	0.24	0.12	0.35	0.14	0.27	0.23	0.2	0.21	0.25	0.56	0.44	0.18	0	0.06	0.23	0.11	0	0.05	0.41	0.38	0.51
HORVU1Hr1G006920	0	0	0	0	0	0	0	0	0	0	0	0	0	0	0	0	0	0	0	0	0	0	0.02	0	0.02	0	0.02	0.02	0	0.02	0	0.02	0	0	0.02	0	0	0	0	0	0	0	0	0	0	0	0	0	0
HORVU1Hr1G006930	21.8	20.55	18.24	20.1	22.7	21.24	23.28	23.22	21.43	20.5	27.36	27.18	20.58	22.57	32.15	29.66	30.28	27.43	23.44	20.91	25.53	22.87	20.28	20.5	16.58	18.12	10.61	14.35	13.28	11.6	15.39	13.05	17.15	17.16	15.79	12.3	14.53	15.42	15.68	11	7.03	17.75	9.01	6.05	6.93	8.89	9.78	9.38	13.01
HORVU1Hr1G006940	5.07	4.58	4.91	5.01	3.27	3.49	3.29	3.99	4.33	4.04	3.86	3.82	2.58	2.6	3.28	2.44	2.59	2.92	2.18	2.56	2.62	2.12	1.78	1.66	1.8	2.06	2.26	2.39	2.71	2.45	1.62	1.26	1.33	1.47	1.28	1.36	1.19	1.14	1.41	2.1	1.73	1.63	1.5	1.92	1.89	2.62	1.65	2.08	1.81
HORVU1Hr1G007790	0.18	0.18	0.21	0.12	0.13	0.09	0.05	0.03	0.08	0.19	0.09	0.04	0	0	0	0	0	0.02	0	0	0	0.02	0	0.03	0	0	0	0	0	0	0	0	0	0	0	0	0	0	0	0	0	0	0	0	0	0	0	0	0
HORVU1Hr1G007800	0.03	0.06	0.04	0.05	0.14	0.04	0.1	0.14	0.03	0	0.02	0.05	0	0	0.07	0.03	0	0	0	0	0.04	0	0	0	0	0	0	0	0	0	0	0	0	0	0	0	0	0	0	0	0	0	0	0	0	0	0	0	0
HORVU1Hr1G007810	9.33	8.87	10.38	9.4	7.54	7.33	7.12	6.94	9.04	8.24	8.94	7.74	2.43	2.72	3.75	2.6	3	3.41	2.69	2.61	2.87	2.79	1.67	1.84	1.59	1.42	1.02	1.15	0.86	0.74	2.6	2.27	2.57	2.61	1.14	1.26	1.09	1.4	1.26	1.87	1.37	1.38	1.52	1.74	1.8	1.13	1.39	1.11	1.26
HORVU1Hr1G011350	0	0	0	0	0	0	0	0	0	0	0	0	0	0	0	0	0	0	0	0	0	0	0	0	0	0	0	0	0	0	0	0	0	0	0	0	0	0	0	0	0	0	0	0	0	0	0	0	0
HORVU1Hr1G011360	0	0	0	0	0	0	0	0	0	0	0	0	0	0	0	0	0	0	0	0	0	0	0	0	0	0	0	0.08	0.04	0	0	0	0	0	0	0	0	0	0	0	0	0	0	0	0	0	0	0	0
HORVU1Hr1G011370	9.99	9.86	10.25	10.13	10.04	10.63	10.24	10.56	9.41	9.37	9.16	9.37	14.27	15.25	13.97	14.85	14.33	16.16	14.56	14.63	14.36	14.69	16.95	18.44	17.23	18.72	15.68	16.59	16.07	16.54	17.31	18.6	16.61	17.19	21.84	20.18	19.94	22.35	18.82	22.5	21.09	20.03	19.42	21.39	21.02	22.45	19.42	20.79	19.99
HORVU1Hr1G011380	0.04	0	0.04	0	0.15	0.1	0.05	0.1	0.1	0.05	0	0.26	0	0	0	0	0	0	0	0.05	0.05	0.1	0	0	0	0	0	0.05	0.05	0	0	0	0	0	0	0	0	0	0	0	0	0.15	0	0	0	0.13	0	0	0
HORVU1Hr1G011390	1.87	1.88	1.73	2.58	1.63	1.62	1.64	1.76	2.37	2.4	2.62	2.82	1.19	1.34	0.62	0.49	0.65	0.66	0.76	0.8	0.79	0.64	0.82	1.02	0.64	0.99	1.03	1	1.2	0.97	1.17	0.81	0.93	0.7	0.69	0.91	1.07	0.7	0.9	0.6	0.95	0.78	0.55	0.67	1.01	0.84	1.3	0.62	0.83
HORVU1Hr1G011400	1.31	1.45	1.35	1.24	1.07	1.13	1.42	1.2	1.47	1.35	1.29	1.25	0.98	0.97	1.34	1.47	1.08	0.94	1.04	0.91	1.1	0.97	0.74	0.73	0.9	0.81	1.27	1.14	1.29	1.19	1.04	1.16	0.84	0.97	0.85	0.99	0.96	0.92	1.02	0.75	0.76	0.84	0.92	1.08	0.91	0.97	1.07	1.02	1.12
HORVU1Hr1G011420	2.6	1.9	2.5	2.45	2.77	1.97	2.26	1.98	2.21	1.73	1.87	2.36	1.39	0.89	1.34	0.81	1.1	1.26	1.05	1	0.99	1.23	0.68	1.14	0.81	0.56	1.93	1.43	1.59	1.35	0.96	0.98	0.77	0.91	0.53	0.73	0.79	0.91	0.31	0.78	0.65	0.69	0.79	0.97	0.81	0.88	0.75	0.64	0.42
HORVU1Hr1G014150	0	0.07	0.07	0.03	0	0	0.05	0	0.04	0.08	0.04	0.04	0.04	0	0.04	0.06	0.17	0	0.08	0.12	0.04	0.04	0	0	0.06	0.04	0	0	0.11	0	0.04	0.08	0	0.08	0.12	0.08	0	0.19	0.19	0	0.18	0	0	0	0	0.15	0	0.15	0.15
HORVU1Hr1G014200	0.81	0.23	0.62	0.3	0.26	0.46	0.81	0.28	0.12	0.21	0.48	0.27	0.38	0.9	0.51	0.52	0.5	0.36	0.92	0.41	0.39	1.04	0.59	0.7	0.33	0.27	0.2	0.56	0.62	0.43	0.48	0.42	0.13	0.27	0.19	0.19	0.14	0	0.79	0.21	0.38	0.58	0	0.19	0	0.34	0	0.59	0.17
HORVU1Hr1G017670	0.19	0.35	0.15	0.33	0.38	0.35	0.27	0.4	0.11	0.05	0.27	0.2	0.05	0.22	0.34	0.25	0.24	0.22	0.15	0.14	0.19	0.28	0.02	0.02	0.02	0.02	0.02	0.02	0.04	0.04	0	0.07	0.02	0.04	0.02	0.02	0.02	0	0.07	0.14	0	0.06	0.13	0	0	0	0	0	0
HORVU1Hr1G017700	120.87	112.84	118.52	110.33	159.44	161.06	162.29	156.28	47.94	50.54	51.14	51.46	319.82	319.98	324.69	334.64	335.63	338.06	438.98	423.94	427.22	421.25	706.84	714.63	723.04	713.51	779.08	773.11	789.72	781.79	707.49	701.77	734.42	707.95	1051.74	1065.08	1072.95	1018.15	1043.33	1055.36	1043.9	1038.07	1024.62	1045.54	1028.52	1104.71	1092.06	1116.29	1103.07
HORVU1Hr1G017710	42.26	40.83	42.31	41.86	48.92	47.66	46.91	45.7	33.95	34.36	35.33	34.61	51.86	55.32	55.67	55.33	54.06	53.37	57.81	59.52	56.47	57.28	51.81	50.97	52.55	51.9	61.25	59.45	59.43	59.06	54.19	53.97	53.06	55.17	53.12	54.01	54.13	53.4	53.19	57.59	53.36	50.24	49.3	51.93	52.88	59.7	55.95	58.97	56.78
HORVU1Hr1G017720	10.67	11.56	11.14	11.63	9.48	8.17	9.45	8.76	7.83	7.19	7.88	8.05	7.15	9.26	11.05	11.68	11.48	11.85	9.55	7.66	8.09	7.69	8.68	8.79	9.55	8.71	14.31	14.67	15.46	14.17	11.34	9.58	8.98	9.76	9.83	9.89	9.85	11.3	9.55	8.39	14.08	11.32	13.73	10.86	10.71	10.06	9.88	10.5	12.56
HORVU1Hr1G017730	0.24	0.11	0.17	0	0.15	0.04	0.09	0.16	0	0.05	0	0.04	0.17	0.21	0.05	0.13	0	0.21	0	0	0.13	0.04	0	0.13	0.13	0.09	0.05	0.04	0	0.16	0.09	0.1	0.12	0.09	0.09	0.04	0.13	0	0	0.36	0	0	0.12	0.51	0.13	0.1	0.12	0.43	0
HORVU1Hr1G017740	7.45	7.01	7.32	6.36	3.63	4.68	4.17	4.42	4.86	4.01	4.17	3.24	3.29	2.71	4.98	5.2	4.8	3.8	3.15	2.46	3.05	3.21	1.55	2.64	2.76	2.85	5.2	4.73	4.85	3.68	2	2.57	2.12	2.55	2.47	2.48	1.78	2.42	1.59	2.43	3.96	2.33	4.05	3.18	3.17	5.02	2.7	2.49	3.98
HORVU1Hr1G017750	1.69	1.74	1.22	1.5	1.22	0.77	1.31	0.92	0.56	0.88	0.96	0.78	0.96	0.76	1.07	1.45	0.86	1.52	0.24	0.53	0.7	1.12	0.61	0.62	0.41	0.65	1.21	1.07	1.32	1.54	1.19	0.71	0.58	0.9	0.37	1.06	0.43	0.43	1.24	0.66	0.47	0.43	1.69	0.61	0.68	0.75	0.3	0.74	0.96
HORVU1Hr1G021040	0	0	0	0	0	0	0	0	0	0	0	0	0	0	0	0	0	0	0	0	0	0	0	0	0	0	0	0	0	0	0	0	0	0	0	0	0	0	0	0	0	0	0	0	0	0	0	0	0
HORVU1Hr1G021880	0	0	0	0	0	0	0	0	0	0	0	0.03	0	0	0	0	0	0	0	0	0	0	0	0	0	0	0	0	0	0	0	0	0	0	0	0	0	0	0	0	0	0	0	0	0	0	0	0	0
HORVU1Hr1G021890	6.57	7.41	8.08	7.88	7.28	6.98	7.44	7.03	9.58	10.04	9.73	9.59	12.74	12.46	9.64	10.71	10.46	10.35	10.88	11.48	10.18	11.35	14.89	15.43	16.49	16.76	14.99	15.48	14.92	15.62	18.12	18.49	16.74	18.27	19.39	19.43	19.81	18.38	19.77	17.99	20.15	18.14	20.03	15.77	16.55	18.15	18.69	20.01	17.13
HORVU1Hr1G025670	91.2	91.4	92.25	91.62	99.64	100.73	98.97	97.32	70.9	73.47	72.56	73.26	129.04	126.41	154.39	154.24	159.36	151.93	142.55	138.3	142.47	139.39	88.61	89.79	88.44	88.33	119	117.79	125.03	120.94	113.76	112.5	112.88	115.2	54.54	54.01	54.1	53.92	53.71	56.25	53.85	52.51	54.13	51.77	57.56	52.22	56.11	55.11	54.44
HORVU1Hr1G030390	50.84	49.71	48.73	50.31	44.83	44.28	46.02	46.75	44.49	41.53	36.27	40.28	75.95	76.22	69.72	66.52	66.88	71.02	68.88	62.43	69.17	70.03	84.52	91.35	85.74	94.33	84.44	84.25	84.62	81.17	96.55	94.38	100.39	93	113.6	115.78	111.2	109.52	101.15	107.58	107.65	97.87	97.7	102.35	94.92	108.86	103.1	104.48	100.37
HORVU1Hr1G031970	22.13	24.08	25.63	23.97	20.33	25.47	23.48	23.11	28.63	26.98	30.12	27.76	18.29	18.43	19	20.3	26.23	17.73	17.74	17.99	18.96	18.74	15.2	17.02	14.14	15.6	22.08	19.22	19.36	22.31	15.68	14.4	15.08	15.15	11.86	14.47	14.08	9.2	9.11	12.9	12.34	11.18	16.07	10.4	12.27	12.29	13.47	12.81	12.31
HORVU1Hr1G031990	0.53	0.59	0.59	0.59	0.38	0.38	0.4	0.39	0.27	0.26	0.32	0.18	0.31	0.34	0.52	0.49	0.46	0.39	0.32	0.4	0.3	0.39	0.54	0.53	0.61	0.54	0.84	0.93	0.86	0.82	0.56	0.46	0.47	0.55	0.84	0.95	0.98	0.81	0.83	0.84	0.9	1.09	1.45	1.63	1.22	0.76	0.92	0.77	0.94
HORVU1Hr1G032000	0.03	0.05	0.06	0.05	0.02	0.01	0.01	0.04	0.01	0	0.01	0	0.06	0.04	0.03	0.03	0.01	0.11	0.01	0	0	0.04	0.04	0.09	0.04	0.05	0.06	0.07	0.09	0.11	0.03	0.05	0.06	0.03	0.1	0.13	0.11	0	0.08	0.04	0.04	0.11	0.15	0.11	0.07	0.1	0.03	0.13	0.07
HORVU1Hr1G032060	87.2	89.25	87.97	91.31	116.71	117.6	112.72	114.38	104.89	102.05	99.51	103.08	104.36	102.05	90.18	92.79	93.89	91.69	96.41	97.01	99.36	96.4	75.86	75.89	78.58	73.44	74.16	74.76	76.79	74.06	70.42	69.43	69.52	67.02	60.22	65.02	62.49	63.8	58.88	63.29	61.74	57.19	59.25	57.25	55.36	66.45	68.12	66.74	61.02
HORVU1Hr1G036670	2.06	1.73	1.95	1.69	1.87	1.76	1.79	1.72	3.07	2.85	3.11	2.96	2.56	2.63	2.51	2.22	2.31	2.21	2.71	2.31	2.71	2.44	3.51	3.73	3.42	3.65	3.76	3.85	4.16	3.58	4.58	4.36	4.74	4.54	4.15	3.85	4.04	4.23	4.18	3.15	3.04	3.8	3.89	4.37	4.09	4.11	4.25	4.15	4.31
HORVU1Hr1G040850	15.66	15.46	16.23	16.35	20.47	20.88	20.6	19.73	12.68	13.17	13.61	12.88	26.82	27.42	21.66	21.54	22.03	22.55	23.59	22.74	22.24	23.22	22.2	25.12	24.4	22.94	26.93	27.49	27.69	26.31	21.24	20.71	21.53	21.45	22.16	22.13	20.82	21.41	21.65	22.98	21.37	21.82	19.44	19.04	21.58	23.51	23.35	23.6	24.5
HORVU1Hr1G040920	1.41	0	1.41	0	0	0	0	1.88	0	0	0	3.82	3.97	2.39	0	0	0	2.2	1.92	1.92	1.85	1.85	1.9	0	5.68	0	1.75	1.79	0	3.44	1.95	1.96	1.89	3.76	2.26	0	0	0	0	6.7	6.69	0	10.74	0	0	0	4.29	5.27	0
HORVU1Hr1G040930	66.02	68.97	64.73	67.22	62.49	64.04	64.32	67.07	67.38	69.66	70.33	64.02	73.9	73.25	60.45	63.74	64.18	63.71	64.48	63.63	61.14	64.54	70.39	67.93	71.21	68.1	73.53	74.7	77.39	74.52	71.3	69.67	74.07	71.55	79.59	81.25	82.76	77.59	81.33	77.67	88.28	71.89	75.48	80.68	69.81	82.77	81.4	82.92	84.43
HORVU1Hr1G040940	9.17	8.87	8.78	9.52	11.11	13.19	13.81	15.36	7.56	8.11	5.55	7.01	10.6	9.8	9.97	11.43	10.85	11.87	10.94	13.65	12.17	16.48	11.3	11.28	8.13	9.58	7.69	7.86	6.16	7.49	8.65	7.72	9.1	6.56	8.76	7.89	8.91	11.16	4.89	10.75	10.03	6.33	4.18	4.72	8.56	9.79	10.08	9.46	7.66
HORVU1Hr1G041030	20.66	20.41	19.79	19.1	14.07	13.71	14.09	13.25	15.16	15.03	14.75	14.75	10.58	10.87	12.79	13.45	13.84	13.2	9.95	10.29	10.78	10.51	10.93	9.48	8.93	10.5	14.42	15.35	14.33	14.43	9.38	9.34	8.99	9.99	9.74	9.2	8.6	8.58	10.65	9.64	9.09	11.27	12.01	10.86	10.66	9.98	10.7	9.16	11.66
HORVU1Hr1G044680	149.45	152.47	146.43	146.68	134.01	136.84	137.97	137.94	99.08	100.9	102.47	100.32	34.05	33.19	51.01	50.25	49.36	49.97	45.61	48.38	45.66	45.08	24.04	23.39	22.88	22.98	29.99	31.2	30.12	30.79	32.28	33.5	31.95	31.84	16.8	17.82	17.13	16.98	18.16	18.78	18.73	25.04	25.77	24.28	23.12	22.03	25.94	25.37	24.81
HORVU1Hr1G044710	25.23	25.6	25.95	24.24	27.06	31.46	29.36	28.77	20.76	21.31	21.73	19.69	35.24	32.08	27.72	28.21	26.77	27.4	33.22	31.66	31.12	32.16	29.68	27.46	29.79	30.23	31.08	31.13	29.61	29.88	24.77	25.15	25.77	26.72	26.38	28.68	26.09	24.09	21.08	29.68	23.32	26.48	24.19	23	21.52	26.03	27.93	27.31	26.89
HORVU1Hr1G045120	0	0.04	0.04	0	0	0	0	0	0	0	0	0	0.05	0	0.06	0	0	0	0	0.1	0.05	0	0	0.05	0.05	0	0.09	0.06	0.03	0	0	0.16	0	0	0.1	0.07	0.17	0.16	0.33	0	0	0	0	0	0.26	0.13	0	0	0
HORVU1Hr1G045130	24.58	25.4	26.64	27.1	31.68	31.56	30.84	31.62	30.55	32.35	32.21	31.32	27.63	26.42	26.96	25.74	26.25	24.3	22.9	24.15	26.04	24.21	18.54	16.86	18.29	17.46	19.48	19.47	19.73	18.43	18.05	18.75	17.3	18.92	14.07	15.56	14.35	12.62	14	15.44	11.47	15.33	12.12	14.28	14.44	17.27	18.9	18.99	17.74
HORVU1Hr1G046100	0	0.02	0	0	0	0	0	0	0	0	0	0	0.02	0	0.02	0.02	0.02	0	0	0	0	0	0	0	0	0	0.02	0	0	0	0	0	0	0	0	0	0	0	0	0	0	0	0	0	0	0	0	0	0
HORVU1Hr1G047260	0.75	0.65	0.79	0.59	0.69	0.68	0.56	0.52	0.73	0.44	0.58	0.77	2.14	2	1.39	1.54	1.23	1.15	1.22	1.4	1.18	1.37	2.18	2.6	2.41	2.39	2.36	2.03	2.34	2.15	1.84	1.78	1.89	1.89	1.1	1.14	1.13	0.92	0.86	1.03	1.18	1.52	1.96	1.07	1.11	0.85	0.94	1.58	1.58
HORVU1Hr1G054260	32.22	32.06	32.3	31.53	18.26	16.22	16.68	16.96	55.77	55.28	57.31	56.34	17.97	17.41	15.04	16.06	14.95	14.79	8.22	8.12	7.49	8.19	11.91	12.57	12.43	12.62	8.93	8.89	9.02	8.72	13.72	14.36	15.04	13.64	11.53	11.15	12.76	9.57	12.22	12.2	13.59	8.43	7.69	7.7	9.63	8.25	8.59	9.09	9.16
HORVU1Hr1G054290	1.15	1.09	0.95	1.48	0.67	0.33	0.83	1.04	0	0.97	0.33	1.5	0	0.63	0	1.52	1	0.87	0	0	0	0	1.35	3.68	1.83	1.8	1.36	0.65	0.06	1.59	0.92	2.91	1.08	1.43	2.35	2.87	3.04	5.33	7.49	1.01	2.67	3.05	2.16	0.95	0	0	1.54	3.08	3.05
HORVU1Hr1G055800	0.51	1.25	1.23	0.51	0.53	0.26	0.7	0.27	0.73	0.36	0.28	0.74	0.57	0.96	1.16	0.59	0.87	0.8	0.3	0.29	0.5	0.24	0.02	0.62	1.41	0.99	1.21	1.06	0.56	0.27	0.98	0.24	0.8	0.37	0.65	0.28	0.73	0.05	0.16	0.08	0.05	0.65	0.64	0.06	1.69	1.58	1.19	0.07	1.08
HORVU1Hr1G055810	1.17	0.75	1.04	1.14	0.98	1.04	0.69	1.14	1.1	0.83	1.07	1.12	1.03	1.14	0.79	0.82	0.71	0.78	1.06	0.73	0.59	1.21	1.69	1.36	1.29	1.15	1.46	1.21	1.37	1.85	1.46	1.17	1.12	1.36	1.55	1.57	1.43	1.35	1.36	1.36	1.25	1.37	1.69	1.74	1.19	1.45	1.27	1.72	0.94
HORVU1Hr1G057950	209.17	260.73	252.56	226.37	292.96	248.12	262.56	247.2	294.53	289.51	296.71	285.93	244.01	228.27	216.81	228.81	234.24	207.93	180.33	164.5	181.26	172.44	165.59	147.16	142.29	143.8	142.14	176.57	155.13	169.55	149.91	134.79	122.34	124.37	134.99	120.25	128.44	101.38	99.92	125.87	101.28	102.92	85.84	125.33	137.48	107.85	111.48	126.62	110.51
HORVU1Hr1G060810	43.87	43.16	41.74	42.72	45.96	46.57	44.44	48.74	36.09	36.33	34.95	35.36	57.15	56.2	51.31	50.87	51.08	51.11	44.02	45.97	49.47	45.02	65.92	65.61	64.19	63.99	58.06	59.35	57.42	58.25	55.7	54.6	57.9	55.09	59.31	59	61.23	57.11	63.97	58.54	62.82	62.47	60.3	66.22	60.25	54.23	55.9	53.58	56.65
HORVU1Hr1G062570	0	0	0	0	0	0	0	0	0	0	0	0	0	0	0	0	0	0	0	0	0	0	0	0	0	0.09	0	0	0	0	0	0	0	0	0	0	0	0	0	0	0	0	0	0	0	0	0	0	0.7
HORVU1Hr1G062810	2.08	2.62	2.55	2.53	2.31	2.24	2.19	1.94	2.64	2.2	1.83	3.21	3.18	2.85	3.54	3.2	3.46	3.36	2.95	2.48	2.51	2.77	2.97	2.94	3.22	2.96	3.02	2.84	3.56	3.37	3.3	3.85	3.71	3.2	2.58	2.56	2.75	2.72	4.1	3.16	3.6	3.17	3.77	3.66	3.08	3.53	2.81	3.71	2.8
HORVU1Hr1G062820	14.37	13.69	13.66	14.35	12.89	12.71	11.99	12.02	8.32	8.64	8.51	7.61	19.37	21.02	18.24	17.74	20.56	19.35	20.98	20.97	20.43	21.12	22.62	23.17	20.25	21.63	27.5	29.37	26.26	27.82	24.39	23.98	24.21	23.49	26.22	27.26	26.87	27.56	26.24	23.89	27.98	27.05	27.35	28.61	25.78	28.97	28.91	27.48	28.12
HORVU1Hr1G062900	158.18	159.02	163.26	161.54	216.98	219.29	219.33	215.56	128.57	130.17	126.53	126.36	207.92	211.13	256.16	244.65	247.14	254.23	275.52	281.36	274.58	274.74	190.92	189.3	186.15	192.95	156.91	158.68	160.77	161.84	199.54	194.35	194.34	187.95	145.05	143.27	149.48	150.95	141.57	140.29	154.76	155.01	151.94	153.35	156.66	153.47	159.66	154.03	152.05
HORVU1Hr1G062970	1.11	0.9	1.09	1.27	1.44	1.16	1.16	1.47	0.93	0.86	0.95	0.82	1.21	1.23	1.47	1.58	1.53	1.6	1.42	1.5	1.4	1.25	0.76	1.11	1.01	1.14	1.49	1.61	1.43	1.52	1.11	1.22	1.03	1.01	0.85	0.87	0.68	0.83	0.94	1.02	0.75	0.81	0.69	0.75	0.64	0.99	0.95	1.29	1.03
HORVU1Hr1G065160	0	0	0	0	0	0	0	0	0	0	0	0	0	0	0	0	0	0	0	0	0	0	0	0	0	0	0	0	0	0	0	0	0	0	0	0	0	0	0	0	0	0	0	0	0	0	0	0	0
HORVU1Hr1G071260	29.48	29.41	27.76	30.18	50.11	48.9	48.13	49.56	18.61	18.44	18.49	17.89	73.76	74.17	42.57	44.93	44.14	44	36.61	38.01	35.4	36.34	35.38	35.7	33.09	34.9	46.61	44.58	42.88	47.04	29.26	32.21	28.78	29.8	27.8	28.34	28.78	26.68	26.76	26.33	28.26	30.06	29.96	33.17	30.29	33.18	30.06	31.63	31.61
HORVU1Hr1G071280	0.8	0.76	0.79	0.79	0.7	0.69	0.81	0.59	0.75	0.97	0.57	0.9	0.5	0.48	0.55	0.52	0.51	0.34	0.47	0.46	0.58	0.39	0.17	0.33	0.24	0.22	0.31	0.45	0.37	0.42	0.28	0.19	0.24	0.17	0.07	0.18	0.11	0.08	0.04	0.06	0.22	0.03	0.18	0.12	0.1	0.16	0.06	0.17	0.08
HORVU1Hr1G071320	1.15	1.26	1.27	1.33	0.94	1.04	1.56	1.22	0.99	0.86	0.64	0.93	1.86	1.68	2.5	2.74	2.98	2.61	1.86	1.22	1.69	1.42	0.56	0.93	0.75	0.61	1.84	2.16	1.78	2.05	1.34	1.43	0.85	0.98	0.06	0.16	0.13	0	0.1	0.38	0.19	0.27	0.36	0.17	0.18	0.16	0.33	0.16	0.39
HORVU1Hr1G075390	0	0	0	0	0	0	0	0	0	0	0	0	0	0	0	0	0	0	0	0	0	0	0	0	0	0	0	0	0	0	0	0	0	0	0	0	0	0	0	0	0	0	0	0	0	0	0	0	0
HORVU1Hr1G075460	0	0	0	0	0	0	0	0	0	0	0	0	0	0	0	0	0	0	0	0	0	0	0	0	0	0	0	0	0	0	0	0	0	0	0	0	0	0	0	0	0	0	0	2.9	0	0	0	0	0
HORVU1Hr1G076530	129.24	133.76	129.8	137	139.33	138.94	144.92	138.15	138.62	137.94	137.66	137.13	186.77	185.12	147.48	150.15	147.7	150.43	171.12	167.03	170.26	173.8	193.08	184.01	194.25	191.07	158.24	164.95	158.32	162.39	159.22	169.54	174.88	165.64	161.63	164.49	157.79	154.92	165.32	170.27	169.12	172.91	164.49	165.15	174.15	176.38	177.15	182.46	184.58
HORVU1Hr1G076570	0.14	0.05	0.09	0.11	0.14	0.2	0.24	0.25	0.11	0.21	0.18	0.07	0.26	0.11	0.03	0.3	0.06	0.19	0.01	0.08	0.03	0.11	0.03	0.06	0.05	0.03	0.22	0	0.05	0.06	0.03	0.19	0	0.11	0.23	0.07	0.23	0.1	0.43	0.41	0.06	0	0.71	0.09	0	0.12	0.07	0.37	0.08
HORVU1Hr1G076580	0.44	0.28	0.39	0.44	0.35	0.36	0.35	0.3	0.23	0.33	0.27	0.14	0.15	0.15	0.3	0.2	0.24	0.4	0.32	0.05	0.09	0.28	0.42	0.33	0.49	0.5	0.55	0.78	0.42	0.8	0.19	0.29	0.23	0.28	0.65	0.52	0.44	0.44	0.75	0.29	0.15	0.13	0	0.91	0.66	0.24	0.36	0.93	0.7
HORVU1Hr1G076590	1.52	1.1	1.56	1.31	2.57	2.6	3.31	2.24	0.91	0.58	0.91	0.47	5.92	5.9	4.64	6.03	4.62	4.42	5.3	4.92	4.72	5.08	5.07	4.79	4.9	4.35	4.57	4.77	5.48	4.89	3.68	3.34	3.59	3.52	7.39	6.54	7.73	6.05	7.05	5.16	6.61	6.59	8.33	6.63	7.57	5.97	5.92	7.08	6.56
ENSRNA049448492	0	0	0	0	0	0	0	0	0	0	0	0	0	0	0	0	0	0	0	0	0	0	0	0	0	0	0	0	0	0	0	0	0	0	0	0	0	0	0	0	0	0	0	0	0	0	0	0	0
HORVU1Hr1G080860	0.85	0.89	0.68	0.92	0.69	0.57	0.62	0.78	0.93	1.17	0.93	1.49	2.91	3.12	1.98	2.1	1.59	2.18	2.16	2.5	2.54	2.22	5.59	5.57	5.73	5.84	3.86	4.27	4.11	4.64	4.42	4.47	4.79	4.73	9.84	10.56	8.92	10.15	8.85	9.3	10.03	9.09	8.59	9.53	8.96	9	8.58	8.12	8.43
HORVU1Hr1G080890	20.66	21.63	19.52	20.19	24.14	21.65	24.97	24.31	16.7	14.59	16.13	16.42	23.99	25.48	25.86	23.71	26.32	25.32	26.34	25.48	27.22	26.67	17.78	17.98	19	18.4	22.45	22.21	22.33	20.72	15.53	17.47	15.78	16.83	12.76	12.05	11.76	12.48	11.02	11.63	13.71	13.51	13.07	13.82	14.26	16.76	13.68	14.46	12.45
HORVU1Hr1G083080	0	0	0	0	0	0.07	0	0	0	0	0	0	0	0	0	0	0	0	0	0	0	0	0	0	0	0	0	0.07	0	0	0	0	0.07	0	0	0.07	0	0	0.24	0	0	0	0	0	0	0	0	0	0
HORVU1Hr1G083090	0	0	0	0	0	0	0	0	0	0	0	0.04	0	0	0	0	0	0	0	0	0	0	0	0.01	0.02	0	0	0	0	0	0	0	0	0	0.05	0	0.02	0	0.04	0.02	0	0	0.06	0	0	0	0	0	0.04
HORVU1Hr1G083100	0.9	0.99	0.94	1.03	1.43	1.33	1.4	1.35	0.68	0.55	0.6	0.5	1.3	1.17	1.45	1.53	1.56	1.57	1.13	1.28	1.29	1.21	0.95	0.95	0.96	0.83	1.58	1.38	1.55	1.55	0.84	0.83	0.77	0.86	0.62	0.57	0.59	0.78	0.53	0.71	0.57	0.5	0.67	0.52	0.54	0.61	0.61	0.62	0.95
HORVU1Hr1G083110	2.4	1.24	1.34	2.23	1.09	1.35	1.15	1.56	1.57	1.27	1.55	1.34	0.6	0.55	0.72	0.97	0.91	0.96	0.86	0.81	0.22	0.82	0.54	0.33	0.79	0.15	0.3	0.46	0.85	0.52	0.48	0.67	0.84	0.67	0.71	0.17	0.97	0.74	0.36	0	0.17	0.37	0.33	1.02	0.7	0.21	1.06	0.63	1.57
HORVU1Hr1G083120	0	0	0	0	0	0	0	0	0	0	0	0	0	0	0	0	0	0	0	0	0	0	0	0	0	0	0	0	0	0	0	0	0	0	0	0	0	0	0	0	0	0	0	0	0	0	0	0	0
HORVU1Hr1G083130	4.73	4.37	3.92	4.03	4	3.79	4.27	4.21	3.71	3.3	3.22	3.66	5.07	5.42	6.17	6.5	6.54	6.11	5.46	5.59	6.32	5.96	5.74	5.97	6.83	6.1	3.94	3.91	4.58	4.44	6.29	5.74	6.16	5.33	4.58	4.65	4.74	5.78	4.39	5.41	4.58	5.15	5.92	5.63	4.38	4.02	4.77	5.28	4.99
HORVU1Hr1G083160	33.42	23.58	17.04	33.37	98.22	81.41	94.86	79.92	7.32	19.63	11.5	12.69	13.06	7.3	9.14	12.45	8.03	10.76	4.07	5.09	9.95	10.92	5.69	2.87	0.61	3.05	6.64	8.98	7.4	4.71	5.79	1.91	0.81	1.14	0.56	1.58	1.46	0.24	0.72	0.23	5.09	0.21	0.22	0	0.21	1.05	0.59	0.84	0.47
HORVU1Hr1G083300	7.11	5.51	5.46	5.88	5.57	4.72	4.95	7.4	4.17	5.18	4.8	3.97	5	6.63	5.53	8.85	6.69	7.94	6.14	5.93	6.19	6.2	6.26	6.31	6.9	6.77	6.21	6.59	5.85	7.2	7.37	5.4	5.67	5.56	6.61	6.18	6.86	6	8	5.54	8.78	6.94	7.46	6.01	6.14	8.34	7.72	8.59	7.5
HORVU1Hr1G083310	0	0	0	0	0	0	0	0	0	0	0.04	0	0	0	0	0	0	0	0	0	0	0	0	0	0	0	0	0	0	0	0	0	0.04	0	0	0.04	0.04	0	0	0	0	0.1	0	0	0	0	0	0	0
HORVU1Hr1G083330	9.31	8.56	8.71	8.6	8.4	8.52	8.43	8.66	7.14	7.37	7.56	7.31	14.64	14.92	13.79	12.59	12.92	12.97	12.34	11.45	13.54	12.36	28.01	27.03	27.15	26.76	22.67	21.99	21.26	22.78	24.3	24.52	24.88	25.07	27.78	28.08	29.36	29.4	29.24	28.2	27.89	28.7	29.14	28.02	26.73	26.84	27.82	26.61	27.8
HORVU1Hr1G083340	0.1	0.16	0.13	0.1	0.06	0.29	0.14	0.08	0.15	0.19	0.21	0.12	0.13	0.16	0.03	0.2	0.22	0.22	0.03	0.06	0.2	0.09	0.6	0.27	0.35	0.21	0.28	0.25	0.27	0.19	0.27	0.19	0.15	0.21	0.18	0.15	0.32	0.48	0.59	0.46	0.28	0.35	0.44	0.34	0.17	0.39	0.4	0.38	0.38
HORVU1Hr1G083350	0	0	0	0	0	0	0	0	0	0	0	0	0	0	0	0	0	0	0	0	0	0	0	0	0	0	0	0	0	0	0	0	0	0	0	0	0	0	0	0	0	0	0	0	0	0	0	0	0
HORVU1Hr1G083580	2.91	2.12	2.37	2.42	1.43	0.81	0.94	0.89	4.23	3.5	4.06	3.19	4.57	5.27	3.09	4.46	3.91	4.4	3.97	3.95	4.09	3.65	7.28	8.59	7.7	7.02	3.12	2.96	4.07	4.29	12.2	13.77	12.98	14.33	10.1	12.36	10.51	12.9	13.4	12.43	13.97	7.02	11.09	10.45	7.71	10.78	9.12	10.81	9.63
HORVU1Hr1G083600	0.12	0.28	0.14	0	0.16	0.09	0.16	0.07	0.08	0.08	0	0.08	0.09	0.08	0.17	0	0.09	0.09	0.08	0.15	0.15	0	0.08	0	0	0	0.07	0.15	0.14	0.09	0	0.16	0.15	0	0.16	0	0.17	0.26	0	0	0.37	0	0	0	0.22	0	0	0	0
HORVU1Hr1G083610	1.83	1.55	1.46	2	1.05	1.15	0.95	1.23	0.93	0.79	0.96	0.55	1.52	2.26	2.31	2.84	3.38	3.31	4.03	3.44	4.01	4.61	7.65	9.34	6.74	7.92	4.68	4.6	5.06	6.17	10.73	12.26	12.64	12.64	8.08	7.73	7.55	7.95	10.08	9.34	8.26	8.9	8.85	7.51	8.3	10.01	9.78	9.57	7.61
HORVU1Hr1G084220	64.37	64.04	66.53	63.7	55.31	63.98	63.04	53.71	61.07	58.92	57.08	68.78	71.41	74.2	70.49	63.58	70.71	71.07	62.13	58.86	62.05	61.44	65.52	65.15	71.52	70.33	54.59	60.13	56.95	54.25	64.25	54.43	50.24	55.05	48.34	53.37	53.13	54.83	55	56.52	63.55	45.04	57.79	48.33	55.88	53.85	66.17	60.29	53.81
HORVU1Hr1G084230	0	0	0	0	0	0	0	0	0	0	0	0	0	0	0	0	0	0	0	0	0	0	0	0	0	0	0	0	0	0	0	0	0	0	0	0	0	0	0	0	0	0	0	0	0	0	0	0	0
HORVU1Hr1G084260	11.11	9.81	10.72	11.73	7.21	8.14	7.37	8.52	9.62	8.24	8.85	9.33	11.37	11.64	10.69	9.27	10.2	9.55	11.77	11.15	11.38	12.38	19.16	19.22	20.95	20.05	17.92	17.56	17.29	17.02	22.68	21.56	23.37	22.63	22.22	21.77	22.51	23.38	22.69	20.89	22.22	21.98	20.75	22.28	19.37	22.06	20.32	19.79	23.05
HORVU1Hr1G084660	0	0	0	0	0	0	0	0	0	0	0	0	0	0	0	0	0	0	0	0	0	0	0	0	0	0	0	0	0	0	0	0	0	0	0	0	0	0	0	0	0	0	0	0	0	0	0	0	0
HORVU1Hr1G084670	0	0	0	0	0	0	0	0	0	0	0	0	0	0	0	0	0	0	0	0	0	0	0	0	0	0	0	0	0	0	0	0	0	0	0	0	0	0	0	0	0	0	0	0	0	0	0	0	0
HORVU1Hr1G084690	28.92	26.42	26.6	26.67	34.59	35.39	31.52	32.23	25.4	27.21	25.39	27.34	17.02	18.2	22.69	21.36	22.93	21.48	21.95	18.95	19.99	22.13	9.07	9.5	8.78	10.07	10.42	11.41	10.98	10.33	8.55	6.99	8.37	8.7	5.16	4.9	4.38	4.9	3.83	2.36	3.45	3.83	4.1	4.2	5.25	3.47	3.54	4.03	3.65
HORVU1Hr1G084700	20.31	20.69	20.49	20.1	27.93	28.38	29.22	29.01	20.22	20.86	20.48	19.49	21.43	19.27	22.66	20.83	20.2	22.64	21.31	21.66	21.51	23.04	12.98	13.75	13.95	14.01	14.18	14	14.25	14.06	13.28	11.21	13.05	13.04	9.46	8.71	7.96	8.99	8.92	9.07	7.21	8.2	9.11	8.75	8.38	11.99	10.11	11.09	10.81
HORVU1Hr1G086680	7.27	6.97	7.9	6.98	7.3	6.19	6.86	7.79	5.05	7.39	6.61	6.54	8.74	9.14	11.71	13.28	11.15	11.61	9.61	10.16	10.49	10.56	9.71	9.87	9.54	9.5	9.17	8.94	9.07	9.55	9.17	9.54	9.47	10.39	9.4	9.24	9.92	9.89	10.58	9.72	9.25	9.47	10.9	10.57	9.6	8.6	9.05	8.71	9.49
HORVU1Hr1G086690	0.13	0.08	0.01	0.13	0.09	0	0.14	0	0.08	0.54	0.2	0.12	0.18	0.23	0.16	0.28	0.18	0.17	0	0	0	0.33	0.09	0.61	0.15	0.29	0.01	0.43	0.09	0.12	0.05	0	0.09	0	0.29	0	0.05	0.53	0.3	0	0	0	0	0	0	0.26	0.44	0	0
HORVU1Hr1G086710	0.05	0.05	0.07	0.05	0.06	0.03	0	0	0.03	0	0	0.06	0	0.02	0.06	0.03	0.02	0	0.04	0.03	0.08	0.06	0	0	0	0	0.03	0.03	0	0	0	0.02	0	0	0	0	0	0	0	0	0	0.08	0	0	0	0	0	0	0
HORVU1Hr1G086750	0	0	0	0	0	0	0	0	0	0	0	0	0	0	0	0	0	0	0	0	0	0	0	0	0	0	0	0	0	0	0	0	0	0	0	0	0	0	0	0	0	0	0	0	0	0	0	0	0
HORVU1Hr1G089630	0	0	0	0	0.03	0	0	0	0	0.06	0.03	0	0.09	0.06	0	0	0.03	0.03	0	0	0	0	0.05	0.08	0.08	0	0.08	0.15	0.1	0.12	0.03	0.17	0.22	0.08	0.19	0	0.06	0	0.18	0	0	0	0	0.15	0	0	0.07	0.07	0.35
HORVU1Hr1G089640	0	0	0	0	0	0	0	0	0	0	0	0	0	0	0	0	0	0	0	0	0	0	0	0	0	0	0	0	0	0	0	0	0	0	0	0	0	0	0	0	0	0	0	0	0	0	0	0	0
HORVU1Hr1G089650	0	0	0	0	0	0	0	0	0	0	0	0	0	0	0	0	0	0	0	0	0	0	0	0	0	0	0	0	0	0	0	0	0	0	0	0	0	0	0	0	0	0	0	0	0	0	0	0	0
HORVU1Hr1G089680	52.31	49.98	51.34	50.59	45.56	47.36	47.34	46.95	55.92	58.45	55.05	56.19	85.55	84.48	73.08	71.97	73.62	71.6	75.54	74.36	74.12	73.77	107.66	108.55	108.47	106.73	79.81	79.11	79.48	78.29	114.85	114.68	113.56	113.5	131.93	129.53	132.4	129.68	126.62	130.88	132.33	112.65	113.14	108.97	110.71	118.72	115.17	117.61	119.07
HORVU1Hr1G089690	1.61	1.21	1.05	1.59	1.14	0.87	0.55	1.03	1.16	1.06	1.31	1.52	0.68	0.99	1.02	0.65	0.88	0.98	0.77	1	1.17	1.11	0.74	0.84	1.18	0.93	1.1	1	1.34	1.15	0.89	1.2	1.06	0.98	1.42	1.43	1.56	1.32	2.48	1.53	1.34	1.05	1.69	1.56	1.83	1.66	1.88	1.54	0.92
HORVU1Hr1G089700	181.37	183.03	182.93	182.2	255.18	259.55	257.03	257.92	101.42	101.79	102.53	102.71	658.66	655.05	778.81	780.28	789	773.51	818.4	812.6	834.4	817.05	875.11	885.91	887.83	886.82	791.22	788.99	794.31	786.73	828.4	824.2	839.89	823.86	539.05	542.6	544.3	544.91	525.82	532.99	543.19	547.93	555.29	549.03	545.37	584.86	580.05	579.19	583.54
ENSRNA049487110	0	0	0	0	0	0	0	0	0	0	0	0	0	0	0	0	0	0	0	0	0	0	0	0	0	0	0	0	0	0	0	0	0	0	0	0	0	0	0	0	0	0	0	0	0	0	0	0	0
ENSRNA049487112	0	0	0	0	0	0	0	0	0	0	0	0	0	0	0	0	0	0	0	0	0	0	0	0	0	0	0	0	0	0	0	0	0	0	0	0	0	0	0	0	0	0	0	0	0	0	0	0	0
ENSRNA049487093	0	0	0	0	0	0	0	0	0	0	0	0	0	0	0	0	0	0	0	0	0	0	0	0	0	0	0	0	0	0	0	0	0	0	0	0	0	0	0	0	0	0	0	0	0	0	0	0	0
ENSRNA049487086	0	0	0	0	0	0	0	0	0	0	0	0	0	0	0	0	0	0	0	0	0	0	0	0	0	0	0	0	0	0	0	0	0	0	0	0	0	0	0	0	0	0	0	0	0	0	0	0	0
HORVU1Hr1G092650	5.82	5.72	5.84	6.09	11.25	11.54	11.63	12.13	5.51	5.34	5.95	5.22	29.88	30.66	27	27.86	28.13	28.08	21.56	22.32	21.82	22.37	28.18	29.12	27.97	28.14	29.7	30.4	30.8	31.23	26.58	27.01	27.55	26.2	29.21	29.96	29.16	30.36	29.79	30.64	30.38	22.14	22.59	21.57	19.88	28.62	30.6	30.12	30.14
HORVU1Hr1G092660	0	0	0.02	0	0.06	0.02	0.06	0.04	0	0.02	0.04	0	0	0	0.03	0.05	0	0.04	0.02	0	0	0.03	0.06	0.02	0.04	0.11	0.05	0.05	0	0.05	0.04	0.03	0.06	0.15	0	0.09	0.02	0.07	0.05	0.13	0	0	0	0.04	0.08	0	0.07	0.07	0.05
HORVU1Hr1G092670	40.92	39.71	38.22	38.77	43.07	43.59	42.89	43.45	43.08	42.18	44.78	44.99	73.72	73	51.1	51.17	52.27	51.82	51.98	50.28	52.55	49.32	81.98	84.53	81.66	83.69	87.59	88.92	90.84	90.61	73.91	67.38	75.11	69.34	106.39	111.1	104.69	105.59	110.44	103.44	110.5	94.69	89.8	95.89	87.32	104.8	100.25	100.31	99.34
HORVU1Hr1G092680	0.01	0.01	0	0.05	0.07	0.01	0.05	0.05	0.03	0.03	0.03	0.03	5.02	5.98	1.44	0.96	1.14	1.19	4.47	4.05	5.07	4.31	82.89	82.28	83.25	84.52	55.56	56.19	57.29	53.69	66.52	62.85	66.08	65.08	171.74	168.81	170.01	166.22	170.66	159.54	161.42	185.38	190.89	184.64	185.39	122.46	132.04	123.26	124.82
HORVU1Hr1G092690	0	0	0	0	0	0	0	0	0	0	0	0	0	0	0	0	0	0	0	0	0	0	0	0	0	0	0	0	0	0	0	0	0	0	0.02	0	0	0	0.06	0	0	0	0	0	0	0	0	0	0
HORVU1Hr1G092710	89.51	93.01	93.35	95.22	93.85	88.35	95.38	94.9	72.66	70.08	68.22	74.93	127.49	126.7	125.64	120.98	123.63	118.71	138.73	134.24	132.63	134.21	142.35	144.29	146.07	147.89	148.41	143.11	136.73	143.44	154.91	150.88	151.84	153.36	166.47	162.25	162.75	151.94	160.69	158.26	160.24	155.43	154.07	149.76	150.89	169.71	161.82	165.85	165.87
HORVU1Hr1G092730	17.34	16.91	18.03	16.98	11.17	11.36	11.63	10.11	24.88	25.99	25.67	27.41	7.6	8.31	7.7	7.84	7.02	8.14	5.75	5.38	6.48	6.01	3.2	2.81	3.13	3.48	2.41	2.75	2.36	2.2	4.07	3.27	3.97	3.94	1.15	1.05	1.05	1.06	1.4	1.15	0.98	0.67	1.36	1.46	1.23	0.94	0.84	0.64	2
HORVU1Hr1G092740	0.01	0	0.04	0	0	0	0	0.03	0.01	0.01	0.04	0	0	0.02	0	0	0	0	0.01	0	0	0	0	0	0	0	0	0	0.01	0	0	0	0	0	0	0	0	0	0	0	0	0	0	0	0	0	0	0	0
HORVU2Hr1G000590	21.49	20.72	20.48	19.63	20.23	16.58	18	18.24	18.69	17.75	18.19	17.4	17.31	16.89	20.92	17.8	20.81	18.43	15.49	16.4	16.03	15.79	16.5	14.68	15.73	16.25	19	18.46	19.54	19.29	15.61	15.8	14.77	14.96	15.21	15	16.68	16.55	15.04	15.99	14.16	18.46	16.69	12.96	15.69	16.57	15.63	15.17	18.33
HORVU2Hr1G000620	0.49	0.52	0.43	0.33	0.49	0.49	0.5	0.52	0.57	0.59	0.51	0.64	0.3	0.31	0.42	0.3	0.36	0.36	0.3	0.34	0.32	0.34	0.11	0.1	0.19	0.11	0.22	0.24	0.25	0.22	0.14	0.21	0.15	0.22	0.06	0.05	0.09	0.06	0.03	0.06	0.13	0.03	0.03	0.14	0.09	0.11	0.13	0.15	0.18
HORVU2Hr1G000630	0.05	0.17	0.48	0.05	0.17	0	0	0.1	0.32	0.34	0.54	0.27	0.23	0.22	0.08	0.3	0	0	0	0.14	0.27	0	0	0.22	0.04	0.05	0.44	0.62	0.63	0.58	0	0.04	0.3	0.41	0	0	0.55	0.94	0.26	0.69	0	0.4	0	0	0	0.22	0.09	0.65	0
HORVU2Hr1G000640	0	0	0.15	0	0	0	0.31	0	0.35	0	0.27	0	0	0	0.16	0	0.1	0.13	0	0	0.04	0	0	0.07	0	0	0	0	0	0	0	0.05	0	0.11	0.14	0	0	0	0	0.24	0	0	0	0	0.04	0	0.11	0.45	0
HORVU2Hr1G000660	0	0	0	0	0	0	0	0	0	0	0	0	0	0	0	0	0	0	0	0	0	0	0	0	0	0	0	0	0	0	0	0	0	0	0	0	0	0	0	0	0	0	0	0	0	0	0	0	0
HORVU2Hr1G000670	0	0	0	0	0	0	0	0	0	0	0	0	0	0	0	0	0	0.04	0	0	0	0	0	0	0	0	0	0	0	0	0	0	0	0	0	0	0	0	0	0	0	0	0	0	0	0	0	0	0
HORVU2Hr1G000700	0.6	0.55	0.56	0.52	0.54	0.65	0.61	0.69	0.65	0.8	0.76	0.65	0.27	0.45	0.61	0.65	0.54	0.43	0.59	0.47	0.55	0.57	0.25	0.21	0.17	0.2	0.36	0.32	0.36	0.33	0.26	0.28	0.31	0.33	0.11	0.15	0.1	0.05	0.2	0.19	0.05	0.11	0.15	0.16	0.15	0.04	0.2	0.13	0.12
HORVU2Hr1G000710	0.49	0.52	0.43	0.33	0.49	0.49	0.5	0.52	0.57	0.59	0.51	0.64	0.3	0.31	0.42	0.3	0.36	0.36	0.3	0.34	0.32	0.34	0.11	0.1	0.19	0.11	0.22	0.24	0.25	0.22	0.14	0.21	0.15	0.22	0.06	0.05	0.09	0.06	0.03	0.06	0.13	0.03	0.03	0.14	0.09	0.11	0.13	0.15	0.18
HORVU2Hr1G000760	0	0.05	0	0.07	0	0	0	0.06	0	0	0	0	0.12	0.06	0.05	0	0	0	0	0	0	0.08	0	0	0	0	0	0	0	0	0	0	0	0	0	0	0	0	0	0	0	0	0	0	0	0	0	0	0
HORVU2Hr1G005150	300.95	285.34	295.43	293.82	206.75	204.5	202.34	198.15	560.52	551.29	554.99	549.53	507.41	501.36	262.16	260.61	260.54	265.14	193.06	188.4	190.88	190.54	321.71	318.15	308.44	307.47	242.15	237.26	237.34	242.77	241.23	243.32	237.79	234.84	301.7	302.57	312.97	308.59	297.49	301.73	307.06	275.69	284.94	267.96	271.84	269.63	261.19	258.52	265.69
HORVU2Hr1G005170	0.75	0.9	0.82	0.89	0.86	0.77	0.72	0.81	0.12	0.08	0.07	0.08	0.04	0.04	0.12	0.08	0.14	0.11	0.15	0.17	0.1	0.14	0.17	0.18	0.19	0.14	0.13	0.09	0.11	0.09	0.19	0.22	0.17	0.23	1.3	1.14	1.2	1.32	1.36	1.33	1.2	0.84	0.96	0.95	0.7	0.57	0.69	0.59	0.53
HORVU2Hr1G005180	10.87	9.75	11.26	9.89	11.15	11.17	11.05	10.92	10.49	11.09	10.19	12.17	10.34	10.44	9.46	11.34	8.91	8.1	10.06	10.22	10.62	9.92	5.67	5.53	7.04	5.67	8.02	8.47	8.26	7.27	4.97	4.8	4.68	5.12	2.59	4.57	2.89	2.91	4.09	4.23	4.1	2.88	2.5	2.27	2.41	3.74	3.24	2.94	2.95
HORVU2Hr1G005210	12.34	12.11	12.18	13.88	14.96	17.99	17.75	14.22	14.19	12.13	11.31	12.85	28.2	26.32	27.75	24.74	26.63	26.81	19.29	20.62	19.24	18.61	24.38	28.26	27.32	25.86	21.82	21.26	23.52	21.57	19.83	20.66	21.38	21.36	33.81	32.07	33.87	28.11	29.51	33.53	29.41	23.56	20.72	18.77	25.85	25.67	32.13	20.97	26.99
HORVU2Hr1G005220	1.33	1.23	1.36	1.2	0.98	0.87	1.01	1.17	9.98	10.63	10.45	10.18	1.08	1.19	0.77	0.83	0.89	0.66	0.83	1.01	1.03	0.93	0.64	0.64	0.42	0.72	1.07	1.09	1.16	1.11	0.97	0.86	0.98	1.11	0.67	0.53	0.64	0.52	0.4	0.63	0.79	0.62	0.56	0.89	0.94	0.93	0.71	0.88	0.7
HORVU2Hr1G005230	6.29	6.93	6.16	6.47	6.07	5.66	5.82	5.4	3.81	4.57	4.55	3.95	4.43	4.55	6.24	5.92	5.61	6.57	4.83	5.3	5.45	5.19	4.72	4.12	3.89	4.18	4.81	4.21	4.58	4.97	5.6	5.3	5.43	5.5	3.1	2.71	3.06	3.89	4.05	2.35	3.6	3.95	4.59	3.72	3.59	3.47	3.6	3.35	5.15
HORVU2Hr1G013300	2.34	2.4	3.65	3.31	3.64	4.03	3.97	3.33	4.13	3.83	4.03	4.2	3.96	3.13	4.43	4.05	3.35	3.11	2.85	4.08	3.74	3.44	2.16	1.91	1.34	0.71	3.12	2.07	2.35	2.15	2.19	2.38	2.15	2.67	0.43	2.24	0.75	0	1.73	0.56	0.13	0.21	0.56	2.89	1.28	0.74	1.28	1.77	1.45
HORVU2Hr1G013330	0.39	0.45	0.16	0.1	0.31	0.06	0.06	0.43	0.06	0.13	0.06	0.07	0.28	0	0.35	0.07	0.21	0.06	0.06	0.07	0.13	0.19	0.06	0.06	0.02	0.07	0.18	0	0	0.06	0.13	0.07	0	0	0.07	0	0.07	0	0.21	0	0.21	0	0	0	0	0	0	0	0.16
HORVU2Hr1G013340	0	0	0	0	0	0	0	0	0	0	0	0	0	0	0	0	0	0	0	0	0	0	0	0	0	0	0	0	0	0	0	0	0	0	0	0	0	0	0	0	0	0	0	0	0	0	0	0	0
HORVU2Hr1G013350	0	0	0	0	0	0	0	0	0	0	0	0	0	0	0	0	0	0	0	0	0	0	0	0	0	0	0	0	0	0	0	0	0	0	0	0	0	0	0	0	0	0	0	0	0	0	0	0	0
HORVU2Hr1G013360	0	0	0	0	0	0	0	0	0	0	0	0	0	0	0	0	0	0	0	0	0	0	0	0	0	0	0	0	0	0	0	0	0	0	0	0	0	0	0	0	0	0	0	0	0	0	0	0	0
HORVU2Hr1G013370	13.39	13.11	13.71	13.69	13.33	13.91	13.11	14.17	13.74	13.45	12.78	13.58	18.07	18.18	15.29	14.97	14.81	15.79	16.94	17.57	17.16	17.34	23.16	22.06	22.38	22.18	22.31	22	22.15	22.1	22.73	21.97	22.63	22.5	22.52	22.56	23.03	22.03	23.23	22.96	22.47	20.57	21.44	22.71	20.42	21.11	20.05	21.4	21.54
HORVU2Hr1G013380	0	0	0	0	0	0	0	0	0	0	0	0	0	0	0	0	0	0	0	0	0	0	0	0	0	0	0	0	0	0	0	0	0	0	0	0	0	0	0	0	0	0	0	0	0	0	0	0	0
HORVU2Hr1G021040	0.07	0.04	0.11	0.18	0.08	0.04	0.04	0.24	0.17	0.09	0.08	0.04	0.09	0.13	0.23	0.09	0.09	0.09	0	0.13	0	0.08	0.13	0.17	0.25	0.08	0.08	0.08	0.11	0.19	0.08	0.09	0.42	0.17	0.21	0.09	0.18	0.4	0.14	0.26	0	0.48	0.25	0.24	0.24	0.11	0.11	0	0.11
HORVU2Hr1G021050	0	0	0	0	0	0	0	0	0	0	0	0	0	0	0	0	0	0	0	0	0	0	0	0	0	0	0	0	0	0	0	0	0	0	0	0	0.55	0	0	0	0	0	0	0	0	0	0	0	0
HORVU2Hr1G021060	31.68	32.71	30.36	32.49	30.09	29.3	28.69	28.67	24.51	24.03	23.02	21.85	29.4	24.63	24.52	24.63	25.35	23.41	28.26	31.71	28.02	26.79	34.27	30.43	32.42	33.91	35.95	34.27	35.39	34.84	32.98	32.85	34.68	34.78	35.38	34.59	37.13	34.89	33.31	33.03	41.23	42.02	35.33	37.97	37.85	41.56	38.41	37.67	31.55
ENSRNA049437759	0	0	0	0	0	0	0	0	0	0	0	0	0	0	0	0	0	0	0	0	0	0	0	0	0	0	0	0	0	0	0	0	0	0	0	0	0	0	0	0	0	0	0	0	0	0	0	0	0
HORVU2Hr1G021070	113.2	126.91	96.27	115.04	164.94	184.92	154.16	140.7	85.71	112.78	109.62	100.08	111.52	114.98	125.83	156.46	126.4	136.46	173.42	161.89	228.46	202.89	153.34	126.04	133.79	85.04	122.53	147.34	135.34	135.06	140.75	126.7	138.16	117.54	167.63	89.93	148.62	144.75	91.57	98.05	64.64	102.52	64.28	180.4	86.18	101.26	79.45	102.78	141.14
HORVU2Hr1G021080	87.6	89.31	88.75	88.01	89.63	88.15	90.02	88.79	105.45	103.13	103.19	104.63	149.24	149.4	164.76	163.99	162.95	159.64	172.75	177.12	172.35	172.09	150.46	148.89	147.46	149.36	191.72	193.68	195.43	193.26	192.18	191.03	191.78	189.24	96.87	99.77	97.86	96.21	97.98	92.02	92.86	117.97	115.92	119.18	112.52	116.1	119.63	124.17	118.21
HORVU2Hr1G021090	26.76	27.7	26.15	26.4	24.95	26.51	26.89	26.45	20.4	21.75	21.21	21.06	16.06	17.21	19.84	21.03	21.29	20.65	17.85	19.03	18.25	17.75	13.49	13.85	14.29	13.94	16.21	15.41	16.63	15.64	11.91	11.15	12.24	11.58	9.75	10.29	10.87	11.01	8.8	10.38	8.48	11.58	12.76	13.33	12.12	11.59	9.96	12.3	10.66
HORVU2Hr1G021110	543.48	549.41	549.09	557.8	669.05	682.03	678.35	670.21	492.7	498.79	506.53	500.54	946.5	956.32	797.21	806.27	796.9	809.33	886.87	860.79	883.82	876.59	991.3	1000.43	1017.5	1001.18	977.29	992.35	995.98	982.4	1070.72	1050.83	1067.1	1046.5	1019.86	1029.03	1036.71	1003.79	987.71	1027.63	1010.68	979.52	949.5	966.06	935.84	1094.17	1069.16	1134.06	1079.61
HORVU2Hr1G026870	26.08	25.7	28.11	24.97	35.09	34.04	36.2	33.05	24.57	22.91	24.64	22.98	40.23	39.59	33.79	34.06	35.27	34.28	38.34	42.87	40.7	41.27	31.84	33.77	33.67	34.38	37.48	37.78	38.19	37.67	37.12	38.99	37.21	36.02	33.69	34.83	33.48	32.73	33.98	30.54	32.17	32.44	30.4	28.33	33.21	37.8	33.6	32.75	37.9
HORVU2Hr1G026880	0	0	0	0	0	0	0	0	0	0	0	0	0	0	0	0	0	0	0	0	0	0	0	0	0	0	0	0	0	0	0	0	0	0	0	0	0	0	0	0	0	0	0	0	0	0	0	0	0
HORVU2Hr1G026890	0	0	0	0	0	0	0	0	0	0	0	0	0	0	0	0	0	0	0	0	0	0	0	0	0	0	0	0	0	0	0	0	0	0	0	0	0	0	0	0	0	0	0	0	0	0	0	0	0
HORVU2Hr1G026900	0	0	0	0	0	0	0	0	0	0	0	0	0	0	0	0	0	0	0	0	0	0	0	0	0	0	0	0	0	0	0	0	0	0	0	0	0	0	0	0	0	0	0	0	0	0	0	0	0
HORVU2Hr1G026910	0	0	0	0	0	0	0	0	0	0	0	0	0	0	0	0	0	0	0	0	0	0	0	0	0	0	0	0	0	0	0	0	0	0	0	0	0	0	0	0	0	0	0	0	0	0	0	0	0
HORVU2Hr1G027080	13.81	14.44	14.43	13.66	20.83	17.25	18.37	18.26	8.72	8.98	10.34	10	12.7	13.61	13.06	11.4	13.1	13.16	16.06	17.46	16.35	18.11	33.67	33.22	36.19	35.67	30.04	24.56	27	25.73	29.32	29.02	28.37	28.39	53.37	50.13	51.8	50.88	43.8	43.53	49.04	45.37	49.39	43.94	42.03	47.73	46.95	42.86	41.22
HORVU2Hr1G027090	0	0	0	0	0	0	0	0	0	0	0	0	0	0	0	0	0	0	0	0	0	0	0	0	1.59	0	0	0.99	0	0	0	0	0	0	1.17	0	0	3.64	0	0	0	0	0	0	0	0	0	0	0
HORVU2Hr1G027100	3.72	4.53	4.64	5.06	3.47	3.61	2.81	1.17	4.31	0.58	0	0	3.1	3.85	1.95	3.41	1.92	1.34	3.06	2.14	2.29	1.91	4.11	4.75	1.18	1.75	0.52	2.26	4.72	5.43	0	1.81	1.74	1.18	0.61	0.61	4.19	0	1.9	0	1.84	1.85	6.89	3.31	5.34	2.7	0	2.43	0
HORVU2Hr1G027110	6.01	8.6	4.79	6.58	3.16	0.92	3.58	3.13	0.94	3.42	2.28	2.57	0.97	2.4	8.29	3.11	3.7	4.44	3.28	3.29	0.92	5.04	3.86	2.17	2.27	2.69	3.73	5.37	5.89	6.2	3.74	6.38	3.38	1.8	3.08	2.51	4.3	1.51	0	7.1	0	5.81	1.3	2.56	1.23	5.28	4.26	0	3.56
HORVU2Hr1G027130	1.93	1.34	1.42	2.17	1.11	0.28	0.55	0.82	0.73	1.2	1.15	0.44	0.61	0.77	1.86	1.28	1.22	2.65	0.73	0.74	0.71	0.57	0.57	0	0.84	1.42	0.53	0.95	1.05	1.31	1.16	0.74	0.71	1.71	0.89	0.61	1.87	0.47	0.95	0.91	0	2.07	2.1	0.4	2.02	1.07	0.73	1.04	1.05
HORVU2Hr1G027150	2.22	1.94	2.29	1.99	2.5	2.95	2.76	2.55	2.77	2.55	2.43	2.49	2.35	2.47	2.58	2.81	2.62	3.21	2.23	2.77	2.32	2.39	1.36	1.3	1.17	1.39	1.56	1.37	1.41	1.16	1.66	1.94	1.89	1.74	1.15	1.27	0.95	1.08	0.95	0.71	1.02	1.13	1.4	1.24	1.35	1.02	1.38	1.2	1.38
HORVU2Hr1G027160	13.63	12.6	15.26	14.9	10.04	14.47	12.72	10.56	17.95	21.3	15.85	18.5	13.2	11.26	9.95	15.87	11.59	13.44	8.74	11.38	12.78	11.44	13.95	12.91	11.11	12.45	7.98	8.6	10	10.92	8.56	12.46	12.58	14.07	14.7	11.59	15.41	10.93	11.08	16.75	9.49	11.19	12.52	9.53	10.69	12.06	10.12	11.05	17.14
HORVU2Hr1G027170	3.3	3.5	3.43	3.57	3.84	3.67	3.87	3.67	3.08	2.71	2.98	2.58	3.6	3.53	3.57	3.64	3.4	3.18	3.66	3.25	3.71	3.62	2.49	2.66	2.45	2.62	3.6	3.28	3.47	3.42	2.95	3.06	3.07	3.27	2.07	2.16	1.88	1.53	1.84	1.83	1.99	2.14	2.61	2.29	1.96	2.45	2.62	2.71	2.78
HORVU2Hr1G034010	0	0.04	0.07	0	0.04	0.04	0.08	0.03	0.04	0.18	0.07	0.13	0.09	0.06	0.09	0	0.05	0	0.06	0	0.05	0.11	0	0	0	0.03	0.05	0.08	0.04	0.05	0	0	0.04	0	0.05	0	0	0.16	0	0.15	0	0	0	0	0	0	0	0	0
HORVU2Hr1G034690	29.57	27.8	28.68	29.32	34.06	33.6	33.44	33.74	29.29	28.3	29.78	29.85	33.42	32.44	32.92	34.4	35.12	33.97	35.2	33.73	34.78	32.8	32.5	32.92	32.74	33.11	29.44	28.87	29.82	27.68	33.41	31.15	33.54	32.88	33.76	32.23	31.79	34.79	29.6	35.25	31.87	30.08	30.32	31.43	32.22	30.29	31.45	30.52	33.76
HORVU2Hr1G034720	52.7	49.08	49.51	50.13	49.09	49.73	49.33	50.83	40.98	43.05	43.03	44.4	64.06	62.91	66.44	65.38	63.92	66.88	75.43	74.62	70.89	69.63	66.23	66.11	65.67	67.26	63.89	65.29	63.07	63.24	67.81	68.9	68.59	68.31	66.04	65.61	65.15	66.45	67.89	64.7	68.17	67.14	66.27	63.85	66.86	68.14	65.7	67.47	67.34
HORVU2Hr1G034740	1.75	1	1.17	1.72	2.12	1.75	2.86	2.77	1.34	0.93	1.37	2.33	9.09	9.65	9.04	7.18	7.43	6.41	5.98	7.69	5.3	6.69	18.96	26.26	17.38	20.44	27.35	28.02	26.52	24.38	17.95	17.76	18.91	18.39	16.18	19.87	18.15	20.52	24.63	15.35	18.84	19.89	24.09	18.1	18.73	18.01	19.59	16.76	20.1
HORVU2Hr1G034750	0.81	0.41	0.67	0	0	0	0	0.98	1.03	1.06	0	0.52	0.53	1.63	2.24	0.58	0	0	0.52	1.05	1.01	0.5	1	0	0	0.5	0.47	0.96	0.92	0	0.51	0.52	0	0.5	0.55	0.56	0	0	0	1.66	0	0	1.47	0	0	0	0	0	0
HORVU2Hr1G034800	0.15	0.46	0.47	0.15	0	0.18	0	1.19	0	0	0	0	0.19	0	0.57	0.4	0.19	0	0	0.19	0.18	0.87	0	0.18	0	0.18	0.17	0.68	0.49	0.96	0	0	0.36	0	0.19	0	0	0	0	0.57	0	0	0	0.51	0	0	0	2.36	0
HORVU2Hr1G045430	0.67	0.69	2.42	0.49	0	0	0	0.9	0.78	0	0.88	1.1	0	0	0	0	0	0	0.91	0	0.85	0	0	0	0	2.21	0	0	0	0	3.35	0	0	0.9	0	0	0	0	0	3.84	0	0	0	0	0	0	0	0	0
HORVU2Hr1G046900	0.47	0.4	0.46	0.38	0.44	0.31	0.36	0.48	0.64	0.76	0.76	0.58	0.43	0.3	0.39	0.24	0.48	0.3	0.3	0.27	0.42	0.27	0.32	0.26	0.3	0.27	0.38	0.38	0.25	0.33	0.31	0.33	0.28	0.26	0.38	0.14	0.11	0.56	0.28	0.32	0.05	0.07	0.18	0.22	0.15	0.4	0.21	0.26	0.25
HORVU2Hr1G047480	7.33	7.38	6.71	5.99	4.05	4.04	3.94	4.57	8.36	8.49	9.18	8.64	3.95	3.72	3.27	3.46	3.46	2.72	2.66	2.71	2.71	3.05	3	3.01	2.39	3.12	3.28	4.1	2.91	3.49	3.46	3.18	3.32	3.33	2.44	2.55	2.79	1.77	3.01	1.85	2.17	2.72	2.44	2.93	3.18	3.79	2.91	2.93	3.05
HORVU2Hr1G054650	0	0	0	0	0	0	0	0	0	0	0	0	0	0	0	0	0	0	0	0	0	0	0	0	0	0	0	0	0	0	0	0	0	0	0	0	0	0	0	0	0	0	0	0	0	0	0	0	0
HORVU2Hr1G057350	1.42	1.85	1.1	1.67	4.28	3.01	4.14	2.77	1.53	3.85	3	3.88	3.89	2.79	5.09	4.32	2.16	3.4	5.25	4.83	4.21	5.46	0.92	2	2.1	3.07	1.22	0.53	0.25	1.3	3.46	2.38	1.39	3.58	2	2.15	0.84	1.35	3.66	3.37	2.88	1.86	2.07	0.94	0.65	2.41	3.36	4.15	1.4
HORVU2Hr1G057360	35.76	35.27	34.37	34.35	41.73	41.51	44.08	44.43	36.9	35.6	35.62	34.74	36.92	35.71	36.8	36.68	35.77	36.88	41.33	40.43	40.74	40.74	23.06	21.97	24.86	24.26	27.64	29.69	30.53	28.46	25.51	24.98	24.81	22.97	14.6	13.97	15.43	15.22	14	11.99	16.61	18.58	15.31	15.59	17.15	19.27	21.32	22.44	22.8
HORVU2Hr1G058800	0.35	0.2	0.3	0.16	0.43	0.04	0.17	0.21	0.46	0.71	0.28	0.15	0.44	0.39	0.39	0.46	0.48	0.34	0.27	0.18	0.22	0.22	0.05	0.15	0.18	0.27	0.25	0.21	0.1	0.17	0.19	0.14	0.09	0.09	0.23	0.18	0.05	0	0	0.14	0	0.26	0.13	0.11	0	0.2	0.24	0	0
HORVU2Hr1G061030	0.04	0	0	0.04	0	0	0	0.04	0	0	0	0	0	0	0	0	0	0	0	0	0	0	0	0	0	0	0	0	0	0	0	0.01	0	0	0	0	0	0	0	0	0	0	0	0.07	0	0.08	0	0	0
HORVU2Hr1G061040	12.05	13.03	13.94	15.3	15.57	14.56	16.16	15.23	31.74	32.04	32.52	30.69	28.43	26.08	13.75	13.55	13.4	13.2	10.44	10.12	9.98	10.44	25.35	28.5	27.23	26.12	13.42	12.51	13.61	12.77	21.16	22.89	21.61	22.16	32.55	33.02	32.75	34.11	31.39	30.77	29.42	17.93	18.41	16.87	18.2	15.56	17.37	15.04	20.64
HORVU2Hr1G061060	12.17	12.86	12.12	12.43	11.47	11.48	12.03	12.56	16.45	17.37	17.01	15.99	19.42	20.13	15.97	16.17	16.11	15.56	16.93	16.11	15.45	16.3	19.86	17.56	18.94	18.97	18.66	18.92	19.17	17.99	21.31	19.41	20.85	19.02	22.24	21.02	22.92	23.47	21.58	22.06	21.18	22.74	22.59	21.52	21.97	20.06	21.5	20.55	21.01
HORVU2Hr1G061070	0.06	0.1	0	0.15	0	0.34	0.46	0	0.19	0.29	0.4	0.13	0.02	0.23	0.56	0.73	0.37	0.46	0.09	0.28	0.07	0.12	0.08	0.43	0	0	0.18	0.6	0.24	0.45	0.02	0.3	0.09	0	0.1	0	0.04	0	0	0	0	0.74	0.23	0.8	0.06	0.01	0.2	0.21	0
HORVU2Hr1G061080	6.02	5.91	6.04	6	4.98	4.79	5.34	5.17	11.32	11.35	10.29	11.24	9.34	9.7	5.14	4.7	5.25	4.4	2.85	3.13	2.63	2.7	8.36	7.81	7.68	7.77	5.71	5.92	6.06	6.12	6.79	7.12	7.3	7.51	9.2	8.64	8.55	9.18	9.26	9.28	11.28	5.37	5.93	5.65	6.89	4.54	6.49	6.27	5.06
HORVU2Hr1G061380	7.05	7.06	7.41	7.33	8.87	9.56	9.71	8.49	6.28	7.47	6.93	6.25	10.56	9.76	8.76	9.68	8.89	9.65	10.15	10.34	9.96	10.57	7.78	7.54	7.74	8.15	7.62	6.98	7.22	7.46	7.78	6.98	6.65	6.89	6.99	7.37	6.66	6.39	6.8	7.14	7.02	5.7	6.63	6.69	5.26	6.74	7.3	6.62	5.97
HORVU2Hr1G061430	0	0	0	0.03	0.12	0	0	0	0	0	0	0	0	0	0	0	0.07	0	0	0	0	0	0	0	0	0	0	0	0	0	0	0	0	0	0	0	0.03	0	0	0	0	0	0	0	0	0	0	0	0
HORVU2Hr1G061440	0	0	0	0	0	0	0	0	0	0	0	0	0	0	0	0	0	0	0	0	0	0	0	0	0	0	0	0	0	0	0	0	0	0	0	0	0	0	0	0	0	0	0	0	0	0	0	0	0
HORVU2Hr1G061450	0	0	0	0	0	0	0	0	0	0	0	0	0	0	0	0	0	0	0	0	0	0	0	0	0	0	0	0	0	0	0	0	0	0	0	0	0	0	0	0	0	0	0	0	0	0	0	0	0
HORVU2Hr1G061790	4.48	5.39	3.25	4.82	6.81	6.6	5.51	9.07	3.51	5.02	4.45	4.42	9.93	7.89	3.71	7.13	10.03	4.85	5.87	5.37	4.12	5	5.68	5.55	6.07	7.07	4.66	4.24	5.51	3.56	3.74	6.11	5.14	5.89	6.56	8.64	6.91	5.07	8.07	9.3	3.41	4.21	7.52	4.07	6.33	7.75	10.19	8.29	5.9
HORVU2Hr1G061800	0	0.03	0	0	0.09	0.09	0.08	0.14	0	0.03	0	0	0	0.06	0	0	0	0	0	0	0	0	0	0	0	0.03	0	0	0	0	0	0	0	0	0	0	0	0	0	0	0	0	0	0	0	0	0	0	0.08
HORVU2Hr1G062670	46.68	45.88	45.98	45.87	36.64	35.84	36.02	36.86	34.42	30.87	29.75	33.93	21.69	21.23	14.84	18.74	16.18	19.22	18.86	19.13	18.69	20.59	23.2	24.03	23.24	25.53	17.15	18.69	14.5	17.56	14.97	12.67	12.76	13.19	40.58	43.37	44.64	42.24	42.16	39.76	41.97	57.92	55.1	49.78	53.18	39.44	35.69	40.99	42.36
HORVU2Hr1G062680	36.38	36.9	36.39	36.8	33.38	34.32	38.74	35.01	33.02	33.12	35.48	35.19	22.14	21.48	19.94	19.57	20.97	18.97	19.52	22.36	22.17	19.34	22.42	22.86	21.89	22.58	11.24	11.88	11.22	11.29	13.25	13.92	13.33	14.11	43.8	45.1	42.13	46.02	43.36	46.9	42.54	52.58	48.03	45.58	49.73	38.15	38.68	37.92	38.55
HORVU2Hr1G064700	0.07	0	0.07	0.03	0.11	0.15	0.07	0.11	0.27	0.28	0.19	0.19	0.29	0.29	0.08	0.04	0.08	0.08	0.08	0	0.07	0.04	0	0.12	0.04	0.08	0.11	0.14	0.14	0.11	0.04	0.08	0	0	0.08	0.04	0	0	0.13	0	0.12	0	0.11	0	0.22	0	0	0	0.1
HORVU2Hr1G068790	0.33	0.23	0.1	0.33	0.18	0.05	0.18	0.07	0.18	0.52	0.42	0.47	0.72	0.28	0.08	0.1	0.32	0.12	0.43	0.4	0.36	0.38	0.63	0.34	0.3	0.59	0.33	0.47	0.58	0.24	0.96	0.75	0.68	0.79	6.68	6.5	6.24	6.66	6.18	6.52	7.17	8.17	8.46	9.79	7.22	3.27	4.22	4.77	3.95
HORVU2Hr1G068800	0	0	0	0	0	0	0	0	0	0.27	0	0	0.27	0	0	0	0	0	0	0	0	0	0	0	0.25	0.13	0.23	0	0.23	0	0	0	0.25	0	0	0	0	0	0	0	0	0	0	0	0	0	0	0	0
HORVU2Hr1G071420	0	0	0	0	0	0	0	0	0	0	0	0	0	0	0	0	0	0	0	0	0	0	0	0	0	0	0	0	0	0	0	0	0	0	0	0	0	0	0	0	0	0	0	0	0	0	0	0	0
HORVU2Hr1G071430	0	0	0	0	0	0	0	0	0	0	0	0	0	0	0.14	0	0	0	0	0	0	0	0	0	0	0	0	0	0	0	0	0	0	0	0	0	0	0	0	0	0	0	0	0	0	0	0	0	0
HORVU2Hr1G071440	0	0	0	0	0	0	0	0	0	0	0	0	0	0	0	0	0	0	0	0	0	0	0	0	0	0	0	0	0	0	0	0	0	0	0	0	0	0	0	0	0	0	0	0	0	0	0	0	0
HORVU2Hr1G071450	0.36	0.14	0.26	0.31	0.24	0.19	0.17	0.31	0.14	0.16	0.16	0.17	0.31	0.48	0.21	0.41	0.46	0.42	0.48	0.65	0.54	0.53	2.28	2.36	1.98	2.09	1.24	1.28	1.17	1.38	1.67	1.4	1.62	1.62	4.28	3.73	4.62	3.71	3.63	2.9	4.15	4.74	5	5.78	3.8	2.36	3.14	2.16	2.99
HORVU2Hr1G071880	101.58	131.46	129.95	82.66	75.67	102.17	116.54	136.57	187.98	123	152.61	182.99	220.82	219.16	205.43	170.4	212.39	151.02	160.11	113.28	151.14	164.43	121.59	168.18	169.28	214.35	112.97	138.26	94.26	116.79	100.43	90.57	105.88	129.08	198.98	152.21	143.29	80.91	161.66	202.11	97.09	205.49	158.08	173.27	121.03	150.4	245.82	112.92	111.13
HORVU2Hr1G074130	18.94	20.12	17.33	18.09	16.41	15.51	15.28	15.45	25.67	24.22	25.43	25.39	29.9	29.53	32.18	32.64	31.93	33.53	31.57	32.77	31.88	31.89	41.59	40.03	38.08	40.07	28.62	29.49	28.56	29.7	37.78	38.98	38.81	38.39	28.98	31.18	31.69	31.08	34.53	35.77	33.37	38.21	41.08	37.15	38.44	26.62	30.14	31.2	28.57
HORVU2Hr1G074770	17.44	17.58	19.88	19.52	33.12	31.46	33.83	32.63	26.39	25.94	25.96	25.9	6.31	6.43	8.03	7.8	8.19	8.95	5.64	5.24	6.19	5.95	1.06	1.39	1.18	1.33	0.83	0.68	0.53	1.01	0.74	0.9	1.07	0.61	0.41	0.38	0.43	0.09	0.29	0.27	0.46	0.08	0.6	0.58	0.5	0.23	0.31	0.3	0.45
HORVU2Hr1G074780	16.87	16.62	16.46	16.81	20.14	19.57	20.18	19.31	19.78	20.47	18.29	20.03	16.43	18.72	14.97	17.56	16.33	16.44	17.09	15.46	14.78	16.65	13.36	14.85	14.43	14.92	14.62	13.01	13.99	14.1	14.49	15.01	16.07	16.01	15.16	16.58	13.79	14.31	12.72	15.86	14.95	15.23	12.71	15.72	14.18	15.75	17.35	16.48	14.99
HORVU2Hr1G075640	0	0	0	0	0	0	0	0	0	0	0	0	0	0	0	0	0	0	0	0	0	0	0	0	0	0	0	0	0	0	0	0	0	0	0	0	0	0	0	0	0	0	0	0	0	0	0.63	0	0
HORVU2Hr1G075670	31.96	34.07	31.91	32.56	45.54	46.12	47.66	43.27	25.07	25.97	23.22	23.35	60.57	60.79	60.17	58.72	60.02	59.89	65.78	62.14	65.68	65.89	88.02	84.91	88.72	90.25	85.28	90.13	92.58	88.44	88.34	89.49	86.98	83.95	85.1	87.53	90.82	84.46	81.88	77.74	92.12	101.57	97.33	98.34	94.64	102.02	98.38	97.26	97.71
HORVU2Hr1G077600	0.53	0.39	0.55	0.37	0.53	0.59	0.37	0.37	0.36	0.4	0.33	0.4	0.37	0.39	0.64	0.6	0.57	0.49	0.56	0.49	0.63	0.55	0.37	0.49	0.32	0.41	0.63	0.73	0.58	0.67	0.42	0.44	0.68	0.33	0.42	0.42	0.33	0.3	0.4	0.6	0.41	0.24	0.47	0.71	0.45	0.44	0.41	0.44	0.43
HORVU2Hr1G077620	8.59	7.85	8.14	8.07	5.66	5.61	5.93	6.01	5.44	6.16	6.35	6.11	5.52	5.55	5.49	6.82	6.7	6.02	4.62	6.06	5.25	4.96	6.23	6.64	5.71	5.6	7.52	6.98	7.92	7.59	5.75	5.71	5.86	5.93	5.58	5.19	5.32	4.85	4.88	7.28	4.93	7.02	7.88	6.46	6.97	6.66	7.36	7.1	5.96
HORVU2Hr1G077630	8.46	9.59	8.22	9.27	5.25	5.88	4.9	4.79	22.83	21.11	22.72	21.54	2.13	2.25	1.74	2.5	2.01	2.4	1.98	2.08	1.69	1.88	0.5	0.66	0.48	0.69	1.13	0.93	1.11	1.07	0.98	0.79	0.54	0.76	0.37	0.32	0.29	0.33	0.53	0.16	0.67	0.44	0.39	0.44	0.45	0.37	0.81	0.5	1.15
HORVU2Hr1G079800	0	0	0	0	0	0	0	0	0	0	0	0	0	0	0	0	0	0	0	0	0	0	0	0	0	0	0	0	0	0	0	0	0	0	0	0	0	0	0	0	0	0	0	0	0	0	0	0	0
HORVU2Hr1G079810	0.38	0.31	0.34	0.41	0.27	0.19	0.19	0.21	0.28	0.29	0.32	0.32	0.19	0.15	0.15	0.09	0.21	0.15	0.18	0.18	0.13	0.33	0	0.1	0.1	0.1	0.06	0.02	0.05	0.13	0	0	0.06	0.02	0	0.02	0.02	0.06	0.06	0	0	0	0.06	0.06	0	0	0	0	0.05
HORVU2Hr1G079820	64.17	59.61	59.59	61.41	53.57	50.68	50.05	49.72	77.48	77.08	74.52	75.17	63.38	60.61	53.58	51.49	54.52	53.65	57.94	53.83	53.39	53.54	61.45	55.33	62.59	57.75	54.51	52.25	51.16	51.89	54.76	57.6	55	55.57	53.96	59.56	58.61	59.48	59.56	57.48	54.25	62.04	54.7	58.65	55.99	58.78	55.67	61.08	56.36
HORVU2Hr1G079830	32.64	33.08	33.86	32.81	34.09	34.64	34.87	35.28	28.43	29.65	29.07	30.65	43.59	42.53	35.48	36.58	35.34	34.92	40.11	40.97	39.69	39.91	32.3	30.59	31.11	31.67	35.35	32.98	33.34	33.03	29.5	30.08	30.94	30.17	25.62	25.17	27.32	25.74	25.8	28.67	24.45	26.27	25.1	26.87	22.86	27.16	28.59	26.81	28.82
HORVU2Hr1G086900	10.37	8.43	13.77	10.2	13.17	13.41	13.05	11.28	10.48	9.94	12.69	9.84	19.66	20.45	14.91	16.08	19.41	14.42	14.37	20	15.02	15.53	15.93	16.25	15.43	15.35	15.67	14.34	14.37	13.67	17.61	13.87	14.9	15.82	14.87	13.13	12.96	12.83	16.58	10.15	11.65	12.6	14.22	14.56	9.06	18.96	15.61	16.03	18.82
HORVU2Hr1G086910	1.3	1.32	1.32	1.4	1.43	1.33	1.22	1.39	1.62	1.37	1.7	1.18	1.81	1.56	1.36	1.34	1.4	0.98	1.72	1.34	1.28	0.83	1.3	1.43	1.41	1.58	2.01	1.95	2.23	1.96	1.13	1.92	1.44	1.1	1.73	2.35	1.67	1.88	2.06	2.54	2.07	2.8	4.07	3.12	2.71	2.98	2.33	2.08	2.03
HORVU2Hr1G086920	8.75	8.94	9.34	8.74	7.59	7.59	7.82	7.91	11.13	11.38	10.62	10.99	3.44	3.44	4.7	4.5	4.42	4.52	3.81	3.71	3.5	3.64	2.96	2.79	2.9	2.81	2.62	2.76	2.64	2.56	3.43	3.71	4.02	3.91	4.1	3.8	3.96	4.11	4.32	3.62	4.26	4.44	5.06	4.51	4.86	4.22	4.13	3.95	4.02
HORVU2Hr1G086930	0	0	0	0	0	0	0	0	0	0	0	0	0	0	0	0	0	0	0	0	0	0	0	0	0	0	0	0	0	0	0	0	0	0	0	0	0	0.28	0	0	0	0	0	0.95	0	0	0	0	0
HORVU2Hr1G089190	0	0	0	0	0	0	0	0	0	0	0	0	0	0	0	0	0	0	0	0	0	0	0	0	0	0	0	0	0	0	0	0	0	0	0	0	0	0	0	0	0	0	0	0	0	0	0	0	0
HORVU2Hr1G090090	2.8	2.29	2.52	2.62	2.67	2.17	2.23	2.18	3.59	3.78	3.62	3.3	2.2	2.51	1.84	2.11	1.73	1.8	1.62	1.5	1.55	1.81	1.58	1.9	1.76	1.78	2.31	1.76	1.74	2.02	1.64	1.48	1.34	1.73	0.98	1.31	1.05	1.12	0.65	0.95	1.32	1.17	1.32	1.41	1.38	0.94	1.69	1.29	1.64
HORVU2Hr1G090100	11.45	10.51	10.52	11.22	6.38	6.53	7.39	7.21	13.36	12.85	13.21	12.66	7.96	6.9	6.89	5.89	6.25	6.93	4.73	4.58	4.97	5.33	5.2	5.67	5.33	5.55	6.64	5.97	6.42	6.39	5.5	4.87	5.33	5.6	4.5	4.85	4.79	4.96	6.23	3.99	4.74	5.97	5.75	5.11	6.26	6.55	5.48	5.74	5.16
HORVU2Hr1G091080	0	0	0	0	0	0	0	0	0	0	0	0	0	0	0	0	0	0	0	0	0	0	0	0	0	0	0	0	0	0	0	0	0	0	0	0	0	0	0	0	0	0	0	0	0	0	0	0	0
HORVU2Hr1G091090	0	0	0	0	0	0	0	0	0	0	0	0	0	0	0	0	0	0	0	0	0	0	0	0	0	0	0	0	0	0	0	0	0	0	0	0	0	0	0	0	0	0	0	0	0	0	0	0	0
HORVU2Hr1G091100	0.26	0.44	0.27	0.33	0.32	0.09	0.32	0.14	0.5	0.49	0.47	0.63	0.22	0.22	0.48	0.42	0.4	0.54	0.47	0.3	0.4	0.41	0.09	0.09	0.2	0.06	0.22	0.64	0.11	0.29	0.06	0.21	0.18	0.12	0.12	0.03	0.03	0.09	0	0	0	0.17	0.17	0	0	0.23	0.16	0.07	0.15
HORVU2Hr1G091110	1.88	1.6	1.44	2.17	1.91	1.93	2.01	2.08	1.31	1.49	0.95	0.76	1.89	2.27	2.28	2.65	3.11	3.61	2.6	3.08	2.54	3.11	1.99	2.49	2.6	1.84	1.58	1.16	2.24	1.88	2.36	1.77	1.7	2.05	2.16	1.54	2.05	1.1	1.8	1.29	1.95	1.19	1.01	2.51	1.75	2.45	2.32	2.05	1.55
HORVU2Hr1G091130	130.97	134.45	135.98	129.98	154.28	136.57	148.25	147.57	116.43	123.3	116.57	119.01	180.98	174.48	160.17	161.32	158.96	164.5	173.76	177.27	173.75	172.6	216.18	223.78	215.01	228.95	219.06	209.99	220.04	224.99	217.19	209.72	212.4	224.11	208.29	209.05	203.87	209.27	206.48	213.89	204.17	211.12	212.53	200.53	188.25	230.08	249.68	233.76	258.19
HORVU2Hr1G091160	0.06	0.04	0.07	0.11	0.1	0.06	0.06	0.14	0.05	0.05	0.08	0.04	0.11	0.25	0.11	0.09	0.04	0.16	0.17	0.13	0.22	0.18	0.71	0.45	0.38	0.69	0.41	0.44	0.56	0.5	0.48	0.46	0.43	0.55	0.55	0.26	0.38	0.34	0.53	0.73	0.25	0.67	0.63	0.54	0.24	0.38	0.63	0.54	0.43
HORVU2Hr1G091680	420.68	432.11	434.58	433.72	374.44	378.74	381.48	380.07	616.38	619.68	615.44	620.79	367.07	359.01	266.11	269.67	268.91	279.34	240.32	236.96	240.2	235.74	283.01	280.14	274.34	283.09	342.62	335.54	349.33	345.82	315.59	314.61	314.43	327.74	299.57	298.87	302.48	289.48	292.59	284.71	298.71	254	259.92	254.31	258.57	320.08	308.04	308.66	329.5
HORVU2Hr1G096100	1.6	1.82	2.05	1.75	3.01	2.93	2.99	3.12	1.38	1.53	1.3	1.15	4.21	3.97	4.98	4.01	4.16	4.25	5.12	5.41	5.23	5.18	5.52	5.32	4.84	5.27	7.5	6.78	7.04	6.91	5.55	6.54	6.03	7.2	5.42	5.93	6.27	6.66	5.84	6.65	6.55	5.06	5.88	5.32	7.18	6.24	7.36	7.37	6.41
HORVU2Hr1G096810	0.5	0.44	0.62	0.28	0.58	0.13	0.24	0.07	0.48	0.26	0.39	0.1	0.49	0.12	0.46	0.28	0.53	0.29	0.16	0.15	0.36	0.29	0.33	0.05	0.13	0.25	0.25	0.34	0.42	0.35	0.13	0.06	0.29	0.07	0.22	0.17	0.08	0	0.19	0.15	0	0.22	0.45	0.43	0.2	0.11	0.44	0.54	0.28
HORVU2Hr1G096820	0.46	0.23	0.19	0.26	0.22	0.37	0.32	0.47	0.15	0.28	0.34	0.08	1.38	1.22	1.31	0.59	0.97	0.86	1.29	0.93	1.29	1.35	0.96	1.5	1.67	1.74	1.27	1.65	1.21	1.88	2.55	1.97	1.89	1.94	1.93	1.51	1.99	1.95	1	2.26	1.44	1.76	1.35	2.37	1.41	2.07	2.42	2.6	1.75
HORVU2Hr1G096840	2.36	2.07	1.92	2.33	2.55	2.56	2.61	2.42	2.23	2.09	1.83	1.91	5.14	5.72	3.47	3.71	3.58	3.18	3.31	3.71	3.71	3.46	6.64	7.55	7.26	7.93	7.66	9.29	9.95	9.58	6.29	7.12	6.68	6.21	9.75	7.91	9.13	7.98	9.07	7.68	9.85	8.88	7.26	9.38	6.85	7.3	6.99	9.69	8.45
HORVU2Hr1G097200	0	0	0	0	0	0	0	0	0	0	0	0	0	0	0	0	0	0	0	0	0	0	0	0	0	0	0	0	0	0	0	0	0	0	0	0	0	0	0	0	0	0	0	0	0	0	0	0	0
HORVU2Hr1G097210	0	0	0	0	0	0	0	0	0	0	0	0	0	0	0	0	0	0	0	0	0	0	0	0	0	0	0	0	0	0	0	0	0	0	0	0	0	0	0.13	0	0	0	0	0	0	0	0	0	0
HORVU2Hr1G097220	0.11	0.22	0.14	0.07	0.12	0.3	0.09	0.33	0.21	0.14	0.12	0.2	0.09	0.07	0.18	0.05	0.07	0.22	0.12	0.08	0.07	0.08	0.07	0	0.04	0.03	0.16	0.04	0.08	0.07	0.21	0.13	0.04	0.08	0.18	0.17	0.17	0.13	0	0.08	0.16	0.12	0.22	0.44	0.35	0	0.36	0.24	0.14
HORVU2Hr1G097230	0	0	0	0	0	0	0	0	0	0	0	0	0	0	0	0	0	0	0	0	0	0	0.06	0	0	0.11	0.06	0	0.42	0	0.06	0.51	0.11	0	0.67	1.03	0.18	0.37	0.2	0.19	0.39	0.17	1.31	0.35	0.16	0.44	0.45	0	1.16
HORVU2Hr1G097240	12.24	11.72	12	11.96	8.73	9.04	8.94	8.66	8.91	9.7	9.26	9.41	11.31	10.87	13.61	13.55	15.16	14.41	18.35	17.52	16.7	17.82	37.84	36.2	36.76	37.46	32.18	29.87	31.95	30.78	50.61	49.93	50.34	50.14	58.47	56.02	58.1	57.24	54.41	56.8	52.8	51.61	49.94	51.38	54.07	57.23	56.57	54.91	56.5
HORVU2Hr1G097250	0	0.02	0	0	0.02	0	0	0.54	0	0	0.3	0	0	0	0	0	0	0	0	0	0	0	0.12	0.18	0.22	0.09	0.1	0	0.07	0	0.14	0.05	0.09	0.07	0.42	0.16	0.36	0.29	0.37	0.3	0.23	0.27	0.27	0.2	0.21	0.24	0.19	0.31	0.19
HORVU2Hr1G097270	0.28	0.29	0.27	0.32	0.88	0.73	0.85	0.88	0.24	0.21	0.31	0.38	0.42	0.53	0.86	0.51	0.81	0.8	0.61	0.81	0.72	0.69	0.18	0.18	0.36	0.16	0.28	0.29	0.18	0.22	0.75	0.63	0.54	0.33	0.46	0.66	0.27	1.07	0.25	0.59	0.35	0.27	0.56	0.14	0.82	0.41	0.25	0.55	0.48
HORVU2Hr1G097350	3.66	4.81	3.95	4.72	3.28	3.02	3.95	3.78	5.04	5.16	5.13	5.64	4.52	3.96	4.66	3.89	4.4	3.95	4.46	6.17	4.14	4.57	4.77	3.73	3.47	4.18	5.35	2.87	6.73	5.27	5.69	4.22	4.54	4.21	3.94	4.45	4	4.89	2.58	4.71	3.47	4.1	5.09	4.31	4.15	4.28	4.83	5.41	3.03
HORVU2Hr1G097360	0.84	0.81	0.94	0.91	0.95	0.89	1.12	0.82	1.42	1.1	1.05	0.96	1.14	0.97	0.89	1.05	0.88	0.88	1.18	0.74	0.62	0.76	0.94	0.67	0.98	0.76	1.04	1.35	1.01	1.02	1.06	1.06	1	0.91	0.71	0.61	0.75	0.56	0.63	0.87	0.99	0.6	0.42	0.87	0.65	0.87	0.88	0.97	1.06
HORVU2Hr1G097380	0.14	0.07	0.11	0.07	0.19	0.08	0.09	0.19	0	0.07	0	0	0.06	0.03	0.07	0.03	0	0.04	0.02	0.03	0.04	0.08	0.24	0.17	0.04	0.04	0.05	0.05	0.1	0.06	0.06	0.04	0.08	0.03	0.13	0.05	0.1	0.05	0.21	0.07	0.11	0.12	0	0.16	0.07	0.18	0.2	0.08	0.07
HORVU2Hr1G097390	3.2	3.6	3.25	3.14	3.87	3.88	3.53	3.14	3.05	3.12	3.36	3.58	3.35	3.05	3.5	3.19	3.87	3.55	3.42	2.92	3.25	3.25	2.82	2.76	2.39	2.92	2.97	3.73	3.39	3.04	2.68	3.02	2.76	2.56	2.74	2.89	2.64	2.49	3.26	2.43	1.74	2.28	2.75	2.52	1.84	2.45	1.79	2.97	3
HORVU2Hr1G099850	41.12	43.2	43.68	42.54	36.63	38	40.15	35.56	47.35	46.68	47.85	50.55	27.53	27.56	24.35	23.36	20.31	23.4	28.19	24.31	23.69	24.8	19.19	20.63	22.25	18.61	16.75	16.06	16.14	18.95	20.86	22.2	22.92	22.44	13.86	14.88	15.18	14.45	15.8	15.67	15.03	14.83	12.32	14.98	13.67	15.3	15.85	16.06	15.12
HORVU2Hr1G099860	0.09	0.02	0.09	0.01	0.09	0.13	0.15	0.21	0.03	0.04	0.04	0.03	0.17	0.16	0.12	0.09	0.1	0.06	0.05	0.09	0.13	0.03	0.16	0.19	0.14	0.26	0.21	0.1	0.19	0.19	0.07	0.05	0.1	0.15	0.16	0.22	0.15	0.04	0.25	0.15	0.27	0.08	0.08	0.22	0.08	0.19	0.21	0.24	0.25
HORVU2Hr1G099870	0	0	0	0	0	0	0	0	0	0	0	0	0	0	0	0.03	0	0	0	0.03	0.02	0	0.02	0	0.02	0	0	0	0	0	0	0	0	0	0	0	0	0	0.08	0	0	0	0	0	0	0	0	0	0
HORVU2Hr1G099890	32.14	32.17	31.74	29.97	33.11	32.8	33.86	33.36	15.75	16.16	15.56	15.74	26.35	25.11	29.17	30.83	29.11	31.79	26.59	28.91	26.66	29.15	37.14	35.71	35.1	34.31	34.86	35.78	34.51	35.14	29.72	30.58	31.28	31.59	19.06	19.59	19.81	19.76	21.87	22.66	19.8	24.64	23.66	23.38	21.25	24.74	24.06	22.91	25.98
HORVU2Hr1G100330	2.82	3.82	3.4	3.25	3.72	4.14	4.57	3.25	3.9	3.37	3.8	4.28	3.74	3.24	3.21	3.28	3.03	3.13	2.67	2.51	3.02	2.56	1.91	2.2	2.01	2.02	3.27	2.73	3.14	3.6	2.9	2.59	1.88	1.99	2.12	2.06	3.04	3.58	2.1	3.4	2.48	3.08	3.25	2.05	2.46	2.99	2.19	2.29	2.84
HORVU2Hr1G100340	0	0	0	0	0	0	0	0	0	0	0	0	0	0	0	0	0	0	0	0	0	0	0	0	0	0	0	0	0	0	0	0	0	0	0	0	0	0	0	0	0	0	0	0	0	0	0	0	0
HORVU2Hr1G100360	2.81	2.76	2.69	2.58	5.35	5.54	5.4	4.77	2.54	2.7	2.61	2.5	15.72	15.36	13.09	11.4	13.02	12.16	15.28	14.42	14.67	14.93	18.8	18.18	18.1	20.11	18.61	19.26	19.21	20.21	12.09	13.5	12.63	12.73	16.97	18.02	16.92	18.15	16.36	16.17	18.38	15.64	16.31	14.91	17.87	21.03	16.95	18.17	18.25
HORVU2Hr1G100370	0	0	0	0	0	0	0	0	0	0	0	0	0	0	0	0	0	0	0	0	0	0	0	0	0	0	0	0	0	0	0	0	0	0	0	0	0	0	0	0	0	0	0	0	0	0	0	0	0
HORVU2Hr1G101140	0.02	0	0	0	0	0	0.02	0.03	0	0	0	0	0	0	0.04	0.03	0	0	0.02	0.04	0.02	0	0	0	0.02	0	0.02	0	0	0	0	0	0	0	0	0	0	0	0	0	0	0	0	0	0	0	0	0	0
HORVU2Hr1G101170	0	0	0	0	0	0	0	0	0	0	0	0	0	0	0	0	0	0	0	0	0	0	0	0	0	0	0	0	0	0	0	0	0	0	0	0	0	0	0	0	0	0	0	0	0	0	0	0	0
HORVU2Hr1G101180	0	0	0	0	0	0	0	0	0	0	0	0	0	0	0	0	0	0	0	0	0	0	0	0	0	0	0	0	0	0	0	0	0	0	0	0	0	0	0	0	0	0	0	0	0	0	0	0	0
HORVU2Hr1G101190	17.43	17.14	18.3	18.21	15.3	15.64	15.14	15.34	17.41	17.08	17.11	17.14	10.25	10.91	11.37	10.91	11.09	11.23	12.66	11.76	11.81	11.29	13.83	14.57	14.2	13.84	14.57	15.67	15.45	14.99	14.65	15.93	14.96	14.83	17.03	17.25	17.14	16.51	16.12	17.41	16.18	16.65	17.24	16.72	16.31	16.33	16.73	15.76	18.1
HORVU2Hr1G101240	0	0	0	0	0	0	0	0	0	0	0	0	0	0	0	0	0	0	0	0	0	0	0	0	0	0	0	0	0	0	0	0	0	0	0	0	0	0	0	0	0	0	0	0	0	0	0	0	0
HORVU2Hr1G110310	0.48	0.5	0.46	0.43	0.27	0.28	0.22	0.27	1.62	1.88	1.55	2	0.08	0.03	0.14	0.03	0.05	0.31	0.05	0.13	0.05	0.18	0.08	0.03	0	0	0.05	0.05	0.02	0.02	0	0.08	0.08	0	0.08	0.05	0.03	0	0.09	0	0.25	0.15	0	0	0	0.07	0	0	0.07
HORVU2Hr1G110320	8.21	10.36	5.34	9.58	11.64	9.69	6.69	12.56	17.08	22.46	19.01	16.49	8.33	7.78	6.62	5.52	9.72	9.97	3.6	8.53	5.96	5.05	7.16	8.78	4.54	9.93	0.76	5.66	2.69	3.13	7.41	7.67	7.99	9.82	8.61	4.39	3.54	7.78	7.75	6.37	4.72	9.34	0	6.19	8.28	2.07	6.96	7.07	8.01
HORVU2Hr1G115180	0.35	0.32	0.53	0.4	0.55	0.43	0.65	0.52	0.24	0.22	0.26	0.31	0.84	0.8	1.02	0.96	1.06	1.02	1.04	1.04	0.96	1.03	1.03	1.18	1.3	1	1.4	1.54	1.71	1.65	1.54	1.61	1.76	1.76	0.58	0.55	0.52	0.83	0.85	0.59	0.6	0.64	1.13	0.75	0.67	1.13	1.03	0.86	0.94
HORVU2Hr1G117360	12.04	12.8	12.45	12.39	6.38	6.6	5.37	6.9	9.74	8.42	8.77	8.38	7.15	8.38	5.14	5.42	5.09	5.41	4.16	4.24	4.54	4.71	5.63	5.61	5.95	5.9	7.3	7.69	7.55	7.9	4.65	5.15	4.57	5.71	4.34	4.46	4.45	4.5	3.01	3.69	4.53	6.29	4.08	5.43	7.53	5.75	5.42	3.53	5.53
HORVU2Hr1G117380	0.35	0.59	0.55	0.39	0.24	0.25	0.23	0.12	0.77	0.49	0.3	0.15	0.07	0.07	0.07	0	0	0.11	0.05	0.1	0.05	0.1	0	0	0.03	0.03	0	0	0	0	0	0	0	0	0	0	0	0	0	0	0	0	0	0.09	0	0	0	0	0
HORVU2Hr1G117840	27.1	28.67	28.03	27.61	29.3	26.23	26.78	26.65	19.19	19.68	18.75	20.55	36.84	38.09	37.95	37.09	38.58	37.99	35.46	36.95	34.87	34.25	38	38.95	38.78	40.54	42.06	39.38	40.99	41.54	47.14	44.29	45.03	44.26	42.15	41.16	43.04	41.33	38.03	39.38	40.52	38.49	37.87	41.6	35.31	36.74	41.12	37.39	33.46
HORVU2Hr1G117860	2.18	1.9	1.23	1.88	1.9	1.83	2.37	1.29	1.43	1.62	1.19	1.85	2.47	0.7	2.71	3.17	1.4	1.94	1.36	1.65	1.88	1.63	2.71	2.12	2.11	3.26	1.19	1.15	1.4	1.3	2.11	0.55	2	3.1	1.93	1.6	1.13	1.3	0.81	3.18	1.74	0.85	0.2	2.07	3.01	3.29	2.26	1.61	2.39
HORVU2Hr1G117870	2.12	2.56	2	2.22	2.04	2.56	2.46	2.42	0.77	1.04	0.71	0.95	2.77	2.93	2.62	2.16	2.06	3.21	3.14	1.88	1.83	2.43	3.16	3.71	2.87	4.44	3.71	3.79	3.89	4.75	2.96	2.66	3.38	3.29	3.85	3.58	3.77	4.42	3.94	3.16	4.07	3.62	3.65	3.28	3.81	4.33	6.13	4.41	4.34
HORVU2Hr1G117890	0	0	0	0	0	0	0	0	0	0	0	0	0	0	0	0	0	0	0	0	0	0	0	0	0	0	0	0	0	0	0	0	0	0	0	0	0	0	0	0	0	0	0	0	0	0	0	0	0
HORVU2Hr1G117900	0.03	0	0.03	0	0	0	0	0.04	0.04	0	0.04	0	0.04	0	0.04	0	0	0	0.04	0.21	0.07	0.13	0.26	0.26	0.18	0.29	0.25	0.21	0.09	0.07	0.35	0.19	0.4	0.37	0.76	0.64	0.44	0.44	0.78	0.69	0.35	0.21	0.66	0.78	0.29	0.38	0.29	0.38	0.35
HORVU2Hr1G120200	0.03	0.21	0.09	0.11	0.07	0.14	0.1	0.18	0.22	0.19	0.14	0.11	0.38	0.16	0.25	0.39	0.12	0.23	0.05	0.09	0.1	0.07	0.46	0.61	0.36	0.42	0.15	0.26	0.27	0.16	0.35	0.53	0.39	0.38	0.37	0.32	0.27	0.69	0.66	0.8	0.58	0.37	0.39	0.44	0.36	0.6	0.63	0.61	0.79
HORVU2Hr1G120410	18.69	19.97	21.02	20.01	21.91	23.77	24.43	22.36	14.94	13.32	14.02	15.54	19.22	19.76	30.54	29.35	29.88	29.23	24.5	27.31	26.33	27.2	21.62	18.69	21.62	17.36	12.94	12.56	12.4	11.57	18.99	21.57	21.52	19.46	22.87	24.44	23.22	16.57	21.95	18.31	23.09	18.17	19.98	20.9	21.57	20.85	16.18	19.49	19.3
HORVU2Hr1G120420	0.68	0.6	0.9	0.77	0.52	0.63	0.42	0.52	0.38	0.74	0.37	0.52	0.25	0.4	0.11	0.38	0.69	0.51	0.78	0.7	0.6	0.71	0.28	0.35	0.23	0.31	0.19	0.29	0.37	0.16	0.38	0.53	0.51	0.51	0.24	0.21	0.22	0.44	0.67	0.11	0	0.59	0.4	0.19	0.29	0.27	0.18	0.35	0.26
HORVU2Hr1G120430	0.55	0.66	0.78	0.74	0.87	0.68	0.87	0.91	0.92	0.78	0.99	0.72	0.73	0.63	0.88	0.68	0.79	0.92	0.85	0.57	0.65	0.68	0.35	0.42	0.46	0.41	0.62	0.81	0.49	0.51	0.47	0.43	0.4	0.27	0.38	0.32	0.3	0.46	0.15	0.28	0.28	0.32	0.31	0.2	0.33	0.41	0.47	0.38	0.32
HORVU2Hr1G120440	0.03	0	0	0	0	0	0	0	0	0	0	0	0	0	0	0	0	0	0	0	0	0	0	0	0	0	0	0	0	0	0	0	0	0	0	0	0	0	0	0	0	0	0	0	0	0	0	0	0
ENSRNA049438323	0	0	0	0	0	0	0	0	0	0	0	0	0	0	0	0	0	0	0	0	0	0	0	0	0	0	0	0	0	0	0	0	0	0	0	0	0	0	0	0	0	0	0	0	0	0	0	0	0
ENSRNA049438317	0	0	0	0	0	0	0	0	0	0	0	0	0	0	0	0	0	0	0	0	0	0	0	0	0	0	0	0	0	0	0	0	0	0	0	0	0	0	0	0	0	0	0	0	0	0	0	0	0
HORVU2Hr1G121080	81.59	80.98	82.03	81.04	73.11	74.45	74.34	71.5	69.11	67.21	67.71	68.35	39.22	39.91	51.26	54.54	52.38	52.07	45.3	45.44	45.68	45.47	32.61	32.89	31.47	32.03	36.19	36.92	35.77	35.16	34.67	34.58	34.89	34.09	28.39	28.62	28.82	30.58	27.86	28.9	29.59	31.11	32.87	31.95	31.25	29.49	30.65	31.21	32.13
HORVU2Hr1G121090	0	0	0	0	0	0	0	0	0	0	0	0	0	0	0	0.02	0	0	0	0	0	0	0	0	0	0	0	0	0	0	0	0	0	0	0	0	0	0	0	0	0	0	0	0	0	0	0	0	0
ENSRNA049438279	0	0	0	0	0	0	0	0	0	0	0	0	0	0	0	0	0	0	0	0	0	0	0	0	0	0	0	0	0	0	0	0	0	0	0	0	0	0	0	0	0	0	0	0	0	0	0	0	0
HORVU2Hr1G121100	0	0	0	0	0	0	0	0	0	0	0	0	0	0	0	0	0	0	0	0	0	0	0	0	0	0	0	0	0	0	0	0	0	0	0	0	0	0	0	0	0	0	0	0	0	0	0	0	0
HORVU2Hr1G121110	11.72	13.91	14.33	13.29	12.25	12.46	13.23	12.89	12.73	11.86	11.19	11.52	5.73	6.69	7.96	7.59	8.08	6.87	5.86	7.74	6.99	6.42	3.42	3.23	3.52	3.41	4.35	4.27	4.32	4.09	4.31	4.29	4.1	3.85	2.13	1.92	2.16	2.17	2.56	1.9	2.28	2.64	3.86	3.08	2.16	3.94	2.54	2.46	5.2
HORVU2Hr1G124310	0.9	0.83	1.04	1.27	1.6	1.54	1.42	1.16	0.16	0.21	0.12	0.6	11.22	10.13	4.65	5.27	4.11	5.94	3.83	5.15	5.09	5.47	10.69	11.94	11.82	13.12	20.35	19.31	21.15	22.19	9.19	10	9.78	9.57	12.48	13.19	13.39	13.07	12.23	12.03	12.17	16.32	19.86	18.87	16.89	19.29	16.36	17.66	16.37
HORVU2Hr1G124320	2.95	2.55	2.98	2.66	3.64	3.61	3.91	4.2	1.4	0.91	1.09	0.96	11.47	10.75	5.95	6.28	6.03	6.17	10.34	11.02	10.72	11.32	36.94	38.92	39.7	39.24	30.17	29.99	27.57	29.46	37.34	38.38	37.89	37.38	63.91	64.13	64.98	59.43	53.33	64.47	59.56	72.36	70.77	68.18	76.7	62.76	64.53	63.73	62.01
HORVU2Hr1G124330	1.07	0.96	0.9	0.82	0.9	1.3	0.89	1.04	0.37	0.15	0.44	0.51	3.28	3.15	2.54	2.66	2.67	2.98	3.99	3.18	3.27	3.6	12.17	12.28	11.36	10.79	9.31	8.96	8.65	8.75	10.78	10.12	10.76	10.95	13.21	16.11	15.29	10.81	17.7	14.43	17.51	14.64	15.51	15.09	16.25	12.85	11.65	14.11	12.79
HORVU2Hr1G124350	12.87	16.89	15.99	14.49	9.22	7.57	8.72	8.85	14.89	15.76	15.69	15.06	7.31	7.11	7.31	7.03	7.34	8.02	5.29	5.39	5.72	5.86	5.78	6.08	7.02	7.1	6.86	6.93	7.41	7.77	6.93	5.54	6.38	5.53	6.6	6.18	6.67	5.84	7.21	4.54	6.27	7.4	5.7	4.7	8.37	6.13	6.21	5.48	5.54
HORVU2Hr1G124380	27.7	28.69	28.63	28.14	31.09	31.74	31.12	29.9	26.45	27.81	27.46	27.22	25.19	26.74	24.15	24.05	24.61	25.08	23.08	22.41	21.49	24.71	19.77	18.01	19.42	20.35	27.33	26.13	25.66	25.81	18.68	17.86	17.57	17.79	18.5	17.37	15.39	15.05	15.24	10.73	15.74	16	16.02	15	17.18	18.33	16.68	19.16	17.75
HORVU2Hr1G124590	0	0	0	0.01	0	0.02	0.02	0	0	0	0	0	0	0	0	0	0	0	0	0	0	0	0	0	0	0.02	0.02	0.03	0.02	0.02	0.02	0	0.03	0.03	0.03	0	0	0	0	0	0	0	0	0	0.05	0	0.05	0	0
HORVU2Hr1G124610	4.34	3.68	4.96	4.67	3.73	4.05	4.14	3.96	3.51	3.16	3.77	3.31	3.12	3.59	4.54	4.26	3.55	3.96	3.58	3.48	3.73	3.7	2.48	2.93	3.32	3.49	3.39	4.1	3.77	3.77	3.75	3.97	3.8	4.23	3.48	3.69	3.29	4.12	3.68	3.48	4.14	3.79	3.53	3.36	3.02	2.66	3.59	3.22	4.56
HORVU2Hr1G124630	0	0	0	0	0	0	0	0	0	0	0	0	0.12	0	0	0	0	0.04	0	0	0	0	0	0	0	0	0	0	0	0	0	0	0	0	0	0	0	0	0	0	0	0	0	0	0	0	0	0	0
HORVU2Hr1G124650	39.42	39.78	38.87	40.26	46.6	48.61	50.22	48.24	36.47	35.53	33.9	35.79	45.06	45.4	44.48	47.13	45.45	43.74	46.11	46.25	48.55	50.99	53.86	56.17	55.79	55.5	47.93	48.49	47.54	44.77	57.1	55.93	58.88	54.96	72.06	68.93	70.18	66.95	69.65	68.09	75.74	70.25	69.78	73.46	72.62	76.54	77.13	79.99	78.12
HORVU2Hr1G124660	0	0	0	0	0	0	0	0	0	0	0	0	0	0	0	0	0	0	0	0	0	0	0	0	0	0	0	0	0	0	0	0	0	0	0	0	0	0	0	0	0	0	0	0	0	0	0	0	0
HORVU2Hr1G126800	0	0	0	0	0	0	0	0	0	0	0.02	0	0	0	0	0	0	0	0	0.02	0	0	0	0	0	0	0	0.02	0	0	0	0	0	0	0	0	0	0	0	0	0	0	0	0	0	0	0	0	0
HORVU3Hr1G001670	37.9	37.5	37.77	37.34	36.78	33.64	32.66	35.09	34.25	34.09	32.56	33.88	30.58	29.39	31.47	30.97	31.78	32.59	32.59	31.92	34.39	31.85	25.9	26.94	25.51	26.78	24.6	24.71	24.01	24.91	28.55	26.85	30.16	26.13	26.24	23.24	24.63	25.72	25.6	24.92	26.01	27.58	27.23	24.88	31.39	31.58	28.77	28.13	28.59
HORVU3Hr1G001680	1.29	1.28	1.3	1.19	0.83	0.89	1.36	0.91	2.61	2.87	2.89	2.68	0.93	0.77	0.63	0.81	0.8	1.38	0.64	0.68	0.75	0.79	0.38	0.42	0.44	0.37	0.43	0.59	0.46	0.66	0.62	0.77	0.69	0.89	0.4	0.25	0.39	0.42	0.13	0.39	0.24	0.46	0.14	0.35	0.47	0.05	0.05	0.1	0.26
HORVU3Hr1G004880	0	0	0	0	0	0	0	0	0	0	0	0	0	0	0	0	0	0	0	0	0	0	0	0	0	0	0	0	0	0	0	0	0	0	0	0	0	0	0	0	0	0	0	0	0	0	0	0	0
HORVU3Hr1G004890	0	0	0	0	0	0	0	0	0	0	0	0	0	0	0	0	0	0	0	0	0	0	0	0	0	0	0	0	0	0	0	0	0	0	0	0	0	0	0	0	0	0	0	0	0	0	0	0	0
HORVU3Hr1G004920	0	0	0	0	0	0	0	0	0	0	0	0	0	0	0	0	0	0	0	0	0	0	0	0	0	0	0	0	0	0	0	0	0	0	0	0	0	0	0	0	0	0	0	0	0	0	0	0	0
HORVU3Hr1G007680	81.63	80.04	82.43	80.32	71.29	67.75	72.63	70.15	70.02	71.62	71.51	72.74	92.63	92.09	89.81	87.82	88.57	83.97	91.44	88.81	88.18	86.18	96.11	96.72	96.61	98.04	73.04	74.53	73.23	76.04	92.8	94.47	94.59	96.31	111.12	110.72	108.4	119.24	108.85	114.54	106.63	107.1	108.6	107.55	111.06	102.09	98.27	101.87	105.75
HORVU3Hr1G007770	0	0	0	0	0	0	0	0	0	0	0	0	0	0	0	0	0	0	0	0	0	0	0	0	0	0	0	0	0	0	0	0	0	0	0	0	0	0	0	0	0	0	0	0	0	0	0	0	0
HORVU3Hr1G007780	0.33	0.32	0.4	0.4	0.32	0.33	0.39	0.25	0.15	0.2	0.23	0.3	0.84	0.94	1.43	1.48	1.49	1.4	2.01	1.73	2.01	1.94	2.58	2.71	2.57	3.01	1.98	1.91	1.75	1.91	3.06	3.51	3.29	3.28	2.41	2.45	2.58	2.67	2.32	2.52	3.14	3.15	2.74	2.5	3.07	1.82	2.66	2.05	1.9
HORVU3Hr1G007790	0.35	0.37	0.18	0.36	0.2	0.17	0.37	0.29	0.23	0.2	0.29	0.34	0.41	0.37	0.33	0.34	0.26	0.31	0.44	0.2	0.25	0.28	0.48	0.35	0.43	0.74	0.82	1	0.49	0.6	0.29	0.38	0.63	0.41	0.77	0.92	0.68	0.99	1.15	0.44	0.63	0.83	0.53	0.86	0.42	0.47	0.9	0.61	0.96
HORVU3Hr1G007830	28.84	30.6	29.57	30.47	20.64	18.32	21.02	23.4	19.43	16.25	17.96	15.93	10.88	12.5	19.12	20.41	18.82	15.59	12.63	11.37	12.8	10.05	10.69	10.12	11.16	10.65	19.91	18.38	19.29	17.43	10.11	11.86	11.14	13.11	12.29	11.29	10.67	10.4	8.88	8.58	9.41	12.55	13.35	14.18	14.19	13.85	11.76	12.32	12.16
HORVU3Hr1G007900	0.33	0.32	0.4	0.4	0.32	0.33	0.39	0.25	0.15	0.2	0.23	0.3	0.84	0.94	1.43	1.48	1.49	1.4	2.01	1.73	2.01	1.94	2.58	2.71	2.57	3.01	1.98	1.91	1.75	1.91	3.06	3.51	3.29	3.28	2.41	2.45	2.58	2.67	2.32	2.52	3.14	3.15	2.74	2.5	3.07	1.82	2.66	2.05	1.9
HORVU3Hr1G007910	0	0.02	0	0	0	0	0	0	0	0	0	0	0	0	0	0.02	0	0	0	0	0.02	0.02	0	0	0	0	0	0	0	0	0.02	0	0	0	0	0.04	0.04	0	0	0	0	0.16	0.05	0.05	0.05	0.05	0	0	0
HORVU3Hr1G007920	10.65	10.45	9.46	9.55	9.11	9.35	9.39	8.19	7.24	6.82	7.5	6.73	13.44	14.09	14.5	11.57	12.27	12.91	14.19	13.9	14.22	14.92	16.57	15.5	16.68	16.14	16.32	16.68	16.22	16.07	17.25	16.27	16.31	17.22	20.36	19.46	19.34	17.51	18.87	19.07	20.61	19.59	18.57	19.23	20.99	19.23	16.95	17.41	16.94
HORVU3Hr1G010570	24.08	23.92	23.26	23.53	22.48	22.89	23.12	23.23	27.17	27.1	28.42	28.63	51.48	51.43	30.38	30.27	32.63	32.82	28.33	28.47	27.71	27.96	42.35	41.5	41.3	40.83	48.75	47.95	45.94	46.61	44.08	42.97	42.97	42.91	33.68	34.08	33.88	35.23	36.37	36.33	33.64	30.31	30.56	29.15	29.67	37.58	34.41	38.03	35
HORVU3Hr1G010590	0	0	0.01	0.02	0	0	0	0.02	0.02	0	0.02	0.02	0	0.02	0	0.02	0.02	0	0	0.02	0.02	0	0.02	0.02	0	0	0.02	0	0	0	0	0.02	0	0.02	0	0	0	0	0	0	0	0	0.05	0	0	0	0	0	0
HORVU3Hr1G010600	34.76	34.24	34.44	33.76	37.29	38.41	36.04	35.59	36.65	38.14	37.7	38.4	29.19	29.87	31.16	31.55	31.18	30.5	25.33	25.6	26.57	25.83	27.16	28.29	29.2	26.69	32.79	33.02	33.19	33.21	25.87	26.67	26.12	25.08	17.48	17.68	19.14	18.16	19.71	20.21	20.22	22.8	23.23	23.43	22.17	23.21	23.47	24.75	23.61
HORVU3Hr1G010620	16.54	16.14	15.65	16.93	11.83	12.34	11.86	11.7	13.18	14.06	14.55	13.82	14.52	15.04	12.42	13.13	11.66	13.21	10.3	10.09	9.68	10.1	11.88	11.72	11.58	12.24	10.18	9.41	9.27	9.36	12.05	12.88	12.73	13.73	13.92	13.14	13.19	13.92	13.16	13.24	13.34	12.96	13.57	13.47	12.65	14.27	15.24	15.11	16.83
HORVU3Hr1G014030	0.48	0.77	1.08	1.3	0	0	0.45	0.45	0	1.85	0	0	0	0	1.03	1.07	1.01	1.16	0.47	0.96	0	0	0.92	0	0	0	0.85	0.87	0.42	0.85	0	0.96	1.01	0.91	0	0.65	1.08	0	0	0	1.55	1.34	2.66	1.28	1.28	0	0	3.07	2.04
HORVU3Hr1G014040	2.14	2.26	2.28	2.87	1.16	0.7	1.3	1.53	1.18	0.95	1.22	1.39	1.27	0.96	1.14	1.42	1.34	1.49	1.1	1.2	0.94	1.8	1.11	1.12	1.49	1.34	2.74	1.83	2.13	2.25	1.5	2.42	1.88	1.69	1.39	1.98	3.33	1.26	3.93	1.23	1.63	1.76	1.56	2.93	2.55	1.54	2.04	0.75	1.38
HORVU3Hr1G014050	2.16	2.34	2.38	2.09	2.7	2.76	2.92	2.67	2.44	2.61	2.85	2.17	2.45	2.15	2.1	2.37	2.7	2.35	2.29	2.96	2.54	2.6	1.25	1.29	1.13	1.36	1.79	1.55	1.56	1.83	1.31	1.48	1.38	1.43	1.17	1.18	1.13	1.08	0.61	0.88	0.98	0.59	0.64	0.6	0.75	0.96	1.27	0.96	0.88
HORVU3Hr1G014100	0	0	0	0	0	0	0	0	0	0	0	0	0	0	0	0	0	0	0	0	0	0	0	0	0	0	0	0	0	0	0	0	0	0	0	0	0	0	0	0	0	0	0	0	0	0	0	0	0
HORVU3Hr1G014120	123.39	118.65	124.42	123.66	136.33	139.21	145.07	141.74	148.63	150.8	150.62	153.21	130.56	128.73	141.26	143.12	144.06	142.01	142.46	144.6	144.71	148.59	175.78	172.6	170.85	173.84	148.05	145.45	149.26	147.9	155.09	152.99	149.64	156.8	184.06	178.49	173.99	190.64	179.01	189.03	187.73	160.47	154.5	156.4	163.64	165.7	172.75	165	175.69
HORVU3Hr1G014510	1.08	0.81	0.94	0.74	1.15	0.92	1.05	1.01	2.16	2.15	1.78	2.1	0.94	0.69	0.68	0.67	0.77	0.77	0.75	0.66	0.58	0.71	0.4	0.24	0.22	0.25	0.16	0.36	0.4	0.22	0.14	0.15	0.25	0.17	0.05	0.06	0.07	0	0.06	0.06	0.3	0.06	0.17	0.16	0.09	0	0.25	0.1	0.15
HORVU3Hr1G014520	1.07	1.13	1.07	1.11	0.97	0.91	0.92	1.05	1.07	1.05	0.99	1.12	0.73	0.9	0.88	0.8	0.84	0.88	0.82	1.04	0.79	0.86	0.55	0.48	0.52	0.61	0.63	0.58	0.57	0.58	0.46	0.41	0.53	0.54	0.34	0.32	0.25	0.41	0.6	0.16	0.36	0.5	0.26	0.38	0.37	0.41	0.42	0.36	0.31
ENSRNA049437297	0	0	0	0	0	0	0	0	0	0	0	0	0	0	0	0	0	0	0	0	0	0	0	0	0	0	0	0	0	0	0	0	0	0	0	0	0	0	0	0	0	0	0	0	0	0	0	0	0
HORVU3Hr1G016780	0	0	0	0	0	0	0	0	0	0	0	0	0	0	0	0	0	0	0	0	0	0	0	0	0	0	0	0	0	0	0	0	0	0	0	0	0	0	0	0	0	0	0	0	0	0	0	0	0
ENSRNA049437216	0	0	0	0	0	0	0	0	0	0	0	0	0	0	0	0	0	0	0	0	0	0	0	0	0	0	0	0	0	0	0	0	0	0	0	0	0	0	0	0	0	0	0	0	0	0	0	0	0
ENSRNA049434419	0	0	0	0	0	0	0	0	0	0	0	0	0	0	0	0	0	0	0	0	0	0	0	0	0	0	0	0	0	0	0	0	0	0	0	0	0	0	0	0	0	0	0	0	0	0	0	0	0
HORVU3Hr1G017590	3.45	3.51	3.47	3.4	2.16	1.91	2.35	2.35	5.53	5.39	6.11	5.45	1.19	1.1	0.79	1.31	0.83	0.72	0.52	0.46	0.81	0.63	0.96	1.04	0.74	0.85	1.52	1.23	1.27	1.33	0.82	1.01	0.9	0.6	0.1	0.1	0.25	0.38	0.23	0.3	0.3	0.21	0.28	0.13	0.07	0.19	0.38	0.12	0.3
HORVU3Hr1G017600	4.01	3.87	2.95	3.84	3.4	3.58	3.77	6.1	3.49	2.64	4.22	3.93	2.96	3.58	2.94	3.93	3.71	4.22	3.7	4.12	3.31	3.76	2.47	1.53	1.55	1.09	2.32	2.79	2.51	3.79	2.68	3.37	2.41	2.21	1.27	1	1.71	3	0.85	2.5	1.15	1.25	1.39	1.12	1.69	1.13	1.49	0.94	1.32
HORVU3Hr1G017610	6.61	5.65	6.39	5.82	5.94	6.68	5.95	6.56	8.18	8.01	6.94	8.47	6.1	5.99	5.13	4.97	5.3	5.13	4.18	4.19	4.76	4.83	3.77	4.62	4.42	3.99	5.22	5.69	5.6	5.35	4.57	4.4	4.99	5.13	4.78	5.11	5.62	4.72	4.48	6.01	4.59	4.97	3.66	4.82	4.47	5.44	5.83	5.58	4.78
HORVU3Hr1G017630	11.91	11.7	11.82	12.44	9.65	10.38	10.81	11.83	12.32	9.78	10.65	10.98	17.56	16.77	13.7	13.52	14.16	13.81	15.06	14.36	15.34	16.42	27.6	25.99	27.8	28.15	34.69	34.69	33.98	34.99	27.86	28.73	26.97	29.23	39.28	32.78	34.27	32.59	40.35	32.36	32.04	30.94	37.89	36.04	32.87	33.94	31.21	32.76	35.29
HORVU3Hr1G017640	0	0	0.1	0	0	0	0	0	0	0	0	0	0	0	0	0	0	0	0	0	0	0	0	0	0	0	0	0	0	0	0	0	0	0	0	0	0	0	0	0	0	0	0	0	0	0	0	0	0
HORVU3Hr1G017660	30.43	29.34	30.6	31.2	37.29	36.1	39.16	36.43	29.53	33.34	31.18	30.61	43.44	47.39	38.32	36.65	35.87	36.24	33.38	33.46	37.97	33.81	35.39	33.39	32.62	33.22	40.81	40.97	41.24	41.94	37.1	37.75	31.61	38.55	34.48	34	33.49	37.83	36.34	31.17	31.56	33.77	35.25	33.36	35.92	41.09	41.98	43.18	42.77
HORVU3Hr1G017670	0	0	0	0	0	0	0	0	0	0	0	0	0	0	0	0	0	0	0	0	0	0	0	0	0	0	0	0	0	0	0	0	0	0	0	0	0	0	0	0	0	0	0	0	0	0	0	0	0
HORVU3Hr1G021050	22.21	22.68	21.96	25.08	21.27	18.57	20.04	20.45	19.07	20.58	20.57	19.32	17.95	17.67	16.28	16.74	15.67	16.22	15.38	15.89	16.24	14.91	19.11	17.95	19.8	16.51	22.07	22.13	20.97	22.82	21.5	21.39	21.87	22.27	18.93	21.53	21.44	21.83	22.92	19.75	17.86	21.6	21.78	23.18	23.49	20.5	18.41	16.76	20.76
HORVU3Hr1G021080	1.5	1.77	1.77	1.39	1.65	1.63	1.64	1.57	1.73	1.8	1.71	1.65	1.62	1.81	1.57	1.53	1.48	1.26	1.37	1.48	1.37	1.38	0.98	0.85	0.73	0.95	0.96	1.08	0.96	1.07	1.05	0.99	0.91	0.79	0.62	0.7	0.68	0.66	0.79	0.62	0.69	0.41	0.62	0.59	0.67	0.98	0.7	0.98	0.69
ENSRNA049434451	0	0	0	0	0	0	0	0	0	0	0	0	0	0	0	0	0	0	0	0	0	0	0	0	0	0	0	0	0	0	0	0	0	0	0	0	0	0	0	0	0	0	0	0	0	0	0	0	0
HORVU3Hr1G021110	0	0	0	0	0	0	0	0	0	0	0	0	0	0	0	0	0	0	0	0	0	0	0	0	0	0	0	0	0	0	0	0	0	0	0	0	0	0	0	0	0	0	0	0	0	0	0	0	0
HORVU3Hr1G024640	12.31	10.74	9.47	10.23	7.54	7.1	7.23	9.04	15.62	14.65	12.86	13.15	7.3	7.85	8.3	8.71	6.62	8.15	6.58	5.73	5.76	5.87	8.53	7.86	6.89	6.78	6.52	8.22	5.49	6.34	8.32	7.53	7.96	8.72	6.65	7.05	7.35	6.99	7.43	6.97	7.08	8.03	7.91	6.71	6.54	7.08	7.54	7.43	6.41
HORVU3Hr1G024650	52.09	51.29	50.04	49.86	36.54	36.08	35.54	36.82	54.02	53.99	53.55	53.86	44.97	44.3	55.51	54.54	57.36	54.97	52.8	51.26	52.19	50.46	47.76	51.91	50.1	49.44	44.74	44.89	46.15	43.36	51.94	55.37	54.37	53.04	36.57	36.54	37.42	37.47	41.25	37.68	37.5	36.94	34.78	39.16	37.86	34.66	34.05	35.79	35.4
HORVU3Hr1G026550	0	0.1	0.03	0	0.08	0	0	0.19	0	0	0	0	0	0	0	0	0	0	0	0	0	0	0	0	0	0	0	0	0	0	0	0	0	0	0	0	0	0	0	0	0	0	0	0	0	0	0	0	0
HORVU3Hr1G030310	0.18	0.13	0.14	0.2	0.08	0.15	0.03	0.03	0.1	0.03	0.07	0.07	0.04	0.04	0.04	0.04	0.07	0.07	0.08	0.09	0.18	0.08	0.07	0.07	0.07	0.15	0.12	0.06	0.09	0.11	0.03	0.02	0.05	0.07	0.17	0.15	0.07	0.11	0.11	0.1	0.11	0.1	0.1	0.19	0.14	0.09	0.13	0.13	0.09
HORVU3Hr1G030900	71.13	70.24	70.58	69.15	71.55	71.2	72.06	71.25	78.65	82.85	78.06	80.62	76.04	73.51	57.72	56.4	60.27	59.66	59.28	51.6	55.88	55.68	49.07	51.69	49.44	47.98	62.52	66.91	66.22	65.32	48.05	47.9	46.96	47.7	36.23	38.44	35.4	34.85	38.44	37.2	37.83	39.56	38.59	41.74	40.08	43.96	43.1	46.18	47.87
HORVU3Hr1G032230	0.18	0.18	0.46	0.23	0.15	0.19	0.2	0.48	0.54	0.32	0.35	0.33	0.18	0.53	0.16	0.21	0.21	0.19	0.25	0.1	0.15	0.22	0.15	0.12	0.07	0.09	0.11	0.13	0.13	0.14	0.12	0.08	0.1	0.14	0.16	0.04	0.04	0.12	0.06	0	0	0.1	0.11	0.21	0.22	0.12	0.1	0.09	0.1
HORVU3Hr1G032650	0	0	0	0	0	0.08	0.07	0.04	0	0	0	0	0	0	0	0	0	0.04	0	0	0.04	0	0	0	0	0	0	0	0.02	0	0	0.11	0	0	0	0	0	0	0	0	0	0	0	0	0	0	0	0.06	0
HORVU3Hr1G032660	0	0	0	0	0	0	0	0	0	0	0	0	0	0	0	0	0	0	0	0	0	0	0	0	0	0	0	0	0	0	0	0	0	0	0	0	0	0	0	0	0	0	0	0	0	0	0	0	0
HORVU3Hr1G033900	0	0	0	0	0	0	0.07	0.04	0	0	0	0	0	0.05	0.05	0	0	0.08	0.07	0.08	0.04	0	0.07	0	0	0	0.08	0.04	0.07	0	0	0	0	0	0	0	0	0	0	0	0	0	0	0	0	0	0	0	0
HORVU3Hr1G036650	7.89	7.96	8.09	8.42	8.1	10.04	8.54	8.37	9.87	9.32	9.59	8.81	10.94	11.7	11.89	12.01	13.03	12.56	11.26	11.32	12.09	9.78	10.23	10.82	10.25	11.45	8.11	9.58	8.71	8.75	13.73	12.61	12.96	10.95	10.37	9.47	10.69	11.24	12.61	13.08	10.24	12.07	11.33	10.46	14.18	9.13	11.07	11.95	10.16
HORVU3Hr1G037170	2.83	2.47	2.99	2.21	5.42	5.57	6.39	5.46	2.16	2.06	1.61	1.64	4.47	4.34	3.1	3.09	2.38	3.54	3	2.95	2.81	3.28	1.2	1.09	1.54	1.35	1.89	1.6	1.34	2.03	1.32	1.41	1.25	1.23	0.54	0.67	0.6	0.87	0.65	1.14	0.55	0.72	0.88	0.55	0.57	0.69	1.2	1.07	0.51
HORVU3Hr1G037310	10.54	11.59	11.59	11.24	13.94	13.83	14.36	14.18	13.72	12.75	13.28	13.57	16.62	15.76	13.68	16.51	14.65	14.69	14.94	14.59	15.23	15.48	18.33	19.09	18.48	19.73	16.24	15.79	15.27	16.87	16.38	17.27	17.91	16.23	18.6	18.93	19.63	18.98	16.57	19.55	18.4	16.25	18.08	18.03	18.16	17.77	17.48	20.14	16.76
HORVU3Hr1G038820	0	0	0	0	0	0	0	0	0	0	0	0	0	0	0	0	0	0	0	0	0	0	0	0	0	0	0	0	0	0	0	0	0	0	0	0	0	0	0	0	0	0	0	0	0	0	0	0	0
HORVU3Hr1G038830	22.83	20.26	20.59	20.47	24.64	23.47	22.64	22.96	22.32	22.69	21.89	21.45	24.9	26.45	23.45	23.73	23.15	23.26	24.09	25.18	23.3	22.98	19.77	19.77	20.11	19.54	25.92	22.52	21.45	25.22	25.34	26.47	26.16	26.03	20.77	21.91	21.9	21.5	21.25	22.16	21.11	19.55	18.67	22.2	17.86	27.29	22.09	22.68	21.27
HORVU3Hr1G038850	1.4	1.47	1.3	1.56	1.5	1.48	1.57	1.67	1.64	1.34	1.76	1.46	0.93	0.94	1.04	1.03	0.9	1	1.04	0.75	1.15	1.15	0.39	0.4	0.64	0.43	1.02	0.83	0.73	0.62	0.61	0.72	0.51	0.53	0.5	0.48	0.42	0.38	0.24	0.16	0.65	0.4	0.1	0.1	0.54	0.58	0.37	0.32	0.44
HORVU3Hr1G039400	33.08	29.85	32.37	30.86	38.11	37.14	37.23	36.74	30.91	31.14	29.25	30.08	45.59	44.07	38.46	36.13	36.75	37.89	38.39	38.3	38.45	38.28	37.32	36.3	36.63	36.63	49.13	50.29	46.69	47.41	36.19	37.37	35.35	35.83	34.56	33.33	32.69	34.17	32.57	30.79	33.35	29.89	31.54	32.4	29.02	36.54	39.22	35.76	36.77
HORVU3Hr1G052960	0	0	0	0	0	0	0	0	0	0	0	0	0	0	0	0	0	0	0	0	0	0	0	0	0	0	0	0	0	0	0	0	0	0	0	0	0	0	0	0	0	0	0	0	0	0	0	0	0
HORVU3Hr1G053760	48.41	49.03	46.95	50.43	56.18	55.55	51.69	55.16	54.27	53.01	54.66	54.93	55.98	55.84	44.75	44.68	43.51	42.44	51.39	51.19	51.5	49.92	41.59	41.79	39.33	42.35	44.5	46.05	44.19	44.4	41.11	43.73	44.19	42.29	44.01	42.49	46.24	45.44	42.8	40.28	47.36	41.48	41.06	41	42.66	43.47	42.36	45.17	42.61
HORVU3Hr1G055730	65.5	67	66.32	65.68	77.74	71.87	71.45	74.23	72.49	68.65	70.87	70.03	104.78	101.83	74.78	71.11	73.51	73.77	76.04	76.03	76.07	76.66	84.22	81.94	78.91	77.43	83.86	83.04	83.67	84.88	75.49	77.27	74.65	76.76	82.7	81.66	81.04	76.13	82.6	80.43	78.29	73.81	63.68	65.25	72.47	82.86	87.28	84.12	90.25
HORVU3Hr1G057550	4.57	5.1	4.11	4.57	8.09	8.38	8.61	7.79	5.02	5.51	5.14	4.46	5.72	5.52	6.15	7.36	6.54	6.99	6.82	6.52	6.33	7.15	2.31	2.52	2.07	2.75	4.61	4.17	3.67	4.28	2.49	2.58	2.21	2.42	1.23	1.99	1.43	0.97	1.54	1.43	1.59	1.56	1.4	0.76	1.15	2.27	1.25	1.73	1.8
HORVU3Hr1G057560	0	0.02	0.09	0.02	0	0	0	0	0.02	0.04	0.06	0	0.02	0	0	0	0	0	0	0	0.06	0.02	0	0	0	0	0	0.02	0	0	0.04	0	0	0.06	0	0	0	0	0	0	0	0	0	0	0	0	0.06	0	0
ENSRNA050015162	2.26	2.62	2.05	3.24	10.54	9.07	11.47	9.92	0.41	0.42	0.54	0.55	0.57	1.17	2.17	1.28	1.52	1.55	3.05	1.81	2.67	2.67	2.71	3.04	3.91	2.89	53.85	52.76	58.87	50.6	3.62	1.97	2.84	2.02	28.29	26.08	26.58	24.99	24.77	22.73	24.14	18.49	17.47	19.4	19.34	8.79	8.56	8.51	6.44
HORVU3Hr1G058800	0.31	0.37	0	0	0	0	0	0	0	0	0	0	1.41	0.34	0	0	0	0	0.43	0	0	0.71	0	0	0.63	0	0	0	0	0	0	0.24	0	0	0	0	0	3.07	0	0	3.81	0	0	0	0	0	0	0	0
HORVU3Hr1G058810	0.38	0.27	0.22	0.32	0.3	0.15	0.29	0.38	0.39	0.38	0.55	0.33	0.41	0.43	0.24	0.51	0.58	0.43	0.53	0.45	0.44	0.32	0.87	0.86	0.93	0.74	1.54	1.74	1.41	1.22	0.89	1.56	1.15	1.05	0.54	0.35	0.35	0.64	0.18	0.63	0.85	0.21	0.33	0.1	0.32	0.87	0.63	0.7	0.66
HORVU3Hr1G059220	6.52	6.59	6.25	6.56	6.99	6.89	6.77	6.47	3.43	4.26	3.86	3.76	3.75	3.48	4.55	4.83	5.39	4.88	4.54	4.46	5.24	4.69	2.01	1.98	2.21	1.84	1.79	1.86	2.19	2.12	2.35	2.37	2.43	2.52	1.14	1.16	1.36	1.03	1.63	1.15	0.55	0.54	0.82	1.38	0.91	1.4	1.66	2.01	1.68
HORVU3Hr1G059590	0	0	0	0	0	0	0	0	0	0	0	0	0	0	0	0	0	0	0	0	0	0	0	0	0	0	0	0	0	0	0	0	0	0	0	0	0	0	0	0	0	0	0	0	0	0	0	0	0
HORVU3Hr1G059600	0	0	0	0	0	0	0	0	0	0	0	0	0	0	0	0	0	0	0	0	0	0	0	0	0	0	0	0	0	0	0	0.23	0	0	0	0	0	0	0	0	0	0	0	0	0	0	0	0	0
HORVU3Hr1G059610	13.59	13.65	14.49	15.41	14.65	15.02	13.53	11.2	11.64	12.09	12.63	10.97	21.96	20.19	17.61	14.53	16.05	17.93	15.52	15.59	16.04	15.78	15.8	17.25	17.34	16.3	21.45	20.85	21.01	18.77	16.59	15.87	18.91	16.22	21.63	21.9	22.65	23.35	19.92	22.38	19.7	18.23	16.15	18.38	22.28	22.18	20.83	18.84	20.46
HORVU3Hr1G062570	10.97	13.43	10.49	11.97	4.08	4.44	4.03	5.54	13.29	16.03	13.65	14.97	3.26	3.23	4.6	5.27	4.93	5.04	3.61	3.69	4.12	4.6	1.34	1.39	1.22	1.68	2.03	2.49	1.96	2.44	2.25	1.93	2.35	2.17	0.71	1	0.76	0.46	0.68	1.47	0.9	1.27	1.31	1.44	1.71	0.65	0.68	1.45	1.01
HORVU3Hr1G063450	22.59	21.82	23.27	22.32	22.61	23.42	23.4	24.62	23.87	19.96	20.32	22.33	17.16	13.87	16.13	16.45	15.05	16.74	16.99	14.48	12.98	16.72	11.39	8.37	9.72	8.19	13.66	13.26	14.43	12.46	10.44	12.54	9.66	10.19	8.63	8.37	8.77	8.63	7.21	9.42	5.97	6.82	7.63	8.76	9	9.25	10.43	9.77	10.97
HORVU3Hr1G064350	0	0	0	0	0	0	0	0	0	0	0	0	0	0	0	0	0	0	0	0	0	0	0	0	0	0	0	0	0	0	0	0	0	0	0	0	0	0	0	0	0	0	0	0	0	0	0	0	0
HORVU3Hr1G066720	7.67	7.18	7.85	7.89	9.27	8.53	8.33	9.02	6.16	7.08	6.89	6.83	7.75	8.19	9.04	7.97	8.12	9.33	8.72	8.19	9.22	8.63	7	7.34	7.01	6.6	7.8	7.36	7.57	7.82	6.79	7.21	6.96	6.99	5.4	5.57	5.53	6.15	5.92	6.18	8.27	7.53	6.05	6.64	5.8	6.85	7.01	6.84	6.86
HORVU3Hr1G066730	0	0	0.1	0	0	0	0	0	0	0	0	0	0	0	0	0	0.12	0	0	0	0	0	0	0.12	0	0	0	0.11	0	0	0	0	0	0	0	0	0	0	0	0	0	0	0	0	0	0	0	0	0
HORVU3Hr1G066740	0	0.02	0	0	0	0	0	0	0	0	0	0	0	0	0	0	0	0	0	0.02	0.02	0	0	0	0	0	0.04	0	0	0	0.47	0	0	0	0	0	0.02	0	0.07	0	1.51	0	0	0	0.06	0	0	0.05	0
HORVU3Hr1G066760	0	0	0	0	0	0	0	0	0	0	0	0	0	0	0	0	0	0	0	0	0	0	0	0	0	0	0	0	0	0	0	0	0	0	0	0	0	0	0	0	0	0	0	0	0	0	0	0	0
HORVU3Hr1G067280	0.64	0.5	0.54	0.53	0.34	0.31	0.3	0.36	0.4	0.46	0.21	0.33	0.5	0.31	1.16	0.78	0.46	0.68	0.87	1.15	1.08	1.08	0.32	0.36	0.41	0.25	0.41	0.44	0.57	0.43	0.48	0.54	0.61	0.56	0.06	0.06	0.03	0.09	0.1	0.15	0.19	0.04	0.14	0	0.17	0.08	0.08	0.24	0.12
HORVU3Hr1G067580	0.22	0.15	0.16	0.24	0.68	0.29	0.3	0.47	0.21	0.33	0.48	0.36	0.48	0.42	0.24	0.32	0.37	0.37	0.74	0.53	0.28	0.5	0.18	0.58	0.1	0.08	0.64	0.47	0.33	0.46	0.23	0.28	0.13	0.25	0.25	0.11	0.23	0.22	0.4	0.31	0.29	0.4	0.04	0.41	0.64	0.28	0.04	0.26	0.56
HORVU3Hr1G067590	18.25	19.47	18.91	18.68	21.26	20.85	20.54	19.87	16.86	15.5	15.48	15.54	31.46	32.79	28.14	26.6	26.23	26.71	31.99	30.52	29.9	31.41	39.55	41.04	39.61	39.61	36.52	35.49	37.63	36.83	38.24	39.51	38.88	38.29	47.77	49.2	50.02	45.96	45.94	47.11	46.05	46.89	47.49	44.39	47.7	43.53	42.6	43.38	43.25
HORVU3Hr1G068630	0	0	0	0	0	0	0.07	0.15	0	0	0	0	0.09	0	0	0	0	0	0.08	0.08	0	0.08	0	0	0	0.08	0.16	0.08	0	0.08	0.08	0.13	0	0.08	0	0.08	0.09	0	0	0	0	0	0	0	0	0	0	0	0.21
HORVU3Hr1G068640	0.04	0.05	0.02	0.02	0.04	0.03	0.04	0.03	0.04	0.03	0.01	0.02	0.02	0.04	0.02	0.01	0.04	0.04	0	0.01	0.02	0.02	0	0	0	0.01	0.06	0.01	0.04	0.06	0.05	0.03	0.02	0.01	0.04	0.02	0.04	0	0	0.12	0.06	0	0	0	0	0	0	0.03	0
HORVU3Hr1G068650	3.68	3.66	3.63	3.31	2.63	2.57	2.64	2.76	4.72	4.44	4.67	4.93	4.45	5.17	3.95	3.72	4.02	3.92	4.2	3.96	4.47	4.49	3.42	3.23	3.27	3.22	4.07	4.04	3.71	4.12	3.86	4.09	4.1	4.02	2.49	2.44	2.63	2.17	2.27	2.63	2.07	2.72	2.69	2.42	2.27	3.17	2.41	2.64	2.62
HORVU3Hr1G069630	0	0	0	0	0	0	0	0	0	0	0	0	0	0	0	0	0	0	0	0	0	0	0	0	0	0	0	0	0	0.15	0	0	0	0	0	0	0	0	0	0	0	0	0	0	0	0	0	0	0
HORVU3Hr1G069650	130.9	128.7	129.43	127.75	239.58	244.53	248.87	243.59	112.2	114.37	112.97	112.56	84.27	81	108.86	111.32	108.91	107.97	106.17	100.78	105.14	105.41	18.24	18.48	18.81	18.07	25.27	23.77	25.78	24.89	17.38	17.22	18.3	16.18	6.18	6.19	5.91	6.86	5.98	6.66	5.77	3.73	4.19	4.31	4.66	7.81	8.81	8.27	7.82
HORVU3Hr1G069990	0	0.04	0	0	0	0	0	0.05	0	0	0	0	0	0	0	0	0	0	0	0	0	0	0	0	0	0	0.05	0	0	0.05	0	0	0	0	0	0	0	0	0	0	0	0	0	0	0	0	0	0	0.13
HORVU3Hr1G070900	0.78	0.61	0.55	0.86	0.59	0.91	0.67	0.41	0.46	0.43	0.59	0.62	0.72	1.18	0.71	0.52	0.48	0.52	0.68	0.59	1.06	0.64	1.83	2.2	1.56	1.35	1.85	1.37	1.53	1.36	1.74	2.08	1.98	2.1	1.72	2.67	2.07	2.34	1.77	2.11	2.04	2.96	2.2	2.76	2.91	2.15	1.92	1.78	1.89
ENSRNA049435984	0	0	0	0	0	0	0	0	0	0	0	0	0	0	0	0	0	0	0	0	0	0	0	0	0	0	0	0	0	0	0	0	0	0	0	0	0	0	0	0	0	0	0	0	0	0	0	0	0
HORVU3Hr1G070910	0	0	0	0	0	0	0	0	0	0.02	0	0	0	0	0	0	0	0	0	0	0	0	0	0	0	0	0	0	0	0	0	0	0	0	0	0	0	0	0	0	0	0	0	0	0	0	0	0	0
HORVU3Hr1G070920	21.91	21.99	23.18	23.88	25.63	23.61	25.24	26.42	25.63	26.24	26.26	26.18	29.09	29.94	21.6	21.66	21.72	21.49	23.48	23.04	22.97	21.97	25.56	23.75	25.53	25.68	26.08	24.72	24.59	25.62	25.64	24.83	25.48	26.15	31.31	29.39	29.1	27.37	29.15	26.52	29.19	27.35	26.7	26.38	25.16	30.93	30.11	30.91	31.7
HORVU3Hr1G073050	0.28	0.28	0.22	0.16	0.38	0.39	0.24	0.41	0.44	0.42	0.51	0.55	0.08	0.23	0.16	0.36	0.05	0.31	0.29	0.11	0.11	0.14	0.55	0.51	0.76	0.62	0.33	0.2	0.46	0.3	0.7	0.3	0.68	0.83	0.59	0.74	1.12	0.81	1.43	0.57	0.57	1.48	1.4	1.13	1.14	1.22	0.77	1.2	1.2
HORVU3Hr1G075370	0	0	0	0	0	0	0	0	0	0	0	0	0	0	0	0	0	0	0	0	0	0	0	0	0	0	0	0	0	0	0	0	0	0	0	0	0	0	0	0	0	0	0	0	0	0	0	0	0
HORVU3Hr1G075380	3.7	3.71	2.86	2.91	3.21	3.5	3.12	3.03	4.26	4.59	4.27	4	3.49	3.94	6.12	5.71	4.49	4.96	3.47	3.93	3.47	3.35	3.2	2.76	2.85	2.45	3.8	3.21	3.48	3.01	2.4	3.86	3.17	3.62	2.56	3.1	2.78	2.87	2.85	3.53	3.35	3.29	3.4	4.03	3.28	3.14	2.96	2.93	2.96
HORVU3Hr1G080320	0	0	0	0	0	0	0	0	0	0	0	0	0	0	0	0	0	0	0	0	0	0	0	0	0	0	0	0	0	0	0	0	0	0	0	0	0	0	0	0	0	0	0	0	0	0	0	0	0
HORVU3Hr1G080330	0.11	0.15	0.06	0.12	0.09	0.06	0.07	0.05	0.16	0.11	0.07	0.14	0.11	0.16	0.11	0.06	0.08	0.08	0.11	0.04	0.08	0.07	0.14	0.07	0.04	0.14	0.14	0.15	0.23	0.18	0.14	0.08	0.16	0.15	0.1	0.04	0.12	0.06	0.05	0.02	0.05	0.19	0.2	0.07	0.05	0.24	0.08	0.13	0
HORVU3Hr1G080350	0	0	0	0	0	0	0	0	0	0	0	0	0	0	0	0	0	0	0	0	0	0	0	0	0	0	0	0	0	0	0	0	0	0	0	0	0	0	0	0	0	0	0	0	0	0	0	0	0
HORVU3Hr1G080360	0.04	0.02	0	0	0.03	0.03	0.03	0.06	0.03	0.04	0	0.02	0.06	0.02	0.03	0.06	0.04	0	0.02	0	0.03	0	0.03	0	0	0	0.03	0.03	0	0.03	0	0	0	0	0	0.02	0.02	0	0	0	0	0	0	0	0	0	0	0	0
HORVU3Hr1G080370	0.97	1.29	1.43	0.57	1.55	1.81	1.56	1.48	0.66	0.41	0.31	0.75	1.52	1.81	2.01	1.04	1.49	1.46	1.41	1.15	1.18	1.61	0.66	0.88	1.48	0.88	2	2.04	1.7	2.22	1.06	1.01	1.08	0.88	0.72	0.89	0.87	0.97	1.22	0.22	1.26	0.9	0.66	0.25	0.76	1.14	1.71	1.11	1.22
HORVU3Hr1G080390	0	0	0	0	0	0	0	0	0	0	0	0	0	0	0	0	0	0	0	0	0	0	0	0	0	0	0	0	0	0	0	0	0	0	0	0	0	0	0	0	0	0	0	0	0	0	0	0	0
HORVU3Hr1G080410	0.53	0.33	0.48	0.32	0.54	0.56	0.43	0.65	0.28	0.13	0.17	0.39	0.4	0.63	0.56	0.41	0.46	0.48	0.43	0.68	0.38	0.37	0.21	0.52	0.28	0.28	0.47	0.33	0.41	0.56	0.21	0.89	0.59	0.47	0.19	0.32	0.39	0.26	0.96	0.38	0.73	0.64	0.51	0.21	0.35	0.64	0.2	0.83	0.92
HORVU3Hr1G081180	20.06	18.87	18.41	19.14	13.84	14.31	13.17	14.02	43.58	42.79	44.14	48.11	5.95	6.77	4.33	3.8	3.72	4.07	2.21	2.79	2.41	2.63	0.27	0.23	0.45	0.11	0.08	0.07	0	0.08	0.04	0.17	0.04	0.1	0.02	0	0	0	0	0	0	0	0	0	0	0	0.06	0	0
HORVU3Hr1G081210	0	0	0	0	0	0.12	0	0	0	0	0	0	0	0	0	0	0	0	0	0	0	0	0	0	0	0	0	0	0	0	0	0	0	0	0	0	0	0	0	0	0	0	0	0	0	0	0	0	0
HORVU3Hr1G081220	0	0	0	0	0	0	0	0	0	0	0	0	0	0.23	0	0	0	0	0	0	0	0	0	0	0	0	0	0	0	0	0	0	0	0	0	0	0	0	0	0	0	0	0	0	0	0	0	0	0
HORVU3Hr1G085780	34.87	36.11	35.26	33.97	47.18	46.35	46.68	47.7	43.75	42.09	43.16	43.43	66.18	66.23	40.85	41.71	41.4	44.83	42.14	39.83	39.69	39.7	75.88	80.28	75.25	77.61	57.12	59.26	57.49	57.41	72.89	77.04	76.49	78.14	73.71	71.53	74.52	71.11	76	69.14	75.48	62.06	64.61	61.39	60.22	59.86	57.28	59.43	56.01
HORVU3Hr1G085810	12.98	11.24	12.83	13.02	15.73	16.09	14.25	15.1	15.41	12.24	12.72	10.36	16.45	16.28	13.06	13.72	12.86	19.52	13.28	11.39	11.51	11.32	19.83	20.55	20.46	21.44	10.71	11.97	11.71	10.98	19.72	17.93	18.02	19.79	22.97	20.78	20.85	19.9	24.79	19.64	16.5	17.68	15.62	10.01	16.08	18.13	15.97	17.1	13.49
HORVU3Hr1G086690	1.26	1.35	2.1	1.11	1.59	1.69	0.74	0.99	0.53	0.45	0.35	0.7	9	8.82	7	6.24	6.97	5.51	6.7	6.14	7.04	6.09	25.48	28.25	25.68	23.42	16.94	14.71	15.72	16.34	16.69	21.48	18.12	18.99	40.79	44.56	38.73	42.09	45.05	38.64	42.31	37.03	35.74	30.53	33.71	28.38	30.28	30.72	30.24
HORVU3Hr1G086700	0.56	0.44	0.19	0.27	0.4	0.18	0.28	0.22	0.53	0.79	0.62	0.52	0.05	0	0.11	0.16	0.03	0.16	0.02	0.08	0.08	0.07	0	0	0	0.1	0.02	0.02	0.07	0	0	0.05	0	0.01	0	0	0.1	0	0	0	0	0	0	0	0	0.13	0	0	0
HORVU3Hr1G089550	8.43	8.29	9.86	8.78	15.25	15.59	15.58	14.66	7.71	8.87	7.42	8.15	7.3	6.43	8.07	7.44	7.71	7.98	6.84	6.69	6.56	5.87	4.86	3.82	4.98	4.76	5.27	6.77	5.71	5.74	4.97	5.2	4.58	4.92	2.87	2.76	2.43	4.02	2.16	2.82	3.01	4.09	2.85	2.84	4.12	3.76	3.89	3.04	3.64
ENSRNA049488473	2.72	1.76	2.95	3.25	0.94	1.27	0.92	1.84	1.6	2.31	1.57	1.6	1.98	0.34	0.35	2.17	1.38	1.05	1.29	2.61	1.87	1.87	0.31	0.63	1.23	0.63	1.74	1.78	1.43	0.57	1.28	0.32	1.87	0.31	1.75	1.06	0	1.09	2.21	0	1.06	3.59	0	1.74	1.74	2.15	0.72	1.39	0.69
HORVU3Hr1G089570	0	0	0	0	0	0	0	0	0	0	0	0	0	0	0	0	0	0	0	0	0	0	0	0	0	0	0	0	0	0	0	0	0	0	0	0	0	0	0	0	0	0	0	0	0	0	0	0	0
HORVU3Hr1G089580	57.49	56.78	57.48	59.33	64.99	65.1	64.11	64.76	62.52	61.68	61.57	62.71	94.2	90.8	67.49	69.71	69.46	65.86	69.93	68.87	71.69	72.31	88.36	93.12	90.56	91.42	88.78	82.92	80.02	82.14	95.29	98.84	98.6	95.4	88.32	91.13	89.17	93.27	88.98	95.53	93.21	77.81	88.79	78.47	80.42	100.2	87.3	92.49	95.48
HORVU3Hr1G089590	0	0	0	0	0	0	0	0	0	0	0	0	0	0	0	0	0	0	0	0	0	0	0	0	0	0	0	0	0	0	0	0	0	0	0	0	0	0.94	0	0	0	0	0	0	0	0	0	0	0
ENSRNA049488474	2.72	1.76	2.95	3.25	0.94	1.27	0.92	1.84	1.6	2.31	1.57	1.6	1.98	0.34	0.35	2.17	1.38	1.05	1.29	2.61	1.87	1.87	0.31	0.63	1.23	0.63	1.74	1.78	1.43	0.57	1.28	0.32	1.87	0.31	1.75	1.06	0	1.09	2.21	0	1.06	3.59	0	1.74	1.74	2.15	0.72	1.39	0.69
HORVU3Hr1G089600	0	0	0	0	0	0	0	0	0	0	0	0	0	0	0	0	0	0	0	0	0	0	0	0	0	0	0	0	0	0	0	0	0	0	0	0	0	0	0	0	0	0	0	0	0	0	0	0	0
HORVU3Hr1G089620	0	0	0	0	0	0	0	0	0	0	0	0	0	0	0	0	0	0	0	0	0	0	0	0	0	0	0	0	0	0	0	0	0	0	0	0	0	0	0	0	0	0	0	0	0	0	0	0	0
HORVU3Hr1G089630	12.27	11.87	12.27	11.22	16.92	17.59	16.77	17.83	12.11	11.67	11.42	11.24	16.99	16.56	15.5	16.2	15.11	15.71	15.18	15.79	16.68	15.7	13.47	12.83	12.9	13.21	12.96	12.69	13.11	12.64	12.48	13.4	13.24	12.97	12.97	12.81	12.41	11.6	12.48	11.62	9.71	10.88	12.46	11	11.31	11.95	12.13	12.13	13.3
HORVU3Hr1G089640	4.44	3.72	3.89	4.07	4.07	4.95	4.5	3.81	4.97	4.69	3.79	5.06	3.93	3.85	3.95	3.92	3.68	3.76	4	4.43	3.67	4.47	3.74	4.67	3.74	3.16	3.15	3.87	3.31	2.82	3.61	4.05	3.3	3.5	2.8	3.46	3.28	2.2	4	2.32	3.58	3.43	3.5	3.3	3.88	3.29	2.29	3.73	3.55
HORVU3Hr1G089650	93.25	91.48	91.49	90.7	75.2	73.33	71.13	72.81	109.65	107.66	110.77	109.4	30.8	32.17	26.14	25.73	26.57	26.12	24.04	23.78	24.41	25.22	18.37	20.21	18.95	19.06	16.41	17.41	16.09	16.43	22	22.08	21.94	23.66	15.69	14.3	14.75	12.77	14.25	13.79	15.1	14.11	14.53	14.99	16.04	17.15	18.99	17.52	15.64
HORVU3Hr1G089670	0.03	0.03	0.03	0	0	0	0	0.04	0	0.08	0	0	0	0.04	0	0	0	0	0	0	0	0	0	0	0	0.04	0	0	0	0	0	0	0	0	0	0	0	0	0	0	0	0	0	0	0	0	0	0	0
HORVU3Hr1G090820	14.78	13.79	15.51	14.84	15.31	17.01	16.05	16.44	14.07	14.22	14.25	14.03	15.46	16.01	12.14	12.64	13.08	12.11	16.03	15.37	15.41	16.58	17.65	17.15	17.29	17.6	23.72	23.26	23.25	23.14	21.29	18.54	20.91	20.33	15.77	14.83	15	15.93	15.64	14.23	15.57	19.06	17.84	14.53	15.86	16.28	16.19	16.14	16.44
HORVU3Hr1G091690	0	0	0	0	0	0	0	0	0	0	0	0	0	0	0	0	0	0	0	0	0	0	0	0	0	0	0	0	0	0	0	0	0	0	0	0	0	0	0	0	0	0	0	0	0	0	0	0	0
HORVU3Hr1G091720	0.03	0.04	0.03	0.03	0.04	0	0.05	0	0	0	0.02	0.02	0.15	0.02	0.09	0.04	0.08	0.12	0.09	0.05	0.04	0.08	0.04	0.02	0.02	0.04	0.21	0.11	0.04	0.11	0.11	0.04	0.06	0.08	0.03	0.05	0.17	0	0	0	0.06	0.06	0.06	0.14	0.11	0.08	0.11	0	0.05
HORVU3Hr1G091730	0.18	0.11	0.11	0.1	0	0.09	0.17	0.21	0.1	0.08	0.2	0	0.42	0.66	0.25	0.37	0.61	0.26	0.82	0.43	0.88	0.22	0.79	0.98	0.8	0.99	0.91	0.81	0.7	1.28	1.65	1.66	1.25	1.51	1.51	1.27	1.34	0.21	2.45	2.76	2.48	2.97	3.16	3.73	2.99	0.52	1.32	0.5	0.32
HORVU3Hr1G091740	0.74	1.04	0.82	0.84	0.9	0.57	0.65	0.49	0.16	0.17	0.2	0.13	2.85	2.3	1.97	1.45	2.21	2.03	3.52	2.59	2.6	2.73	6.22	5	6	5.63	5.88	5.35	5.57	5.21	8.92	9.11	9.94	7.79	8.46	7.88	8.55	9.52	8.7	8.29	7.65	15.91	14.31	15.45	14.77	5.78	4.34	5.3	5.02
HORVU3Hr1G091750	0.46	0	0.23	0.11	0.31	0.12	0.3	0.61	0.31	0	0.12	0.02	1.41	0.42	0	0	0.11	0.58	0	0.45	0.32	0	1.05	1.49	1.73	1.67	1	0.94	0.91	1.7	0.89	1.41	1.42	2.36	3.5	3.32	1.42	2.88	2.24	1.61	2.62	2.82	4.15	2.39	2.26	1.6	1.96	0.93	0.89
HORVU3Hr1G091770	3.82	1.56	3	4.42	3.16	2.56	0.35	1.82	0.96	1.94	0.27	1.42	3.13	4.82	2.35	4.15	3.57	3.65	0.91	1.64	1.35	0	0.76	4.03	1.57	2.73	3.89	1.24	2.29	0.23	2.95	1.52	0	1.43	0.76	1.01	1.29	2.26	2.9	0	3.58	3.02	1.62	2.43	1.43	2.15	0.17	3.05	1.3
HORVU3Hr1G091780	2.15	0.91	0.71	1.26	0.63	2.35	1.66	1.45	0.22	0.23	0.22	0.66	4.34	3.71	4.23	4.35	3.23	2.58	6.61	8.3	5.14	6.47	9.67	10.42	10.73	8.36	7.01	7.56	7.5	8.3	13.58	16	12.61	17.34	12.92	15.33	15.25	10.63	18.05	14.5	13.19	19.87	20.19	21.78	23.67	4.22	6.96	9.76	7.21
HORVU3Hr1G092530	14.08	12.9	14.49	14.5	13.5	13.24	13.25	14.17	11.71	11.42	11.63	11.46	11.17	11.42	12.72	11.18	12.31	12.25	11.49	11.71	12.45	12.28	10.04	9.7	9.38	9.76	11.86	12.22	11.88	11.69	10.06	9.89	10.11	10.5	9.03	8.38	8.65	9.68	7.74	8.38	10.74	8.76	9.85	8.96	10.15	10.83	11.14	10.11	11.05
HORVU3Hr1G092560	1.73	1.17	0.57	0	0	0	0	0	0	0	0	0	1.51	0	0	0	0	0	0	0	0	0	0	0	0.71	0	0	0	0.66	0.66	0	0	0.72	0	0	0	0.84	0	0	0	0	0	0	0	0	0	0	0	0
HORVU3Hr1G092570	2.21	2	1.86	2.28	2.54	2.28	2.23	2.3	2.02	2.21	1.86	1.98	2.41	2.21	2.49	2.62	2.64	2.49	2.81	2.64	2.1	2.66	2.52	2.48	2.53	2.12	3.78	3.95	3.69	3.6	3.54	3.33	3.25	2.91	2.44	2.66	2.16	2.4	1.98	2.47	1.71	2.11	2.05	2.13	2.81	2.66	2.22	2.87	1.93
HORVU3Hr1G092580	44.85	44.96	45.62	44.32	48.35	48.81	48.82	48.46	31.68	32.31	31.19	32.01	41.67	42.67	48.55	48.2	49.09	47.74	47.59	47.06	47.9	48.1	51.32	50.89	52.56	51.23	52.39	52.99	53.98	53.52	62.35	63.62	63.17	62.21	59.23	60.49	60.92	58.45	59.57	56.13	56.23	54.51	49.54	51.63	51.26	59.29	58.77	56.65	56.74
HORVU3Hr1G092590	7.01	5.52	5.53	9.69	16.97	15.91	16.75	17.43	13.01	11.98	12.97	11.56	49.14	46.23	39.92	39.67	39.53	42.83	56.42	53.2	52.78	50.45	55.59	59.66	60.03	57.72	48.67	48.29	44.47	45.32	61.6	57.65	55.06	54.51	65.43	60.84	60.19	59.37	58	57.06	56.46	51.49	65.7	60.74	57.7	58.69	60.18	61.99	65.56
HORVU3Hr1G092600	85.65	87.09	86.9	86.51	80.98	78.34	80.18	79.01	64.73	64.66	64.94	64.74	81.91	81.9	90.24	90.48	89.48	91.74	83.68	83.69	83.93	84.17	91.99	91.42	92.95	91.18	94.66	92.69	93.54	92.35	80.37	79.85	83.27	80.32	95.64	96.37	97.71	99.9	95.79	96.29	93.86	99.38	94.28	94.85	94.54	89.73	91.33	84.51	89.42
HORVU3Hr1G092610	0.18	0	0.19	0	0	0	0	0	0	0	0	0	0	0	0.03	1.2	0	0	0	0	0	0.28	0	0.12	0	0	0.26	0	0.01	0	0	0	0	0	1.4	2.92	0	0	0	0	0	0	0	0	0	0	0	0	0
HORVU3Hr1G093290	53.51	59.73	56.2	53.65	60.65	60.85	59.44	61.16	55.62	57.73	55.45	57.12	71.43	70.74	61.83	60.78	62.15	60.48	61.41	59.83	58.08	59.84	40.37	37.98	40.59	38.33	39.14	40.05	40.48	38.3	30.01	30.44	31.52	30.79	21.57	23.8	22.8	23.49	26.6	28.27	24.13	21	22.93	29.02	20.53	28.01	28.41	29.51	26.24
HORVU3Hr1G093310	9.29	8.84	9.51	9.03	8.75	8.71	9.72	9.83	10.35	11.52	11.67	11.28	6.75	6.27	6.35	5.98	4.43	5.78	4.25	4.63	4.68	4.3	3.42	3.21	3.73	2.77	6.03	4.69	4.76	4.63	4.22	3.96	3.65	3.41	2.77	2.9	2.62	2.75	2.69	2.29	2.43	2.68	2.66	2.27	2.62	2.74	2.9	2.87	2.2
HORVU3Hr1G098590	0.32	0.32	0.56	0.46	0.08	0.13	0.3	0.22	0.87	0.95	0.68	0.74	0.11	0.23	0.14	0.15	0.19	0.14	0.16	0.05	0.1	0.03	0.11	0.08	0.1	0	0	0.15	0.07	0.12	0.08	0.19	0.03	0.13	0.03	0.05	0.03	0	0.26	0.08	0.08	0.15	0.16	0.07	0	0.07	0.07	0	0.13
HORVU3Hr1G098610	6.46	6.9	7.74	6.82	4.57	4.45	5.25	5.47	6.04	5.74	5.87	6.16	4.62	4.86	7.82	7.59	8.38	7.94	9.65	10.04	9.51	10.06	9.45	8.74	8.58	9.53	10.13	9.03	9.35	9.47	15.63	15.79	13.4	13.6	10.58	9.32	11	13.32	12.1	8.52	13.36	9.06	7.63	9.81	9.69	11.45	10.78	10.58	12.51
HORVU3Hr1G098640	0.91	0.76	0.84	1.01	0.77	0.63	0.88	0.72	0.49	0.62	0.59	0.68	0.82	0.77	0.91	0.87	1.01	0.72	0.82	0.68	0.78	0.75	0.66	0.76	0.72	0.4	0.71	0.79	0.7	0.63	1.14	0.79	0.89	1.04	0.63	0.57	0.68	0.69	0.74	0.46	0.74	0.37	0.64	0.64	0.37	0.34	0.9	0.65	0.49
HORVU3Hr1G098650	0.23	0.07	0.03	0.06	0.04	0.04	0	0	0.68	0.23	0.37	0.57	0.2	0.24	0.04	0	0	0	0	0.04	0.04	0	0.08	0.04	0.04	0.15	0	0	0	0	0.04	0	0.04	0.04	0.11	0.11	0.08	0.24	0	0	0.12	0	0	0	0	0	0	0	0
HORVU3Hr1G098940	0.28	0.32	0.27	0.29	0.12	0.14	0.06	0.15	0.61	0.55	0.6	0.66	0.12	0.09	0.02	0.05	0.13	0.05	0.05	0.07	0.11	0.08	0.03	0.1	0.03	0.02	0	0.03	0.03	0.01	0.02	0	0	0.03	0.06	0.02	0.03	0.05	0	0.05	0	0.05	0.05	0	0	0	0	0.04	0.04
HORVU3Hr1G106950	43.86	43.41	38.98	38.94	38.87	40.62	37.59	43.33	41.16	40.6	40.77	41.9	60.6	58.55	63.94	66.06	65.9	64.09	55.25	57.48	59.8	60.35	81.36	82.99	72.51	73.98	61.72	64.12	61.52	65.14	62.92	65.9	65.68	68.13	45.36	49.19	48.62	53.01	55.7	54.09	56.5	52.52	57.01	55.65	58.59	52.39	55.93	52.88	54.94
HORVU3Hr1G107010	0.93	1.04	0.88	0.87	1.37	1.46	1.15	1.4	0.95	0.97	0.74	0.69	1	1.39	1.57	1.36	1.35	1.22	1.71	1.37	0.94	1.45	0.95	1.05	0.96	1.38	1.5	1.57	1.5	1.76	1.16	1.08	1.37	1.45	1.02	0.86	1.29	1.42	1	0.95	1.58	1.06	1.44	0.65	1.32	1.02	1.45	1.3	1.7
HORVU3Hr1G107020	4.26	3.83	4.59	4.04	6.52	7.9	6.04	7.62	4.28	4.4	4.27	4.82	7.75	7.38	5.47	5.22	7.34	5.19	5.8	5.73	4.93	5.69	4.03	4	3.68	3.36	4.16	3.93	4.74	4.19	4.45	3.62	4.91	4.28	3.85	3.44	4.65	3.44	3.85	2.71	2.8	4.25	2.91	2.84	3.09	2.91	3.46	5.36	3.35
HORVU3Hr1G108410	0	0	0	0	0	0	0	0	0	0	0	0	0	0	0	0	0	0	0	0	0	0	0	0	0	0	0	0	0	0	0	0	0	0	0	0	0	0	0	0	0	0	0	0	0	0	0	0	0
HORVU3Hr1G108420	0.26	0.15	0.22	0.37	0.16	0.52	0.17	0.22	0.08	0.16	0	0.31	0.65	0.46	0.84	0.7	0.48	0.7	0.57	0.26	0.23	0.67	0.37	0.34	0.44	0.46	0.32	0.61	0.16	0.66	0	0.38	0.51	0.31	0.39	0.08	0.1	0.49	0	0	0.73	0.44	0.23	0.22	0.07	0.2	0	0.38	0.18
HORVU3Hr1G108430	0.1	0.12	0.06	0.07	0.06	0	0.04	0	0.07	0	0	0	0.16	0.11	0	0	0.08	0.07	0.05	0	0.14	0.23	0.05	0.05	0.05	0.09	0	0.1	0.05	0.05	0	0	0.05	0	0	0	0.1	0	0	0	0	0	0	0	0.13	0	0	0	0.01
HORVU3Hr1G108470	0	0	0	0	0	0	0	0	0	0	0	0	0	0	0	0	0	0	0	0	0	0	0	0	0	0	0	0	0	0	0	0	0	0	0	0	0	0	0	0	0	0	0	0	0	0	0	0	0
HORVU3Hr1G108480	10.21	10.35	10.71	10.08	10.29	9.93	10.04	9.93	10.63	10.5	10.52	9.41	15.64	16.5	13.71	13.08	12.34	12.76	14.63	14.11	14.42	13.4	20.09	19.48	19.37	19.78	18.7	17.78	17.78	18.68	19.85	18.94	19.51	19.67	23.07	21.94	21.26	23.56	21.29	21.42	21.15	21.57	22.11	21.4	20.36	21.22	22.06	20.14	20.6
HORVU3Hr1G108500	0.2	0.17	0.23	0.18	0.18	0.24	0.21	0.2	0.15	0.14	0.15	0.14	0.14	0.14	0.16	0.22	0.32	0.28	0.18	0.35	0.16	0.28	0.1	0.09	0.05	0.09	0.11	0.18	0.2	0.14	0.12	0.1	0.1	0.07	0.1	0.11	0.06	0.15	0.11	0.08	0.02	0.02	0.07	0.04	0.04	0.11	0.11	0.19	0.13
HORVU3Hr1G108530	24.43	24.84	25.55	24.67	14.94	15.18	14.96	15.69	32.65	32.21	30.9	32.12	12.86	13.42	11.73	11.49	11.28	11.62	10.04	10.38	10.1	9.09	11.24	10.82	11.45	11.02	9.73	10.21	9.42	9.3	11.16	11.25	10.69	10.99	6.58	6.28	6	6.41	6.62	6.66	6.38	6.97	6.88	6.26	7.52	6.84	6.01	6.54	5.92
ENSRNA049434636	0	0	0	0	0	0	0	0	0	0	0	0	0	0	0	0	0	0	0	0	0	0	0	0	0	0	0	0	0	0	0	0	0	0	0	0	0	0	0	0	0	0	0	0	0	0	0	0	0
ENSRNA049436870	0	0	0	0	0	0	0	0	0	0	0	0	0	0	0	0	0	0	0	0	0	0	0	0	0	0	0	0	0	0	0	0	0	0	0	0	0	0	0	0	0	0	0	0	0	0	0	0	0
HORVU3Hr1G117280	0	0	0	0	0	0	0	0	0	0	0	0	0	0	0	0	0	0	0	0	0	0	0	0	0	0	0	0	0	0	0	0	0	0	0	0	0	0	0	0	0	0	0	0	0	0	0	0	0
HORVU3Hr1G117330	0	0	0	0	0	0	0	0	0	0	0	0	0	0	0	0	0	0	0	0	0	0	0	0	0	0	0	0	0	0	0	0	0	0	0	0	0	0	0	0	0	0	0	0	0	0	0	0	0
HORVU4Hr1G000700	15.01	15.82	15.4	15.35	19.04	18.06	18.11	19.1	4.74	4.85	5.57	5.37	5.32	6.3	10.65	10.74	9.97	10.55	6.98	7.32	6.92	7.64	3.18	3.81	3.26	3.76	5.22	5.57	5.22	5.37	3.97	4.17	3.98	4.08	0.92	0.66	0.69	1	0.79	0.63	0.94	0.97	0.71	0.73	1.01	1.5	1.43	1.79	1.05
HORVU4Hr1G000710	0	0	0	0	0	0	0	0	0	0	0	0	0	0	0	0	0	0	0	0	0	0	0	0	0	0	0	0	0	0	0	0	0	0	0	0	0	0	0	0	0	0	0	0	0	0	0	0	0
HORVU4Hr1G000730	0.09	0.09	0.06	0.06	0.04	0.07	0.04	0.08	0.07	0.02	0.08	0.03	0.03	0.03	0.04	0.08	0.05	0.15	0.09	0.17	0.1	0.14	0.01	0.01	0.04	0.03	0.13	0.13	0.08	0.1	0.05	0.11	0.04	0.07	0.02	0.03	0.07	0	0	0.03	0	0	0.06	0	0.19	0	0	0	0.09
HORVU4Hr1G000740	0	0	0.02	0	0	0	0	0	0	0	0	0	0	0	0	0	0	0	0	0	0	0	0	0	0	0	0	0	0	0	0	0	0	0	0	0	0	0	0	0	0	0	0	0	0	0	0	0	0
HORVU4Hr1G000750	0	0	0	0	0	0	0	0	0	0	0	0	0	0	0	0	0	0	0	0	0	0	0	0	0	0	0	0	0	0	0	0	0	0	0	0	0	0	0	0	0	0	0	0	0	0	0	0	0
HORVU4Hr1G000770	27.25	26.33	26.76	26.17	29.77	30.1	31.09	30.45	31.66	33.78	31.43	33.13	29.65	30.45	26.16	24.26	25.09	24.87	18.21	17.21	17.54	17.33	13.27	13.35	12.14	12.35	21.99	21.6	21.3	20.95	16.1	17.19	17.04	17.95	4.25	4.45	4.18	4.15	4.39	3.5	5.54	3.46	4.04	5.02	4.38	8.1	5.44	7.04	7.45
HORVU4Hr1G000780	6.58	6.81	6.76	6.16	6.46	6.3	7.5	6.18	9.42	8.46	9.66	9.12	5.94	6.96	4.71	3.56	4.16	3.81	4	4.27	3.66	3.23	2.55	1.75	1.45	1.72	3.58	3.2	3.57	3.99	1.7	2.42	1.94	1.5	0.29	0.59	0.28	0.24	1.03	0.97	0.75	0.36	0.9	0.88	1.29	0.18	0.38	0.8	0.86
HORVU4Hr1G000810	29.96	30.31	29.54	29.6	24.53	24.26	24.14	24.22	15.72	15.26	14.64	15.9	25.39	27.17	30.41	32.99	32.53	33.01	29.67	28.16	28.78	28.72	33.32	33.99	32.51	34.2	33.47	31.94	32.87	31.66	33.26	31.96	32.04	34.37	36.18	32.88	32.94	32.97	36.77	37.63	37.76	32.74	36.42	33.48	33.48	32.85	29.02	31.5	30.12
HORVU4Hr1G000830	12.41	12.32	13.1	12.53	10.5	10.61	10.15	11.13	8.42	8.02	7.67	7.76	14.01	13.28	11.39	11.25	11.61	10.61	11.13	10.09	10.68	10.51	14.41	14.31	14.19	13.43	14.18	13.67	14.71	13.35	14.88	14.39	15.16	16.06	18.91	19.59	19.19	19.5	19.64	21.39	19.89	18	17.69	18.33	17.88	20.23	19.18	20.72	19.15
HORVU4Hr1G000840	0	0	0.02	0	0	0	0	0	0	0	0	0	0	0	0	0	0	0.02	0	0	0	0	0	0	0	0	0.11	0	0	0	0	0	0	0	0.12	0	0	0	0	0	0	0	0	0	0	0	0.14	0	0
HORVU4Hr1G000850	185.3	192	182.5	184.35	211.17	211.82	205.83	211.46	126.86	129.91	129.56	128.89	239	241.88	337.65	340.4	342.57	346.42	317.2	332.65	329.21	332.48	258	256.61	244.89	247.69	229.84	233.46	237.3	235.26	242.42	252.29	242.83	249.26	251.9	259.75	267.87	287.87	279.93	278.59	280.29	259.38	264.13	266.42	260.56	265.43	278.27	264.36	270.71
HORVU4Hr1G000870	0	0	0	0	0	0	0	0	0	0	0	0	0	0	0	0	0	0	0	0	0	0	0	0	0	0	0	0	0	0	0	0	0	0	0	0	0	0	0	0	0	0	0	0	0	0	0	0	0
HORVU4Hr1G000880	0.93	1.21	0.43	0.29	1.34	0.44	1.09	1.63	0.41	0.94	0.89	0.93	0.42	0.64	0.5	0.35	0.53	1.25	0.43	0.64	0.29	0.12	0.2	0.28	0.23	0.13	0.28	0.1	0.37	0.28	0.3	0.56	0.34	0.32	0.23	0.34	0.21	0.08	0	0.4	0.08	0	0.08	0	0.36	0.07	0	0	0
HORVU4Hr1G000910	31.29	31.58	31.18	31.52	54.89	51.52	51.32	53.46	21.57	23.65	22.98	22.59	40	42.74	45.26	47.42	45.16	44.65	36.04	38.2	37	38.91	20.9	24.15	20.31	22.44	25.3	25.48	24.54	25.52	18.37	16.9	17.94	17.7	11.39	11.98	11.63	11.41	13.01	13.68	13.51	13.46	9.49	12.61	12.15	11.25	11.78	11.83	12.3
HORVU4Hr1G000920	2.83	2.48	2.18	2.84	3.69	3.07	4.06	3.18	2.57	2.06	2.27	2.37	1.84	2.86	2.67	2.4	2.4	2.79	2.63	2.54	2.5	2.79	1.31	1.22	1.24	1.39	1.32	1.72	1.86	1.73	1.57	1.26	1.47	1.35	1.03	0.75	1.04	0.75	0.66	0.79	0.73	0.39	0.91	0.82	0.67	0.76	0.8	0.85	0.85
HORVU4Hr1G000930	27.4	27.93	26.14	26.68	29.23	29.86	28.88	28.69	22.41	22.93	21.83	22.52	51.56	55.03	46.41	50.01	49.44	48.27	49.2	50.19	49.21	48.37	53.83	52.01	51.38	52.88	60.16	58.42	63.76	60.77	53.02	52.59	54.84	55.56	59.09	58.66	59.6	64.32	64.1	63.44	63.78	59.67	56.14	56.37	55.17	62.29	57.3	59.11	58.09
HORVU4Hr1G000940	3.09	3.41	3.16	3.31	4	3.53	3.81	3.3	3.83	3.9	3.3	3.4	4.6	4.5	4.81	4.1	4.02	3.57	3.38	3.44	3.42	3.09	3.7	3.7	3.72	3.34	4.13	4.12	4.12	4.35	3.79	3.99	3.86	3.91	4.8	4.95	3.93	3.88	4.83	4.32	6.21	4.46	5.19	3.91	5.41	4.34	4.9	4.26	4.91
HORVU4Hr1G000950	0.92	1.05	0.93	0.96	1.11	1.31	1.2	1.19	0.83	0.68	0.79	0.91	1.44	1.53	2.08	2.15	1.76	1.63	2.03	1.73	1.57	1.64	0.96	1	1.02	0.77	0.79	1.45	1.06	1.06	0.78	0.84	0.82	1.05	0.48	0.52	0.32	0.46	0.62	0.68	0.64	0.46	0.47	0.7	0.87	0.8	0.54	0.45	0.64
HORVU4Hr1G000960	0	0.09	0	0	0	0	0	0	0	0	0	0	0.12	0	0	0.12	0.23	0	0.11	0	0.11	0	0.11	0	0	0	0	0	0	0.1	0.11	0	0	0	0	0	0	0	0	0	0	0	0	0	0	0	0	0	0
HORVU4Hr1G003220	0.02	0.03	0.03	0.09	0.04	0.04	0.11	0.11	0.04	0.06	0.04	0.09	0.03	0.05	0.02	0.05	0.03	0.04	0.06	0.03	0.04	0	0.07	0.04	0.01	0.04	0.01	0	0	0.03	0	0.01	0	0	0.01	0	0.02	0	0	0	0	0	0	0	0	0	0	0	0
HORVU4Hr1G003230	0.36	0.42	0.39	0.28	0.42	0.46	0.46	0.31	0.13	0.09	0.03	0.03	0.35	0.34	0.93	0.88	1.41	1.81	0.83	0.98	1.07	1.28	0.42	0.51	0.42	0.41	0.39	0.65	0.56	0.49	0.66	0.68	1.44	0.33	0.14	0.13	0.19	0.15	0.1	0.48	0.5	0.17	0.87	0.39	0.4	0.15	0.58	0.33	0.74
HORVU4Hr1G003250	0	0	0	0	0	0	0	0	0	0	0	0	0	0	0	0	0	0	0	0	0	0	0	0	0	0	0	0	0	0	0	0	0.02	0	0	0	0	0	0	0	0	0	0	0	0	0	0	0	0
HORVU4Hr1G003270	3.97	4.1	4.21	4.5	3.92	4.14	3.86	3.98	1.68	1.75	1.79	1.79	5.89	5.57	11.45	11.49	10.92	11.73	11.83	11.83	11.57	12.01	8.64	8.68	8.96	8.36	8	7.18	7.85	8.18	12.98	13.17	13.5	13.23	10.44	10.85	10.42	10.54	10.95	10.47	10.47	13.75	14	13.25	13.72	9.63	8.82	10.52	10.29
HORVU4Hr1G003290	22.83	20.25	20.53	20.87	23.83	23.6	23.97	22.84	20.05	19.73	19.83	21.41	17.33	18.93	24.45	24.65	23.27	23.65	24.22	25.66	23.67	24.33	16.48	16.04	16.6	15.32	17.18	15.84	15.41	15.61	20.12	19.37	19.26	19.09	13.85	17.3	14.85	14.02	13.63	15.17	14.48	16.42	14.26	13.97	20.59	16.77	17.56	15.46	16.02
HORVU4Hr1G003320	0	0	0	0	0	0	0	0	0	0	0	0	0	0	0	0	0	0	0	0	0	0	0	0	0	0	0	0	0	0	0	0	0	0	0	0	0	0	0	0	0	0	0	0	0	0	0	0	0
HORVU4Hr1G003330	0	0	0	0	0	0	0	0	0	0	0	0	0	0	0	0	0	0	0	0	0	0	0	0	0	0	0	0	0	0	0	0	0	0	0	0	0	0	0	0	0	0.26	0	0	0	0	0	0	0
HORVU4Hr1G003340	0.02	0.03	0.05	0	0	0	0.06	0	0.06	0.06	0.05	0.05	0.03	0	0.05	0.07	0.03	0	0.04	0.04	0.06	0.11	0	0.04	0	0	0.02	0.06	0	0.04	0	0.05	0.03	0	0	0	0.07	0	0.08	0	0	0.07	0.07	0.07	0	0	0.06	0	0
HORVU4Hr1G004070	0.71	0.7	0.42	0.52	0.26	0.39	0.2	0.1	0.46	0.85	0.6	0.56	1.19	1.1	0.82	0.73	0.7	0.9	0.54	0.53	0.68	0.43	0.45	0.78	0.33	0.28	0.05	0.71	0.42	0.41	0.77	0.58	0.41	0.48	0.36	0.26	0.22	0.51	1.1	0.16	0.13	0.29	0.45	0.28	0.14	0.65	0.51	0.51	0.51
HORVU4Hr1G004080	17.1	17.13	15.58	17.61	15.93	16.24	13.79	15.47	15.96	15.72	15.67	14.02	11.23	11.24	11.97	10.93	13.65	11.39	11.69	12.33	11.9	12.08	10.07	9	9.32	9.07	12.94	12.71	11.82	12.95	9.48	9.39	9.17	9.12	8.07	8.57	8.16	7.26	7.99	8.57	7.53	8.33	11.68	7.87	7.89	11.02	9.54	8.75	9.33
HORVU4Hr1G004090	9.13	9.44	9.48	9.29	8.45	8.27	8.49	8.44	7.42	8.09	8.14	7.66	7.59	7.35	8.65	7.8	8.29	7.68	7.28	7.87	7.51	7.51	8.25	7.95	7.76	8.36	9.29	8.9	9.28	9.33	7.95	7.84	7.96	7.83	8.44	8.05	8.61	8.21	8.52	8.44	7.87	9.05	10.03	8.6	10	8.17	8.59	8.86	8.5
HORVU4Hr1G004100	0.34	0.56	0.33	0.33	0.35	0.21	0.33	0.47	0.59	0.39	0.39	0.38	0.18	0.23	0.27	0.13	0.22	0.23	0.04	0.25	0.28	0.25	0.11	0.03	0.03	0	0.08	0.03	0.03	0.03	0.03	0.03	0.02	0.11	0	0.03	0	0	0	0.06	0.17	0	0.11	0	0	0.14	0	0	0
HORVU4Hr1G004120	225.93	229.08	230.89	237.81	224.31	223.92	215.77	223	215.36	218.93	219.1	213.22	154.95	149.28	127.3	126.2	125.83	129.52	116.18	119.58	119.62	117.67	90.13	92.29	91.93	90.29	105.39	105.49	103.43	103.68	80.33	81.07	74.66	81.42	64.03	65.24	62.1	57.74	60.83	57.93	62.69	65.36	64.74	69.12	58.83	79.1	81.32	76.67	78.6
HORVU4Hr1G004130	9.1	8.76	9.12	8.75	8.38	9.29	8.2	9.21	7.06	7.48	7.07	6.4	10	7.92	8.18	10.14	9.24	8.82	8.49	8.01	7.65	8.28	4.19	4.74	4.41	5.43	5.9	6.61	6.11	6.63	4.07	4.03	4.69	4.86	2.95	3.85	3.81	3.5	3.9	5.06	4.44	4.75	3.91	4.13	3.59	4.03	4.87	3.31	4.4
HORVU4Hr1G004150	3.92	3.95	3.53	3.84	5.49	5.14	5.43	5.06	3.88	4.22	4.81	4.7	5.23	4.95	4.38	4.98	4.36	4.38	4.18	3.98	3.89	4.18	2.09	2.32	2.58	2.44	3.4	3.18	2.9	2.84	2.55	2.75	2.78	2.9	1.78	1.81	1.82	2.48	2.1	2.64	1.68	1.6	1.8	1.58	1.63	1.37	1.76	1.79	1.43
HORVU4Hr1G009270	8.73	9.72	9.76	8.68	11.77	12.57	13.08	12.58	7.48	8.88	7.33	8.62	17.41	16.81	13.88	11.88	13.52	13.36	14.09	16.04	15.21	15.4	18.07	17.15	18.27	18.47	21.25	21.91	22.2	20.48	18.13	17.49	17.83	16.56	19.59	17.62	17.57	18.85	15.67	18.11	16.43	18.41	17.04	20.26	20.54	18.35	19.12	17.46	19.65
HORVU4Hr1G009300	0.18	0.43	0.25	0.18	0.29	0.25	0.49	0.31	0.11	0.05	0.05	0.09	1.23	1.15	0.83	0.76	0.7	0.7	0.84	1	1.19	0.71	1.3	1.18	1.41	1.47	1.19	0.94	0.85	1.21	0.57	0.66	0.51	0.56	0.78	0.87	0.88	1.29	0.86	1.2	0.83	0.87	1.3	1.19	0.75	1.19	0.56	0.76	0.72
HORVU4Hr1G009310	0.82	0.47	0.77	0.6	0.59	0.85	0.96	0.52	0.19	0.62	0.4	0.36	1.13	1.37	1.15	1.27	1.15	1.79	1.19	1.31	1.17	1.07	0.48	0.55	0.54	0.69	0.74	1.1	0.83	0.83	0.3	0.3	0.32	0.4	0.42	0.19	0.37	0.43	0.35	0.17	0.47	0.15	0.55	0.53	0.44	0.58	0.19	0.26	0.41
HORVU4Hr1G009330	0	0.08	0	0.08	0	0	0	0	0	0	0	0	0	0	0	0	0	0	0	0	0.1	0	0	0	0	0	0	0	0.09	0	0	0	0	0	0	0	0	0	0	0	0	0	0	0	0	0	0	0.49	0
HORVU4Hr1G014290	0.26	0.19	0.28	0.31	0.18	0.2	0.26	0.27	0.5	0.2	0.18	0.12	0.3	0.16	0.31	0.35	0.49	0.11	0.29	0.31	0.34	0.31	0.12	0.19	0.19	0.2	0.37	0.29	0.46	0.29	0.13	0.17	0.09	0.33	0.08	0.09	0.14	0.2	0.14	0.05	0.11	0.2	0.44	0.31	0.1	0.67	0.42	0.22	0.16
HORVU4Hr1G014960	7.56	6.45	6.12	6.67	7.29	6.81	7.13	7.8	6.09	6.83	6.57	6.17	5.71	5.55	5.91	5.63	5.46	5.31	5.46	5.25	4.97	5.57	4.1	3.71	3.67	3.58	5.53	5.27	5.23	6.02	3.23	4.15	4.03	4.36	3.76	3.83	3.41	2.83	3.18	4.11	3.21	4.25	3.62	3.5	4.65	3.32	4.98	4.81	5.12
HORVU4Hr1G014970	31.27	32.15	28.69	28.24	22.81	22.87	23.87	24.91	28.34	29	28.26	28.57	51.03	49.5	61.36	59.05	59.56	58.83	40.97	43.93	44.38	44.2	50.92	51.1	45.77	47.22	33.99	32.51	31.91	34.92	52.52	55.9	53.72	54.33	75.72	81.2	80.8	89.51	89.56	88.59	91.45	71.01	75.46	76.19	76.1	78.16	81.8	80.16	84.27
HORVU4Hr1G015730	0	0	0	0	0	0	0	0	0	0	0	0	0	0	0	0	0	0	0	0	0	0	0	0	0	0	0	0	0	0	0	0	0	0	0	0	0	0	0	0	0	0	0	0	0	0	0	0	0
HORVU4Hr1G017590	0	0	0	0	0.03	0	0.06	0	0.12	0.06	0.06	0.03	0.16	0.06	0.06	0.06	0.16	0.09	0.2	0.21	0.22	0.2	0.33	0.18	0.28	0.23	0.16	0.17	0.16	0.27	0.33	0.18	0.47	0.18	0.21	0.3	0.16	0.19	0.38	0.09	0.09	0.26	0.35	0	0.17	0	0.23	0.52	0.15
HORVU4Hr1G017600	0.03	0.03	0.08	0.06	0.03	0.05	0.03	0.03	0.02	0.02	0.02	0.02	0.02	0	0.04	0.05	0.05	0.01	0.02	0.01	0.02	0.04	0.01	0.04	0.03	0.04	0.05	0.03	0	0.03	0.03	0.01	0	0.1	0.01	0.01	0.02	0	0.04	0.07	0.03	0	0	0	0	0	0.06	0	0.06
HORVU4Hr1G018230	1.66	1.64	1.81	1.85	1.55	1.62	1.69	1.65	1.42	1.65	1.79	1.91	1.74	1.33	1.17	1.08	1.4	0.7	1.06	1.45	1.29	1.09	0.87	0.96	0.94	1.03	0.77	0.7	0.82	0.59	0.73	0.51	0.6	0.61	1.09	0.92	0.81	0.75	1.06	0.85	0.59	0.62	1.03	0.79	0.89	1.09	0.93	0.83	1.54
HORVU4Hr1G018250	2.65	3.08	3.15	2.64	2.1	2.09	2.14	2.35	2.88	2.27	3.11	3.37	3.39	3.52	4.54	3.02	3.07	3.88	3.36	3.25	2.77	3.35	4.37	6	5.33	5.46	5.5	4.93	4.07	4.31	6.77	5.23	5.77	5.1	6.22	5.65	5.96	5.92	7.34	7.11	7.06	4.36	4.37	4.54	4.13	4.15	4.98	3.66	3.02
HORVU4Hr1G018260	93.19	95.88	89.14	92.38	88.14	89.71	86.55	89.6	95.72	96.82	92.63	95.29	117.46	115.82	91.63	92.67	87.73	91.18	100.73	100.39	99	96.43	125.89	133.44	138.49	137.23	114.37	109.23	111.33	112.22	108.82	114.23	111.83	118.09	135.17	134.18	135.69	136.76	121.85	140.73	147	128.03	126.75	138.88	118.78	126.36	136	122.13	129.97
HORVU4Hr1G020190	7.38	6.82	7.39	6.52	7.16	6.97	8.46	8.01	7.29	7.72	7.79	7.52	6.97	7.65	7.66	7.88	6.51	7.83	7.04	8.33	7.24	6.5	7.61	7.21	7.93	7.54	8.55	9.41	8.74	8.5	9.13	8.7	9.16	8.34	8.6	8.27	8.33	8.37	8.21	9.41	7.09	6.3	8.06	8.33	7.58	8.23	7.6	9.38	8.63
HORVU4Hr1G023500	8.76	8.64	9.36	8.96	9.71	9.48	9.42	11.46	6.91	6.02	5.61	6.5	6.21	6.31	8.06	8.58	7.71	8.83	7.94	7.75	7.12	7.56	2.66	2.85	3.01	2.85	3.65	3.68	3.91	4.35	2.52	3.94	3.1	3.6	1.48	1.47	1.19	1.07	1.4	2.01	2.15	2.88	2.12	2.58	1.65	1.22	1.01	2.04	1.93
HORVU4Hr1G023820	0	0	0	0	0	0	0	0	0	0	0	0	0	0	0	0	0	0	0	0	0	0	0	0	0	0	0	0	0	0	0	0	0	0	0	0	0	0	0	0	0	0.07	0	0.07	0	0	0	0	0
HORVU4Hr1G030610	3.85	3.07	3.2	4.08	2.03	2.55	1.61	2.65	2.15	3.27	2.74	2.85	1.63	2.24	2.69	2.56	1.6	1.42	1.34	0.89	0.91	1.08	1.5	1.31	0.74	1.51	2.77	2.39	3.45	1.99	1.99	1.27	1.43	1.54	0.99	0.79	1.28	0.67	1.03	1.74	1.01	1.5	1.18	1.14	1.22	2.72	0.99	1.08	0.78
HORVU4Hr1G033000	8.84	8.49	9.63	8.3	7.7	9.25	8.2	8.37	6.73	6.71	7.15	6.94	6.44	7.92	7.83	7.33	7.55	7.91	7.42	7.34	7.32	6.93	4.64	5.27	4.35	4.58	6.65	5.09	5.67	6.31	3.91	4.1	4.92	3.85	3.52	3.03	2.93	2.72	2.89	2.72	2.77	3.38	4.13	3.92	2.99	3.85	3.61	4.45	3.36
HORVU4Hr1G033730	0	0	0	0	0	0	0	0	0	0	0	0	0	0	0	0	0	0	0	0	0	0	0	0	0	0	0	0	0	0	0	0	0	0	0	0	0	0	0	0	0	0	0	0	0.42	0	0	0	0
HORVU4Hr1G036120	9.41	9.96	8.79	9.26	6.84	7.18	7.49	6.85	5.85	6.14	5.39	5.68	5.97	5.96	7.08	7.24	7.24	7.72	6.49	5.68	6.36	6.47	4.85	5.59	4.85	5.85	8.1	7.86	8.55	7.8	4.7	5.31	5.37	5.22	4.61	4.77	4.29	4.82	4.31	11.51	6.07	7.32	5.54	5.55	6.16	5.71	7.83	5.76	6.67
HORVU4Hr1G036220	0	0	0	0	0	0	0	0	0	0	0	0	0	0	0	0	0	0.11	0	0	0	0	0	0	0	0.1	0	0	0	0	0	0	0	0	0.1	0	0.11	0	0	0	0	0	0	0	0	0	0	0	0.24
HORVU4Hr1G040890	0	1.48	0	0.74	0.92	0	0	0	1.88	0	0	0	0	0	1.03	2.13	0	0	0	0	0	1.84	0.92	0	0	0	0.43	0	0	0.84	0	0.95	0.92	0	0	1.04	0	0	0	6.21	0	0	0	0	0	0	0	0	0
HORVU4Hr1G040900	18.69	17.98	18.99	18.6	19.08	18.72	18.88	18.91	19.18	17	19.15	18.37	26.3	22.77	21.16	20.72	20.19	20.16	24.63	24.31	25.23	23.61	29.99	29.21	29.3	28.03	31.61	30.89	32	33.12	32.43	33.52	33.18	32.67	30.38	29.19	29.67	28.55	27.6	32.04	31.7	28.48	26.74	28.97	27.75	31.61	32.6	31.92	33.32
HORVU4Hr1G041280	0	0	0	0	0	0	0	0	0	0.02	0	0	0	0	0	0	0	0	0	0	0	0	0	0	0	0	0	0	0	0	0.01	0	0	0	0	0	0	0	0	0.03	0	0	0	0	0	0	0	0	0
HORVU4Hr1G041880	0	0	0	0	0	0	0	0	0	0	0	0	0	0	0	0	0	0	0	0	0	0	0	0	0	0	0	0	0	0	0	0	0	0	0	0	0	0	0	0	0	0	0	0	0	0	0	0	0
HORVU4Hr1G041890	0.15	0	0	0.07	0	0	0	0	0	0	0.07	0	0	0	0	0	0	0	0	0	0	0	0	0	0	0.17	0.08	0	0	0	0	0	0	0	0	0	0	0	0	0	0	0	0	0	0	0	0	0	0
HORVU4Hr1G042670	3.64	4.32	3.69	3.58	2.96	2.47	2.48	2.44	2.19	2.45	2.56	2.5	2.16	2.65	2.77	3.18	3.09	2.59	2.5	1.68	1.83	2.2	1.69	1.77	1.88	1.7	2.92	3.63	3.26	3.54	1.85	1.87	1.8	1.95	1.98	1.81	1.95	2.04	2.08	1.47	2.62	2.69	2.72	1.63	1.95	1.76	1.6	1.77	2.44
HORVU4Hr1G044140	0.07	0.11	0	0	0	0	0	0.08	0.03	0.08	0.15	0.28	0.04	0.09	0.04	0.02	0	0	0.02	0	0.04	0.02	0	0	0.04	0.02	0.04	0.02	0.03	0.02	0.02	0.18	0.1	0	0	0.04	0.03	0.07	0	0.07	0	0	0	0	0.07	0	0.06	0	0
HORVU4Hr1G044880	0	0	0	0	0	0	0	0	0	0	0	0	0	0	0	0	0	0	0	0	0	0	0	0	0	0	0	0	0	0	0	0	0	0	0	0	0	0	0	0	0	0	0	0	0	0	0	0	0
HORVU4Hr1G048490	16.24	16.3	15.47	16.11	24.02	24.89	23.54	22.98	11.76	11.48	11.48	11.28	25.5	25.53	26.07	25.88	25.18	24.79	28.95	26.51	27.6	27.71	21.54	20.94	22.86	21.98	24.85	23.95	24.94	23.89	19.15	19.09	19.6	20.15	18.27	17.41	18.02	18.13	17.61	16.46	19.1	15.65	16	16.8	17.28	17.49	17.51	18.45	18.75
HORVU4Hr1G052270	1.75	2.18	1.81	1.38	0.78	1.04	1.29	1.36	1.64	1.51	1.29	1.17	0.43	0.52	0.68	0.64	1.08	1.6	0.38	0.42	0.68	0.37	0.56	0.68	0.67	0.84	1.45	0.95	1.41	1.29	0.79	1.19	1.14	0.7	0.99	1.16	0.56	1.35	1.03	1.78	0.98	1.11	0.68	1.19	0.56	2.08	0.79	0.54	1.74
HORVU4Hr1G052280	0	0	0	0	0	0	0	0	0	0	0	0	0	0	0	0	0	0	0	0	0	0	0	0	0	0	0	0	0	0	0.13	0	0	0.37	0	0	0	0	0	0	0	0	0	0	0	0	0	0	0
HORVU4Hr1G059860	146.58	151.58	155.55	153.46	105.53	108.4	108.57	109.69	206.37	205.55	211.09	206.88	115.84	117.22	72.63	72.98	75.83	74.58	76.4	78.19	78.07	77.88	204.39	204.99	213.36	207.8	217.78	219.89	219.75	217.11	139.94	143.48	143.78	142.38	167.14	167.98	169.76	165.36	176.35	171.27	169.41	157.65	156.46	157.68	154.71	145.51	139.62	143	145.63
HORVU4Hr1G060170	8.29	5.51	7.98	8.24	10.34	8.43	9.9	7.94	9.89	11.51	6.97	10.5	8.04	9.06	14.15	12.22	13.09	9.39	6.94	8.99	7.34	7.97	12.35	11.97	9.69	15.54	3.13	5.89	5.78	6.69	9.91	13.02	13.27	13.31	13.31	9.93	9.61	23.13	9.65	16.34	4.31	6.94	10.38	7.36	13.15	10.77	10.78	14.79	9.83
HORVU4Hr1G061170	39.97	40.94	42.35	41.19	31.72	30.67	30.78	30.91	38.45	37.77	38.46	38.38	16.03	16.55	18.82	19.64	19.74	19.88	17.9	17.83	17.54	18.69	9.88	10.07	10.01	9.84	13.51	13.36	12.73	13.07	11.24	11.3	11	11.14	5.83	5.85	5.76	6.13	6.28	4.88	5.74	6.55	6.45	6.62	6.72	6.72	7.57	7.36	6.48
HORVU4Hr1G063140	8.2	7.04	7.6	7.46	7.55	8.18	8.15	7.58	8.22	7.8	8.16	8.58	8.93	8.71	8.19	7.4	8.38	7.41	7.71	8.1	7.64	7.85	8.75	8.66	9	9.19	8.37	8.73	7.89	8.58	9.08	7.59	8.72	8.26	7.87	8.24	8.1	7.81	8.45	7.95	7.11	7.05	8.04	7.96	7.51	9.52	8.1	9.08	7.87
HORVU4Hr1G064040	1.6	2.08	3.14	3.63	4.6	0.99	0.18	0.64	1.96	0	0.5	0	3.58	3.58	1.79	3.36	1.69	2.97	3.78	3.52	3.52	1.6	2.34	0.35	0.81	2.58	4.36	3.02	3.42	3.11	4.52	0	2.48	0.36	3.05	4.5	4.73	0.66	3.28	7.12	0.71	0	0	4.41	0.44	1.31	0.9	4.21	0
HORVU4Hr1G064110	28.22	28.64	29.73	30.69	33.63	35.23	34.07	34.39	38.69	38.45	41.37	39.41	35.92	35.35	31.07	30.05	29.06	30.12	27.37	28.65	28.2	28.37	32.81	32.9	33.14	32.64	29	28.52	29.03	28.54	35.38	35.87	35.66	35.35	30.41	32.27	31.82	28.43	31.65	29.61	32.17	27.28	26.9	28.75	28.61	31.37	30.19	28.92	32.98
HORVU4Hr1G064120	13.42	13.97	14.33	13.09	13.05	13.34	13.47	12.75	15	13.38	12.3	12.8	13.39	14.33	12.28	12.89	12.67	13.83	13.25	11.32	12.5	13.25	14.01	12.45	13.55	13.31	16.5	16.63	16.09	16.1	13.17	13.72	13.39	12.72	12.2	13.04	12.03	13.2	12.98	10.63	13.93	13.43	14.03	14.42	13.99	13.11	14.02	12.69	12.42
HORVU4Hr1G064150	9.16	8.25	8.79	8.14	9.6	8.64	8.57	9.6	7.28	6.91	8.14	7.53	9.75	9.73	13.3	12.93	11.78	13.16	9.89	11.29	9.34	11.14	10.22	10.02	10.63	9.96	8.89	10.39	10.97	9.99	10.9	10.52	11.69	12	11.08	12.95	13.32	10.29	13.83	14.53	10.85	11.43	9.89	7.42	9.76	12.24	9.79	14.65	12.51
HORVU4Hr1G064160	15.4	15.16	14.94	15.88	17.98	17.66	17.37	17.03	11.85	12.01	12.93	11.02	19.6	18.57	19.93	19.26	17.92	19.43	19.35	18.66	19.53	18.29	18.9	18.38	20.25	20.21	21.16	21.96	22.04	21.74	19.77	18.78	19.41	18.98	21.28	21.32	22.51	21.37	19.9	22.04	20.55	20.45	20.14	22.66	20.78	22.01	19.78	18.62	19.84
HORVU4Hr1G066090	36.46	34.31	34.52	33.32	36.09	36.58	37.11	38.35	28.26	29.16	29.28	29.78	32.57	33.21	31.58	33.66	32.7	31.26	32.27	32.99	31.78	30.49	32.68	32.96	35.23	33.32	34.84	35.34	36.78	35.11	32.49	34.14	31.54	32.29	29.09	29.92	29.37	30.92	31.57	30.14	27.57	28.9	30.32	30.82	29.24	30.23	30.27	32.12	30.19
HORVU4Hr1G068910	0	0	0	0	0	0	0	0	0	0	0	0	0	0	0	0	0	0	0	0	0	0	0	0	0	0	0	0	0	0	0	0	0	0	0	0	0	0	0	0	0	0	0	0	0	0	0	0	0
HORVU4Hr1G068930	69.94	72.35	66.46	68.22	35.09	38.91	40.33	38.88	92.09	91.45	89.1	91.57	16.03	16.18	16.86	18.87	17.51	17.19	11.41	13.13	12.38	12.34	7.29	7.75	7.74	7.85	8.17	8.34	7.94	7.61	7.21	8.54	8.08	7.9	3.26	4.16	4.28	4.74	5.84	4.91	3.98	3.43	3.87	3.91	4.13	4.24	4.94	3.15	4.36
HORVU4Hr1G068950	15.37	14.83	14.33	13.62	12.4	13.4	12.7	14.03	16.55	17.59	15.85	17.72	14.82	14.26	12.61	13.26	14.39	14.16	13.2	13.55	12.06	13.27	11.91	11.33	9.95	11.21	10.95	12.08	10.78	12.3	12.24	11.64	13.16	12.11	10.84	10.68	10.22	11.17	10.96	11.9	9.33	10.33	11	10.83	9.61	11.19	12.33	10.45	10.58
HORVU4Hr1G068960	7.27	6.59	7.23	7	7.7	7.97	7.54	7.49	4.92	4.91	5.16	5.08	8.51	8.58	8.17	8.06	8.85	7.49	8.09	8.66	8.43	8.57	14.37	13.96	14.69	13.61	12.36	12.47	12.96	11.19	15.06	14.64	16.47	14.43	11.18	11.37	11.55	12.16	12.29	12.43	11.32	12.89	13.77	14.52	13.5	13.94	13.34	13.88	13.19
HORVU4Hr1G071370	40.02	40.76	36.74	38.05	36.17	35.97	37.87	37.75	25.52	28.16	25.94	27.28	158.2	162.31	176.11	178.01	176.22	187.78	216.12	230.99	224.3	229.1	442.71	448.33	421.55	425.49	354.13	358.23	353.15	354.58	413.17	430.76	426.52	435.01	421.27	433.68	433.92	451.93	477.08	462	490	404.97	437.7	416.87	430.19	440.21	455.91	448.22	442.59
HORVU4Hr1G071380	47.89	49.13	55.19	46.34	39.19	34.52	54.28	40.25	29.46	46	32.42	22.19	60.7	51.06	34.46	40.86	25.69	46.81	51.49	39.1	26.85	45.11	42.87	40.26	44.31	22.1	54.15	28.23	51.72	52.21	33.51	36.34	48.07	42.19	41.54	33.92	51.89	44.41	42.77	51.19	55.56	46.08	30.67	19.21	33.29	39.06	62.69	71.06	56.76
HORVU4Hr1G071390	0.43	0.5	0.37	0.34	0.56	0.42	0.41	0.54	0.38	0.39	0.36	0.32	0.29	0.34	0.16	0.15	0.16	0.27	0.09	0.23	0.09	0.13	0.33	0.35	0.34	0.27	0.17	0.37	0.23	0.29	0.24	0.19	0.21	0.35	0.08	0.21	0.18	0.1	0.1	0.09	0.24	0.26	0.27	0.26	0.3	0.12	0.16	0.15	0.08
HORVU4Hr1G073120	0	0	0	0	0	0	0	0	0	0	0	0	0	0	0	0.04	0	0	0	0	0	0	0	0	0	0	0	0	0	0	0	0	0	0	0	0	0	0	0	0	0	0	0	0	0	0	0	0	0
HORVU4Hr1G073380	0.12	0.06	0.11	0.08	0.19	0.2	0.2	0.18	0.1	0.1	0.09	0.12	0.14	0.15	0.15	0.09	0.15	0.14	0.12	0.12	0.13	0.12	0.04	0.05	0.04	0.05	0.07	0.12	0.13	0.04	0.04	0.06	0.04	0.03	0	0.06	0.03	0	0	0.01	0.03	0.16	0.01	0.03	0	0.07	0.07	0.01	0.1
HORVU4Hr1G073400	74.04	77.48	76.39	75.41	93.43	92.88	94.13	95	72.03	72.63	75.22	72.99	36.83	36.3	36.59	36.53	38.01	36.75	29.26	29.15	31.39	29.59	22.12	22.65	22.39	22.26	29.59	30.07	30.11	29.79	19.4	20.37	19.28	19.58	11.85	11.29	11.34	11.95	10.04	10.45	12	11.08	10.56	12.38	12.25	13.83	15.51	14.55	13.79
HORVU4Hr1G074520	0.83	0.85	0.64	0.3	1.05	0.71	1.17	0.81	0.89	0.62	0.42	0.82	1.42	1.27	1.28	1.12	1.52	1.73	1.03	1.43	1.5	1.32	1.93	2.51	2.23	2.62	0.93	0.55	1.02	0.58	2.12	3.03	3.13	3.21	4.36	4.85	4.43	4.65	4.52	3.67	3.91	2.59	2.56	5.21	5.41	3.68	4.39	3.64	2.1
HORVU4Hr1G074530	3.46	1.88	2.87	2.99	3.24	4.1	2.98	3.33	2.99	3.17	2.65	2.6	5.65	4.47	5.33	4.31	4.55	4.84	4.54	5.32	4.89	4.04	6.8	6.44	6.94	7.09	4.28	5.48	7.04	4.6	8.65	9.77	9.09	9.05	14.52	14.1	12.45	14.55	10.13	14.11	12.77	12.57	14.63	8.67	11.63	10.33	12.95	7.81	9.41
HORVU4Hr1G074960	6.64	7.11	6.18	7.32	7.08	7.22	7.47	7.84	5.66	5.42	5.54	5.75	7.14	7.51	7.3	6.1	7.41	6.62	9.01	9.07	8.9	8.36	6.86	6.27	6.99	7.35	6.58	6.53	8.46	7.01	5.74	7.03	5.82	6.4	5.03	4.23	4.66	5.33	5.05	4.25	5.2	5.27	3.2	2.83	5.42	4.78	5.07	4.11	4.48
HORVU4Hr1G074970	8.79	9.06	8.48	7.67	3.71	3.74	3.98	4.25	12.12	11.94	13.13	11.93	1.96	1.79	2.27	1.97	1.87	2.06	1.82	1.26	1.69	1.2	1.99	2.09	2.25	2.04	1.57	1.55	1.33	1.46	2.07	1.5	1.32	1.67	0.65	0.72	0.66	0.66	0.72	0.51	0.35	0.82	0.76	0.54	0.64	0.72	0.43	1.07	0.72
HORVU4Hr1G074980	42.11	40.94	42.98	41.23	34.02	31.61	33.24	31.54	52.37	56.92	56.06	56.23	39.3	36.32	28.78	28.29	30.42	28.67	27.48	27.95	29.94	28.56	39.01	39.69	38.96	39.32	37.41	36.32	35.5	36.28	42.89	42.21	42.06	42.18	43	42.94	45.51	41.61	45.13	43.35	41.61	40.31	41.23	40.51	40.38	43.62	43.54	46.98	44.42
HORVU4Hr1G074990	21.17	19.29	19.4	21.29	21.18	21.05	20.87	20.43	12.41	12.53	11.3	10.91	7.09	7.3	9.53	9.91	9.4	9.33	8.51	8.81	8.47	8.05	9.39	9.39	9.22	8.92	11.66	11.43	11.97	11.38	8.27	7.3	7.63	7.6	6.23	6.3	6.38	5.48	5.77	5.35	6.26	7.82	6.17	6.74	6.58	5.52	7.43	7.65	5.78
HORVU4Hr1G075000	0.53	0.54	0.72	0.69	0.55	0.6	0.68	0.53	0.49	0.48	0.61	0.57	0.47	0.76	0.45	0.79	0.55	0.48	0.71	0.6	0.61	0.73	0.39	0.38	0.38	0.31	0.46	0.49	0.65	0.55	0.41	0.59	0.42	0.38	0.25	0.22	0.37	0.35	0.45	0.33	0.38	0.19	0.34	0.46	0.43	0.38	0.47	0.43	0.23
HORVU4Hr1G075010	19.06	18.12	17.1	18.27	13.87	13.29	13.92	12.76	16.49	15.21	15.75	13.94	9.6	10.07	10.92	10.6	11.54	10.56	8.77	8.02	8.99	8.6	8.22	8.35	8.27	8.22	8.53	7.95	6.81	7.22	9.04	9.77	8.12	8.36	5.35	7.32	5.77	7.48	4.58	5.93	5.44	6.8	7.38	6.56	5.47	9.22	6.24	5.93	6.84
HORVU4Hr1G075310	43.68	44.53	46.09	45.85	51.71	52.93	50.97	50.79	33.84	33.17	33.95	33.67	53.63	54.61	53.9	53.69	52.88	52.48	60.67	59	59.51	58.38	74.4	74.82	75.94	74.93	75.3	76.26	75.71	74.91	69.27	67.27	66.63	65.43	77.29	75.88	74.36	76.27	75.31	73.27	71.31	88.54	88.59	87.31	88.37	68.96	70.08	68.79	68.79
HORVU4Hr1G076940	90.46	90.83	89.41	86.64	118	117.71	117.36	117.02	78.44	81.32	79.92	81.05	53.46	53.4	66.4	69.06	69.73	68.25	64.47	64.86	67.54	66.69	28.45	28.02	28.18	26.97	35.63	37.22	37.58	36.86	28.33	29.64	30.84	29.97	11.03	13.13	12.62	14.04	11.82	15.43	12.66	13.21	14.1	15.8	16.07	19.66	21.62	20.23	19.34
HORVU4Hr1G076960	0.84	0.7	0.68	0.73	0.88	1.09	0.94	1.02	0.62	0.88	0.76	0.77	1.04	1.03	1.06	1.38	1.26	1.34	1.23	1.09	1.08	1.34	0.59	0.84	0.55	0.72	0.98	1	1.08	1.03	0.65	0.78	0.7	0.79	0.4	0.39	0.35	0.52	0.36	0.55	0.45	0.54	0.29	0.56	0.31	0.32	0.53	0.45	0.62
HORVU4Hr1G076970	476.83	490.52	477	477.11	654.16	652.19	648.35	659.38	166.33	167.6	170.57	172.79	179.51	172.51	328.76	334.59	334.3	329.05	275.65	277.53	277.99	279.46	50.92	47.56	49.26	49.86	120.67	124.03	119.64	123.39	65.33	62.37	63.55	64.02	8.07	9.73	9.43	10.38	7.29	7.78	8.23	13.91	14.48	15.66	14.68	18.88	16.66	18.32	20.06
HORVU4Hr1G080410	4.86	5.67	4.72	5.25	3.97	4.26	4.38	4.66	5.41	6.05	5.39	6.44	3.15	3.47	3.26	2.98	3.46	3.04	2.9	2.69	2.91	2.57	2.36	2.68	1.66	1.92	3.22	3.02	3.61	3.22	2.66	2.07	2.24	2.26	0.9	1.42	1.05	1.24	0.77	1.15	1.42	1.93	0.82	2.08	2.15	1.13	1.51	1.92	1.52
HORVU4Hr1G080420	34.99	35.44	33.99	34.13	35.74	35.16	34.6	34.78	31.7	30.41	31.4	31.66	47	44.85	42.66	44.82	43.2	42.28	51.81	48.66	49.25	49.54	52.56	50.57	52.62	52.61	50.29	50.43	50.79	49.88	52.35	52.68	52.28	52.23	55.94	55.01	56.01	54.39	55.93	52.74	53.62	50.51	50.98	53.64	50.57	51.74	51.25	51.43	50.26
HORVU4Hr1G081920	0	0	0	0	0	0	0	0	0	0	0	0	0	0	0	0	0	0	0	0	0	0	0	0	0	0	0	0	0	0.29	0	0	0	0	0	0	0	0	0	0	0	0	0	0	0	0	0	0	0
HORVU4Hr1G082290	86.53	83.75	86.24	86.91	121.16	118.65	115.66	116.58	68.63	67.5	66.92	65.31	80.62	76.18	81.76	82.56	83.9	84.63	88.98	89.28	86.02	92	64.49	65.31	63.85	62.76	65.76	64.38	64.06	65.46	44.65	45.46	45.55	45.52	38.86	38.07	38.34	42.28	37.11	39.7	36.52	43.46	43.2	42.69	45.71	43.34	39.99	43.48	43.2
HORVU4Hr1G082310	0	0	0	0	0	0	0	0	0	0	0	0	0	0	0	0	0	0	0	0	0	0	0	0	0	0	0	0	0	0	0	0	0	0	0	0	0	0	0	0	0	0	0	0	0	0	0	0	0
HORVU4Hr1G082350	0.05	0	0.12	0	0	0	0	0	0	0	0.11	0.06	0	0	0	0.06	0	0.06	0.05	0	0	0	0	0	0	0	0	0.05	0	0	0.06	0.05	0.05	0	0	0	0	0	0	0	0	0	0	0	0	0	0	0	0
HORVU4Hr1G082360	0	0	0	0	0	0	0	0	0	0	0	0	0	0	0	0	0	0	0	0	0	0	0	0	0	0	0	0	0	0	0	0	0	0	0	0	0	0	0	0	0	0	0	0	0	0	0	0	0
HORVU4Hr1G082380	0	0	0	0	0	0	0	0	0	0	0	0	0	0	0	0	0	0	0	0	0	0	0	0	0	0	0	0	0	0	0	0	0.06	0	0	0	0	0	0	0	0	0	0	0	0	0	0	0	0
HORVU4Hr1G082390	0	0	0	0.03	0.07	0.1	0.03	0.03	0	0.04	0	0	0.53	0.76	0.38	0.59	0.64	0.61	0.74	0.87	0.62	0.53	3.17	3.1	3.58	3.09	2.37	2.38	2.46	1.66	2.32	2.66	2.41	3.03	4.62	3.96	3.69	3.98	4.55	4.56	4.39	3.72	4.12	4.14	3.97	4.98	5.09	4.42	5.09
HORVU4Hr1G082400	0	0.56	0.07	0.07	0.16	0.19	0.05	0.13	0.06	0	0.08	0	0.21	0.45	0.24	1.3	0.3	0.24	1.08	0.54	0.54	0.44	3.96	2.7	2.76	2.26	4.5	2.58	2.41	3.03	2.36	2.9	3.54	1.65	0.76	1.55	3.87	0.89	0.73	0.87	3.12	2.88	1.93	0.4	6.01	4.28	3.32	0.85	3.95
HORVU4Hr1G083310	33.11	33.36	31.09	31.79	41.1	39.08	39.42	40.74	27.81	31.72	30.42	30.47	34.72	34.8	31.45	33	33.69	33.81	30.16	32.17	30.13	32.51	24.97	27.58	28.31	29.8	31.67	35.58	33.36	34.47	26.43	25.81	23.77	23.67	20.62	20.05	21.97	18.71	24.73	22.92	19.19	19.59	16.9	18.94	22.37	18.72	20.5	22.53	25.02
HORVU4Hr1G083340	11.35	10.7	10.71	9.99	12.31	12.03	12.2	11.03	8.58	7.99	8.39	8.66	18.47	18.56	15.31	16.47	16.12	16.02	15.15	16.31	15.46	15.8	13.84	13.62	13.6	12.33	16.67	16.89	15.43	15.56	12.7	13.15	12.03	12.04	11.75	10.43	11.93	11.63	10.91	12.57	11.66	11.19	11.11	12.41	12.35	13.05	12.3	13.84	11.99
ENSRNA049484115	0	0	0	0	0	0	0	0	0	0	0	0	0	0	0	0	0	0	0	0	0	0	0	0	0	0	0	0	0	0	0	0	0	0	0	0	0	0	0	0	0	0	0	0	0	0	0	0	0
ENSRNA049484099	0	0	0	0	0	0	0	0	0	0	0	0	0	0	0	0	0	0	0	0	0	0	0	0	0	0	0	0	0	0	0	0	0	0	0	0	0	0	0	0	0	0	0	0	0	0	0	0	0
HORVU4Hr1G084080	0	0.03	0	0	0	0.03	0	0	0.03	0	0.03	0.03	0.06	0.03	0	0	0	0	0.03	0	0	0	0	0	0	0	0	0	0	0	0	0	0	0	0	0	0	0	0	0	0	0	0	0	0	0	0	0	0
HORVU4Hr1G084110	0.77	0.84	0.94	0.93	0.67	0.86	0.95	0.86	2.09	2.35	1.91	1.79	0.98	0.78	0.58	0.3	0.42	0.39	0.38	0.34	0.48	0.42	0.48	0.4	0.5	0.48	0.69	0.58	0.67	0.73	0.52	0.35	0.28	0.38	0.53	0.51	0.44	0.35	0.42	0.79	0.65	0.42	0.14	0.81	0.46	0.78	0.46	0.49	0.53
HORVU4Hr1G084120	0.02	0.04	0.02	0	0	0	0	0	0	0	0	0	0	0	0	0	0	0	0	0	0	0	0	0	0	0	0	0	0	0	0	0	0	0	0	0	0	0	0	0	0	0	0	0	0	0	0	0	0
HORVU4Hr1G084130	0	0	0	0	0	0	0	0	0	0	0	0	0	0	0	0	0	0	0	0	0	0	0	0	0	0	0	0	0	0	0	0	0	0	0	0	0	0	0	0	0	0	0	0	0	0	0	0	0
HORVU4Hr1G084140	0.26	0.2	0.16	0.26	0.68	0.47	0.53	0.56	0.38	0.19	0.48	0.38	0.24	0.28	0.12	0.16	0.2	0.16	0.26	0.27	0.22	0.33	0.08	0.08	0	0	0.07	0.07	0.2	0.1	0	0	0.04	0	0	0.04	0.08	0	0	0	0	0	0.11	0	0	0	0	0	0
HORVU4Hr1G084700	0	0	0	0	0	0.08	0.15	0	0	0	0	0.08	0	0	0	0	0	0	0.08	0	0	0	0	0	0	0	0	0.07	0	0.22	0	0	0	0	0	0	0.18	0	0	0	0	0	0	0	0	0	0	0	0
HORVU4Hr1G084710	8.41	7.66	7.86	8.45	10.11	9.22	9.24	9.43	6.96	6.21	7.11	6.95	10.3	11.25	7.44	9.68	11.36	12.55	9.35	9.2	10.24	9.22	11.67	10.87	11.54	11.22	15.01	15.48	14.7	14	10.94	12.94	12	9.91	14.51	14.5	12.41	15.26	14.24	11.49	12.5	15.43	15.1	12.31	13.85	9.48	13.61	9.77	12.68
HORVU4Hr1G084730	31.84	30.74	32.87	32.25	38.04	39.94	37.49	37.96	33.84	33.84	32.48	37.83	34.3	34.23	33.76	36.15	33.22	34.28	33.7	31.49	33.71	33.27	24.32	23.93	23.91	23.93	21.13	21.24	22.12	22.77	21.95	22.33	22.02	21.28	15.61	15.18	15.45	14.6	14.52	17.67	14.99	16.4	16.9	19.44	14.87	17.66	19.8	18.29	19.59
HORVU4Hr1G084740	7.24	7.8	7.44	6.5	8.91	9.26	8.21	8.25	6.73	6.51	7	6.3	17.71	17.07	15.41	16.41	16.58	15.59	13.82	15.18	14.1	13.23	21.09	21.82	19.97	20.44	16.61	17.12	17.41	17.18	19.49	20.61	19.86	19.61	16.04	16.24	17.41	16.41	17.89	16.64	16.34	16.42	15.66	16.93	16.14	19.38	19.36	17.62	18.68
HORVU4Hr1G084750	0	0	0	0	0	0	0	0	0	0	0	0	0	0	0	0	0	0	0	0.16	0	0	0	0	0	0	0.07	0.07	0.07	0	0	0	0	0	0	0	0	0	0	0	0	0	0	0	0	0	0	0	0
HORVU4Hr1G084760	319.19	321.22	311.17	323.74	329.27	329.55	337.85	337.66	331.65	326.99	322.53	321.76	639.75	637.89	388.25	396.04	392.62	409.05	379.53	378.92	385.34	381.15	605.93	607.15	604.27	619.74	510.26	510.18	513.11	507.69	512.8	522.74	514.85	531.36	553.68	564.64	560.98	543.86	583.07	548.62	563.89	507.2	498.01	520.59	523.26	532.38	530.5	535.34	544.73
HORVU4Hr1G084810	100.75	101.27	100.24	99.36	100.32	101.78	100.46	99.48	81.19	77.93	79.18	77.85	324.69	326.02	260.37	261.55	264.17	266.2	300.45	293.93	295.94	299.82	547.29	545.55	548.98	539.91	467.27	473.22	469.23	477.36	488.31	485.14	486.03	487.78	645.27	650.96	647.92	648.81	640.27	637.63	642.66	548.46	553.92	549.99	553.6	525.84	523.23	529.58	528.13
HORVU4Hr1G084820	0.15	0.08	0.04	0	0.04	0.08	0.04	0	0	0.19	0.04	0.04	0.05	0	0.15	0	0.11	0.06	0.05	0.05	0	0	0	0.04	0.04	0	0.16	0.04	0.12	0.08	0	0	0.04	0	0	0.05	0.06	0	0	0	0	0	0	0.12	0.13	0	0	0	0.11
HORVU4Hr1G087340	40.82	39.77	41.28	41.14	54.23	52.76	55.85	56.03	21.05	20.64	20.88	21.07	46.73	47.15	55.38	55.6	57.02	53.25	75.06	76.72	75.72	75.21	100.88	103.1	102.89	100.75	62.3	63.15	62.52	60.7	92.48	91.83	90.71	90.18	138.78	135.44	135.73	136.86	135.48	134.41	137.73	153.1	154.68	155.06	154.61	120.36	117.25	116.58	121.88
HORVU4Hr1G087350	20.2	19.83	18.73	19.71	15.74	15.27	13.29	15.73	20.27	19.95	20.7	19.34	8.55	9.93	8.17	7.53	7.48	8.76	7.41	7.63	7.24	7.83	5.1	5.74	7	6.28	8.1	8.28	8.12	7.75	8.15	7.16	7.64	7.45	8.23	8.51	7.07	7.23	9.1	7.48	7.94	9.41	7.99	8.05	7.24	7.74	8.02	8.57	10.21
HORVU4Hr1G088280	1	0.99	0.81	0.68	0.99	1.58	1.15	1.41	0.83	0.7	1.08	0.59	0.15	0.23	0.23	0.26	0.12	0.19	0.31	0.07	0.08	0.15	0	0	0.01	0	0.04	0.03	0	0.01	0	0	0	0	0	0	0	0	0	0	0	0	0	0	0	0	0	0	0
HORVU4Hr1G088320	0	0	0	0	0	0	0	0	0	0	0	0	0	0	0	0	0	0	0	0	0	0	0	0	0	0	0	0	0	0	0	0	0	0	0	0	0	0	0	0	0	0	0	0	0	0	0	0	0
HORVU4Hr1G088520	0	0	0	0	0	0	0	0	0	0	0	0	0	0	0	0	0	0	0	0	0	0	0	0	0	0	0	0	0	0	0	0	0	0	0	0	0	0	0	0	0	0	0	0	0	0	0	0	0
HORVU4Hr1G088530	0	0.02	0	0.02	0.05	0.08	0.02	0.03	0.04	0.03	0.11	0.07	0.2	0.38	0.06	0	0.06	0.03	0.05	0.06	0.03	0.02	0.18	0.07	0.08	0.03	0.13	0.08	0.06	0.1	0.09	0.14	0.09	0.11	0.14	0.11	0.12	0.28	0.09	0.14	0.2	0.13	0	0.08	0.08	0	0.07	0.21	0.07
HORVU4Hr1G088540	0.28	0.24	0.43	0.26	0.35	0.28	0.34	0.38	1.02	0.58	0.84	0.66	0.51	0.3	0.19	0.2	0.24	0.23	0.18	0.23	0.15	0.11	0.07	0.12	0.19	0.16	0.2	0.19	0.18	0.28	0.16	0.16	0.14	0.18	0.06	0.09	0.09	0.03	0.23	0.11	0.29	0.1	0.07	0.06	0.2	0.09	0	0.07	0
HORVU4Hr1G088570	4.53	4.42	4.29	4.17	2.55	2.67	2.88	2.93	5.54	5.28	5.27	5.13	3.5	2.97	2.59	2.7	2.42	2.61	2.45	2.44	2.27	2.36	2.66	2.67	2.93	2.66	2.37	2.41	2.35	2.48	2.26	2.33	2.24	2.15	2.42	2.99	2.56	2.73	2.57	2.67	2.54	2.46	2.18	2.77	2.77	2.8	2.63	2.77	2.63
HORVU4Hr1G088580	4.27	4.08	4.22	4.38	3.25	3.37	2.88	3	3.68	3.35	3.77	3.65	2.16	2.29	2.79	2.2	2.25	2.26	1.9	2.26	1.77	2.07	1.38	1.64	1.52	1.43	2.32	2.01	1.81	2.17	1.66	1.73	2	1.6	0.96	0.99	1.38	1.6	1.13	1.3	1.46	1.21	1.03	1.23	1.31	1.33	1.59	1.46	1.57
HORVU4Hr1G089310	59.13	54.18	58.1	59.4	48.43	48.22	48.18	48.26	43.62	40.46	43.71	43.82	62.87	59.67	56.77	55.8	54.57	57.51	58.57	57.33	56.57	57.16	54.99	56.68	56.9	56.97	71.81	68.61	69.49	74.63	57.74	57.13	56.62	56.2	59.44	58.86	59.05	61.5	57.17	56.85	58.87	59.14	54.6	58.42	51.39	57.63	55.49	59.8	58.14
HORVU4Hr1G089320	0.22	0.15	0.12	0.2	0.19	0.09	0.03	0.06	0.17	0.07	0.17	0.14	0.07	0.1	0.37	0.19	0.33	0.26	0.17	0.13	0.26	0.35	0.31	0.21	0.17	0.33	0.18	0.12	0.3	0.19	0.18	0.25	0.33	0.38	0.37	0.34	0.43	0.22	0.22	0.53	0.21	0.48	0.1	0.2	0.4	0.09	0.17	0.52	0.17
HORVU4Hr1G089330	66.07	66.7	67.17	67.47	46.58	48.33	48.22	48.49	54.57	54.48	54.41	53.06	42.18	39.39	50.79	52.47	51.51	50.8	45.82	47.34	46.92	46.11	69.78	69.48	68.54	68.85	42.38	43.45	43	43.5	70.44	72.32	71.84	71.02	64.03	60.64	62.9	60.96	61.18	63.92	62.23	59.13	57.66	58.01	57.75	51.31	48.36	52.05	49.43
HORVU4Hr1G089350	12.02	15.2	13.35	14.58	12.85	14.68	15.03	15.72	12.42	16.42	12.51	14.86	11.57	10.94	11.11	13.64	11.06	15.96	14.24	10.1	11.35	11.66	6.21	7.09	7.29	5.15	7.29	9.35	8.53	8.88	7.82	6.67	10.95	7.06	3.35	4.03	4.5	4.28	5.53	4.04	4.3	3.21	7.38	3.27	3.25	5.75	5.53	4.31	4.8
HORVU4Hr1G089360	0	0.03	0	0.03	0	0.02	0	0.02	0	0	0.03	0	0.02	0.02	0	0	0	0.02	0.02	0	0	0.02	0	0	0	0	0.02	0	0.02	0	0	0	0	0	0	0	0	0	0	0	0	0	0.05	0	0	0	0	0	0
HORVU4Hr1G089400	0	0	0	0	0	0	0	0	0	0	0	0	0	0	0	0	0	0	0	0	0	0	0	0	0	0	0	0	0	0	0	0	0	0	0	0	0	0	0	0	0	0	0	0	0	0	0	0	0
HORVU4Hr1G089410	1.88	1.57	1.82	1.56	3.9	3.67	4.32	4.37	0.98	1.17	0.98	1.07	5.07	5.26	5.22	5.81	5.2	5.36	3.4	3.55	3.59	3.64	3.22	3.35	2.99	2.58	5.26	5.17	5.09	5.11	3.18	3.25	3.15	2.74	0.76	0.69	0.74	0.72	0.57	0.98	0.99	0.71	0.57	0.64	1.35	1.82	1.16	1.38	1.61
HORVU4Hr1G089950	0	0	0	0	0	0	0	0	0	0	0	0	0	0	0	0	0	0	0	0	0	0	0	0	0	0	0	0	0	0.1	0	0	0	0	0	0	0	0	0	0	0	0	0	0	0	0	0	0	0
ENSRNA049445773	0	0	0	0	0	0	0	0	0	0	0	0	0	0	0	0	0	0	0	0	0	0	0	0	0	0	0	0	0	0	0	0	0	0	0	0	0	0	0	0	0	0	0	0	0	0	0	0	0
HORVU4Hr1G089990	44.93	43.87	42.42	43.5	23.23	25.45	23.53	25.04	41.87	40.34	41.51	42.02	9.79	9.48	12.23	13.08	12.6	13.45	9.96	9.89	9.94	9.09	3.73	4.42	3.52	3.45	4.48	4.95	4.61	4.92	3.56	4.6	4.3	3.93	0.95	1.08	1.16	0.94	0.81	1.18	1.3	1.94	1.58	1.46	1.86	2.19	1.2	1.74	1.5
HORVU5Hr1G001790	0	0	0	0	0	0	0	0	0	0	0	0	0	0	0	0	0	0	0	0	0	0	0	0	0	0	0	0	0	0	0	0	0	0	0	0	0	0	0	0	0	0	0	0	0	0	0	0	0
HORVU5Hr1G001800	0	0	0	0	0	0	0	0	0	0	0	0	0	0	0	0	0	0	0	0	0	0	0	0	0	0	0	0	0	0	0	0	0	0	0	0	0	0	0	0	0	0	0	0	0	0	0	0	0
HORVU5Hr1G001820	0	0	0	0	0	0	0	0	0	0	0	0	0	0	0	0	0	0	0	0	0	0	0	0	0	0	0	0	0	0	0	0	0	0	0	0	0	0	0	0	0	0	0	0	0	0	0	0	0
HORVU5Hr1G001830	0	0	0	0	0	0	0	0	0	0	0	0	0	0	0	0	0	0	0	0	0	0	0	0	0	0	0	0	0	0	0.89	0.9	0	0	0	0	0	0	0	0	0	2.49	0	0	2.41	0	0	0	0
HORVU5Hr1G001850	0	0	0	0	0	0	0	0	0	0	0	0	0	0	0	0	0	0	0	0	0	0	0	0	0	0	0	0	0	0	0	0	0	0	0	0	0	0	0	0	0	0	0	0	0	0	0	0	0
HORVU5Hr1G001870	0.02	0	0	0	0	0	0	0	0	0	0	0	0	0	0.02	0.05	0.05	0.02	0	0.02	0	0	0	0	0	0	0	0	0	0	0.02	0	0	0	0	0	0	0	0	0	0	0	0	0	0	0	0	0	0
HORVU5Hr1G004160	0	0	0	0	0	0	0	0	0	0	0	0	0	0	0	0	0	0	0	0.01	0	0	0	0	0	0	0	0	0.01	0	0	0	0	0	0	0	0	0	0	0	0	0	0	0	0	0	0	0	0
HORVU5Hr1G009840	4.28	4.44	5.01	4.54	4.21	4.6	4.17	5	4.64	4.83	5.35	5.25	19.14	17.57	10.69	10.23	11.28	10.1	12.85	11.71	11.84	12.9	31.25	34.1	34.57	32.37	35.74	37.71	32.89	31.7	27.92	30.27	28.26	28.45	52.17	47.08	50.11	45.74	52.57	51.5	53.29	40.56	42.04	38.04	37.12	38.17	44.34	44.36	47.61
HORVU5Hr1G009850	0	0	0	0	0	0	0	0	0	0	0	0	0	0	0	0	0	0	0	0	0	0	0	0	0	0	0	0	0	0	0	0	0	0	0	0	0	0	0	0	0	0	0	0	0	0	0	0	0
HORVU5Hr1G009860	0	0	0	0	0	0.02	0.02	0	0	0	0	0	0	0.02	0	0	0	0	0	0.02	0	0	0	0	0.02	0.06	0	0	0.02	0	0	0	0	0	0	0.04	0	0	0	0	0	0	0	0	0	0	0	0	0
HORVU5Hr1G013940	0	0	0	1.72	0	0	0	0	0	2.04	2.28	2.31	2.4	4.91	0	0	0	5.2	1.52	0	2.26	0	0	0	0	3.84	0	0	0	2.07	1.83	0	0	0	0	0	0	0	0	0	0	0	0	0	0	0	0	4.95	4.94
HORVU5Hr1G013970	0	0	0	0	0	0	0	0	0	0	0	0	0	0	0	0	0	0	0	0	0	0	0	0	0	0	0	0	0	0	0	0	0	0	0	0	0	0	0	0	0	0	0	0	0	0	0	0	0
HORVU5Hr1G013990	0.05	0.09	0.03	0.05	0.06	0.04	0.03	0.03	0.03	0	0.04	0.03	0.03	0.03	0	0	0	0.03	0.04	0.04	0.12	0.09	0	0.03	0	0	0.14	0.06	0.11	0.06	0	0	0.03	0	0	0	0	0	0	0.1	0	0.09	0	0	0	0	0	0	0
HORVU5Hr1G015430	0.4	7.93	2.19	3.46	1.8	1.34	5.69	1.18	0.86	1.38	1.36	10.75	2.91	0.7	0.96	3.29	1.18	0.94	0.75	2.85	17.91	0.63	5.35	2.98	1.68	3.11	12.18	16.72	18.79	10.57	0.9	0.71	0.69	0.92	2.27	4.01	2.44	2.14	2	1.83	2.2	2.16	3.31	8.22	8.71	7.17	2.18	7.45	1.31
HORVU5Hr1G016060	0.34	0.53	0.4	0.46	0.48	0.52	0.42	0.35	0.31	0.1	0.3	0.2	0.11	0.19	0.19	0.33	0.11	0.18	0.15	0.15	0.1	0.1	0.27	0.48	0.34	0.17	0.92	1.06	1.01	0.59	0	0.34	0.27	0.32	0.48	0.97	0.68	0.39	0	0.77	0.48	0.56	1.12	1.39	0.25	1.36	0.28	0.84	0.59
HORVU5Hr1G016070	0	0	0.03	0	0	0	0	0	0.04	0	0	0.04	0	0	0	0.04	0	0	0	0	0	0	0	0	0	0.07	0	0.08	0	0.04	0	0	0.04	0	0	0	0	0	0	0.13	0	0.03	0.12	0	0.1	0.1	0	0.1	0
HORVU5Hr1G016090	0.03	0.03	0.04	0.06	0.04	0.11	0.16	0.08	0	0.02	0	0	0	0.07	0	0	0	0	0.03	0.02	0	0.02	0.19	0	0	0.02	0.28	0.12	0.11	0.35	0.05	0.14	0	0	0.07	0	0.18	0.19	0	0	0	0	0	0	0.17	0.06	0.12	0.27	0.2
HORVU5Hr1G016120	0	0	0	0	0	0.08	0.08	0.07	0	0	0	0	0	0	0	0.08	0	0	0	0	0	0	0	0	0.08	0	0.07	0.08	0.07	0.26	0.08	0.08	0	0	0	0	0	0	0	0	0	0	0	0	0	0	0	0	0
ENSRNA049489588	0	0	0	0	0	0	0	0	0	0	0	0	0	0	0	0	0	0	0	0	0	0	0	0	0	0	0	0	0	0	0	0	0	0	0	0	0	0	0	0	0	0	0	0	0	0	0	0	0
ENSRNA049489580	0	0	0	0	0	0	0	0	0	0	0	0	0	0	0	0	0	0	0	0	0	0	0	0	0	0	0	0	0	0	0	0	0	0	0	0	0	0	0	0	0	0	0	0	0	0	0	0	0
ENSRNA049489605	0	0	0	0	0	0	0	0	0	0	0	0	0	0	0	0	0	0	0	0	0	0	0	0	0	0	0	0	0	0	0	0	0	0	0	0	0	0	0	0	0	0	0	0	0	0	0	0	0
HORVU5Hr1G016140	0	0	0	0	0	0	0	0	0	0	0	0	0	0	0	0	0	0	0	0	0	0	0	0	0	0	0	0	0	0	0	0	0	0	0	0	0	0	0	0	0	0	0	0	0	0	0	0	0
ENSRNA049489521	0.05	0.11	0	0	0	0	0.06	0.12	0.06	0	0.19	0.06	0	0.14	0	0	0	0	0	0	0.12	0.06	0	0	0	0	0	0.06	0.07	0	0	0	0	0.06	0	0	0.08	0	0	0	0	0	0	0	0	0	0	0	0
HORVU5Hr1G016150	0.22	0.07	0.07	0	0.06	0	0	0	0	0	0	0	0	0.09	0.09	0	0	0	0	0.08	0	0	0.26	0	0.25	0.25	0.6	0.07	0.92	0.61	0	0.09	0.17	0.16	0.28	0.16	0.46	0.26	0.28	0.12	0	0.76	1.04	1	1.24	0.41	0.45	0.2	0.43
ENSRNA049489536	0	0	0	0	0	0	0	0	0	0	0	0	0	0	0	0	0	0	0	0	0	0	0	0	0	0	0	0	0	0	0	0	0	0	0	0	0	0	0	0	0	0	0	0	0	0	0	0	0
ENSRNA049489604	0	0	0	0	0	0	0	0	0	0	0	0	0	0	0	0	0	0	0	0	0	0	0	0	0	0	0	0	0	0	0	0	0	0	0	0	0	0	0	0	0	0	0	0	0	0	0	0	0
ENSRNA049489515	0	0	0	0	0	0	0	0	0	0	0	0	0	0	0	0	0	0	0	0	0	0	0	0	0	0	0	0	0	0	0	0	0	0	0	0	0	0	0	0	0	0	0	0	0	0	0	0	0
ENSRNA049489460	0.07	0.07	0.03	0.07	0.04	0.06	0.03	0	0.01	0.01	0.04	0.01	0	0	0.02	0.01	0.02	0.04	0.03	0.02	0.03	0	0.01	0	0.01	0.02	0.18	0.07	0.16	0.16	0.01	0	0.05	0.01	0.06	0.04	0.03	0	0	0.16	0.03	0.06	0.03	0.09	0.09	0.03	0	0.05	0.05
ENSRNA049489519	0	0	0	0	0	0	0	0	0	0	0	0	0	0	0	0	0	0	0	0	0	0	0	0	0	0	0	0	0	0	0	0	0	0	0	0	0	0	0	0	0	0	0	0	0	0	0	0	0
HORVU5Hr1G016730	7.25	8.41	8.2	7.79	6.25	7.07	6.27	5.62	5.7	6.16	5.8	5.18	9.65	9.77	12.4	12.12	11	13.38	12.25	12.92	14.74	12.28	24.65	23.84	23.35	23.67	22.17	21.65	21.62	22.33	25.78	26.53	25.39	26.49	28.15	27.02	29.39	32.68	28.59	28.05	32.16	25.72	26.79	25.59	27.09	22.54	26.15	27.26	28.07
HORVU5Hr1G016750	2.24	1.26	0.84	1.21	1.71	2.25	1.23	1.76	1.7	0.85	1.31	1.76	1.08	1.13	1.05	1.35	1.02	1.69	1.3	1.24	1.22	1.32	1.24	0.13	0.81	0.72	0.15	0.26	0	0	1.62	2.18	1.41	1.41	1.57	1.24	1	1.7	0.78	0.85	1.85	1.52	0.92	1.11	0.43	2.03	0.74	0.56	1.94
HORVU5Hr1G017260	4	4.41	3.89	4.4	3.49	3.4	3.35	3.61	5.31	5.84	5.69	5.2	8.66	8.29	7.59	6.71	6.94	6.31	5.86	6.81	6.03	6.23	13.73	13.3	12.2	13.22	9.69	10.29	9.48	9.67	9.99	10.29	10.88	10.06	9.11	8.76	9.37	10.83	11.5	9.97	10.34	7.87	9.9	8.96	9.74	8.57	9.21	8.08	8.67
HORVU5Hr1G018610	0	0	0	0	0	0	0	0	0	0	0	0	0	0	0	0	0	0	0	0	0	0	0	0	0	0	0	0	0	0	0	0	0	0	0	0	0	0	0	0	0	0	0	0	0	0	0	0	0
HORVU5Hr1G018620	0	0	0	0	0	0	0	0	0	0	0	0	0	0	0	0	0	0	0	0	0	0	0	0	0	0	0	0	0	0	0	0	0	0	0	0	0	0	0	0	0	0	0	0	0	0	0	0	0
HORVU5Hr1G020840	2.19	2.67	2.37	2.44	2.49	2.93	2.71	2.61	1.88	1.69	2.16	1.97	3.03	2.45	2.31	2.68	2.29	2.21	2.71	2.82	2.78	2.63	2.11	2.09	1.89	2.13	2.55	2.45	2.51	2.39	2.18	1.72	1.92	1.55	2.02	2.19	2.78	2.3	2.08	2.05	2.92	2.72	1.64	2.62	1.75	3.19	1.97	2.26	3.32
HORVU5Hr1G021250	0	0	0	0	0	0	0	0	0	0	0	0	0	0	0	0	0	0	0	0	0	0	0	0	0	0	0	0	0	0	0	0	0	0	0	0	0	0	0	0	0	0	0	0	0	0	0	0	0
HORVU5Hr1G022050	14.2	13.81	13.3	14.36	11.94	12.24	10.94	11.41	9.05	8.35	8.68	8.57	10.08	10.73	14.63	13.99	12.62	13.61	11.77	10.98	10.74	11.78	12.85	12.47	12.91	12.64	17.14	16.92	17.1	16.92	13.63	13.48	12.89	13.11	15.7	14.62	15.02	14.62	15.07	15.49	14.54	16.56	17.9	16.31	16.34	14.86	14.25	14.85	14.87
HORVU5Hr1G022060	53.27	54.8	55.15	53.19	60.86	60.54	61.81	59.91	52.31	51.81	54.93	55.8	72.53	76.54	62.63	61.18	63.28	63.25	60.33	61.76	63.2	62.77	54.3	54.83	54.04	53.95	57.07	61.88	59.42	58.58	49.26	50.36	50.2	50.65	46.59	47.37	48.48	51.2	48.59	47.1	48.01	41.98	43.44	40.52	36.72	49.33	49.18	51.95	45.83
HORVU5Hr1G022110	3.36	2.57	2.71	2.95	2	2.05	1.81	2.31	6.68	6.46	6.98	6.3	5.89	5.81	2.9	2.19	2.73	2.86	1.36	2.04	1.45	1.4	4.75	4.9	4.2	4.53	3.47	3.06	2.52	2.74	4.65	4.44	4.47	4.38	5.91	5.36	5.25	4.45	4.19	4.38	4.65	3.46	3.71	4.09	3.04	4.82	5.03	3.88	4.11
HORVU5Hr1G022200	0	0	0	0	0	0	0	0	0	0	0	0	0	0	0	0	0	0	0	0	0	0	0	0	0	0	0	0	0	0	0	0	0	0	0	0	0	0	0	0	0	0	0	0	0	0	0	0	0
HORVU5Hr1G023520	3.3	3.35	3.71	3.47	2.95	3.78	3.05	3.28	1.37	1.22	1.21	1.31	2.89	3.01	4.1	3.91	4.12	3.95	3.9	3.78	3.7	3.98	2.54	2.73	2.76	2.64	4.02	3.88	4.3	4.18	3.11	3.05	3.19	3.06	3.13	2.65	2.73	2.61	2.26	2.59	2.4	3.05	2.92	3.69	3.36	3.11	3.47	2.77	3.06
HORVU5Hr1G023530	15.83	14.9	15.07	15.69	21.55	20.13	20.71	20.63	11.06	10.89	11.63	11.61	41.89	41.09	25.9	26.74	26.74	26.5	31.9	30.57	32.09	31.76	36.11	38.52	38.13	38.5	44.15	42.96	42.09	42.53	34.11	33.06	32.22	33.55	36.83	37.85	38.3	36.16	39.18	36.77	36.17	32.61	35.48	34.35	33.05	42.18	39.95	41.86	42.31
HORVU5Hr1G024440	11.56	11.56	11.31	11.24	12.98	12.85	12.83	12.32	12.42	11.31	11.54	12.01	14.11	13.86	11.83	11.44	11.26	11.27	10.96	11.02	11.52	11.13	15.12	15.71	13.81	15.74	13.35	13.88	12.44	13.85	12.89	13.67	13.64	14.5	14.63	13.49	15	13.54	12.78	12.53	13.49	13.93	13.75	14.58	12.78	15.87	15.77	15.59	15.35
HORVU5Hr1G024470	74.82	74.26	75.06	76.02	72.3	71.7	70.38	71.32	121.63	121.01	119.64	120.72	51.62	50.66	43.69	42.64	42.27	41.59	28.39	29.05	28.89	27.84	32.85	31.55	32.65	31.72	28.68	28.65	28.79	29.9	49.33	48.09	49.25	47.82	31.75	31.5	32.01	28.55	29.67	29.3	30.15	25.29	25.78	26.55	27.21	29.09	28.34	25.68	29.23
HORVU5Hr1G024480	13.04	11.42	11.13	11.9	15.21	13.99	13.61	12.43	12.67	13.06	13.54	13.15	19.65	19.13	13.26	14.24	16.67	14.52	17.23	19.42	17.98	15.05	20.68	23.29	21.08	21.25	14.68	17.39	16.2	14.53	13.9	17.71	15.6	18.26	22.24	22.61	19.08	18.57	22.44	21.93	22.98	19.72	16.36	17.82	17.79	23.45	19.03	22.19	15.51
HORVU5Hr1G037430	1.11	1.24	0.87	1.31	0.57	0.57	1.02	1.16	0.94	0.87	1.27	0.4	0.57	0.74	1.06	0.76	0.88	0.69	0.44	0.55	0.52	0.39	0.59	0.99	0.77	0.39	1.13	0.83	1.03	1.17	0.6	1.22	1.07	0.98	0.45	0.55	0.68	0.31	0.48	0.92	0.93	0.57	1.45	0.97	0.98	0.88	0.52	0.49	0.87
HORVU5Hr1G037440	12.18	11.85	12.14	10.84	9.35	11.23	11.19	10.82	12.77	13.14	11.72	12.97	9.35	9.69	9.86	9.62	10.47	9.87	7.91	8.78	7.93	7.32	7.94	6.29	6.96	6.29	9	9.16	8.94	8.19	10.03	9.9	9.75	9.63	8	7.97	7.36	7.1	9.38	8.08	7.25	7.14	8.4	6.27	6.83	7.7	6.58	7.62	7.78
HORVU5Hr1G041720	5.77	6.18	5.61	5.23	6.26	6.85	7.04	7.04	5.84	6.13	6.46	6.02	7.36	7.58	5.8	5.66	6.3	5.45	5.64	5.99	6.06	5.12	6.61	7.74	7.43	7.6	6.39	7.18	7.11	6.49	6.53	6.74	7.74	8.2	7.78	7.42	6.78	6.37	8.39	7.12	6.15	6.91	6.62	6.39	7.23	8.66	8.61	7.09	6.99
HORVU5Hr1G041730	202.28	197.02	206.14	205.07	231.16	226.52	227.49	230.25	182.84	180.2	183.04	180.13	230.09	230.05	216.01	215.55	214.12	211.49	250.12	250.53	247.93	248.59	174.13	173.36	176.99	175.63	150.57	148.54	150.62	150.62	162.22	159.85	157.09	162.43	155.75	155.43	153.19	155.35	147.36	150.82	146.15	151.91	152	147.62	150.89	149.32	155.43	150.23	148.61
HORVU5Hr1G041740	0.03	0.03	0	0	0.05	0.03	0.06	0	0.04	0	0	0.04	0.05	0.07	0	0	0.03	0	0.07	0	0	0	0.04	0.1	0	0.14	0.07	0	0.03	0.04	0.1	0.05	0.04	0	0	0	0.04	0.2	0	0	0	0	0	0	0.11	0	0	0	0
HORVU5Hr1G041850	0	0	0	0	0	0	0	0	0	0	0	0	0	0	0	0	0	0	0	0	0	0	0	0	0.02	0	0	0	0.02	0	0	0	0	0	0	0	0	0	0	0	0	0	0	0	0	0	0	0	0
HORVU5Hr1G041860	15.37	15.71	15.38	15.39	16.13	16.17	16.74	15.57	14.54	15.28	13.77	15.33	17.17	17.79	15.86	15.41	16.02	15.37	16.04	16.8	15.95	16.29	15.34	15.78	15.99	15.89	15.91	15.8	16.41	15.79	15.37	15.09	15.27	15.42	17.01	17.22	16.81	16.21	16.66	15.73	17	14.9	15.47	16.07	15.49	15.81	17.24	15.39	16.32
HORVU5Hr1G041870	23.79	21.94	22.64	20.74	23.1	23.33	23	23.1	18.46	18.32	18.64	18.39	24.63	26.31	25.31	28.01	29.49	31.2	26.77	27.3	25.73	27.5	20.04	18.62	18.54	19.22	18.04	21.13	19.19	19.28	17.57	16.6	18.39	18.36	17.49	15.43	18.04	13.79	14.06	13.23	16.63	13.23	18.43	16.58	13.57	15.3	12.35	15.71	15.55
HORVU5Hr1G042400	0.13	0.15	0.14	0.09	0.21	0.38	0.2	0.18	0.17	0.28	0.15	0.21	0.24	0.21	0.06	0.21	0.14	0.15	0.08	0.23	0.18	0.18	0.06	0.16	0.15	0.19	0.16	0.34	0.25	0.33	0.15	0.24	0.24	0.17	0.25	0.15	0.13	0.13	0.24	0.2	0.26	0.12	0.25	0.24	0.18	0.25	0.28	0.28	0.15
HORVU5Hr1G044440	16.47	17.06	17.88	17.19	22.34	23	23.91	20.96	17.34	14.69	16.14	16.51	11.5	13.36	12.64	12.48	12.54	13.3	12.66	12.82	13.36	11.38	8.77	9.06	7.31	7.8	9.57	10.03	9.83	9.81	8.2	8.49	8.51	7.14	5.58	6.25	6.06	6.52	5.34	5.73	6.21	5.13	6.75	5.5	5.22	7.87	6.48	8.56	7.45
HORVU5Hr1G044460	2.57	2.1	1.85	1.98	2.52	2.95	2.81	2.18	2.47	2.3	2.18	2.22	2.3	2.4	3.2	2.48	2.37	2.65	1.45	1.22	1.58	1.6	1.8	1.53	1.8	1.39	1.84	1.92	1.72	1.51	2.25	2.19	1.91	2.52	1.66	1.48	1.68	1.2	2.11	2.34	1.61	1.81	1.72	1.26	2.04	1.31	1.21	2.09	1.59
HORVU5Hr1G044470	0.16	0.05	0.11	0	0	0	0	0	0.06	0	0	0	0	0.13	0	0	0	0	0	0	0	0	0.06	0.06	0.18	0	0	0	0.06	0.06	0	0	0	0.06	0.13	0.19	0.07	0	0.41	0	0.2	0	0.19	0	0.18	0.16	0	0.16	0.32
HORVU5Hr1G053450	0	0	0	0	0	0	0	0	0	0	0	0	0	0	0	0	0	0	0	0	0	0	0	0	0	0	0	0	0	0	0	0	0	0	0	0	0	0	0.24	0	0	0	0	0	0	0	0	0	0
HORVU5Hr1G053460	0	0	0.28	0	0.11	0	0	0	0	0.12	0	0	0	0	0	0	0	0	0	0	0	0	0	0.11	0	0	0.11	0	0	0	0	0	0	0	0.12	0	0	0	0	0	0	0	0	0	0	0	0	0	0.28
HORVU5Hr1G056130	10.92	9.95	10.49	10.28	11.91	11.35	11.42	11.28	6.28	6.66	6.7	6.84	15.04	14.72	16.33	16.02	16.22	16.3	14.79	14.23	14.1	14.91	16.7	17.79	16.46	16.93	17.08	16.56	16.64	17.23	14.88	15.27	14.84	14.19	15.1	15.64	16.08	17.47	17.71	16.15	14.37	13.58	14.83	12.39	12.28	16.88	15.37	15.89	16.87
HORVU5Hr1G056140	21.67	17.93	16.91	23.8	22.33	21.82	22.88	22.63	18.21	19.42	17.1	18.62	21.13	19.55	19.51	21.48	17.53	18.33	21.65	17.67	18.39	19.5	14.74	15	14.11	14.89	20.17	19.06	21.86	16.65	16.07	15.67	16	16.2	10.58	10.6	11.55	10.78	11.36	14.9	11.58	11.18	16.61	15.84	9.91	16.05	12.69	16.47	11.39
HORVU5Hr1G056160	0	0	0	0	0	0	0	0	0	0	0	0	0	0	0	0	0	0	0	0	0	0	0	0	0	0	0	0	0	0	0	0	0	0	0	0	0	0	0	0	0	0	0	0	0	0	0	0	0
HORVU5Hr1G056170	0	0	0	0	0	0	0	0	0	0	0	0	0	0	0	0	0	0	0	0	0	0	0	0	0	0	0	0	0	0	0	0	0	0	0	0	0	0	0	0	0	0	0	0	0	0	0	0	0
HORVU5Hr1G058650	0.19	0	0	0	0	0	0	0	0	0	0	0	0.48	0	0	0	0	0.25	0	0	0	0	0.45	0	0	0	0	0.43	0.21	0	0	0	0	0	0.24	0	0	0.74	0	1.45	0.73	0	0	0.63	0	0	0	0	0
HORVU5Hr1G058720	0	0	0	0	0	0	0	0	0	0	0	0	0	0	0	0	0	0	0	0	0	0	0	0	0	0	0	0	0	0	0	0	0	0	0	0	0	0	0	0	0	0	0	0	0	0	0	0	0
ENSRNA049479302	0	0	0	0	0	0	0	0	0	0	0	0	0	0	0	0	0	0	0	0	0	0	0	0	0	0	0	0	0	0	0	0	0	0	0	0	0	0	0	0	0	0	0	0	0	0	0	0	0
ENSRNA049479294	2276.63	2336.09	2319.97	2332.03	3674.07	3603.97	3548.45	3575.05	3305.67	3256.91	3251.99	3236.81	2899	2855.22	2393.26	2352.07	2352.06	2388.35	1777.77	1729.78	1768.01	1755.25	2682.7	2654.35	2695.73	2692.14	10648.2	10560.9	10473.2	10574.3	2173.68	2172.12	2171.71	2164.66	4723.82	4665.16	4653.34	4775.27	4734.85	4721.34	4761.42	5349.39	5417.67	5309.96	5289.16	5759.78	5801.18	5755.32	5782.76
HORVU5Hr1G058740	2.57	3.11	2.16	3.15	3.08	3.67	3.06	5.61	2.28	1.84	4.77	3.22	3.59	3.95	4.96	4.69	5.13	5.38	4.18	4.16	4.46	4.62	4.4	2.89	3.98	3.31	6.24	4.26	4.7	3.08	2.26	2.55	4.51	2.14	1.71	2.7	2.67	2.52	2.57	2.9	2.63	1.81	0	1.93	1.11	2.27	2.58	1.96	1.83
HORVU5Hr1G061440	0.12	0.1	0.14	0.12	0	0.15	0.1	0.1	0.11	0.03	0.17	0.32	0.13	0.11	0.12	0.08	0.11	0.04	0.05	0.11	0.03	0.1	0.03	0.07	0.05	0.1	0.1	0.07	0	0.15	0.16	0.14	0.06	0.1	0.07	0.27	0.13	0.17	0.11	0.16	0.18	0.08	0.15	0	0.15	0.29	0.09	0.13	0
HORVU5Hr1G061460	0	0	0	0	0	0	0	0	0	0	0	0	0	0	0	0	0	0	0	0	0	0	0	0	0	0	0	0	0	0	0	0	0	0	0	0	0	0	0	0	0	0	0	0	0	0	0	0	0
HORVU5Hr1G061480	5.82	6.04	6.11	5.9	5.61	5.5	5.3	5.58	5.77	6.08	5.55	4.94	5.72	5.27	5.32	5.6	6.18	5.7	5.2	5.11	5.27	5.95	6.85	6.94	6.43	6.15	6.06	5.92	6.16	6.95	8.06	7.3	7.64	7.94	7.73	8.46	8.09	9.23	7	8.47	8.82	8.17	8.39	8.06	7.82	8.27	7.03	9.25	8.9
HORVU5Hr1G061500	0	0	0	0	0	0	0	0	0	0	0	0	0	0	0	0	0	0	0	0	0	0	0	0	0	0	0	0	0	0	0	0	0	0	0	0	0	0	0	0	0	0	0	0	0	0	0	0	0
HORVU5Hr1G062160	5.24	5.82	4.45	4.95	7.8	8.25	7.19	8.13	3.67	4.11	4.59	3.7	9.13	9.24	8.11	8.23	7.94	9.05	8.85	8.87	8.33	8.8	4.9	4.37	4.55	5.08	6.4	6.38	6.07	6.56	4.27	3.98	4.64	4.51	3.21	3.44	3.32	2.57	2.51	3.68	2.75	2.32	3.64	2.91	3.32	4.07	4.14	3.51	4.4
HORVU5Hr1G062200	4.81	4.72	4.78	4.68	4.08	4.4	4.94	4.65	4.76	5.33	5.21	4.72	4.73	4.09	4.43	5.04	4.61	5.12	5.05	4.62	4.91	4.25	2.98	3.75	3.55	3.64	4.4	4.4	4.74	4.48	3.93	3.74	3.71	3.54	2.93	3.34	3.19	2.65	2.2	3.02	2.77	3.85	2.69	3.51	3.03	3.18	4.12	3.3	3.54
HORVU5Hr1G067140	5.18	6.09	6.23	6.49	7.19	5.63	8.34	8.24	7.72	6.21	5.47	8.26	6.16	4.71	6.36	6.4	4.64	6.46	5.78	5.79	5.88	5.93	3.76	3.73	3.45	3.78	4.32	4.13	6.09	4.75	4.67	3.78	4.44	5.02	1.8	2.81	1.92	1.82	2.48	3.9	1.02	3.54	2.7	2.2	2.57	2.6	2.72	2.96	3.15
HORVU5Hr1G067150	0	0	0	0	0	0	0	0	0	0	0	0	0	0	0	0	0	0	0	0	0	0	0	0	0	0	0	0	0	0	0	0	0	0	0	0	0	0	0	0	0	0	0	0	0	0	0	0	0
HORVU5Hr1G067170	0.57	0.66	0.82	1.03	1.16	1.23	1.32	1.25	0.68	0.79	0.94	0.98	1.21	1.77	1.09	1.53	1.79	1.5	1.28	1.46	1.47	1.23	1.22	1.1	1.07	1.1	1.18	1.49	1.41	1.31	0.85	1.05	1.09	0.94	0.9	0.65	0.81	1.21	0.87	0.59	0.6	0.88	0.79	0.64	1.04	0.59	0.3	0.77	0.77
HORVU5Hr1G067180	0.16	0.25	0.26	0.52	0.15	0.31	0.14	0	0.09	0	0	0.24	0.08	0.72	0.25	0.19	0.17	0.39	0.28	0.37	0.21	0.15	0.14	0.59	0.62	0.48	1.02	0.61	0.07	0.6	0.14	0.25	0.07	0.15	0.18	0.08	0	0	0.23	0.22	0	0.41	0	0.6	0.68	0.18	0.55	0.35	0.71
HORVU5Hr1G071830	0.02	0.01	0	0.03	0	0.01	0.01	0	0	0	0.01	0	0	0	0	0	0	0	0.03	0	0	0	0	0	0	0.04	0	0	0.02	0	0.01	0.01	0.03	0	0.03	0.01	0.01	0.04	0	0.04	0	0.04	0.07	0	0.09	0.03	0.03	0.03	0.03
HORVU5Hr1G071840	20.03	18.96	20.05	19.01	26.9	27.57	25.95	26.29	17.48	17.87	18.01	17.54	21.15	22.23	22.88	20.57	21.76	21.7	22.58	22.36	21.67	22.63	15.42	15.78	15.41	15.17	16.12	16.85	17.11	16.41	14.08	14.85	15.61	14.78	13.95	13.41	13.96	12.5	12.11	12.27	12.96	11.68	11.53	12.47	11.52	14.48	16.08	14.69	13.19
HORVU5Hr1G071860	0.6	0.17	0.25	0.42	0.24	0.23	0.07	0.18	0.22	0.23	0.44	0.4	0.05	0.05	0.1	0.1	0.02	0.05	0.06	0.12	0.15	0.02	0.07	0	0.05	0.01	0.23	0.02	0.21	0.01	0.05	0	0.01	0.09	0.06	0.01	0	0	0	0	0	0	0.03	0	0	0	0	0	0.52
HORVU5Hr1G071880	0	0	0	0	0	0	0	0	0	0	0	0	0	0	0	0	0	0	0	0	0	0	0	0	0	0	0	0	0	0	0	0	0	0	0	0	0	0	0	0	0	0	0	0	0	0	0	0	0
HORVU5Hr1G074360	1.38	1.09	0.59	0.8	1.64	1.77	0.67	1.28	0.75	0.7	0.63	0.76	1.46	1.8	2.32	2.87	2.24	2.01	2.62	2.06	2.27	2.72	3.29	2.28	2.12	1.93	1.88	2.17	2.45	2.57	1.63	1.91	2.35	2.33	1.31	1.98	1.98	1.47	1.96	2.11	2.18	1.44	3.06	1.52	3.66	1.39	3.02	3.09	2.81
HORVU5Hr1G074370	1.65	1.61	1.49	1.41	1.32	1.52	1.52	1.54	1.09	1.36	1.21	1.13	0.9	1.29	1.67	1.39	1.68	1.54	1.26	1.29	1.36	1.14	0.63	0.56	0.79	0.92	1.31	1.05	1.05	1.12	0.66	0.58	0.61	0.7	0.47	0.64	0.56	0.35	0.48	0.57	0.52	0.85	0.72	0.79	0.61	0.56	0.62	0.32	1.65
HORVU5Hr1G074400	0	0	0	0	0	0	0	0	0	0	0	0	0	0	0	0	0	0	0	0	0	0	0	0	0	0	0.24	0.35	0.43	0.23	0.26	0	0	0	0.27	0	0.28	0	0	0	0	0	0	0.71	0	0	0.63	0	0.6
HORVU5Hr1G074410	0	0	0	0	0	0	0	0	0	0	0	0	0	0	0	0	0	0	0	0	0	0	0	0	0	0	0	0	0	0	0	0.52	0	0	0	0	0	0	0	0	0	0	0	0	0	0	0	0	0
HORVU5Hr1G074430	0	0	0	0	0	0	0	0	0	0	0	0	0	0	0	0	0	0	0	0	0	0	0	0	0	0	0	0	0.11	0	0	0	0	0	0	0	0.14	0	0	0	0	0	0	0	0	0	0	0	0
HORVU5Hr1G074660	0.75	0.61	0.66	0.71	0.89	0.84	1	0.91	0.78	0.64	0.64	0.74	1.02	1.16	0.96	0.97	0.82	0.98	0.54	0.7	0.86	1.05	0.53	0.54	0.51	0.41	0.79	0.71	0.77	0.75	0.72	0.7	0.81	0.81	0.52	0.5	0.58	0.74	0.62	0.8	0.69	0.48	0.63	0.55	0.46	0.64	0.48	0.61	0.56
HORVU5Hr1G074700	18.21	21.74	21.34	23.92	18.85	17.54	20.31	19.55	13.85	12.05	13.65	12.6	14.96	17.77	22.4	21.46	24.26	21.46	15.1	17.99	14.51	15.9	12.53	13.18	14.09	14.36	30.24	23.57	23.62	24.67	15.65	13.81	14.07	14.99	15.12	15.35	13.73	13.67	12.58	8.28	17.79	18.66	15.28	17.26	14.24	17.49	14.98	18.13	13.15
HORVU5Hr1G074710	0	0	0	0	0.22	0	0	0	0.46	0.81	0.09	0	0	1.23	0.52	2.1	0	0.86	0	0.78	0.46	0.37	0	0	0	0	0.45	0	0	0	0.28	0.4	0	0	0.1	0	0.95	0	0.66	0.9	0	0	0	0.82	0	0	0	0	0
HORVU5Hr1G074720	0	0	0	0	0	0	0	0	0	0	0	0	0	0	0	0	0	0	0	0	0	0	0	0	0	0	0	0	0	0	0	0	0	0	0	0	0	0	0	0	0	0	0	0	0	0	0	0	0
HORVU5Hr1G074740	0.92	1.19	1.07	1.25	1.22	1.54	1.61	1.12	0.95	0.72	0.65	0.56	1.49	1.79	1.22	1.36	1.16	1.24	1.8	0.91	1.22	1.46	1.76	1.63	1.59	1.85	1.74	1.88	1.78	1.69	1.3	1.02	1.26	1.1	1.35	0.95	1.16	1.2	0.97	1.17	0.74	0.62	0.27	1.15	1.76	1.78	1.07	1.67	1.72
HORVU5Hr1G074750	48.24	49.86	50.49	51.65	45.28	44.2	43.94	41.18	45.54	47.67	44.88	45.99	41.52	41	43.74	40.48	39.33	42.42	41.18	39.16	39.95	39.94	36.88	37.19	35.51	37.5	49.79	47.2	48.5	46.75	41.5	39.07	41.18	43.03	33.14	34.57	37.42	31.19	32.81	36.32	35.58	33.11	38.03	35.21	33.75	37.94	38.69	41.99	41.97
HORVU5Hr1G074770	52.95	54.47	54.57	53.84	58.14	57.64	59.68	57.68	52.21	55.34	55.38	55.12	70.71	72.06	58.49	58.65	60.58	59.04	66.33	60.66	61.03	64.83	56.12	58.91	58.94	58.42	55.51	55.2	53.87	57.72	52.03	51.19	49.81	50.52	44.31	44.94	47.44	47.04	44.38	44.88	45.76	44.64	40.45	47.36	44.15	46.81	54.09	48.06	49.89
HORVU5Hr1G074780	0.64	0.47	0.54	0.44	0.49	0.48	0.54	0.54	0.33	0.43	0.34	0.3	0.59	0.55	0.54	0.55	0.56	0.67	0.46	0.44	0.48	0.36	0.56	0.49	0.54	0.38	0.72	0.79	0.76	0.7	0.38	0.41	0.42	0.44	0.51	0.46	0.49	0.29	0.42	0.37	0.51	0.38	0.45	0.48	0.64	0.52	0.53	0.31	0.45
HORVU5Hr1G077260	0.05	0.06	0.04	0.06	0.16	0.02	0.06	0.03	0.1	0.03	0.32	0.33	0.01	0.03	0.06	0.02	0.03	0.06	0.09	0.02	0.02	0.05	0.06	0.02	0.05	0.09	0.08	0.06	0.05	0.03	0.02	0.04	0.04	0.04	0.05	0.04	0.02	0.07	0.1	0	0	0.06	0.03	0.03	0.12	0.03	0	0.11	0.03
ENSRNA049478755	0	0	0	0	0	0	0	0	0	0	0	0	0	0	0	0	0	0	0	0	0	0	0	0	0	0	0	0	0	0	0	0	0	0	0	0	0	0	0	0	0	0	0	0	0	0	0	0	0
HORVU5Hr1G080970	0.58	0	0	0	1.04	0	1.15	0.99	0	0	0.53	0	0.26	0.35	0	0	1.19	1.21	0	1.12	1.34	0	1.08	0	0	0	0	0.52	0	0	0	0	1.56	0.54	0.68	0.74	1.9	0	0	0	0	0	0	0	0	0	0	6.22	2.49
ENSRNA049477971	0	0	0	0	0	0	0	0	0	0	0	0	0	0	0	0	0	0	0	0	0	0	0	0	0	0	0	0	0	0	0	0	0	0	0	0	0	0	0	0	0	0	0	0	0	0	0	0	0
HORVU5Hr1G080980	22.58	23.79	22.49	23.62	20.07	19.85	19.72	18.29	36.09	35.75	34.89	36.43	50.4	50.86	32.49	31.14	33.63	29.08	25.13	27.96	25.13	28.12	36.55	34.67	38.17	38.18	21.59	21.2	21.42	21.16	27.62	28.18	30.53	28.48	38.52	36.74	35.97	38.84	39.91	41.4	36.73	27.67	25.44	30.16	27.67	34.35	33.84	35.56	39.1
HORVU5Hr1G080990	25.32	21.92	19.55	18.55	13.83	15.93	12.81	13.6	28.84	25.14	26.87	30.35	24.79	24.71	26.44	24.96	27.87	32.58	24.82	29.07	31.26	29.09	33.14	40.25	29.71	39.94	17.63	19.04	21.62	27.11	38.25	39.06	34.37	32.95	46.15	41.67	51.51	38.04	52.9	52.87	48.67	33.08	47.56	34.64	40.88	45.48	47.04	48.13	45.83
HORVU5Hr1G084610	0	0.05	0	0	0	0	0.14	0.06	0	0	0	0	0	0.07	0.1	0	0	0	0	0.13	0	0.14	0.05	0.03	0.13	0.12	0.1	0.09	0	0.11	0.11	0	0	0.13	0	0	0.05	0	0.14	0	0.09	0	0	0	0	0.08	0	0.08	0
HORVU5Hr1G084620	0	0	0	0	0	0	0	0	0	0	0	0	0	0	0	0	0	0	0	0	0	0	0	0	0	0	0	0	0	0	0	0	0	0	0	0	0	0	0	0	0	0	0	0	0	0	0	0	0
HORVU5Hr1G084630	14.1	14.26	13.72	14.02	15.32	14.71	15.69	15.59	13.53	13.49	13.55	13.66	16.94	17.14	14.4	14.19	14.38	14.13	15.31	14.27	14.7	15.13	14.72	15.63	15.46	15.16	16.26	16.01	16.08	16.55	14.13	14.61	13.42	13.31	14.12	13.91	13.25	13.38	14.24	13.8	14.62	14.22	12.54	13.72	13.89	15.08	15.98	15.47	15.95
HORVU5Hr1G084650	4.16	4.2	4.32	4.42	2.21	2.6	2.89	3.12	2.68	2.6	2.99	3.05	0.22	0.22	0.79	1.01	0.44	0.73	0.62	1.02	0.66	0.81	0.09	0.03	0.17	0.1	0.19	0.16	0.18	0.19	0.06	0.03	0.06	0.05	0	0	0	0	0	0	0	0.26	0.09	0	0	0	0.08	0	0
HORVU5Hr1G084670	0.05	0.18	0.13	0.27	0.09	0.1	0.1	0.3	0.16	0.06	0.05	0.06	0.07	0.06	0.06	0.11	0.18	0.11	0.12	0.1	0.05	0.13	0.05	0.21	0.04	0.1	0.1	0.05	0.1	0.1	0.05	0.11	0.02	0.1	0.05	0	0	0.17	0	0	0.34	0	0	0.14	0	0.13	0	0.13	0.15
HORVU5Hr1G084680	0	0	0	0	0	0	0	0	0	0	0	0	0	0	0	0	0	0	0	0	0	0	0	0	0	0	0	0	0	0	0	0	0	0	0	0	0	0	0	0	0	0	0	0	0	0	0	0	0
HORVU5Hr1G093450	1.83	1.87	1.69	1.84	1.97	1.93	2.11	2.09	4.03	3.56	3.39	4.07	1.59	1.71	1.1	1.42	1.1	1.21	0.78	0.83	0.65	0.48	1.29	0.95	1.41	1.28	1.14	1.17	1.36	1.17	1.65	1.87	2.26	1.5	1	1.04	1.17	1.04	1.2	1.41	0.64	0.94	0.87	0.54	0.77	0.82	0.72	1.12	0.89
HORVU5Hr1G095090	0.09	0.09	0.06	0.03	0.08	0.07	0.03	0	0.07	0.04	0.09	0.1	0.03	0.02	0.09	0.06	0.07	0.08	0.05	0.07	0	0.04	0	0.04	0.1	0.02	0.11	0.06	0.08	0.02	0.04	0	0.04	0.01	0.02	0.03	0.11	0.12	0.12	0.06	0.19	0.05	0.08	0	0.1	0.23	0.07	0.04	0
HORVU5Hr1G097600	0	0	0	0	0	0	0	0	0	0	0	0	0	0	0	0	0	0	0	0	0	0	0	0	0	0	0	0	0	0	0	0	0	0	0	0	0	0	0	0	0	0	0	0	0	0	0	0	0
HORVU5Hr1G097620	0	0	0	0	0.01	0	0	0.01	0	0	0	0	0	0	0	0	0	0	0	0	0	0	0	0	0	0	0	0	0	0.01	0	0	0	0	0	0	0.02	0	0	0	0	0	0	0	0	0	0	0	0
HORVU5Hr1G097630	66.73	69.89	68.37	65.35	78.36	73.89	77.52	77.57	65.63	65.16	62.21	68.04	75.47	73.54	66.49	64.43	67.33	63.92	74.84	74.09	73.11	71.77	83.15	87.73	90.35	90.73	84.01	81.13	78.06	82.91	87.95	84.81	78.52	83.61	88.86	89.94	89.43	89.2	83.55	83.82	88.65	75.63	76.47	82.09	77.5	92.31	95.59	89.93	94.85
HORVU5Hr1G098150	0.04	0	0.01	0.02	0	0.05	0.04	0	0.05	0.05	0	0	0.05	0.06	0	0	0	0.11	0	0	0	0	0	0	0	0.05	0	0	0	0	0	0	0	0.05	0	0.02	0.01	0	0	0	0	0	0	0	0	0	0	0	0
HORVU5Hr1G098170	0.87	0.55	0.81	1.1	0.83	0.86	0.89	0.74	0.37	0.61	0.44	0.91	0.83	0.65	1.22	1.24	1.17	0.82	0.65	0.45	0.71	0.66	1.24	1.43	1.1	1.18	1.01	1.12	1.38	1.06	0.94	0.85	0.89	0.8	0.65	0.56	0.63	0.8	0.68	1.23	0.74	1.46	0.77	0.64	0.9	0.85	1.9	0.65	1.01
HORVU5Hr1G098180	0.71	0.6	0.84	0.47	0.75	0.75	0.86	0.94	1.08	0.76	0.86	0.52	0.82	0.87	0.82	0.93	0.85	0.91	0.95	1.06	0.61	0.97	0.57	0.55	0.88	0.48	0.92	0.51	0.83	0.76	0.5	0.84	0.55	0.64	0.22	0.38	0.49	0.81	0.63	0	0.47	0	0.33	0.71	0	0.4	0.8	0.28	0.7
HORVU5Hr1G098190	44.32	53.5	36.56	36.39	45.98	91.78	59.79	51.66	36.13	97.09	37.82	39.85	72.48	106.65	111.8	92.46	107.64	92.04	125.22	100.27	95.09	75.14	125.01	136.18	104.15	186	110.63	117.33	164.4	90.45	106.38	115.26	149.16	213.3	280.35	281.68	179.72	115.37	123.23	157.71	115.06	163.76	169.37	213.1	130.66	162.34	169.9	129.52	150.34
HORVU5Hr1G098210	0.05	0	0	0.07	0	0	0.04	0.06	0	0	0.02	0	0.02	0	0	0.04	0.02	0.02	0.04	0.1	0	0.06	0.02	0	0	0	0.02	0.05	0.02	0.09	0	0.09	0	0	0.02	0	0	0	0.07	0	0	0.06	0	0.11	0.06	0	0.05	0	0
HORVU5Hr1G100140	442.55	429.06	423.88	416	270.41	282.12	283.87	286.02	432.62	420.95	429.89	432.4	130.24	124.97	128.24	139.65	138.58	139.06	115.83	120.45	115.84	114.96	99.32	97.01	93.33	95.56	85.11	86.07	89.27	90.92	104.25	107.07	110.77	112.79	86.58	92.12	93.26	93.71	90.02	100.33	99.99	101.03	104.15	106.39	108.71	104.96	97.04	108.07	102.13
HORVU5Hr1G100150	17.5	16.74	18.61	16.3	19.09	19.14	17.14	18	14.93	15.25	14.87	16.11	41.39	38.11	25.64	25.84	25.44	24.32	28.84	30.12	26.18	29.02	32.74	32.27	32.85	31.75	45.13	44.6	43.23	45.37	31.14	27.77	28.17	28.07	38.4	35.53	38.52	37.84	33.71	36.99	36.94	33.34	32.48	30.1	29.05	38.08	36.49	34.89	34.67
HORVU5Hr1G100180	1.26	1.99	1.64	1.49	1.84	1.74	1.59	1.98	1.53	2.14	2.05	1.78	4.78	4.58	3.06	2.74	3.3	3	3.96	3.72	3.62	4.26	3.51	3.1	3.45	3.16	3.99	4.12	4.43	4.36	2.96	2.8	3.34	3	4.25	4.49	4.86	3.9	3.87	4.6	4.54	3.52	2.73	2.97	4.33	4.15	3.05	3.78	4.34
HORVU5Hr1G100200	432	428.15	439.63	444.73	563.66	560.94	569.27	558.81	437.66	439.02	436.49	441.95	484.24	489.53	499.63	502.2	500.97	501.21	519.65	512.71	503.24	504.12	323.97	326.08	337.49	329.86	369.51	368.46	372.8	362.55	349.52	346.93	349.39	344.58	255.53	262.25	271.96	280.08	249.54	269.77	254.6	248.09	246.81	255.38	245.75	280.97	280.4	285.48	294.03
HORVU5Hr1G100210	0	0	0	0	0	0	0	0	0	0	0	0	0	0	0	0	0	0	0	0	0	0	0	0	0	0	0	0	0	0	0	0	0	0	0	0	0	0	0	0	0	0	0	0	0	0	0	0	0
HORVU5Hr1G101210	0	0	0	0	0	0	0	0	0	0	0	0	0	0	0	0	0	0	0	0	0	0	0	0	0	0	0	0	0	0	0	0	0	0	0	0	0	0	0	0	0	0	0	0	0	0	0	0	0
HORVU5Hr1G101340	0	0	0	0	0	0.02	0	0	0	0	0	0	0	0	0	0	0	0	0	0	0	0	0	0	0	0	0.01	0	0	0	0	0	0	0	0	0	0	0	0	0	0	0	0	0	0	0	0	0	0
HORVU5Hr1G101470	0	0	0.03	0	0	0	0	0	0	0	0	0	0	0	0	0	0	0	0	0	0	0	0	0	0	0	0	0	0	0	0	0	0	0	0	0	0	0	0	0	0	0	0	0	0	0	0	0	0
HORVU5Hr1G101480	12.85	12.58	11.17	12.11	13.18	12.37	11.96	12.2	7.62	8.23	8.68	8.49	16.2	15.88	16.69	16.86	17.57	18.58	19.53	20	19.26	21.29	20.14	20.75	18.56	20.94	23.86	22.84	25.45	23.71	20.51	21.3	21.08	21.33	18.2	17.63	18.22	17.39	18.53	18.08	17.78	16.71	16.75	18.94	16.23	23.72	21.2	18.56	19.52
HORVU5Hr1G101990	13.71	12.46	12.78	12.73	13.88	13.76	12.99	13.39	11.39	11.77	11.15	11.63	2.47	2.07	4.57	4.81	5.05	5.31	5.81	6.05	6.09	5.95	1.87	2.28	2.18	2.27	3.54	3.32	3.77	3.91	3.2	3.12	3.46	3.26	1.34	1.58	1.73	1.68	1.31	2.11	1.58	2.25	2.52	2.48	2.65	1.43	1.33	1.65	1.6
HORVU5Hr1G104560	0	0	0	0	0	0	0	0	0	0	0	0	0	0	0	0	0	0	0	0	0	0	0	0	0	0	0	0	0	0	0	0	0	0	0	0	0	0	0	0	0	0	0	0	0	0	0	0	0
HORVU5Hr1G104570	0.05	0.11	0.05	0.11	0.3	0	0.06	0.06	0.06	0.13	0	0	0.13	0	0.14	0	0	0.14	0	0	0	0	0.13	0.13	0.23	0.13	0.06	0.24	0.17	0.06	0	0.13	0.06	0.06	0.06	0.13	0.2	0	0	0.2	0	0	0	0.18	0	0.32	0.33	0	0.16
HORVU5Hr1G104580	14.08	12.84	12.53	13.08	15.65	16.4	15.98	15.8	8.34	8.4	8.29	9.6	31.41	30.16	30.62	29.8	31.93	30.91	25.63	25.72	25.96	25.96	42.93	43.29	42.91	41.81	33.15	34.13	33.23	33.5	36.37	36.44	36.8	37.09	44.46	43.9	45.46	44.69	45.51	45.58	47.52	44.35	43.46	46.6	46.14	44.36	43.18	44.5	44.91
HORVU5Hr1G104600	0.1	0.09	0.12	0.13	0.35	0.17	0.34	0.46	0.05	0.16	0.17	0.18	0.75	0.48	0.12	0.14	0.12	0.11	0	0.12	0	0	0.23	0.24	0.17	0.22	0.26	0.35	0.28	0.36	0.08	0.16	0.04	0.16	0.18	0.33	0.22	0.39	0	0.35	0.12	0	0.27	0.17	0.26	0.58	0.31	0.3	0.6
HORVU5Hr1G104610	0	0	0	0	0	0	0	0	0	0	0	0	0	0	0	0	0	0	0	0	0.01	0	0	0	0	0	0	0	0	0	0	0	0	0	0	0	0	0	0	0	0	0	0	0	0	0	0	0	0
HORVU5Hr1G104620	15.14	14.76	16.7	15.6	16.51	15.38	16.12	15.33	17.05	17.55	17	15.62	18.59	18.88	15.56	14.87	15.04	14.37	12.87	14.38	14.57	14.44	17.02	18.1	16.95	17.31	18.11	18.21	18.65	19.4	12.91	13.73	13.78	11.68	9.84	8.61	8.77	8.21	7.42	10.71	8.34	9.13	8.84	6.38	9.84	7.83	6.76	8.56	6.47
HORVU5Hr1G109840	0.07	0	0.03	0.02	0.08	0.15	0.04	0	0	0	0	0	0	0	0	0.02	0	0	0.04	0	0	0.04	0	0	0	0	0	0	0	0	0	0.12	0	0.04	0	0	0	0	0	0	0	0	0	0	0	0	0	0	0
HORVU5Hr1G109860	0	0	0	0	0	0.02	0	0	0	0	0	0	0	0	0	0.04	0.02	0.02	0.04	0.02	0.08	0.02	0	0	0	0.08	0	0	0.06	0	0.02	0	0.02	0.04	0.02	0.02	0.02	0	0	0.06	0	0	0	0	0	0	0	0	0.05
HORVU5Hr1G109870	0.63	0.53	0.56	0.56	0.67	0.59	0.54	0.66	0.47	0.26	0.54	0.37	0.51	0.53	0.54	0.5	0.74	0.77	0.63	0.36	0.45	0.6	0.31	0.11	0.38	0.29	0.4	0.4	0.45	0.52	0.37	0.23	0.16	0.09	0.14	0.25	0.07	0.14	0.35	0.11	0.14	0.08	0	0	0.06	0.07	0.06	0.23	0.19
HORVU5Hr1G109880	0.03	0	0.03	0	0	0.06	0.02	0	0.09	0	0.03	0.03	0	0	0	0	0	0	0	0	0	0	0	0	0	0.03	0	0	0	0	0	0	0	0	0.03	0	0	0	0	0	0	0	0	0	0	0	0	0	0
HORVU5Hr1G109910	202.29	220.44	212.19	216.87	250.03	245.74	254.31	236.53	188.24	197.34	196.89	199.42	204.64	195.91	191.55	191.04	186.98	179.65	197.96	205.83	193.7	185.6	100.18	102.86	92.77	97.22	158.85	151.09	161.8	157.58	85.41	85.15	96.93	91.49	60.86	58.74	55.62	55.16	50.42	45.79	59.03	55.3	56.3	67.15	51.71	66.05	54.3	66.36	65.07
HORVU5Hr1G112670	2	1.82	2	1.68	1.28	1.38	1.74	1.48	12.96	13.67	13.13	13.57	1.21	1.09	0.44	0.47	0.51	0.45	0.87	0.28	0.58	0.58	0.48	0.64	0.35	0.24	0.41	0.24	0.47	0.27	0.28	0.25	0.31	0.28	0.14	0.18	0.38	0.34	0.12	0.45	0.11	0.3	0.21	0.68	0.59	0	0.19	0.14	0.44
HORVU5Hr1G112680	20.63	20.92	22.04	21.78	25	23.74	24.64	24.13	17.71	17.04	17.32	16.92	21.18	20.81	24.29	23.26	21.97	23.04	24.82	24.71	24.08	24.84	19.29	18.45	19.28	18.53	22.34	23.09	22.37	22.23	23.22	23.15	22.56	23.94	22.11	21.55	22.16	20.9	23.4	20.42	21.37	20.63	20.27	21.87	20.53	22.26	22.35	22.61	22.64
HORVU5Hr1G112710	9.68	10.01	10.08	9.37	7.81	7.43	7.47	7.54	9.98	9.82	9.57	9.23	7.01	6.97	8.48	8.02	8.22	8.7	6.93	6.38	6.44	7.17	5.99	6.01	5.67	5.95	5.9	6.3	6.41	6.03	6.05	6	6.09	6.37	3.24	3.48	2.94	3.14	3.49	3.41	3.52	3.8	4.55	4.85	3.86	3.6	4.35	4.22	3.59
HORVU5Hr1G112720	0.51	0.4	0.37	0.31	0.29	0.29	0.39	0.3	0.44	0.28	0.5	0.39	0.48	0.34	0.3	0.38	0.31	0.29	0.27	0.3	0.33	0.32	0.21	0.21	0.2	0.18	0.19	0.21	0.25	0.17	0.32	0.21	0.32	0.27	0.17	0.23	0.22	0.16	0.22	0.15	0.14	0.13	0.27	0.26	0.13	0.12	0.12	0.18	0.06
HORVU5Hr1G112750	6.59	6.78	5.77	6.78	5.87	6.33	5.88	4.93	7.88	6.95	6.89	7.16	4.69	5.54	6.4	5.54	5.84	5.33	6.32	6.04	5.58	5.5	4	4.4	3.97	3.96	3.1	2.98	3.42	3.71	3.89	4.22	3.75	3.91	2.86	2.22	2.74	3.85	2.7	2.33	3.09	2.61	2.15	3.09	3.16	3.48	2.96	2.82	4.2
HORVU5Hr1G112790	117.44	115.95	117.82	123.17	134.2	137.74	128.99	135.83	126.92	119.74	125.21	128.82	133.77	124.2	122.69	121.31	128.02	120.94	130.29	134.06	139	130.72	103.76	109.49	112.14	110.88	111.02	113.98	108.79	109.66	100.34	100.47	101.7	94.82	84.66	81.36	82.46	76.43	91.74	77.65	76.58	88.87	83.21	87.45	80.34	99.38	88.22	96.69	90.4
HORVU5Hr1G112820	0.18	0.29	0.1	0.07	0.12	0.16	0.08	0.23	0.12	0	0.16	0.12	1.17	0.79	0.18	0.14	0.17	0.18	0.41	0.08	0.4	0.16	1.85	1.86	1.35	1.01	0.83	0.88	0.96	0.86	2.07	1.99	2.39	2.49	6.82	8.03	6.88	6.39	7.08	8.41	8.76	5.31	5.19	5.31	5.82	6.11	5.49	4.95	5.6
HORVU5Hr1G112840	2.21	2.59	2.77	2.28	2.89	3.07	3.22	2.49	4.08	3.69	3.52	3.78	3.12	3.26	2.04	2.38	2.34	2.24	1.59	2.01	1.89	1.96	1.21	1.9	1.47	1.45	1.45	1.64	1.47	1.38	1.65	1.33	1.11	2.18	0.64	0.83	0.94	1.75	0.42	0.81	1.73	0.62	1.01	0.91	0.73	1.26	1.01	1.08	1.52
HORVU5Hr1G112850	24.56	24.8	24.27	24.08	29.77	30.75	29.83	30.66	20.66	20.44	21.79	21.82	28.32	28.93	33.55	32.98	33.5	33.2	32.07	29.73	31.72	33.3	18.37	18.1	17.49	18.23	17.86	18.04	18.57	18.83	17	18.08	16.74	16.76	14.86	15.7	14.3	16.55	14.41	14.17	15.91	15.59	13.05	12.79	14.62	15.7	16.37	15.35	17.2
ENSRNA049444675	0	0	0	0	0	0	0	0	0	0	0	0	0	0	0	0	0	0	0	0	0	0	0	0	0	0	0	0	0	0	0	0	0	0	0	0	0	0	0	0	0	0	0	0	0	0	0	0	0
HORVU5Hr1G120290	5.87	4.83	4.25	5.79	2.81	3.09	2.93	3.42	7.95	8.83	7.87	9.09	6.15	4.24	3.44	4.11	2.94	4.18	3.35	2.64	2.96	2.94	3.72	2.36	2.25	2.62	2.73	2.55	3.24	3	2.88	3.06	2.73	3.11	2.12	2.05	2.14	2.31	3.72	2.63	2.25	2.66	3.57	2.66	1.44	2.16	2.27	1.39	1.24
HORVU5Hr1G120300	7.03	7.85	7.74	8.4	9.84	9.46	9.78	8.48	5.22	5.16	5.73	4.43	12.19	13	12.29	13.35	13.96	14.51	11.71	12.43	11.26	9.98	13.68	13.33	15.15	14.36	18	16.6	15.67	15.33	14.83	13.38	14.72	14.58	13.09	13.44	12.98	12.7	12.86	13.2	13.69	13.95	16.53	14.3	14.41	13.79	12.35	13.81	11.73
HORVU5Hr1G120310	0	0	0	0	0	0	0	0	0	0	0	0	0	0	0	0	0	0	0	0	0	0	0	0	0	0	0	0	0	0	0	0	0	0	0	0	0	0	0	0	0	0	0	0	0	0	0	0	0
ENSRNA049444679	0	0	0	0	0	0	0	0	0	0	0	0	0	0	0	0	0	0	0	0	0	0	0	0	0	0	0	0	0	0	0	0	0	0	0	0	0	0	0	0	0	0	0	0	0	0	0	0	0
ENSRNA049479457	0	0	0	0	0	0	0	0	0	0	0	0	0	0	0	0	0	0	0	0	0	0	0	0	0	0	0	0	0	0	0	0	0	0	0	0	0	0	0	0	0	0	0	0	0	0	0	0	0
HORVU5Hr1G120320	0	0	0	0	0	0	0	0	0	0	0	0	0	0	0	0	0	0	0	0	0	0.28	0	0	0	0	0.13	0	0	0	0	0	0	0	0	0	0	0	0	0	0	0	0	0	0	0	0	0	0
HORVU5Hr1G120330	0	0	0	0	0	0	0	0	0	0	0	0	0	0	0	0	0	0	0	0	0	0	0	0	0	0	0	0	0	0	0	0	0	0	0	0	0	0	0	0	0	0	0	0	0	0	0	0	0
HORVU5Hr1G120340	33.06	36.24	33.08	33.54	27.46	27.33	27.22	26.53	26.74	28.32	28.46	30.16	32.45	31.32	36.41	36.78	36.89	40.92	26.41	25.95	26.57	28.2	30.53	34.32	30.88	32.57	43.15	46.38	44.1	48.28	32.9	31.95	35.34	29.91	21.95	20.27	24.32	24.67	25.36	31.92	26.81	26.98	35.81	26.71	26.88	30.36	31.69	29.93	31.09
HORVU5Hr1G120370	10.35	10.9	10.89	10.24	10.81	11.04	10.36	10.77	10.34	9.97	9.91	9.88	8.8	8.75	10.71	10.22	10.35	10.8	10.16	10.38	9.54	10.33	6.9	6.46	6.93	6.58	7.09	7.73	7.26	6.91	7.37	7.88	7.52	6.86	6.11	5.72	6.06	5.7	6.16	6.03	6.39	5.72	6.24	6.29	5.86	6.13	7.29	6.71	6.74
ENSRNA049479453	0	0	0	0	0	0	0	0	0	0	0	0	0	0	0	0	0	0	0	0	0	0	0	0	0	0	0	0	0	0	0	0	0	0	0	0	0	0	0	0	0	0	0	0	0	0	0	0	0
HORVU5Hr1G120390	367.05	363.98	359.59	350.41	116.03	114.25	113.48	114.97	370.88	371.27	367.49	370.99	52.44	51.91	51.77	54.39	54.09	52.44	51.44	49.06	49	51.61	16.15	17.26	16.89	18.84	8.57	8.29	7.81	8.23	15.49	14.67	14.78	15.6	12.48	13.93	14.85	15.73	13.38	15.14	14.51	12.32	10.25	13.94	12.67	16.45	18.39	16.23	17.24
HORVU5Hr1G120400	25.22	24.38	23.67	24.26	8.5	8.67	8.1	8.7	18.74	16.88	16.45	17.13	7.21	6.92	6.01	5.36	6.74	6.12	4.58	4.76	5.26	5.92	5.16	5.02	4.93	5.27	4.93	5.27	5.76	5.16	4.41	5.31	4.89	4.86	5.17	4.93	5	4.84	5.5	4.52	4.2	4.2	5.64	4.01	4.35	5.84	4.38	5.83	7.39
HORVU5Hr1G120410	2.22	1.88	2.18	2.1	1.33	1.32	1.38	1.38	3.6	3.48	3.36	3.19	2.21	2.07	1.63	1.71	1.65	1.72	1.24	1.18	0.94	1.28	1.24	1.44	1.05	1.25	0.88	0.95	1.13	0.91	1.54	1.12	1.39	1.24	0.98	1.03	0.91	1.39	1	1.16	0.66	1.35	1.1	0.91	1.15	1.18	0.73	1.19	1.04
HORVU5Hr1G120420	3.99	3.58	4.07	3.77	4.93	4.72	4.7	4.9	3.64	3.45	3.4	3.57	6.86	6.94	5.96	6.39	5.66	5.05	4.65	4.59	4.13	4.29	4.04	3.37	4.19	3.8	4.25	4.21	4.57	3.97	3.33	3.34	3.68	3.37	3.16	3.11	2.42	3.17	3.34	2.57	3.7	2.54	1.8	2.82	2.07	3.72	2.77	2.51	3.06
ENSRNA049443363	0	0	0	0	0	0	0	0	0	0	0	0	0	0	0	0	0	0	0	0	0	0	0	0	0	0	0	0	0	0	0	0	0	0	0	0	0	0	0	0	0	0	0	0	0	0	0	0	0
ENSRNA049443349	0	0	0	0	0	0	0	0	0	0	0	0	0	0	0	0	0	0	0	0	0	0	0	0	0	0	0	0	0	0	0	0	0	0	0	0	0	0	0	0	0	0	0	0	0	0	0	0	0
ENSRNA049443338	0	0	0	0	0	0	0	0	0	0	0	0	0	0	0	0	0	0	0	0	0	0	0	0	0	0	0	0	0	0	0	0	0	0	0	0	0	0	0	0	0	0	0	0	0	0	0	0	0
ENSRNA049443324	0	0	0	0	0	0	0	0	0	0	0	0	0	0	0	0	0	0	0	0	0	0	0	0	0	0	0	0	0	0	0	0	0	0	0	0	0	0	0	0	0	0	0	0	0	0	0	0	0
ENSRNA049443314	0	0	0	0	0	0	0	0	0	0	0	0	0	0	0	0	0	0	0	0	0	0	0	0	0	0	0	0	0	0	0	0	0	0	0	0	0	0	0	0	0	0	0	0	0	0	0	0	0
HORVU5Hr1G122490	1.89	1.72	1.87	1.62	0.99	1.27	1.12	1.09	0.71	0.98	1.04	1.04	0.64	0.84	1.12	1.09	1.25	1.08	0.73	0.89	0.87	0.76	0.57	0.6	0.51	0.63	1.14	1.2	1.07	1.19	0.64	0.69	0.8	0.65	0.75	0.63	0.56	0.48	0.68	0.46	0.74	0.77	0.82	1.06	0.62	0.81	0.66	0.83	1.01
HORVU5Hr1G122510	8.77	8.45	8.67	8.57	8.31	8.24	7.8	7.79	5.42	5.68	5.41	5.62	17.86	17.93	19.44	20.3	20.49	19.55	16.82	17.42	16.8	17.99	16.23	16.57	17.17	16.8	24.05	23.86	23.83	23.23	16.49	15.98	15.88	16.23	10.28	9.64	10.03	9.77	9.71	9.39	9.62	10.24	11.35	10.97	10.26	10.21	11.17	10.03	11.41
HORVU5Hr1G122520	0.93	1.49	1.83	2.09	1.84	1.34	2.16	1.9	1.11	0.66	0.73	1.2	3.96	4.2	3.63	3.84	2.89	3.83	3.94	4.59	4.82	3.7	3.29	2.57	2.22	2.26	3.96	3.61	4.56	3.75	2.03	2.73	2.35	3.26	0.93	0.56	0.49	0	1.2	0.57	0	0.53	0.8	0.77	1.29	0.69	0.71	1.13	0.68
HORVU5Hr1G122530	0.09	0.13	0.11	0.02	0.02	0.04	0	0.02	0.09	0.11	0.11	0.17	0.05	0.02	0.07	0	0	0	0	0.02	0.04	0.04	0	0.06	0.06	0	0.04	0.04	0	0.02	0.02	0	0.04	0	0	0.04	0.02	0.07	0	0	0	0.06	0.06	0	0.06	0	0	0	0
HORVU5Hr1G122540	1.02	0.96	0.93	0.7	0.37	0.31	0.46	0.33	1.02	1.63	1.42	1.3	0.12	0.23	0.13	0.09	0.06	0.21	0.15	0.12	0.15	0.08	0.08	0.08	0.04	0.04	0.13	0.07	0.07	0.09	0.28	0.1	0.15	0.27	0.1	0.04	0.04	0.25	0.3	0.12	0	0.22	0	0	0.17	0.1	0.21	0	0.15
HORVU5Hr1G122550	0.1	0	0.18	0	0	0	0	0	0	0	0.09	0.07	0	0	0	0	0.04	0	0	0	0	0	0	0.1	0.03	0.03	0	0	0	0	0	0	0	0	0.03	0	0	0	0	0	0	0	0	0.09	0.1	0	0	0	0
HORVU5Hr1G122560	4.85	7.32	5.54	9.64	14.24	16.77	16.92	14.34	9.74	10.47	10.28	8.16	11.73	13.68	8.83	6.74	5.53	7.35	17.05	14.1	16.84	15.43	12.76	10.36	11	9.95	4.09	2.07	3.4	3.01	11.1	10.79	13.39	10.14	11.45	9.64	11.42	7.78	11.48	10.42	12.28	7.15	6.14	11.06	6.28	17.85	17.64	10.82	13.93
HORVU5Hr1G122720	0.14	0.14	0	0.14	0	0	0.03	0	0.17	0	0	0	0	0	0	0	0	0	0.02	0	0	0	0	0	0	0	0	0	0	0	0	0.54	0	0	0	0	0	0	0	0	0	0	0	0	0.17	0	0	0	0
HORVU5Hr1G122750	0.36	0.51	0.45	0.43	0.62	0.47	0.51	0.44	0.52	0.46	0.55	0.63	0.43	0.59	0.56	0.56	0.56	0.37	0.33	0.68	0.59	0.37	0.32	0.44	0.37	0.4	0.33	0.28	0.27	0.32	0.21	0.16	0.33	0.39	0.23	0.21	0.19	0.16	0.31	0.14	0.28	0.08	0.27	0.21	0.15	0.15	0.06	0.05	0.1
HORVU5Hr1G122760	17.01	15.55	16.98	16.95	12.83	13.37	12.19	12.24	16.37	16.24	15.38	15.54	18.17	18.05	18.13	18.23	18.74	19.77	17.05	18.47	17.42	16.6	21.19	23.61	21.9	22.16	15.27	14.88	14.07	15.61	23.29	23.82	24.23	24.39	17.56	17.51	17.97	18.43	20.37	22.92	20.02	18.5	17.33	17.6	18.7	18.98	22.28	19.73	20.36
HORVU5Hr1G122800	0.02	0	0.04	0	0	0	0	0	0.04	0	0	0	0	0	0	0	0	0	0	0	0	0	0	0	0.04	0	0	0	0	0	0	0	0	0	0	0	0	0	0	0	0	0	0	0	0	0	0	0	0
HORVU5Hr1G122810	12.86	13.43	13.65	13.95	13.33	12.27	13.83	13.36	10.75	10.9	11.56	11.49	10.86	9.76	12.31	12.57	12.31	12.17	10.73	10.85	10.62	10.55	9.22	8.87	8.56	8.85	10.82	10.44	10.32	11.08	9.01	9.22	8.91	9.95	8.57	8.09	8.2	7.89	8.66	8.7	7.8	8.47	9.08	7.6	8.02	10.81	9.15	9.35	8.92
HORVU5Hr1G122820	78.73	77.67	74.51	73.72	52.56	53.98	51.71	55.59	124.71	127.56	128.77	129.76	46.22	46.74	41.72	42.78	44.69	44.79	36.23	36.95	38.73	37.23	30.67	30.32	28.95	29.13	26.54	26.89	26.39	28.17	31.31	31.32	32.34	31.68	33.95	33.07	34.58	34.19	37.39	36.26	36.92	36.97	36.45	36.91	36.07	31.61	32.37	31.87	30.47
HORVU5Hr1G125000	0.25	0.06	0.09	0.09	0.64	0.52	0.48	0.36	0.74	0.34	0.59	0.47	0.28	0.25	0.29	0.26	0.42	0.29	0.18	0.12	0.15	0.15	0	0.04	0	0	0.1	0.09	0.05	0.13	0	0	0	0	0	0	0	0	0	0	0	0	0	0	0	0	0	0	0
HORVU5Hr1G125010	0.25	0.41	0.27	0.27	0.45	0.52	0.52	0.49	0.54	0.38	0.39	0.47	0.26	0.27	0.21	0.22	0.18	0.27	0.55	0.13	0.08	0.23	0.1	0.17	0.11	0.38	0.34	0.26	0.21	0.33	0.29	0.28	0.15	0.18	0.39	0.5	0.39	0.33	0.21	0.16	0.48	0.85	0.29	0.25	0.35	0.25	0.24	0.28	0.96
HORVU5Hr1G125030	0	0	0	0	0	0	0	0	0	0	0	0	0	0	0	0	0	0	0	0	0	0	0	0	0	0	0	0	0	0	0	0	0	0	0	0	0.05	0	0	0	0	0	0	0	0	0	0	0	0
HORVU5Hr1G125320	0	0	0	0	0	0	0	0	0	0	0	0	0	0	0	0	0	0	0	0	0	0	0	0	0	0	0	0	0	0	0	0	0	0	0	0	0	0	0	0	0	0	0	0	0	0	0	0	0
HORVU5Hr1G125330	0	0	0	0	0	0	0	0	0	0	0	0	0	0	0	0	0	0	0	0	0	0	0	0	0	0	0	0	0	0	0	0	0	0	0	0	0	0	0	0	0	0	0	0	0	0	0	0	0
HORVU5Hr1G125340	0.03	0.04	0	0	0	0	0.05	0	0.04	0	0	0	0	0.03	0.13	0.13	0.08	0	0.08	0.12	0.08	0.12	0.08	0.05	0.08	0.03	0	0.11	0	0.04	0.04	0.04	0.04	0.03	0	0.03	0	0	0	0	0.16	0	0.12	0	0	0	0	0	0
HORVU5Hr1G125350	0.07	0.05	0.06	0.04	0.05	0.04	0.03	0.05	0.05	0.07	0.05	0.14	0.1	0.11	0.08	0.16	0.04	0.04	0.04	0.06	0.05	0.04	0.05	0.09	0.12	0.07	0.07	0.03	0.06	0.08	0.06	0.04	0.08	0.06	0.09	0.14	0.08	0.05	0.02	0.1	0.14	0.08	0.05	0.06	0.08	0.22	0.08	0.04	0.11
HORVU5Hr1G125360	0.69	0.58	0.47	0.8	0.44	0.45	0.55	0.62	0.87	0.57	0.8	0.5	0.52	0.6	0.59	0.36	0.44	0.56	0.63	0.39	0.46	0.55	0.43	0.34	0.63	0.34	0.57	0.75	0.72	0.67	0.67	0.66	0.51	0.38	0.44	0.64	0.4	0.65	0.31	0.31	0.26	0.22	0.62	0.66	0.14	0.72	1.08	0.77	0.24
HORVU5Hr1G125370	0	0	0	0	0	0	0	0	0	0	0	0	0	0	0	0	0	0	0	0	0	0	0	0	0	0	0	0	0	0	0	0	0	0	0	0	0	0	0	0	0	0	0	0	0	0	0	0	0
HORVU5Hr1G125380	0	0	0	0	0	0	0	0	0	0	0	0	0	0	0	0	0	0	0	0	0	0	0	0	0.11	0	0	0	0	0	0	0	0	0	0	0	0	0	0	0	0	0	0	0	0	0	0	0	0
HORVU5Hr1G125390	0	0	0	0	0	0	0	0	0	0	0	0	0	0	0	0	0	0	0	0	0	0	0	0	0	0	0	0	0	0	0	0	0	0	0	0	0	0	0	0	0	0	0	0	0	0	0	0	0
HORVU6Hr1G002090	0	0	0.32	0.22	0	0.41	0	0.4	0	0.43	0.41	0	0	0.38	0.92	0.32	0	0.31	0	0	0	0	0	0	0.2	0	0	0	0	0.19	0	0.85	0	0	0	0	0.24	0	0	0	0	0	0	0.76	1.14	0	0	0	0
HORVU6Hr1G002100	0	0	0	0	0	0	0	0	0	0	0	0	0	0	0	0	0	0	0	0	0	0	0	0	0	0	0	0	0	0	0	0	0	0	0	0	0	0	0	0	0	0	0	0	0	0	0	0	0
HORVU6Hr1G002110	0	0	0	0	0	0	0	0	0	0	0	0	0	0	0	0	0	0	0	0	0	0	0	0	0	0	0	0	0	0	0	0	0	0	0	0	0	0	0	0	0	0	0	0	0	0	0	0	0
HORVU6Hr1G002120	0	0	0	0	0	0	0	0	0	0	0	0	0	0	0	0	0	0	0	0	0	0	0	0	0	0	0	0	0	0	0	0	0	0	0	0	0	0	0	0	0	0	0	0	0	0	0	0	0
HORVU6Hr1G002130	19.77	20.56	22.4	20.5	22.44	17.61	19.63	18.74	16.18	15.89	13.87	14.82	21.64	22.21	18.67	20.35	17.95	20.56	22.19	21.09	22.35	21.32	19.08	20.86	21.63	19.38	29.43	29.8	32.85	30.14	21.79	22.4	23.71	19.15	27.52	22.94	25.63	28.3	32.11	29.31	20.22	24.34	26.64	22.37	26.47	27.95	28.6	29.01	25.52
HORVU6Hr1G002140	0	0	0	0	0	0	0	0	0	0	0	0	0	0	0	0	0	0	0	0	0	0	0	0	0	0	0	0	0	0	0	0	0	0	0	0	0	0	0	0	0	0	0	0	0	0	0	0	0
HORVU6Hr1G002150	0	0	0	0	0	0	0	0	0	0	0	0	0	0	0	0	0	0	0	0	0	0	0	0	0	0	0	0	0	0	0	0	0	0	0	0	0	0	0	0	0	0	0	0	0	0	0	0	0
HORVU6Hr1G010010	0	0	0	0	0	0.02	0	0	0	0	0	0	0	0	0	0	0	0	0	0	0	0	0	0	0	0	0	0	0	0	0	0	0	0	0	0	0	0	0	0	0	0	0	0	0	0	0	0	0
HORVU6Hr1G010040	11.33	9.35	9.93	9.89	6.53	6.62	6.49	7.77	5.8	7.57	7.04	7.17	5.57	4.5	9.26	8.99	9.33	9.43	7.57	7.89	6.9	7.4	5.28	6.29	7.03	7.03	7.26	8.9	8.92	8.33	7.59	7.45	6.8	6.84	6.5	6.54	6.46	4.72	5.06	5.48	6.2	6.47	9.09	7.9	8.96	7.33	6.39	8.03	9.14
HORVU6Hr1G010050	30.55	28.73	30.42	30.43	35.7	34.88	35.97	32.42	22.82	23.31	24.36	25.35	45.86	45.42	45.43	47.57	47.03	43.69	46	46.74	46.87	47.77	50.88	56.71	56.83	56.14	56.56	54.43	55.02	52.11	59.3	56.93	54.73	54.08	50.45	47.77	48.53	47.61	48.7	48.27	52.93	41.92	43.19	40.32	47.99	46.51	45.27	45.78	48.58
HORVU6Hr1G010100	0.49	0.64	0.62	0.43	0.62	0.59	0.65	0.67	0.53	0.44	0.65	0.36	0.58	0.46	0.53	0.44	0.56	0.5	0.57	0.48	0.59	0.55	0.31	0.46	0.26	0.29	0.53	0.54	0.49	0.61	0.38	0.37	0.28	0.35	0.2	0.16	0.14	0.22	0.23	0.11	0.13	0.25	0.37	0.19	0.32	0.28	0.39	0.24	0.2
HORVU6Hr1G010110	0.05	0.08	0.03	0.08	0.03	0	0.06	0.15	0.06	0	0.03	0.06	0.07	0.03	0.03	0.03	0.03	0.07	0.03	0	0.21	0	0	0.03	0	0	0	0	0.03	0.06	0.16	0	0	0.06	0	0.03	0.1	0.1	0	0	0	0.09	0	0	0.09	0	0.25	0	0
HORVU6Hr1G010120	1.08	1.1	1.21	1.02	1.03	1.15	1.25	1.12	1.28	1.25	1.21	1.15	1.15	1.26	1.25	1.26	1.24	1.25	1.43	1.17	1.29	1.14	0.64	0.79	0.9	0.58	1.17	1.1	1.03	0.89	0.82	0.85	0.97	0.73	0.63	0.44	0.55	0.46	0.73	0.91	0.51	0.59	0.42	0.55	0.27	0.56	0.63	0.69	0.57
HORVU6Hr1G010130	0	0	0	0	0	0	0	0	0	0	0	0	0	0	0	0	0	0	0	0	0	0	0	0.1	0	0	0	0	0	0	0	0	0	0	0	0	0	0	0	0	0	0	0	0	0	0	0	0	0
HORVU6Hr1G010140	0	0	0	0	0	0	0	0	0	0	0	0	0	0	0	0	0	0	0	0	0	0	0	0	0	0	0	0	0	0	0	0	0	0	0	0	0	0	0	0	0	0	0	0	0	0	0	0	0
HORVU6Hr1G010150	0	0	0	0	0	0	0	0	0	0	0	0	0	0	0	0	0	0	0	0	0	0	0	0	0	0	0	0	0	0	0	0	0	0	0	0	0	0	0	0	0	0	0	0	0	0	0	0	0
ENSRNA049485187	0	0	0	0	0	0	0	0	0	0	0	0	0	0	0	0	0	0	0	0	0	0	0	0	0	0	0	0	0	0	0	0	0	0	0	0	0	0	0	0	0	0	0	0	0	0	0	0	0
HORVU6Hr1G010180	0	0	0	0	0	0.04	0	0	0.04	0	0	0	0	0	0	0.04	0	0	0	0	0	0.07	0	0.07	0	0.07	0	0	0	0	0	0	0	0	0.01	0	0	0	0	0	0	0	0	0.1	0	0	0	0	0
HORVU6Hr1G010190	0	0	0	0	0	0	0	0	0	0	0	0	0	0	0	0	0	0	0	0	0	0	0	0	0	0	0	0	0	0	0	0	0	0	0	0	0	0	0	0	0	0	0	0	0	0	0	0	0
HORVU6Hr1G010200	2.65	3.07	2.96	3.04	2.64	2.76	2.81	2.85	2.35	2.15	2.7	2.72	3.8	4.2	4.6	4.82	5.03	5.02	8.87	9.94	9.98	8.83	3.43	4.46	4.32	3.6	7.15	7.37	7.06	7.54	5.11	5.27	4.73	4.67	6.69	6.4	5.77	5.97	5.67	5.43	6.36	6.11	6.1	6.45	5.59	7.39	8.22	7.65	8.01
HORVU6Hr1G013810	0	0	0	0	0	0	0	0	0	0	0	0	0	0	0	0	0	0	0	0	0	0	0	0	0	0	0	0	0	0	0	0	0	0	0	0	0	0	0	0	0	0	0	0	0	0	0	0	0
HORVU6Hr1G013830	0.26	0.25	0.19	0.27	0.23	0.24	0.22	0.24	0.18	0.18	0.17	0.18	0.47	0.4	0.51	0.41	0.41	0.47	0.43	0.38	0.41	0.42	0.5	0.54	0.56	0.43	0.7	0.58	0.61	0.52	0.53	0.51	0.51	0.43	0.65	0.5	0.62	0.44	0.61	0.63	0.64	0.57	0.65	0.58	0.37	0.87	0.59	0.56	0.67
HORVU6Hr1G017850	8.2	7.54	7.36	7.96	7.55	7.55	8.5	7.98	8.24	8.15	8.5	8.93	10.89	12	10.81	9.19	10.76	10.1	10.09	9.78	9.72	10.29	13.34	13.47	12.74	13.39	13.9	13.21	14.04	12.92	13.42	14.1	13.6	14.36	11.99	12.72	12.28	12.32	12.5	12.85	11.63	12.32	12.04	13.7	12.81	14.77	13.84	15.71	13.51
HORVU6Hr1G017860	39.29	38.52	41.79	40.66	42.57	44	43.77	43.52	31.99	30.69	30.74	29.65	63.83	65.66	72.01	71.39	70.84	71.03	77.83	74.81	75.72	76.83	51.49	50.53	52.1	52.55	58.06	57.5	57.74	59.09	53.61	52.99	53.16	51.45	38.67	38.37	38.85	38.93	36.98	35.87	39.27	40.08	37.7	40.46	35.13	40.56	40.08	41.49	41.75
HORVU6Hr1G017870	0.55	0.38	0.53	0.43	0.36	0.33	0.43	0.45	0.65	0.5	0.63	0.59	0.19	0.18	0.36	0.31	0.39	0.27	0.37	0.37	0.36	0.46	0.15	0.3	0.28	0.24	0.35	0.42	0.49	0.43	0.38	0.5	0.32	0.44	0.37	0.34	0.42	0.32	0.46	0.4	0.2	0.56	0.31	0.37	0.17	0.23	0.37	0.36	0.25
HORVU6Hr1G018030	13.79	13.93	13.63	13.04	13.08	13.53	13.38	12.19	11.92	11.38	11.52	11.68	6.95	6.15	10.11	10.47	10.19	10.01	10.36	10.09	10.86	9.26	7.85	7.74	8.49	8.21	10.35	9.57	9.46	10.3	9.16	8.99	10.18	9.36	8.34	9.54	8.12	8.89	8.11	9.27	9.62	8.83	8.13	8.13	7.53	8.84	8.63	9.24	7.92
HORVU6Hr1G018040	1.09	0.98	0.83	0.78	1.02	0.75	0.53	0.67	0.85	0.88	0.63	1	0.67	1.21	1.06	0.78	0.97	0.53	0.77	0.79	0.82	0.49	0.57	0.78	0.69	0.28	0.07	0.33	0.26	0.52	0.57	0.73	0.84	1.12	0.72	0.87	0.76	0	0.46	0.22	0.67	0.81	0.42	0.4	0.8	0.18	1.1	0.53	0.53
HORVU6Hr1G021300	0	0	0	0	0	0	0.04	0	0	0	0	0.04	0	0	0	0	0	0	0	0	0	0	0	0	0	0	0	0	0	0	0	0	0	0	0	0	0	0	0	0	0	0	0	0	0	0	0	0	0
HORVU6Hr1G021340	13.01	12.57	14.68	14.15	14.3	13.71	13.27	14.22	13.46	12.78	11.35	12.16	12.73	13.64	12.47	13.1	11.82	13.54	11.05	10.39	10.97	10.43	11.84	11.02	11.81	11.85	15.52	14.99	15.31	14.59	12.27	12.11	11.51	11.43	10.67	10.56	11.12	9.73	9.44	9.6	8.22	11.94	9.25	10.52	10.45	11.62	10.99	12.77	12.13
HORVU6Hr1G021360	0	0	0	0	0	0	0	0	0	0	0	0	0	0	0	0	0	0	0	0	0	0	0	0	0	0	0	0	0	0	0	0	0	0	0	0	0	0	0	0	0	0	0	0	0	0	0	0	0
HORVU6Hr1G021370	0	0	0	0	0	0	0	0	0	0	0	0	0	0	0	0	0	0	0	0	0	0	0	0	0	0	0	0	0	0	0	0	0	0	0	0	0	0	0	0	0	0	0	0	0	0	0	0	0
ENSRNA049471224	0	0	0	0	0	0	0	0	0	0	0	0	0	0	0	0	0	0	0	0	0	0	0	0	0	0	0	0	0	0	0	0	0	0	0	0	0	0	0	0	0	0	0	0	0	0	0	0	0
HORVU6Hr1G024210	25.26	26.15	26.83	21.66	37	34.23	48.62	28.75	17.85	9.9	12.09	11.83	0	10.75	13.55	11.02	10.82	13.65	8.53	9.63	12.48	3.68	6.53	8.61	4.88	12.37	65.77	66.39	50.8	66.94	8.26	16.63	15.6	13.7	46.44	31.41	40.34	45.01	45.5	33.02	39.59	29.38	28.85	29.37	31.48	21.54	30.6	34.35	29.28
ENSRNA049471259	0	0	0	0	0	0	0	0	0	0	0.06	0	0	0	0	0	0	0	0	0	0	0	0	0	0	0	0	0	0	0	0	0	0	0	0	0	0	0	0	0	0	0	0	0	0	0	0.16	0	0
HORVU6Hr1G024220	0	0	0	0	0	0	0	0	0	0	0	0	0	0	0	0	0	0	0	0	0	0	0.12	0	0	0	0	0	0	0	0.13	0	0	0	0.38	0	0	0	0	0	0	0	0	0	0	0	0	0	0
ENSRNA050017273	0	0	0	0.24	0	0	0	0	0	0	0	0	0	0	0	0	0	0	0.14	0.15	0	0	0	0	0	0.06	0.31	0	0	0	0	0	0	0	0	0	0	0	0	0	0	0.11	0	0.11	0	0	0	0	0
HORVU6Hr1G024230	94.22	61.33	71.98	107.67	105.44	119.28	118.67	125.92	141.59	136.08	137.44	130.23	69.74	61.33	83	87.82	71.02	79.66	37.71	46.09	53.62	53.31	132.02	134.3	120.38	131.01	258.67	279.08	289.46	291.9	63.11	42.47	58.71	83.32	67.14	71.32	61.42	90.2	85.21	78.43	38.03	250.19	343.67	280.22	204.25	279.06	241.72	206.62	238.52
ENSRNA050017275	0	0	0	0	0	0	0	0	0	0	0	0	0	0	0	0	0	0	0	0	0	0	0	0	0	0	0	0	0	0	0	0	0	0	0	0	0	0	0	0	0	0	0	0	0	0	0	0	0
HORVU6Hr1G024240	7.39	4.92	4.08	4.28	8.41	3.26	3.66	4.29	5.22	4.15	12.98	6.99	9.59	1.88	2.62	2.65	4.87	6.57	4.05	1.15	6.18	2.1	11.6	7.42	7.92	13.28	14.48	13.24	18.78	17.89	3.03	4.15	4.82	2.33	6.49	2.97	0.31	1.84	5.49	8.74	5.08	19.11	10.41	11.87	13.1	4.26	6.83	6.89	4.86
ENSRNA050017267	0	0	0	0	0	0	0	0	0	0	0	0	0	0	0	0	0	0	0	0	0	0	0	0	0	0	0	0	0	0	0	0	0	0	0	0	0	0	0	0	0	0	0	0	0	0	0	0	0
ENSRNA049471264	32.49	37.51	38.58	33.7	53.67	60.38	58.14	60.93	43.94	43.41	38.45	43.61	19.63	20.65	29.13	19.4	24.23	23.71	13.84	15.4	12.1	19.55	30.2	33.26	35.29	29.41	119.51	114.19	113.77	118.35	16.79	13.51	19.47	22.04	9.78	6.33	5.19	2.87	3.56	0.02	0	52.86	70.59	76.45	64.34	52.34	57.75	59.5	50.27
ENSRNA049471211	0	0	0	0	0	0	0	0	0	0	0	0	0	0	0	0	0	0	0	0	0	0	0	0	0	0	0	0	0	0	0	0	0	0	0	0	0	0	0	0	0	0	0	0	0	0	0	0	0
HORVU6Hr1G024980	0.75	0.62	0.76	0.69	0.35	0.29	0.37	0.28	0.31	0.37	0.2	0.38	0.36	0.31	0.39	0.24	0.47	0.28	0.3	0.36	0.29	0.31	0.16	0.19	0.19	0.14	0.1	0.2	0.19	0.21	0.16	0.13	0.19	0.11	0.11	0.18	0.14	0.22	0	0.13	0.09	0.16	0.08	0.19	0.08	0.11	0.15	0.14	0.18
HORVU6Hr1G025000	0	0	0	0	0	0	0	0	0	0	0	0	0	0	0	0	0	0	0	0	0	0	0	0	0	0	0	0	0	0	0	0	0	0	0.81	0	0	0	0	0	0	0	0	0	0	0	0	0	0
HORVU6Hr1G025010	0	0	0	0	0	0	0	0	0	0	0	0	0	0	0	0	0	0	0	0	0	0.02	0	0	0	0	0	0	0	0	0	0	0	0	0	0	0	0	0	0	0	0	0	0	0	0	0	0	0
HORVU6Hr1G025020	0	0	0	0	0	0	0	0	0	0	0	0	0	0	0	0	0	0.03	0	0	0	0	0.03	0	0	0	0	0	0.03	0	0	0	0.03	0.03	0.03	0.03	0.06	0	0	0	0	0.16	0	0	0	0.07	0	0	0
HORVU6Hr1G025030	0	0	0	0	0	0	0	0	0	0	0	0	0	0	0	0	0	0	0	0	0	0	0	0	0	0	0	0	0	0	0	0	0	0	0	0	0	0	0	0	0	0	0	0	0	0	0	0	0
HORVU6Hr1G025730	68.79	70.56	67.98	66.57	47.28	48.61	47.22	47.27	86.28	86.94	88.32	84.53	24.98	25.68	22.02	24.17	22.56	22.01	14.94	13.64	14.74	15.48	21.69	21.69	20.3	20.28	14.74	17.17	15.76	15.34	23.76	24.93	22.31	22.57	25.66	25.54	27.28	25.47	25.29	25.97	26.31	24.31	24.37	25.8	25.41	24.25	24.21	26.78	25.01
ENSRNA049486148	0	0	0	0	0	0	0	0	0	0	0	0	0	0.6	0	0	0	0	0	0	0	0	0	0	0	0	0	0	0	0	0	0	0	0	0	0	0	0	0	0	0	0	0	0	0	0	0	0	0
HORVU6Hr1G025750	4.62	4.41	3.68	3.55	3.24	6.03	4.24	5.02	5.12	4.15	3.82	4.58	7.01	5.14	12.67	9.08	9.02	9.63	5.78	9.42	6.38	8.17	7.05	6.84	7.29	6.65	3.18	3.77	4.75	4.28	6.61	6.67	6.3	7.53	6.81	7.53	7.25	6.21	9.63	7.92	5.84	3.08	5.97	5.15	6.06	3.69	3.29	3.15	3.85
HORVU6Hr1G025830	0.33	0.42	0.29	0.21	0.31	0.15	0.24	0.21	0.57	0.34	0.44	0.64	0.24	0.29	0.39	0.3	0.22	0.26	0.17	0.16	0.08	0.2	0.17	0.17	0.17	0.2	0.49	0.45	0.57	0.33	0.26	0.19	0.29	0.12	0.05	0.19	0.15	0.05	0.11	0.27	0.16	0.3	0.1	0.15	0.2	0.22	0.09	0.17	0.13
HORVU6Hr1G025840	17.95	16.66	18.02	16.62	15.94	15.79	15.06	14.61	23.92	26.25	24.85	23.73	19.78	20.3	17.64	17.31	17.87	16.51	13.66	14.56	13.7	13.74	7.3	6.91	6.52	6.81	8.47	8.9	9.17	9.4	8.55	8.96	9.06	9.6	4.89	5.23	5.07	4.33	5.15	4.76	4.59	5.11	4.38	3.99	4.84	6.33	8.06	6.19	7.34
HORVU6Hr1G025850	0.8	0.53	0.26	0.16	0.06	0.3	0.12	0.09	0.12	0.19	0.24	0.12	0.07	0.36	0.37	0.61	0.32	0.76	0.18	0.25	0.18	0.18	0.33	0.38	0.43	0.5	0.28	0.51	0.22	0.37	0.21	0.31	0.27	0.39	0.31	0.44	0.07	0.8	0.25	0	0.19	0.25	0.56	0.52	0.72	0.65	0	0.49	0.62
HORVU6Hr1G025860	0	0	0	0	0	0	0	0	0	0	0	0	0	0	0	0	0	0	0	0	0	0	0	0	0	0	0	0	0	0	0	0	0	0	0	0	0	0	0	0	0	0	0	0	0	0	0	0	0
HORVU6Hr1G027500	0.82	0.85	0.56	0.48	0.87	0.83	0.96	0.67	0.78	0.69	0.87	0.76	0.81	0.66	0.5	0.54	0.51	0.5	0.28	0.33	0.15	0.26	0.38	0.4	0.51	0.39	0.58	0.62	0.5	0.63	0.43	0.66	0.38	0.62	0.4	0.3	0.22	0.15	0.71	0.1	0.29	0.38	0.45	0.48	0.41	0.47	0.45	0.39	0.44
HORVU6Hr1G030110	1.93	1.81	1.43	2.01	1.45	1.77	0.78	1.79	1.71	2.1	1.54	2	1.34	1.06	1.54	0.81	1.58	1.09	0.84	1.04	1.38	1.3	1.26	1.23	0.87	0.87	1.15	0.93	1.89	1.11	1.47	1.05	1.6	1.49	1.36	1.96	1.52	0.44	1.49	1.61	0.84	1.12	1.51	1.05	1.79	1.77	1.1	1.5	1.19
HORVU6Hr1G030390	217.71	220.06	218.44	214.23	217.8	212.55	214.21	213.86	115.98	116.96	117.56	112.85	235.52	233.42	265.74	259.31	260.09	251.92	225.88	225.49	226.67	231.18	190.62	185.6	187.18	182.21	227.58	226.83	224.51	224.64	181.99	186.05	184.21	187.88	124.03	125.48	125.99	118.85	124.95	127.59	124.58	117.79	117.15	123.11	122.38	141.37	142.7	143.88	148.52
HORVU6Hr1G030790	1.33	3.18	3.43	1.05	3.35	1.08	3.32	1.28	0.35	0.31	0.73	0.61	3.28	1.72	3.74	5.02	1.47	6.74	1	0.52	1.47	0.66	1.21	0.96	4.83	1.31	1.72	2	2.54	1.57	1.75	1.25	0.69	1.5	0.46	0.9	1.41	1.62	2.2	1.44	2.09	2.06	0.97	1.5	3.07	5.01	2.44	1	3.39
HORVU6Hr1G030800	39.47	36.66	35.84	36.34	40.84	41.8	38.44	40.81	40.92	41.5	40.61	42.02	79.6	81.25	62.05	61.85	62.95	59.5	62.19	65.01	62.89	61.14	81.68	81.91	79.65	81.32	75.52	74.76	78.37	75.44	75.58	71.91	73.57	74.56	78.52	80.51	80.63	78.61	85.64	84.75	83.47	76.6	74.9	76.14	81.41	78.62	86.18	81.13	82.03
HORVU6Hr1G030820	0	0	0	0	0	0	0	0	0	0	0	0	0	0	0	0	0	0	0	0	0	0	0	0	0	0	0.03	0	0.03	0	0	0	0	0	0	0	0.03	0	0	0	0	0	0	0	0	0	0	0	0.08
HORVU6Hr1G030830	0	0	0	0	0	0	0	0	0	0	0	0	0	0	0	0	0	0	0	0	0	0	0	0	0	0	0	0	0	0	0	0	0	0	0	0	0	0	0	0	0	0	0	0	0	0	0	0	0
HORVU6Hr1G030980	0	0	0	0	0	0	0	0	0	0	0	0	0	0	0	0	0	0	0.03	0	0.03	0	0	0	0	0	0.01	0	0.04	0	0.04	0	0	0.03	0	0	0	0	0	0.07	0	0	0	0	0	0	0	0	0
HORVU6Hr1G030990	3.99	5.45	3.67	3.53	3.13	3.83	4.12	4.05	2.68	2.89	2.9	3.11	5.17	5.28	5.15	4.1	4.2	4.28	4.84	5.32	6.17	4.88	4.59	4.77	4.06	4.4	5.73	5.93	6.89	5.86	4.4	4.18	4.13	4.54	4.17	4.44	4.85	5.19	4.11	4.91	5.2	3.43	4.35	5.45	4.31	4.91	6.2	6.3	6.09
HORVU6Hr1G031370	61.98	61.8	64.87	63.27	40.78	39.68	39.88	40.83	86.38	83.44	80.78	85.14	47.88	45.79	31.24	31.61	32.12	29.57	19.25	21.57	21.12	20.42	30.52	29.56	30.55	28.88	24.92	25.03	28.44	25.89	28.25	26.07	22.95	27.36	28.68	28.62	25.75	27.57	30.22	33.76	36.56	23.61	23.19	23.88	26	24.23	25.04	28.06	26.36
HORVU6Hr1G031470	9.08	10.65	10.58	10.06	10.35	8.08	9.21	8.87	7.46	7.9	9.38	8.33	5.94	7.32	6.47	7.07	7.58	7.24	6.9	6.36	7.51	6.88	7.26	8.05	8.52	7.05	9.66	9.24	8.88	11.15	7.7	7.32	7.87	6.59	6.25	4.7	6.32	8.04	6.72	7.77	7.75	9.67	8.44	7.75	7.94	9.34	8.09	8.94	8.8
HORVU6Hr1G031480	61.51	58.55	58.57	60.71	93.25	92.03	91.04	89.98	31.35	32.58	33.17	33.71	55.37	54.93	64.02	60.37	60.37	63.62	65.17	64.02	67.75	62.67	63.58	67.49	64.61	67.15	89.66	84.84	90.38	86.05	75.17	72.36	71.85	73.42	57.41	57.1	55.71	57.87	54.71	57.85	55.82	64.9	63.09	62.83	60.34	68.16	70.24	70.56	65.06
HORVU6Hr1G031510	0	0	0	0	0	0	0	0	0	0	0	0	0	0	0	0	0	0	0	0	0	0	0	0	0	0	0	0	0	0	0	0	0	0	0	0	0	0	0	0	0	0	0	0	0	0	0	0	0
HORVU6Hr1G034180	1.59	1.73	1.35	2.12	1.67	1.52	1.94	1.87	1.67	1.64	1.97	1.44	2.41	2.12	1.85	1.59	1.94	1.65	2	1.88	1.86	1.59	1.42	1.82	1.85	1.16	1.69	2.11	1.84	1.95	1.19	1.11	1.15	1.34	1.25	1.32	1.23	1.3	1.42	1.03	1.2	1.61	1.26	1.33	1.72	1.62	1.58	1.68	0.59
HORVU6Hr1G035370	39.56	38.29	36.05	36.92	32.88	34.13	32.67	33.11	35.71	37.24	34.64	35.75	44.39	43.71	58.77	58.06	59.53	58.1	49.51	52.33	53.1	52.03	74.23	72.6	70.21	73.08	72.06	70.41	67.85	71.55	78.41	84.16	79.61	81.38	54.51	54.28	56.9	59.17	65.53	65.41	60.13	66.35	70.62	66.63	70.97	67.3	67.26	63.32	65.2
HORVU6Hr1G035390	0	0	0	0	0	0	0	0	0	0	0	0	0	0	0	0	0	0	0	0	0	0	0	0	0	0	0	0	0	0	0	0	0	0	0	0	0	0	0	0	0	0	0	0	0	0	0	0	0
HORVU6Hr1G035910	0	0	0	0	0	0	0	0	0	0	0	0	0	0	0	0	0	0	0	0	0	0	0	0	0.59	0	0	0	0	0	0	0	0	0	0	0	0	0	0	0	0	0	0	0	0	0	0	0	0
HORVU6Hr1G041270	0	0	0	0	0	0	0	0	0	0	0	0	0	0	0	0	0	0	0	0	0	0	0	0	0	0	0	0	0	0	0	0	0	0	0	0	0	0	0	0	0	0	0	0	0	0	0	0	0
HORVU6Hr1G044030	81.83	84.34	87.32	85.47	72.47	72.36	71.47	71.33	96.65	94.42	94.26	97.74	84.27	85.17	76.81	74.7	71.85	71.59	72.86	75.71	73.5	73.86	84.52	85.05	84.84	88.66	78.18	77.78	79.68	77.6	95.19	92.99	90.85	92.08	97.97	95.13	96.12	106.08	96.35	97.01	97.61	84.31	87.74	84.74	88.09	94.37	92.91	94.62	95.5
HORVU6Hr1G048020	0	0	0	0	0	0	0	0	0	0	0	0	0	0	0	0	0	0	0	0	0	0	0	0	0	0	0	0	0	0	0	0	0	0	0	0	0	0	0	0	0	0	0	0	0	0	0	0	0
HORVU6Hr1G051210	32.09	34.13	33.66	35.49	44.23	41.32	44.54	42.96	39.57	37.22	37.22	39.18	53.21	59.36	44.48	44.33	44.12	41.86	45.34	45.83	45.04	48.95	45.36	45.7	49.8	48.48	50.25	49.74	51.01	50.74	49.89	47.5	46.9	49.08	46.44	48.53	47.68	46.57	42.56	45.55	36.65	40.76	35.86	43.52	46.68	49.53	46.52	44.56	44.54
HORVU6Hr1G051540	0	0	0	0	0	0	0	0	0	0	0	0	0	0	0	0	0	0	0	0	0	0	0	0	0	0	0	0	0	0	0	0	0	0	0	0	0	0	0	0	0	0	0	0	0	0	0	0	0
HORVU6Hr1G051550	0	0	0	0	0	0	0	0	0	0	0	0	0	0	0	0	0	0	0	0	0	0	0	0	0	0	0	0	0	0	0	0	0	0	0	0	0	0	0	0	0	0	0	0	0	0	0	0	0
HORVU6Hr1G052770	0	0	0	0	0	0	0	0	0	0	0	0	0	0	0	0	0	0	0	0	0	0	0	0	0	0	0	0	0	0	0	0	0	0	0	0	0	0	0	0	0	0	0	0	0	0	0	0	0
HORVU6Hr1G052780	0	0	0	0	0	0	0	0	0	0	0	0	0	0	0	0	0	0	0	0	1.48	0	0	0	0	0	0	0	0	0	0	0	0	0	0	0	0	0	0	0	0	0	0	0	0	0	0	0	0
HORVU6Hr1G052790	0	0	0	0	0	0	0	0	0	0	0	0	0	0	0	0	0	0	0	0	0	0	0	0	0	0	0	0	0	0	0	0	0	0	0	0	0	0	0	0	0	0	0	0	0	0	0	0	0
HORVU6Hr1G052810	0.17	0.38	0.18	0.23	0.25	0.26	0.23	0.15	0.26	0.25	0.34	0.13	0.28	0.43	0.23	0.3	0.23	0.15	0.15	0.22	0.45	0.18	0.3	0.37	0.25	0.19	0.21	0.21	0.33	0.34	0.21	0.16	0.26	0.28	0.21	0.3	0.24	0	0.21	0.27	0.34	0.41	0.15	0.17	0.48	0.07	0.28	0.16	0.17
HORVU6Hr1G054090	0	0	0.07	0.04	0	0.02	0	0	0.17	0	0.09	0.04	0.05	0.11	0.1	0.02	0.14	0.05	0	0	0.06	0.13	0.09	0.04	0.04	0.13	0.14	0.08	0.18	0.08	0.15	0.22	0.13	0.17	0.13	0.13	0.09	0.14	0	0.13	0.27	0	0	0.24	0.12	0.11	0	0	0.11
HORVU6Hr1G054660	0	0	0	0	0	0	0	0	0	0	0	0	0	0	0	0	0	0	0	0	0	0	0	0	0	0	0	0	0	0	0	0	0	0	0	0	0	0	0	0	0	0	0	0	0	0	0	0	0
HORVU6Hr1G054690	1.37	1.27	1.28	1.17	1.21	1.19	1.52	1.24	1.09	1.21	0.95	1.06	0.79	0.8	1.17	1.52	1.41	0.9	1.49	1.05	1.22	1.51	0.98	0.77	0.78	0.89	1.06	0.9	0.76	1.16	0.85	1.13	1	1.34	1.19	1.23	1.26	0.9	0.84	1.2	0.8	1.06	2.09	0.89	1.1	0.82	0.71	1.01	0.91
HORVU6Hr1G058100	31.9	31.82	33.18	35.11	39	36.66	35.29	35.54	36.88	35.91	35.38	35.04	33.26	36.91	31.5	32.9	30.44	31.32	34.19	29.78	30	30.99	32.65	30.54	29.31	31.3	35.08	36.01	34.69	33.32	32.4	31.69	35.75	32.17	29.4	35.96	33.76	32.03	26.09	30.92	34.02	30.82	32.77	35.35	30.46	41.96	36.2	38.91	34.53
HORVU6Hr1G059360	0	0	0	0	0	0	0	0	0	0	0	0	0	0	0	0	0	0	0	0	0	0	0	0	0	0	0	0	0	0	0	0	0	0	0	0	0	0	0	0	0	0	0	0	0	0	0	0	0
HORVU6Hr1G059370	29.04	28.57	27.16	27.52	33.48	36.37	34.05	37.14	26.99	28.26	26.27	26.4	23.93	24.35	27.45	29.75	28.2	31.56	29.89	31.35	29.07	29.5	15.89	16.11	17.06	15.62	17.55	15.54	16.88	17.66	15.58	14.46	14.23	15.43	10.08	9.08	9.8	9.54	8.96	11.04	9.76	9.45	8.95	9.95	8.48	10.95	10.82	11.02	10.96
HORVU6Hr1G061490	0	0	0	0	0	0	0	0	0	0	0	0	0	0	0	0	0	0	0	0	0	0	0	0	0	0	0	0	0	0	0	0	0	0	0	0	0	0	0	0	0	0	0	0	0	0	0	0	0
HORVU6Hr1G064060	0	0	0	0	0	0	0	0	0	0	0	0	0	0	0	0	0	0	0	0	0	0	0	0	0	0	0	0	0	0	0	0	0	0	0	0	0	0	0	0	0	0	0	0	0	0	0	0	0
HORVU6Hr1G064070	0	0	0	0	0	0	0	0	0	0	0	0	0	0	0	0	0	0	0	0	0	0	0	0	0	0	0	0	0	0	0	0	0	0	0	0	0	0	0	0	0	0	0	0	0	0	0	0	0
HORVU6Hr1G068270	27.19	32.48	25.79	29.29	29.38	31.56	31.17	30.24	28.76	36.55	28.52	29.24	24.5	30.66	27.23	29.75	30.57	27.4	29.75	27.76	28.31	28.72	22.9	16.44	16.46	14	22.2	21.18	21.06	19.78	16.86	18.14	17.01	19.23	18.4	15.41	16.86	15.35	14.93	16.39	17.02	14.27	15.71	18.65	14.13	17.02	19.52	15.66	21.16
HORVU6Hr1G071030	0	0	0	0	0	0	0	0	0	0	0	0	0	0	0	0	0	0	0	0	0	0	0	0	0	0	0	0	0	0	0	0	0	0	0	0	0	0	0	0	0	0	0	0	0	0	0	0	0
ENSRNA049486980	0	0	0	0	0	0	0	0	0	0	0	0	0	0	0	0	0	0	0	0	0	0	0	0	0	0	0	0	0	0	0	0	0	0	0	0	0	0	0	0	0	0	0	0	0	0	0	0	0
ENSRNA049486984	0	0	0	0	0	0	0	0	0	0	0	0	0	0	0	0	0	0	0	0	0	0	0	0	0	0	0	0	0	0	0	0	0	0	0	0	0	0	0	0	0	0	0	0	0	0	0	0	0
ENSRNA049486986	0	0	0	0	0	0	0	0	0	0	0	0	0	0	0	0	0	0	0	0	0	0	0	0	0	0	0	0	0	0	0	0	0	0	0	0	0	0	0	0	0	0	0	0	0	0	0	0	0
HORVU6Hr1G073440	18.18	18.27	18.48	19.17	19.1	18.05	19.31	18.64	16.37	15.83	16.13	16.06	17.31	19.22	17.99	18.11	18.28	17.51	17.76	17.2	16.64	17.61	15.27	14.72	15.62	14.56	19.89	18.35	20.5	19.02	18.92	17.35	17.96	17.41	18.11	20.22	17.47	17.13	17.39	18.25	18.82	18.83	16.28	17.78	17.43	19.53	18.27	21.74	20
HORVU6Hr1G073450	0	0	0	0	0	0	0	0	0	0	0	0	0	0	0	0	0	0	0	0	0	0	0	0	0	0	0.06	0.06	0	0	0	0	0	0	0	0	0.07	0	0	0	0	0	0.18	0	0	0	0	0	0
HORVU6Hr1G073460	0	0	0	0	0	0	0	0	0	0	0	0	0	0	0	0	0	0	0	0	0	0	0	0	0	0	0	0	0	0	0.18	0	0	0	0	0.23	0	0	0	0	0	0	0	0	0	0	0.6	0	0
HORVU6Hr1G073500	0.39	0.24	0.26	0.34	0.35	0.42	0.53	0.49	0.42	0.37	0.29	0.35	0	0.06	0.03	0.1	0.06	0.06	0	0	0	0.06	0	0.07	0	0	0	0	0	0	0	0	0	0	0	0	0	0	0	0	0	0	0	0	0	0	0	0	0
HORVU6Hr1G075400	52.93	51.79	51.3	52.32	52.06	48.4	50.49	51.43	38.58	37.54	36.92	39.25	80.32	79.88	68.71	71.66	67.7	69.37	87.06	86.38	86.69	90.12	90.51	90.14	94.9	94.14	107.37	103.74	99.09	106.26	92.56	94.35	90	92.66	102.77	103.47	100.55	95.73	101.45	101.34	97.28	102.73	103.86	104.93	101.33	108.28	112.14	106.47	110.78
HORVU6Hr1G076260	0	0	0	0	0	0	0	0	0	0	0	0	0	0	0	0	0	0	0	0	0	0	0	0	0	0	0	0	0	0	0	0	0	0	0	0	0	0	0	0	0	0	0	0	0	0	0	0	0
HORVU6Hr1G076270	4.2	5.25	2.77	5.28	6.19	6.43	6.45	3.77	5.56	4.62	3.79	2.36	6.7	5.02	6.19	7.49	7.5	8.58	6.7	7.83	6.34	5.18	7.48	6.78	6.87	6.42	6.3	4.54	4.3	4.31	6.95	6.1	8.55	7.66	9.68	9.45	6.18	8.85	7.52	10.15	7.2	4.69	9.05	12.09	3.61	10.05	2.78	6.26	5.07
HORVU6Hr1G076280	0	0.63	0.89	0.4	0.18	0.13	0.68	0.26	0.3	0.16	0	0	0	0.33	0.22	0	0.27	0	0.19	0	0.17	0	0	0.2	0.29	0.74	0.24	0	0	0.67	0.34	0	0	0.47	0.35	0.38	0.22	0	0.45	0	0	0.39	0.7	0	0	0	0	0	1.37
HORVU6Hr1G076290	0	0	0	0	0	0	0	0.02	0	0	0	0	0	0	0	0	0.02	0.02	0	0	0	0	0	0	0	0	0	0	0	0	0	0	0	0	0	0	0	0	0	0	0	0	0	0	0	0	0	0	0
HORVU6Hr1G077870	0	0	0	0	0	0	0	0	0	0	0	0	0	0	0	0	0	0	0	0	0	0	0	0	0	0	0	0	0	0	0	0	0	0	0	0	0	0	0	0	0	0	0	0	0	0	0	0	0
HORVU6Hr1G077890	82.03	83.89	78.14	80.06	73.43	73.55	75.14	75.28	71.8	71.67	71.48	74.39	122.02	122.48	133.82	135.26	135.45	134.73	113.7	117.71	116.39	120.21	140.48	139.7	135.9	136.82	134.21	136.02	134.39	138.76	133.1	139.07	136.15	137.09	127.53	131.42	132.26	134.69	140.1	134.65	141.63	127.32	127.76	128.66	128.12	132.33	137.22	133.42	142.2
HORVU6Hr1G077900	2.18	1.64	1.65	1.72	1.47	1.3	1.43	1.47	2.6	2.54	2.55	2.73	4.52	4.13	1.47	1.51	1.42	1.42	1.23	1.38	1.17	1.23	1.75	1.95	1.62	1.92	1.11	1.19	1.11	1.04	1.11	0.91	1.02	1.23	1.41	1.3	1.6	1.57	1.35	1.01	0.97	0.93	1.1	0.87	1.07	0.83	0.85	1.04	0.96
HORVU6Hr1G077930	11.45	11.13	12.41	12.04	17.17	14.87	16.33	16.44	7.04	6.65	7.03	7.06	30.54	31.5	24.68	24.61	24.83	24.39	18.44	19.59	18.8	17.27	58.51	59.05	56.55	59.26	54.06	54.01	56.7	54.58	49.89	51.57	51.76	50.12	65.09	66.35	68.36	69.88	63.8	63.37	69.46	79.07	82.88	81.95	85.89	62.28	61.28	65.35	62.73
HORVU6Hr1G077950	0	0	0	0.02	0	0	0	0	0	0	0	0	0	0	0	0	0	0	0	0	0	0	0	0	0	0	0	0	0	0	0	0	0	0	0	0	0	0	0	0	0	0	0	0	0	0	0	0	0
HORVU6Hr1G080870	3.47	3.66	3.57	3.42	3	3.2	2.83	3.39	9.03	9.6	9.53	9.27	3.6	3.27	2	2.02	2.23	2.16	2.16	2.43	2.28	2.16	1.69	1.78	1.63	1.6	2.63	2.7	2.49	2.61	0.96	1.12	1.27	1.17	0.21	0.35	0.31	0.28	0.68	0.22	0.17	0.35	0.57	0.44	0.75	0.41	0.09	0.4	0.22
HORVU6Hr1G080890	0	0	0	0	0	0	0	0	0	0	0	0	0	0	0.1	0.11	0	0	0	0	0	0	0	0	0	0	0	0.09	0.08	0	0	0	0	0	0	0.1	0	0	0	0	0	0	0	0	0	0	0	0	0
HORVU6Hr1G080910	35.31	41.95	31.29	38.81	22.33	20.91	28.35	32.79	23.42	26.83	21.47	15.11	35.33	21.49	9.65	38.61	23.36	34.11	27.88	19.36	23.14	36	19.75	19.19	21.96	16.77	37.31	42.8	26.07	42.91	25.5	31.7	21.77	16.84	15.99	22.01	22.3	24.23	17.6	29.23	18.09	22.62	21.04	21.28	40.25	38.48	29.53	28.47	7.71
HORVU6Hr1G080920	20.01	20.65	19.52	20.34	23.85	25.39	24.93	26.03	16.07	15.99	16.22	16.54	27.65	29.13	24.76	26.83	24.18	24.85	27.35	25.42	25.94	23.7	23.69	24.47	24	24.51	36.29	33.08	32.25	35.99	24.39	25.61	23.83	25.86	25.24	23.85	23.59	23.21	22.84	23.08	24.06	23.55	23.52	23.49	25.07	28.91	28.07	27.9	28.71
HORVU6Hr1G082840	0	0	0	0	0	0	0	0	0	0	0	0	0	0	0	0	0	0	0	0	0	0	0	0	0	0	0	0	0	0	0	0	0	0	0	0	0	0	0	0	0	0	0	0	0	0	0	0	0
HORVU6Hr1G084940	0	0	0	0	0	0	0	0	0	0	0	0	0	0	0.02	0	0	0	0	0	0	0	0	0	0	0	0	0	0	0	0	0	0	0	0	0	0	0	0	0	0	0	0	0	0	0	0	0	0
HORVU6Hr1G084950	0	0	0	0	0	0	0	0	0	0	0	0	0	0	0	0	0	0	0	0	0	0	0	0	0	0	0	0	0	0	0	0	0	0	0	0	0	0	0	0	0	0	0	0	0	0	0	0	0
HORVU6Hr1G084960	254.63	256.73	258.74	259.4	349.16	350.45	351.52	346.88	201.86	203.62	203.61	200.21	483.86	488	334.66	333.82	332.94	326.86	332.07	335.1	337.94	335.77	505.93	505.8	518.8	517.89	361.82	362.47	363.19	364.08	376.08	373.97	372.87	367.32	534.64	542.51	541.24	538.38	524.32	524.83	525.92	537.88	531.36	533.67	537.64	483.7	472.93	472.46	470.28
HORVU6Hr1G085000	0	0	0.08	0	0.04	0	0	0	0	0	0	0	0	0.1	0.05	0	0	0	0.05	0.09	0	0	0	0	0	0.05	0	0	0	0	0	0	0.05	0	0.05	0	0	0	0.15	0	0	0	0.14	0.13	0.09	0.24	0	0.24	0
HORVU6Hr1G085010	0	0	0	0	0	0	0	0	0	0	0	0	0	0	0	0	0	0	0	0	0	0	0	0	0	0	0	0	0	0	0	0.06	0	0	0	0	0	0	0	0	0	0	0	0	0	0	0	0	0
HORVU6Hr1G085030	12.45	11.47	11.95	12.45	9.69	10.27	9.26	10.54	10.03	9.35	9.05	9.07	11.39	10.29	11.53	11.67	11.21	10.54	11.65	11.58	11.24	11.88	15.26	15.52	13.5	14.79	14.92	15.14	15.39	14.38	15.1	15.98	16.4	16.64	17.31	17.11	18.12	20.68	19.47	15.95	20.4	18.14	17.77	19.31	19.34	20.08	19.9	16.59	17.95
HORVU6Hr1G086010	0	0	0	0	0	0	0	0	0	0	0	0	0	0	0	0	0	0	0	0	0	0	0	0	0	0	0	0	0	0	0	0	0	0	0	0	0	0	0	0	0	0	0	0	0	0	0	0	0
HORVU6Hr1G086020	0.6	0.94	1.06	0.78	0.64	0.68	0.52	0.56	0.53	0.68	0.61	0.53	0.61	0.64	0.66	0.57	1.01	0.88	0.43	0.4	0.63	0.46	0.52	0.53	0.61	0.57	0.63	0.75	0.73	0.59	0.4	0.65	0.68	0.37	0.57	0.5	0.66	0.63	0.6	0.74	0.62	0.55	0.38	0.48	0.9	0.96	0.9	0.8	0.68
HORVU6Hr1G091710	34.61	36.25	34.62	36.88	38.77	40.27	41.78	39.91	35.69	34.68	32.51	35.17	31.1	28.45	34.09	30.71	33.31	32.91	37.29	37.81	36.28	36.37	23.35	25.29	24.71	23.93	25.55	25.23	26.09	25.35	23.83	22.8	22.36	24.15	20.22	19.89	19.86	20.97	20.76	21.09	19.12	23.92	19.07	23.67	23.4	22.77	22.56	23.27	21.94
HORVU6Hr1G091720	146.61	141.83	154.65	149.24	161.4	158.67	164.36	159.47	170.16	160.23	166.98	164.95	167.66	177.85	159.97	151.79	147.73	150.25	167.37	160.57	160.03	157.63	160.59	162.13	167.57	167.72	169.37	158.69	163.48	171.49	161.64	154.03	153.33	157.53	151.14	153.25	162.22	160.21	155.17	175.43	156.26	151.83	160.44	152.09	154.85	186.29	175.53	176.66	185.24
HORVU6Hr1G091740	0	0	0.08	0	0.02	0	0	0	0	0	0	0.02	0.02	0.02	0.04	0	0	0	0	0	0	0	0	0	0.02	0	0	0.04	0	0.02	0	0	0.02	0	0	0	0.04	0	0	0	0	0	0	0	0	0	0.05	0	0
HORVU6Hr1G091770	0	0	0.01	0	0	0	0	0.01	0	0	0	0	0	0	0	0.02	0	0	0	0	0.02	0.02	0	0.02	0.03	0.02	0.01	0.01	0.01	0.03	0.03	0	0.05	0	0.05	0.08	0.02	0.05	0.1	0.15	0.05	0	0	0	0.04	0	0	0	0.04
HORVU6Hr1G091780	2.95	2.36	2.86	2.53	2.78	2.5	2.33	2.23	2.31	2.18	2.16	2.59	2.28	2.93	3	2.96	3.21	2.89	2.31	2.46	2.7	2.63	2.23	2.45	2.43	2.66	2.52	2.66	3.06	2.64	2.71	3.21	3.17	3.09	2.5	3.16	3.09	2.19	2.78	2.11	2.31	2.6	2.41	2.56	2.4	1.51	2.5	2.36	2.71
HORVU6Hr1G091790	5.65	4.71	5.07	4.99	4.68	4.03	4.58	4.36	5.97	6.21	5.43	5.51	8.64	7.5	6.15	5.85	5.46	6.31	7.04	6.3	6.8	6.32	15.37	15.4	14.94	14.01	12.26	11.44	13.44	12.41	11.16	11.9	11.88	11.06	18.67	19.69	18.89	21.79	21.02	21.33	20.23	18.84	17.15	16.5	19.48	14.1	15.05	14.64	15.17
HORVU6Hr1G091800	219.91	226.11	231.45	232.24	255.65	258.25	253.7	261.78	218.59	214.23	218.84	220.88	227.34	216.79	201.84	194.57	199.85	190.98	212.14	207.61	211.13	207.09	219.54	224.01	226.55	213.35	223.04	228.65	227.16	228.64	219.77	219.54	220.59	219.48	238.19	236.01	236.18	230.76	234.74	227.19	229.38	221.96	217.47	215.29	219.04	255.3	256.27	252.29	250.01
HORVU6Hr1G091840	0.59	0.63	0.64	0.59	0.72	0.69	0.62	0.7	0.43	0.53	0.43	0.47	0.39	0.58	0.51	0.52	0.5	0.45	0.36	0.36	0.25	0.32	0.11	0.14	0.1	0.07	0.07	0.08	0.1	0.14	0.09	0.15	0.13	0.19	0.06	0.05	0.04	0	0	0.08	0.07	0.06	0.15	0.06	0	0.06	0	0.05	0.06
HORVU6Hr1G091850	0	0	0	0	0	0	0	0	0	0	0	0	0	0	0	0	0	0	0	0	0	0	0	0	0	0	0	0	0	0	0	0	0	0	0	0	0	0	0	0	0	0	0	0	0	0	0	0	0
HORVU6Hr1G091860	53.28	50.51	50.78	53.37	94.37	92.32	96.61	101.44	43.05	45.2	42.94	49.71	58.46	61.02	62.57	62.82	59.43	61.93	59.14	61.23	57.24	58.18	26.72	22.41	26.74	24.51	29.19	31.88	31.46	31.06	21.1	19.01	24.15	22.46	14.95	15.57	14.58	10.69	14.31	14.32	12.33	11.31	12.13	10.74	12.99	17.28	12.23	14.22	13.35
ENSRNA049460399	0	0	0	0	0	0	0	0	0	0	0	0	0	0	0	0	0	0	0	0	0	0	0	0	0	0	0	0	0	0	0	0	0	0	0	0	0	0	0	0	0	0	0	0	0	0	0	0	0
ENSRNA049460415	0	0	0	0	0	0	0	0	0	0	0	0	0	0	0	0	0	0	0	0	0	0	0	0	0	0	0	0	0	0	0	0	0	0	0	0	0	0	0	0	0	0	0	0	0	0	0	0	0
ENSRNA049460353	0	0	0	0	0	0	0	0	0	0	0	0	0	0	0	0	0	0	0	0	0	0	0	0	0	0	0	0	0	0	0	0	0	0	0	0	0	0	0	0	0	0	0	0	0	0	0	0	0
HORVU6Hr1G091890	70.9	73.33	65.98	61.47	134.89	114.19	105.25	110.1	69.27	69.89	81.05	74.27	151.88	149.72	144.69	142.08	144.9	150.93	166.67	168.68	154.3	141.15	153.99	150.66	145.91	166.08	112.07	106.31	113.41	112.45	158.34	168.95	155.59	163.86	216.09	226.51	212.79	245.45	248.78	224.97	246.44	185.52	171.56	180.2	177.83	174.22	141.44	158.69	158.54
HORVU6Hr1G094500	0	0	0	0	0	0	0	0	0	0	0	0	0	0	0	0	0	0	0	0	0	0	0	0	0	0	0	0	0	0	0	0	0	0	0	0	0	0	0	0	0	0	0	0	0	0	0	0	0
HORVU6Hr1G094520	0	0	0	0	0	0	0	0	0	0	0	0	0	0	0	0	0	0	0	0	0	0	0	0	0	0	0	0	0	0	0	0	0	0	0	0	0	0	0	0	0	0	0	0	0	0	0	0	0
HORVU6Hr1G094530	0	0	0	0	0	0	0	0	0	0	0	0	0	0	0	0	0	0	0	0	0	0	0	0	0	0	0	0	0.07	0	0	0	0	0	0	0	0	0	0	0	0	0	0	0	0	0	0	0	0
HORVU6Hr1G094550	4.4	5.45	4.93	4.27	3.63	2.41	2.95	3.58	4.03	4.56	3.45	5.47	9.04	9.68	9.13	9.7	10.22	9	14.18	15.03	11.77	12.16	32.03	35.33	32.59	31.39	30.05	30.47	30.08	30.67	43.66	50.48	46.24	45.02	54.09	54.04	50.84	46.12	51.73	51.93	54.04	49.65	40.73	43.91	41.29	48.68	43.58	46.78	44.8
HORVU6Hr1G094560	94.79	95.42	98.18	95.85	104.18	100.01	100.49	101.49	109.9	107.29	109.85	109.64	108.69	106.61	101.62	99.09	99.26	99.5	108.73	105.46	101.71	104.97	92.11	92.45	95.04	93.24	84.98	78.8	81.5	80	94.04	93.18	93.3	95.58	86.55	83.9	88.63	87.76	84.24	89.36	86.83	80.98	83.61	83.59	82.59	88.66	84.37	92.79	91.19
HORVU6Hr1G094580	0	0	0	0	0	2.65	0	3.5	0	0	6.5	0	0	0	0	0	0	0	0	0	0	0	0	0	0	0	0	0	0	0	0	0	0	0	6.49	0	8	10.38	0	0	0	0	0	0	0	0	4.12	0	0
HORVU6Hr1G094590	0	0	0	0	0	0	0	0	0	0	0	0	0	0	0	0	0	0	0	0	0	0	0	0	0	0	0	0	0	0	0	0	0	0	0	0	0	0	0	0	0	0	0	0	0	0	0	0	0
HORVU6Hr1G095190	0	0	0	0	0	0	0	0	0	0	0	0	0	0	0	0	0	0	0	0	0	0	0	0	0	0	0	0	0	0	0	0	0	0	0	0	0	0	0	0	0	0	0	0	0	0	0	0	0
HORVU6Hr1G095210	0	0	0	0	0	0	0	0	0	0	0	0	0	0	0	0	0	0	0	0	0	0	0	0	0	0	0	0	0	0	0	0	0	0	0	0	0	0	0	0	0	0	0	0	0	0	0	0	0
HORVU6Hr1G095220	3.29	3.46	3	2.76	2.38	3.75	2.02	2.43	3.28	3.11	3.74	2.25	3.35	3.57	4.23	3.4	3.34	3.96	4.97	4.91	3.51	3.97	3.59	2.32	4.57	3.64	4.03	4.1	3.89	4.84	5.97	6.69	4.65	5.01	5.32	4.74	3.58	5.76	4.49	5.89	4.06	5.17	5.53	5.53	5.81	2.82	5.52	3.81	3.19
HORVU6Hr1G095230	18.59	19.63	19	18.93	20.62	21.55	21.39	22.07	21.13	22.32	22.64	23.92	25.23	22.6	20.61	20.1	20.92	21.81	20.29	17.89	18.45	20.25	20.63	20.97	18.56	21.64	20.79	20.4	20.98	22.04	20.42	20.93	21.19	20.11	19.37	18.12	18.61	18.51	18.61	18.94	18.57	15.99	18.6	17.31	16.12	24.84	22.17	22.26	21.46
HORVU6Hr1G095240	0	0.01	0	0	0.01	0.06	0.04	0.05	0.01	0.01	0.03	0.01	0.05	0.01	0.04	0.09	0.09	0.06	0.05	0.01	0	0.05	0.03	0.04	0.05	0.01	0.03	0.01	0.06	0.05	0.03	0.03	0.02	0.06	0	0.01	0	0.04	0.04	0	0.08	0.04	0.04	0	0.07	0.07	0	0	0
HORVU6Hr1G095250	48.96	48.75	46.98	47.7	54.13	52.45	56.6	53.39	52.95	49.71	53.92	48.55	52.46	53.42	47.32	45.85	43.98	47.85	43.88	46.88	47.06	46.16	47.41	50.99	47.59	44.75	41.7	43.52	41.88	39.87	40	41.63	42.36	42.33	42.53	38.6	43.45	44.79	43.74	46.86	42.15	37.98	43.67	40.42	38.07	43.55	44.95	46.19	44.09
HORVU6Hr1G095260	5.8	6.2	5.76	5.6	4.97	4.61	4.47	5.14	5.12	4.38	4.86	4.47	0.19	0.15	1.1	1.33	1.29	0.97	2.37	2.21	2.4	2.6	0.2	0.12	0.1	0.16	0.11	0.11	0.11	0.04	0.16	0.02	0.2	0.06	0.02	0	0.04	0.13	0	0	0	0	0.06	0	0.12	0.1	0	0.15	0.05
HORVU6Hr1G095270	9.32	8.94	8.99	9.18	8.73	8.36	7.77	8.25	10.94	12.03	10.77	10.41	8.35	7.55	7.07	7.23	7.73	7.16	6.61	7.18	5.82	6.73	7.64	6.38	6.99	7.14	7.11	6.97	6.72	7.4	8.87	8.68	9.21	9.26	9	8.37	7.36	7.17	7.15	8.02	8.64	8.08	9.05	7.75	7.68	7.33	7.15	7.78	8.75
HORVU6Hr1G095290	0.12	0.19	0.22	0.08	0.17	0.15	0.08	0.17	0.24	0.18	0.2	0.11	0.09	0.05	0.07	0.12	0.12	0.05	0.07	0.16	0.17	0.24	0.04	0	0.04	0.02	0.12	0.06	0.02	0.02	0.09	0.07	0.11	0.07	0.07	0	0.07	0	0	0	0	0.19	0	0	0.06	0.06	0.06	0.06	0.11
HORVU6Hr1G095300	0	0	0	0	0	0	0	0.02	0	0	0	0	0.03	0	0.07	0	0.03	0	0.03	0.04	0.03	0	0.03	0.06	0	0.03	0	0	0	0.03	0	0.04	0.03	0	0.06	0	0	0	0	0	0	0	0	0	0	0	0	0	0
HORVU6Hr1G095310	0	0	0	0	0	0	0	0	0	0	0	0	0	0	0	0	0	0	0	0	0	0	0	0	0	0	0	0	0	0	0	0	0	0	0	0	0	0	0	0	0	0	0	0	0	0	0	0	0
HORVU6Hr1G095320	5.32	5.32	5.82	5.76	5.81	7.03	6.07	5.77	4.97	5.23	5.28	5.47	4.76	5.34	5.26	5.2	5.3	5.52	5.06	4.59	5.11	4.88	4.1	3.37	3.3	3.78	4.62	4.4	4.1	5.02	3.6	3.54	3.32	3.47	2.27	2.83	2.96	2.72	4.77	2.98	2.9	1.84	3.43	2.61	3.1	3.37	2.79	2.62	2.89
HORVU6Hr1G095330	0.24	0.51	0.34	0.4	0.58	0.84	0.45	0.74	0.43	0.25	0.47	0.25	0.18	0.12	0.38	0.46	0.22	0.35	0.68	0.52	0.55	0.4	0.13	0.08	0.08	0.08	0.08	0.1	0.12	0.22	0.23	0.32	0.22	0.19	0.09	0.1	0.06	0	0.11	0.35	0	0.1	0.23	0	0.38	0.21	0	0.11	0.13
HORVU6Hr1G095340	0	0	0	0	0	0	0	0	0	0	0	0	0	0	0	0	0	0	0	0	0	0	0	0	0	0	0	0	0	0	0	0	0	0	0	0	0	0	0	0	0	0	0	0	0	0	0	0	0
HORVU6Hr1G095360	0	0	0	0	0	0	0	0	0	0	0	0	0	0	0	0	0	0	0	0	0	0	0	0	0	0	0	0	0	0	0	0	0	0	0	0	0	0	0	0	0	0	0	0	0	0	0	0	0
HORVU7Hr1G001010	8.85	5.06	5.61	8.64	5.62	5.82	6.04	5.98	3.86	4.79	4.28	4.5	3.91	4.01	5.06	5.77	5.2	6.59	5.16	4.71	5.86	5.06	2.89	3.06	3.04	2.74	3.24	3.87	3.32	3.54	3.28	3.46	4.04	3.55	3.22	2.44	2.49	3.11	2.44	2.18	2.72	3.46	3.7	2.32	3.4	3.31	2.57	3.68	3.8
HORVU7Hr1G001020	1.05	1.19	1.23	1.16	1.53	1.5	1.67	1.44	1.01	0.86	0.73	0.92	0.71	0.88	1.19	1.22	1.1	1.12	1.08	1.31	1.11	1.25	0.82	0.79	0.84	0.96	1.13	0.97	1.24	1.07	1.04	1.11	1.02	1.03	1.33	1.26	1.36	1.71	1.35	1.15	1.23	1.75	1.5	1.51	1.56	1.72	1.86	1.14	1.26
HORVU7Hr1G001030	0.46	0.45	0.44	0.38	1.5	1.56	1.51	1.28	0.24	0.48	0.29	0.39	0.02	0.05	0.12	0.09	0.04	0.04	0.27	0.23	0.19	0.17	0	0	0	0	0	0	0	0	0	0	0	0.02	0	0	0	0	0	0	0	0	0	0	0	0	0	0	0
HORVU7Hr1G001040	5.36	3.87	4.2	4.75	195.09	197.98	193.9	189.37	14.13	15	16.21	18.11	76.33	79.83	22.05	24.1	21.79	19.33	15.67	16.6	17.1	17.96	10.21	10.06	8.8	7.48	32.51	30.94	34.42	30.59	2.28	3.05	2.41	2.45	2.4	2.56	2.76	2.06	3.44	1.73	2.49	2.5	2.34	2.57	2.81	4.1	3.7	4.37	4.73
HORVU7Hr1G001050	0.7	0.18	0.39	0.46	0.31	0.06	0.36	0.33	0.14	0.14	0.21	0.26	0.48	0.25	0.79	0.14	0.43	0.44	0.39	0.2	0.45	0.13	0.57	0.56	0.64	0.44	0.84	0.49	0.59	0.6	0.31	0.54	0.66	0.56	1.66	1	1.05	0.81	1.02	1.22	0.82	1.91	0.94	0.37	0.53	0.88	0.34	0.78	0.82
HORVU7Hr1G002380	0	0	0	0	0	0	0	0	0	0	0	0	0	0	0	0	0	0	0	0	0	0	0	0	0	0	0.04	0	0	0	0.05	0	0.05	0	0	0	0	0	0	0	0	0	0	0	0	0	0	0	0
HORVU7Hr1G009890	7.51	7.57	7.47	7.8	4.11	4.23	4.34	4.24	4.97	4.96	4.79	4.92	2.69	2.7	4.27	3.66	3.46	3.85	2.33	2.27	2.32	2.18	1.93	2.35	1.92	2.09	3.76	3.9	3.96	3.87	3.32	3.18	2.73	2.73	3.11	3.15	2.96	2.75	3.38	3.25	2.67	3.04	3.3	3.5	4.27	2.98	3.21	2.5	3.15
HORVU7Hr1G009930	1.74	1.74	1.82	1.76	1.38	1.37	1.37	1.44	1.19	1.18	1.18	1.31	1.81	2.38	1.67	1.68	1.86	1.87	1.55	1.47	1.57	1.85	2.2	2.06	2.14	2	3.29	3.59	3.48	3.45	2.26	2.58	2.44	2.44	1.48	1.63	1.76	1.61	1.44	1.72	1.5	1.97	1.82	1.51	1.14	1.73	1.73	1.58	1.68
HORVU7Hr1G009940	19.76	21.34	20.24	20.48	20.69	19.67	20.98	20.36	18.71	18.8	19.78	19.63	37.86	37.84	31.21	30.76	31.34	32.16	31.19	30.08	31.15	29.69	30.71	30.1	28.69	28.76	39.28	38.89	38.57	40.08	37.8	38.17	37.74	37.7	26.49	27.75	28.04	28.45	25.56	28.4	27.19	23.91	22.59	21.79	22.75	31.84	30.08	28.21	28.86
HORVU7Hr1G010740	7.76	9.37	8.39	8.6	13.73	13.02	14.34	14.06	6.49	5.88	5.97	6.11	16.91	17.73	20.21	21.09	20.24	20.29	23.66	23.92	24.71	24.08	26.49	26.8	27.17	27.43	28.36	27.27	27.8	27.62	25.91	25.81	24.73	26.81	16.55	18.15	18.23	18.13	18.32	16.98	17.17	19.37	16.71	15.86	18.02	20.7	20.76	19.18	21.24
HORVU7Hr1G010750	7.42	6.44	6.89	7.65	14.74	14.23	14.51	15	4.85	4.47	4.51	4.59	74.8	75.14	80.04	82.51	82.58	83.38	109.84	107.5	111.79	110.69	136.87	135.55	139.78	135.09	133.33	135.37	137.33	132.54	149.05	147.11	146.21	148.91	155.17	155.74	156.57	156.95	161.55	153.07	149.98	152.79	151.8	160.75	156.06	155.95	160.66	158.63	156.05
HORVU7Hr1G023700	6.64	6.93	6.45	5.66	3.4	3.35	3.34	4.04	4.8	4.75	4.93	4.61	3.79	4.04	7.23	6.62	7.57	6.85	4.76	4.79	4.06	5.07	4.6	4.52	3.92	3.61	2.04	2.7	2.4	2.04	4.15	4.28	4.67	4.54	8.3	8.05	8.07	8.31	8.79	9.08	8.64	6.79	7.78	7.63	8.37	7.78	5.77	7.92	5.67
HORVU7Hr1G023710	0	0	0.74	0	6	1.1	0	0	5.54	1.37	0	0	0	0	1.67	0	0	0	0	0	0	0.48	0	0.97	3.78	0	0	0	0	0.54	0	0	2.02	0	0	0	0	0	0	0	0	0	0.98	6.52	6.78	0	1.97	0	12.69
HORVU7Hr1G023720	0	0	0	0	0	0	0	0	0	0	0	0	0	0	0	0	0	0	0	0	0	0	0	0	0	0	0	0	0	0	0	0	0	0	0	0	0	0	0	0	0	0	0	0	0	0	0	0	0
HORVU7Hr1G023730	0	0	0	0	0	0	0	0	0	0	0	0	0	0.02	0	0	0	0.02	0	0	0	0	0	0	0	0	0	0	0	0	0.02	0.02	0.04	0	0	0.04	0	0	0	0	0.05	0	0	0.11	0.06	0	0.05	0	0
HORVU7Hr1G023750	0.05	0.1	0.07	0.07	0.02	0.06	0.04	0.02	0.06	0.03	0.11	0.04	0.08	0.03	0.07	0.03	0.09	0.04	0.09	0.04	0.03	0.03	0.07	0.02	0.02	0.02	0.04	0.03	0.02	0.04	0.03	0.04	0.03	0.04	0.01	0.01	0.01	0	0.05	0.13	0	0.14	0.03	0	0.03	0.11	0.06	0.19	0.05
HORVU7Hr1G023760	76.78	74.41	77.71	73.36	67.72	68.75	65.13	64.36	74.03	72.55	75.47	74.92	63.65	62.61	56.98	59.35	58.01	60.53	60.92	60.86	58.75	62.27	62.99	63.16	63.14	63.82	62.19	62.07	60.97	60.73	62.89	62.48	60.64	62.02	60.5	61.19	54.96	56.84	59.15	56.55	53.23	61.97	54.39	57.16	56.86	61.71	62.79	65.04	57.27
HORVU7Hr1G023770	0.17	0.22	0.22	0.32	0.15	0.14	0.11	0.14	0.2	0.27	0.16	0.22	0.23	0.29	0.22	0.22	0.24	0.21	0.32	0.16	0.24	0.15	0.08	0.11	0.13	0.11	0.11	0.11	0.12	0.11	0.14	0.08	0.12	0.08	0.09	0.08	0.1	0.12	0.16	0.06	0.09	0.06	0.03	0.22	0.07	0.03	0.08	0.05	0.1
HORVU7Hr1G023780	3.36	3.15	1.88	2.32	3.18	0.86	1.85	2.77	3.63	3.01	4.8	3.68	2.53	2.66	1.65	0.8	0.56	2.26	2.1	2.28	1.86	1.56	1.88	1.13	2.26	5.23	2.06	3.27	2.04	1.67	0.73	1.4	2.56	2.12	2.31	2.86	2.22	5.09	3.51	2.87	3.78	2.11	1.14	4.4	0.99	2.39	2.69	4.3	2.75
HORVU7Hr1G023790	9.92	14.82	16.88	11.4	16.28	14.38	10.19	14.47	15.96	14.35	11.96	11.01	13.32	16.17	16.17	16.35	10.34	16.7	11.71	13.35	13.98	11.64	15.56	15.85	17.87	15.66	17.81	16.96	16.46	19.49	17.26	13.85	11.77	13.39	13.43	15.5	17.92	19.74	15.75	18.39	15.91	16.43	6.28	12.86	17.61	12.35	22.58	17.66	15.99
HORVU7Hr1G023800	27.48	20.98	29.47	25.94	22.57	26.39	25.53	25.62	22.72	25.01	26.9	30.93	25.08	30.55	29.34	27.31	27.17	18.97	26.27	36.16	31.15	24.77	28.14	26.67	22.44	24.47	23.04	28.85	28.83	26.8	32.76	27.43	24.93	29.88	29.42	27.25	23.64	22.65	28.34	22.76	28.13	17.57	41.06	29.66	32.16	17.46	26.49	18.86	26.48
HORVU7Hr1G024220	96.68	98.15	94.07	97.16	80.45	83.55	83.39	80.71	62.84	64.37	65.88	65.47	73.27	71.81	107.46	107.45	107.62	108.25	97.35	96.21	98.28	101.85	66.06	65.95	64.73	68.6	64.52	61.89	62.88	63.58	63.18	61.43	63	61.74	31.64	31.28	31.46	33.36	33.15	33.26	31.23	35.82	38.52	38.43	36.37	34.5	34.46	37.71	37.78
HORVU7Hr1G024240	0	0	0	0	0	0	0	0	0	0	0	0	0	0	0	0	0	0	0	0	0	0	0	0	0	0	0	0	0	0	0	0	0	0	0	0	0	0	0	0	0	0	0	0	0	0	0	0	0
HORVU7Hr1G024250	0	0	0	0	0	0	0	0	0	0	0	0	0	0	0	0	0	0	0	0	0	0	0	0	0	0	0	0	0	0	0	0	0	0	0	0	0	0	0	0	0	0	0	0	0	0	0	0	0
HORVU7Hr1G024260	0	0	0.1	0	0	0	0	0	0	0	0	0	0	0.13	0	0	0	0	0	0	0	0	0	0	0	0.12	0	0	0	0	0	0	0	0	0.12	0.13	1.05	0	0	0	0.38	0.68	0	0.33	0.33	0.29	0.29	0	0
HORVU7Hr1G024270	41.06	39.52	40.3	40.39	31.11	31.41	32.13	31.41	34.68	34.34	32.73	32.1	31.62	32.64	35.28	35.02	34.89	35.45	27.22	25.69	27.43	25.69	27.56	28.39	28.3	27.4	29.7	30.21	29.54	29.28	26	25.04	25.91	26.12	24.19	24.36	25.15	22.96	25.29	25.4	25.26	31.95	32.58	32.91	31.73	27.58	28.76	28.2	28.33
HORVU7Hr1G024280	0	0	0	0	0	0	0	0	0	0	0	0	0	0	0	0	0	0	0	0	0	0	0	0	0	0	0	0	0	0	0	0	0	0	0	0	0	0	0	0	0	0	0	0	0	0	0	0	0
HORVU7Hr1G024980	78.74	77.72	77.59	78.6	95.04	95.33	92.43	93.88	46.48	45.82	46.58	45.98	73.27	73.24	65.81	65.15	65.08	65.43	63.05	64.76	61.07	61.26	91.53	92.49	92.37	92.94	99.76	99.6	100.74	101.47	85.15	88.54	83.98	86.56	92.14	90.65	91.77	91.43	87.08	87.74	88.16	92.14	90.13	87.98	90.61	92.69	96.91	95.54	93.56
HORVU7Hr1G027420	0	0	0	0	0.12	0	0	0	0	0	0	0	0	0	0	0	0	0	0	0	0	0.12	0	0	0	0	0	0.12	0	0	0	0	0	0	0	0	0	0	0	0	0	0	0	0	0	0	0	0	0
HORVU7Hr1G027430	0.96	1.01	0.82	0.95	2.25	1.97	1.93	2.3	0.73	0.65	0.61	0.47	1.33	1.47	1.5	1.63	1.8	1.52	1.43	1.85	1.91	1.43	0.93	0.83	0.97	0.78	1.29	1.39	1.21	1.3	0.69	0.81	0.76	0.52	0.56	0.5	0.52	0.14	0.83	0.34	0.59	0.74	0.68	0.6	0.76	1.01	0.45	0.57	0.42
HORVU7Hr1G027440	0	0	0	0	0	0	0	0	0	0	0	0	0	0	0	0	0	0	0	0	0	0	0	0	0	0	0	0	0	0	0	0	0	0	0	0	0	0	0	0	0	0	0	0	0	0	0	0	0
HORVU7Hr1G035930	0	0.04	0	0.01	0.01	0	0	0.02	0	0	0	0	0.01	0	0	0	0	0.02	0	0	0.05	0	0	0	0.01	0	0	0	0	0.06	0	0	0.01	0	0	0	0	0	0.07	0	0	0	0	0	0	0.03	0	0	0
HORVU7Hr1G035960	0.06	0	0.04	0.01	0.01	0	0	0.02	0	0.08	0	0	0.01	0	0	0.09	0.09	0.08	0	0	0.05	0	0	0.08	0.01	0.08	0.07	0	0	0	0	0	0.01	0	0	0	0	0	0	0.25	0	0	0	0	0	0.03	0	0	0
HORVU7Hr1G035970	0.05	0.05	0	0	0	0	0.03	0.03	0	0	0.03	0	0	0	0	0	0	0	0	0	0	0	0	0	0	0	0	0	0	0	0	0	0	0	0	0	0	0	0	0	0	0	0	0.08	0	0	0	0	0
HORVU7Hr1G035980	7.43	8.8	9.1	8.38	9.84	9.06	10.49	10	5.87	7.01	4.62	5.34	19.05	18.04	17.42	19.56	18.75	16.51	23.1	20.41	19.88	23.73	19.36	21.08	20.9	19.85	19.65	20.35	20.32	20.86	26.32	24.82	23.64	25.77	22.72	22.78	21.09	23.53	25.2	23.73	34.36	22.14	23.8	27.16	24.21	24.82	29.59	28.13	25.26
HORVU7Hr1G036000	14.73	14.68	15.37	13.87	13.47	13.3	11.58	11.91	6.73	5.18	6.34	8.25	14.76	14.22	17.1	16.92	17	15.85	15.87	13.33	14.69	15.48	14.45	15.31	14.15	16.58	18.8	19.7	17.99	19.42	17.59	13.21	15.71	14.97	16.73	16.28	15.86	14.2	15.04	14.15	14.58	16.19	20.6	20.61	18.22	20.87	21.43	20.49	18.71
HORVU7Hr1G040670	48.01	49.93	49.98	47.59	54.14	52.77	52.8	51.04	47.71	48.31	49.61	49.52	72.28	75.62	67.62	62.17	63.66	63.25	69.87	71.86	69.36	71.65	76.44	77.23	78.51	75.12	79.25	78.33	79.07	78.16	82.71	80.28	81.41	82.51	97.68	97.56	99.77	94.08	96.51	92.38	91.94	81.57	87.06	85.88	83.87	100.11	96.74	92.78	97.65
HORVU7Hr1G040680	4.11	0	0	0.13	0.15	0	0.15	4.34	1.26	0	1.31	0	2.37	0	0	0	4.15	0.15	0.73	1.98	2.88	0.15	0.27	1.43	0.64	0.92	0.56	2.39	4.51	1.06	0.16	0.9	0	0.28	0	2.78	0	0.06	4.18	0	0	0.63	0.56	0.24	0	0	3.95	0	0
HORVU7Hr1G040690	4.96	4.45	4.32	4.86	8.87	9.12	9.2	8.77	3.23	3.51	3.04	3.28	8.04	7.77	9.72	10.26	10.93	11.29	12.07	11.19	10.96	11.04	8.69	9.53	9.41	9.25	12.05	12.7	12.14	12.59	7.79	8.62	8.42	8.05	4.38	4.31	4.05	4.57	4.37	4.95	4.35	6.7	6.93	6.45	8.46	4.61	5.28	5.03	5.21
HORVU7Hr1G061050	0	0	0	0	0	0	0	0	0	0	0	0	0	0	0	0	0	0	0	0	0	0	0	0	0	0	0	0	0	0	0	0	0	0	0	0	0	0	0	0	0	0	0	0	0	0	0	0	0
HORVU7Hr1G061060	0	0	0	0	0	0	0	0	0	0	0	0	0	0	0	0	0	0	0	0	0	0	0	0	0	0	0	0	0	0	0	0	0	0	0	0	0	0	0	0	0	0	0	0	0	0	0	0	0
HORVU7Hr1G061220	35.05	37.27	38.27	39.06	41.92	42.4	38.7	42.34	33.16	31.39	35.61	33.86	56.37	45.98	49.03	48.97	50.48	45.48	47.32	50.35	49.44	50.02	41.75	47.18	42.15	43.86	34.65	38.31	40.92	39.32	34.27	40.2	41.69	33.91	27.48	32.45	29.58	36.67	32.34	28.88	31.43	28.22	29.48	32.49	34.21	37.44	38.43	33.44	36.95
HORVU7Hr1G061240	0.11	0.22	0.11	0	0	0.21	0.29	0.13	0.52	0	0.14	0	0	0.29	0.29	0	0	0.29	0	0	0	0.27	0.11	0	0.13	0	0.25	0	0	0	0	0.14	0.13	0	0	0	0	0	0	0	0	0.39	0	0	0	0	0	0.31	0
HORVU7Hr1G061250	0	0	0	0	0	0	0	0	0	0	0	0	0	0	0	0	0	0	0	0	0	0	0	0	0	0	0	0	0	0	0	0	0	0	0	0	0	0	0	0	0	0	0	0	0	0	0	0	0
HORVU7Hr1G061260	0.11	0.22	0.11	0	0	0.21	0.29	0.13	0.52	0	0.14	0	0	0.29	0.29	0	0	0.29	0	0	0	0.27	0.11	0	0.13	0	0.25	0	0	0	0	0.14	0.13	0	0	0	0	0	0	0	0	0.39	0	0	0	0	0	0.31	0
HORVU7Hr1G062680	0	0	0	0	0	0	0	0	0	0	0	0	0	0	0	0	0	0	0	0	0	0	0	0	0	0	0	0	0	0	0	0	0	0	0	0	0	0	0	0	0	0	0	0	0	0	0	0	0
HORVU7Hr1G063490	0.16	1.49	0	0	0	0	0	1.92	0	0	0	1.41	2.34	0	1.55	0	0.8	2.89	0	0.45	0.9	0	0.27	0	0	0	0	0	0.59	0.17	1.34	0	0	0.11	2.91	0	0	2.36	2.54	0	0	1.29	1.68	0	0	2.33	1.72	1.25	3.24
HORVU7Hr1G070820	5.38	7.73	2.27	3.15	0	0	0	0	0	0	0	2.69	0	0	5.09	0	7.46	0	0	0	0	0	0	0	0	0	1.76	1.16	0	0	0	0	0	0	0	0	0	0	3.95	0	0	0	0	0	0	0	0	0	4.13
HORVU7Hr1G073190	0.11	0.14	0.1	0.09	0.12	0.15	0.16	0.27	0.12	0.06	0.03	0	0.04	0.06	0.07	0.03	0.06	0.14	0.03	0.11	0.09	0.12	0	0.09	0.03	0.03	0.06	0.03	0.03	0	0	0	0	0.03	0.03	0.03	0	0	0.1	0	0	0	0	0	0	0	0	0	0
HORVU7Hr1G074920	3.35	2.44	3.57	2.95	3.52	2.82	3.84	3.07	2.28	3.01	2.99	2.75	2.72	3.66	4.06	3.29	3.08	3.68	3.21	2.81	2.62	3.4	1.21	1.39	1.55	1.75	2.05	2.86	3.39	2.94	1.22	1.91	1.11	1.21	1.34	1.62	1.55	0.62	0.9	1.71	2.22	2.71	2.24	2.15	2.47	1.47	2.38	1.82	1.73
HORVU7Hr1G078690	27.43	26.15	25.56	25.65	15.7	15.03	17.12	15.62	42.92	42.82	39.29	45.22	15.81	14.8	12.92	12.42	12.58	13	12.08	11.62	11.26	10.62	4.9	3.78	3.93	3.67	3.47	3.51	4.03	3.92	3.86	4.28	4.14	3.85	0.93	1.15	1.09	1.1	1.29	0.82	1.72	2.29	1.74	2.52	1.44	1.48	1.5	1.74	1.57
HORVU7Hr1G078710	0.44	0.4	0.41	0.29	0.27	0.36	0.35	0.32	0.29	0.26	0.21	0.24	0.36	0.66	0.3	0.48	0.37	0.39	0.39	0.36	0.43	0.19	0.4	0.17	0.22	0.28	0.6	0.61	0.45	0.49	0.26	0.1	0.3	0.39	0.3	0.28	0.52	0.19	0.46	0.44	0.35	0.13	0.17	0.52	0.3	0.29	0.15	0.43	0.25
HORVU7Hr1G078700	0	0	0	0	0	0	0	0	0	0	0.12	0.01	0	0	0	0.1	0	0	0.04	0	0	0.04	0	0	0.02	0	0.04	0	0	0	0	0	0	0	0	0	0	0	0.07	0	0.07	0.13	0.07	0	0	0	0.06	0	0.06
HORVU7Hr1G080780	1.62	2.3	2.08	1.89	1.39	1.69	1.46	1.53	1.5	1.38	1.31	1.28	2.17	2.16	2.01	1.94	2.21	1.9	1.61	1.43	2.41	1.42	6.32	5.83	6.71	6.16	6.25	6.26	7.07	7.26	5.73	5.61	5.64	5.08	9.05	9.59	9.13	10.51	11.75	9.12	8.11	11.07	11.33	11.47	11.12	8.91	8.57	10.3	9.28
HORVU7Hr1G080790	24.5	22.59	24.45	23.6	27.83	27.59	26.26	26.28	24.27	24.07	24.46	23.96	26.48	28.84	23.26	23.17	23.97	22.44	28.43	26.19	26.24	26.7	33.22	32.29	32.86	33.73	31.97	29.85	32.31	31.34	32.47	31.47	31.64	30.42	32.31	35.6	34.29	33.55	34.51	32.64	38.08	31.56	32.31	36.02	30.56	35.48	35.59	33.29	32.61
HORVU7Hr1G080800	401.91	450.89	385.34	292.14	181.78	184.06	186.47	187.74	142.88	147.81	145.15	147.34	273.71	278.43	220.1	216.45	217.34	218.26	225.54	230.57	225.7	225.97	285.94	277.91	283.71	282.98	308.65	312.53	312.24	318.01	255.32	254.07	254.25	259.39	330.91	323	331.77	317.69	335.72	329.31	341.63	318.16	557.55	390.37	624.47	436.95	387.87	327.89	361.47
HORVU7Hr1G080990	69.8	68.51	69.2	70.98	57.51	57.59	57.69	54.63	90.04	82.69	83.87	86.9	47.66	44.62	35.36	34.82	31.91	35.69	27.57	29.37	29.97	28.66	30.61	33.13	34.95	29.48	33.89	34.07	34.37	34.37	29.07	31.01	31.63	30.46	27.44	26.65	26.19	23.46	31.58	23.54	30.14	28.9	26.9	23.31	25.65	28.86	26.36	30.54	28.67
HORVU7Hr1G087800	0.07	0.06	0.33	0.23	0.13	0.21	0.18	0.28	0.25	0.12	0.11	0.09	0.1	0.32	0.06	0	0.18	0.02	0.05	0.04	0.41	0.02	0.75	0.56	0.41	1.35	0.36	0.24	0.68	0.31	0.9	0.57	0.7	0.58	1.51	1.76	1.39	1.01	1.71	1.07	1.13	1.37	0.89	1.51	1.59	1.06	2.04	1	0.91
HORVU7Hr1G087810	32.06	32.18	29.4	31.59	22.38	23.85	22.9	22.46	30.19	29.35	28.05	30.21	30.18	30.17	26.72	25.83	23.59	25.54	26.04	24.6	22.52	24.01	38.27	40.59	38.56	38.92	37.98	38.01	37.67	35.61	37.59	38.61	34.95	34.53	56.86	56.26	55.24	55.3	58.82	55.92	53.59	63.43	54.05	56.72	54.71	47.71	48.09	46.81	48.68
ENSRNA049489204	0	0	0	0	0	0	0	0	0	0	0	0	0	0	0	0	0	0	0	0	0	0	0	0	0	0	0	0	0	0	0	0	0	0	0	0	0	0	0	0	0	0	0	0	0	0	0	0	0
ENSRNA049489208	0	0	0	0	0	0	0	0	0	0	0	0	0	0	0	0	0	0	0	0.98	0	0	2.81	0	0	0.94	0.87	0.89	0	0.86	0	0	0	0	2.1	1.06	0	3.27	0	0	0	0	2.72	2.61	0	2.15	0	2.08	0
ENSRNA049489206	0.37	0.38	0.37	0	0	0.95	0.46	0.46	0.48	0.49	0	1.44	0.5	0.51	0.53	0.54	1.04	1.05	0	0.49	0.47	0.94	1.4	0.48	2.31	0	2.18	0.97	0	0	0.48	1.46	0.47	1.4	0.52	1.06	0	0	0	1.58	0	1.34	1.36	0	0	1.07	1.09	1.04	2.08
HORVU7Hr1G088190	0.91	1.62	1.36	1.22	2.09	1.76	1.97	1.79	2.99	2.8	3.34	2.64	1.18	1.5	0.86	0.76	0.58	0.51	0.83	0.73	0.42	0.68	0.24	0.29	0.22	0.3	1.35	1.26	1.62	1.79	0.27	0.33	0.28	0.2	1.01	0.96	1.42	0.52	1.33	0.74	1.09	0.88	1.43	0.23	0.63	0.57	0.45	0.23	0.89
HORVU7Hr1G088200	0.65	0.49	0.9	0.48	0.48	0.42	0.32	0.5	0.43	0.33	0.32	0.66	0.16	0.54	0.11	0.08	0	0.14	0.04	0.3	0.29	0.2	0.14	0.1	0.11	0	0.35	0.33	0.85	0.48	0.18	0.25	0	0.13	0.06	0.15	0	1.86	0.02	0.28	1.63	0	0.5	0.07	0	0.36	0.06	0.27	0.27
HORVU7Hr1G089280	2.19	2.28	2.12	2.13	2.22	2.06	2.29	2.22	1.61	2.2	2.18	2.02	2.26	2.6	2.41	2.6	2.33	2.87	2.81	2.75	3.25	3.09	2.42	2.12	2.81	2.4	2.51	2.77	2.87	2.59	2.54	2.8	2.31	2.99	2.36	2.39	2.09	2.4	2.03	2.4	1.91	2.94	2.96	2.09	2.39	2.86	1.75	2.3	1.81
HORVU7Hr1G090040	0.11	0.04	0.1	0.04	0.12	0.04	0.04	0.16	0	0	0.04	0	0.04	0.09	0.13	0.14	0.13	0.18	0.08	0.04	0.04	0	0.04	0.04	0.04	0.12	0.15	0.08	0.07	0.11	0.08	0.21	0.04	0.12	0.13	0.21	0.18	0	0.27	0.13	0.13	0	0	0.23	0.12	0.11	0.22	0.21	0.21
HORVU7Hr1G090050	0.1	0.03	0	0.08	0	0.03	0	0.06	0	0	0	0.06	0.12	0.06	0.09	0.03	0.06	0	0.03	0.06	0.03	0.03	0	0.09	0.06	0.06	0.13	0.08	0.05	0.05	0.06	0.03	0.06	0.06	0.03	0.03	0.12	0	0.1	0	0.18	0.08	0.09	0.08	0.08	0	0	0	0.07
HORVU7Hr1G095050	0	1.19	1.71	1.69	0	0	0	0	1.42	1.15	0.74	1.7	0.29	0.88	1.64	0	1.15	0	0.76	0.51	0.73	0.73	0	0	0	0.17	1.36	3.33	0	0	0	0.83	0	0	0.81	0	0	0	0	0	0	0	0	0	0	1.69	0	0	1.64
HORVU7Hr1G095060	26.25	27.96	29.98	27.13	31.89	29.93	27.05	27.98	28.34	29.25	27.49	28.26	27.71	26.6	30.98	25.47	28.65	31.57	29.44	29.26	27.66	29.07	20.98	21.84	18.85	22	29.13	31.79	29.35	31.57	22.67	25.16	20.76	25.9	22.22	23.16	22.13	20.52	28.77	22.51	23.6	25.71	20.49	25.61	23.23	28.2	33.14	27.81	25.91
HORVU7Hr1G095080	1.99	2.36	2.93	2.7	1.99	2.24	2.22	1.51	2.18	1.86	1.76	2.12	3.87	3.85	4.39	4.38	4.26	3.63	3.37	4.04	2.84	3.32	4.17	4.37	3.4	5.22	3.97	4.42	3.77	4.44	3.23	3.13	3.4	2.75	1.74	1.56	1.48	3.04	2.82	2.18	1.59	5.13	3.38	3.92	2.88	3.25	3.27	5.28	4.02
HORVU7Hr1G096760	0	0	0	0	0	0	0	0	0	0	0	0	0	0	0	0	0	0	0	0	0	0	0.01	0	0	0	0	0	0	0	0	0	0	0	0	0	0	0	0.03	0	0	0	0	0	0	0	0	0	0
HORVU7Hr1G096770	0.51	1.64	1.09	0	4.12	4.95	0.51	2.26	3.61	2.56	3.01	2.99	0	5.63	8.36	9.01	6.1	3.78	5.86	8.2	8.63	12.17	0	3.8	0.93	2.22	0	3.14	3.8	2.17	4.69	6.61	9.83	1.76	8.34	4.18	6.53	0	5.48	2.32	11.45	10.51	0	7.71	8.7	4.68	14.52	5.49	8.33
HORVU7Hr1G096780	0	0	0	0	0	0	0	0	0	0	0	0	0	0	0	0	0	0	0	0	0	0	0	0	0	0	0	0	0	0	0	0	0	0	0	0	0	0	0	0	0	0	0	0	0	0	0	0	0
HORVU7Hr1G098600	0.76	0.3	0.6	0.48	0.59	0.49	0.53	0.69	1.22	0.92	1.48	0.87	0.16	0.18	0.17	0.18	0.12	0.12	0.16	0.28	0.11	0.14	0.13	0.16	0.17	0	0.07	0.12	0.19	0.16	0.07	0.16	0.11	0.16	0.2	0.15	0.27	0.11	0.49	0.08	0	0.31	0.1	0.2	0.21	0.45	0.45	0.36	0.13
HORVU7Hr1G098610	3.41	3.19	3.9	3.74	4.33	4.22	3.49	4.04	3.54	3.83	3.79	3.86	3.72	4.33	4.12	4.27	4.36	3.98	4.56	4.55	4.46	4.6	3.25	3.46	3.57	3.11	3.93	3.77	3.54	4.45	5.05	4.68	3.71	4.34	3.38	4.16	3.57	3.84	3.84	2.5	2.9	2.76	2.74	4.03	3.03	4.26	3.43	4.17	3.49
HORVU7Hr1G098630	0.61	0.4	0.54	0.41	0.59	0.47	0.4	0.35	0.3	0.49	0.45	0.41	0.22	0.19	0.39	0.24	0.34	0.17	0.17	0.18	0.25	0.11	0.15	0.22	0.19	0.2	0.33	0.38	0.37	0.4	0.33	0.41	0.26	0.26	0.4	0.29	0.14	0.19	0.24	0.09	0.28	0.17	0.23	0.37	0.25	0.3	0.23	0.56	0.38
HORVU7Hr1G098640	2.1	2.11	2.35	2.37	2.83	2.3	2.25	2.29	2.71	2.54	2.32	2.69	2.62	2.51	1.82	2.42	2.09	2.11	2.18	2.54	2.35	2.11	1.47	2.14	2.12	1.62	2.11	2.01	1.76	2.63	1.93	1.65	2.01	2.05	1.62	0.99	1.45	1.52	1.4	1.52	1.04	2.1	1.37	1.32	1.09	1.77	1.79	1.54	1.73
HORVU7Hr1G098660	32.87	36.62	37.86	36.49	20.2	21	21.92	21.94	50.63	51.29	49.71	50.23	22.77	24.38	15.36	17.53	18.83	15.31	11.69	12.26	11.76	11.85	19.29	15.08	14.93	16.55	11.93	12.09	12.71	10.76	14.45	15.73	14.88	16.6	12.91	13.73	11.51	11.72	11.82	14.94	17.09	9	12.75	11.83	11.42	10.39	10.1	11.29	11.43
HORVU7Hr1G098670	1.53	2.75	2.45	2.37	2.24	2.41	1.04	1.1	3.05	3.63	2.35	3	2.55	2.47	2.72	2.1	3.12	2.12	1.57	0.85	1.71	1.58	0.76	0.31	0.63	0.72	0.28	0.37	0.21	0.47	1	0.89	0.7	0.56	0.09	0.17	0.24	0.37	0.17	0.39	0	0.3	0.45	0.21	0.51	0.47	0.01	0.46	0.37
HORVU7Hr1G099580	16.01	4.63	5.24	9.52	3.9	17.54	9.48	4.59	4.08	4.06	3.69	4.21	2.78	2.41	3.81	10.17	3.81	9.04	2.88	2.94	9.34	3.13	4.65	4.01	10.78	11.67	10.46	4.87	9.4	5.3	19.33	5.24	11.04	15.6	30.27	20.94	9.92	4.57	3.8	4.97	3.04	23.72	24.59	3.48	4.43	4.89	4.6	19.72	4.28
HORVU7Hr1G099640	1.97	1.93	1.83	1.55	0.86	1.56	1.16	1.58	1.6	2.87	2.78	2.52	0.72	0.87	1.36	1.58	1.79	1.88	0.45	1.25	1.01	0.67	1.85	2.12	1.26	0.78	0.65	0.81	1.18	1.36	0.8	1.26	0.74	1.07	0.77	0.91	0.83	1.04	1.43	0.25	0.77	1.33	0.98	1	1.64	0.62	0.63	0.76	1.73
HORVU7Hr1G099650	0	0	0	0	0	0	0	0	0	0	0	0	0	0.02	0	0	0	0	0	0	0	0	0	0	0	0	0	0	0	0	0	0	0	0	0	0	0	0	0	0	0	0	0	0	0	0.06	0	0	0
HORVU7Hr1G101690	0	0.14	0.26	0.21	0	0.08	0	0.06	0.15	0.06	0.02	0	0	0	0	0	0	0.05	0	0	0.06	0	0.01	0.06	0	0	0.12	0.06	0.09	0.44	0	0.08	0.01	0.12	0	0.16	0.02	0	0.37	0	0	0.17	0.02	0	0	0	0.02	0	0
HORVU7Hr1G101700	0.45	0.45	0.36	0.48	0.79	0.87	0.94	0.84	0.37	0.38	0.53	0.4	0.31	0.28	0.47	0.37	0.52	0.36	0.49	0.46	0.34	0.42	0.09	0.1	0.11	0.06	0.14	0.22	0.2	0.2	0.07	0.16	0.09	0.07	0.04	0.06	0.04	0.03	0.09	0.05	0	0.13	0.11	0.1	0.07	0.07	0.05	0.05	0.07
HORVU7Hr1G101800	0.93	0.76	0.79	0.75	1.97	1.57	1.47	1.67	1.13	0.68	1.32	1.24	2.62	2	1.43	0.77	1.24	0.81	1.76	0.84	1.58	0.99	2.33	1.96	3.3	2.94	2.02	1.77	2.66	2.28	3.83	2.37	4.44	3.22	4.96	4.46	5.05	6.11	6.06	4.96	5.25	4.94	4.21	5.2	4.77	3.39	3.93	3.26	3.18
HORVU7Hr1G101810	126.65	129.02	129.6	129.73	119.28	117.11	116.55	119.82	198.45	203.61	210.29	207.43	109.19	104.45	69.97	66.49	70.3	70.99	54.59	48.78	49.87	45.14	97.62	84.93	87.54	90.65	72.13	71.5	71.6	72.73	109.95	112.24	111.22	116	103.46	102.44	104.17	97.49	99.84	99.79	97.65	95.47	98.53	96.4	92.24	95.11	89.53	85.53	81.81
HORVU7Hr1G101830	5.28	5.79	5.31	5.92	5.38	5.21	5.33	5.4	4.09	4.55	4.92	4.09	6.12	5.84	6.52	5.83	5.84	6.38	5.22	4.97	5.62	5.84	5.72	6.26	6.19	5.93	5.97	5.96	6.3	6.05	6.74	6.2	6.46	5.92	7.37	7.24	7.52	6.99	7.85	8.62	7.16	7.39	7.7	7.21	8.78	7.77	7.97	7.41	7.95
HORVU7Hr1G101860	0.13	0.08	0.03	0.04	0.11	0.09	0.06	0.04	0.05	0.17	0.16	0.04	0.04	0.05	0.08	0.05	0.04	0.07	0.05	0.08	0.1	0.08	0	0.05	0.1	0.07	0.09	0.04	0	0.04	0.07	0.1	0.11	0.09	0.07	0.05	0.05	0	0	0.14	0.07	0.13	0.2	0	0.21	0	0.25	0	0
HORVU7Hr1G103510	37.43	32.09	41.63	40.29	41.06	36.36	40.35	43.56	45.13	46.84	46.58	41.64	68.97	57.55	41.84	46.69	48.38	51.34	49.36	41.24	45.05	47.61	50.54	53.83	54.24	53.88	45.56	47.27	46.22	46.36	51.93	49.44	47.67	47.45	45.18	44.47	47.99	51.95	43.09	41.31	34.49	37.4	41.68	37.9	40.69	44.59	47.53	43.07	46.05
HORVU7Hr1G103550	27.98	28.17	28.08	26.95	39.53	38.71	39.48	41.84	33.21	32.67	34.48	37.43	79.41	76.69	52.79	54.17	48.94	53.4	50.01	48.47	49.12	47.79	67.43	68.73	67.73	67.51	59.59	60.1	59.03	57.99	59.59	64.23	62.52	60.66	103.62	99.96	100.41	113.67	114.53	106.29	109.36	86.86	80.71	78.48	80.43	100.84	96.48	98.51	94.83
HORVU7Hr1G103560	15.38	15.26	17.53	17.81	20.06	19.64	18.19	20.62	19.72	14.36	20.12	19.38	41.12	46.26	26.26	25.98	28.49	28.06	25.68	31.12	26.38	29.72	37.87	37.91	40.95	33.84	52.96	47.19	46.94	40.51	30.56	33.83	31.13	31.92	49.68	44.63	50.47	50.64	56.49	58.98	46.03	49.15	45.35	50.98	44.7	47.77	49.81	45.44	55.16
HORVU7Hr1G103600	0	0	0	0	0	0	0	0	0.08	0	0	0	0	0	0	0	0	0	0	0	0	0	0	0	0	0	0	0	0	0	0	0	0	0	0	0	0	0	0	0	0	0	0	0	0	0.2	0	0	0
HORVU7Hr1G103690	0.25	0.25	0.16	0.27	0.21	0.21	0.13	0.19	0.13	0.12	0.1	0.17	0.19	0.14	0.27	0.39	0.43	0.3	0.35	0.43	0.49	0.66	0.39	0.27	0.15	0.22	0.28	0.5	0.6	0.37	0.6	0.46	0.4	0.27	0.28	0.38	0.33	0.4	0.93	0.1	0.21	0.47	0.45	0.22	0.44	0.16	0.33	0.39	0.28
HORVU7Hr1G103710	0.83	1.36	0.83	0.89	1.27	1.03	0.79	0.91	0.62	0.66	0.51	0.47	1.19	1.13	1.69	1.88	1.84	1.03	1.81	1.67	1.16	1.58	1.81	0.88	1.11	0.73	2.38	1.48	1.41	2.32	1.43	1.53	1.95	1.16	1.74	1.69	1.48	1.37	1.9	1.15	1.69	1.9	2.23	1.15	1.61	0.83	1.27	1.57	1.5
HORVU7Hr1G107540	0	0	0	0	0	0	0	0	0	0	0	0	0	0	0	0	0	0	0	0	0	0	0	0	0	0	0	0	0	0	0	0	0	0	0	0	0	0	0	0	0	0	0	0	0	0	0	0	0
HORVU7Hr1G107550	30.8	30.95	30.01	29.99	31.89	32.27	30.5	42.39	29.43	30.61	30.68	29.27	31.17	31.06	26.22	27.09	26.89	26.04	29.47	28.94	29.42	28.3	33.19	32.03	33.01	34.1	30.92	27.62	29.24	29.65	32.4	33.57	35.42	33.52	35.86	36.51	37.75	30.54	36.51	54.06	35.33	35.42	34.53	34.54	34.92	36.32	34.5	36.06	43.82
HORVU7Hr1G107560	0	0	0	0	0	0	0	0	0	0	0	0	0	0	0	0	0	0	0	0	0	0	0	0	0	0	0	0	0	0	0	0	0	0	0	0	0	0	0	0	0	0	0	0	0	0	0.31	0	0
HORVU7Hr1G107570	0	0	0	0	0	0	0	0	0	0	0	0	0	0	0	0	0	0	0	0	0	0	0	0	0	0	0	0	0	0	0	0	0	0	0	0	0	0	0	0	0	0	0	0	0	0	0	0	0
HORVU7Hr1G107580	0	0	0	0	0	0	0	0	0	0	0.11	0	0	0	0	0	0	0	0	0	0	0	0	0	0	0	0	0	0	0	0	0	0	0	0	0	0	0	0	0	0	0	0	0	0	0	0	0	0
HORVU7Hr1G107590	16.76	15.96	16.79	17.25	13.55	13.47	13.77	13.32	12.87	13.37	12.68	13.21	15.56	16.89	13.96	13.09	13.74	14.27	14.26	14.02	13.8	14.67	21.32	21.51	21.02	21.26	22.77	22.73	23.07	20.99	20.25	20.24	19.36	19.72	22.78	21.39	22.39	23.45	22.6	23.03	21.1	22.99	26.11	21.94	25.32	23.25	22.54	22.92	22.82
HORVU7Hr1G107600	0.67	0.49	0.53	0.52	0.76	0.81	0.51	0.67	0.31	0.58	0.23	0.38	1.82	1.69	1.68	0.83	1.72	1.3	2.47	2.93	2.8	1.85	8.4	7.2	6.39	8.53	6.38	6.06	5.92	6.38	8.24	6.91	8.56	8.4	12.03	10.58	9.45	9.8	12.57	10.6	10.09	11.67	10.73	10.47	10.66	10.19	10.5	11.28	10.09
HORVU7Hr1G107630	2.14	2.43	2.13	1.91	2.25	2.33	2.66	1.98	1.12	0.9	1.03	0.84	6.35	7.1	3.87	4.52	3.87	4.21	5.25	6.18	4.72	5.34	12.12	11.33	12.06	11.6	12.88	13.25	14.81	14.29	14.4	16.13	14.6	15.19	15.14	15.5	15.5	18.05	15.38	13.69	15.4	16.47	17.72	18.18	16.85	11.86	13.89	12.69	11.25
HORVU7Hr1G107660	0	0	0	0	0	0	0	0	0	0	0	0	0	0	0	0	0	0	0	0	0	0	0	0	0	0	0	0	0	0	0	0	0	0	0	0	0	0	0	0	0	0	0	0	0	0	0	0	0
HORVU7Hr1G107670	3.52	3.74	3.71	3.31	4.7	4.52	5.09	4.79	2.74	2.51	2.22	2.88	18.99	18.77	13.41	13.14	13.69	13.79	14.64	15.33	15.37	14.17	44.18	44.82	45.52	45.16	44.74	43.89	45.84	45.15	46.89	43.56	44.93	43.18	71.01	72.56	74.76	79.31	70.93	69.89	74.15	59.22	60.97	64.66	59.58	58.97	59.66	60.87	56.71
HORVU7Hr1G113650	0.12	0.06	0.1	0.13	0.18	0.32	0.18	0.32	0.14	0.22	0.11	0.27	0.11	0.27	0.07	0.09	0.1	0.12	0.12	0.15	0.05	0.03	0.25	0.27	0.34	0.22	0.7	0.5	0.46	0.24	0.3	0.66	0.34	0.29	0.41	0.25	0.25	0.33	0.13	0.25	0.76	0.53	0.18	0.48	0	0.42	0.82	0.34	1.12
HORVU7Hr1G113830	19.42	18.93	19.8	18.16	14.67	15.43	13.98	15.72	11.85	13.18	13.08	12.67	10.11	10.63	16.7	16.58	15.76	17.29	12.25	11.23	13.15	12.88	6.73	6.51	6.72	5.67	5.97	5.6	5.6	6.82	6.42	7.11	7.53	6.22	3.13	3.51	3.35	4.44	4.81	2.94	4.66	3.45	3.47	4.16	4.68	4.81	4.78	4.44	5.3
HORVU7Hr1G113850	59.87	60.48	58.67	57.08	55.93	60.2	58.85	59.44	30.18	28.96	29.8	31.41	35.37	34.19	56.11	57.08	56.87	55.32	38.87	38.13	38.55	40.46	19.51	19.35	19.53	18.7	18.52	18.42	17.97	18.06	17.81	17.19	18.56	17.07	8.46	8.12	7.62	8.55	8.29	8.87	8.79	5.98	5.96	6.39	6.64	9.29	9.43	9.36	9.21
HORVU7Hr1G114270	0	0	0	0	0	0	0	0	0	0	0	0	0	0	0	0	0	0	0	0	0	0	0	0	0	0	0	0.01	0	0	0	0	0	0	0	0	0	0	0	0	0	0	0	0	0	0	0	0	0
HORVU7Hr1G114320	0	0	0	0	0	0	0	0	0	0	0	0	0	0	0	0	0	0	0	0	0	0	0	0	0	0	0	0	0	0	0	0	0	0	0	0	0	0	0	0	0	0	0	0	0	0	0	0	0
HORVU7Hr1G114330	0	0	0	0	0	0	0	0	0	0	0	0	0	0	0	0	0	0	0	0	0	0	0	0	0	0	0	0	0	0	0	0	0	0	0	0	0	0	0	0	0	0	0	0	0	0	0	0	0
HORVU7Hr1G117540	31.35	35.35	33.79	34.45	29.33	25.27	24.82	24.67	58.11	55.74	59.51	54.58	21.53	21.74	19.75	19.51	20.63	19.83	18.07	18.91	14.03	18.3	11.1	11.75	12.19	11.61	13.77	13.11	13.16	13.99	18.2	20.05	19.08	17.4	10.26	11.19	10.3	7.89	10.41	11.75	12.59	7.83	10.74	13.39	9.52	12.12	11.1	11.89	13.14
HORVU7Hr1G117550	8.24	7.22	7.36	7.41	9.81	11.05	11.14	11.45	7.35	6.96	6.84	7.51	7.52	7.6	8.57	9.35	9.17	8.38	8.75	7.96	9.22	9.13	4.55	4.54	3.64	3.79	5.03	4.37	4.09	4.5	3.65	3.54	3.73	3.84	2.69	2.21	2.3	2.98	2.21	2.75	2.79	2.26	2.24	2.79	2.97	3.33	2.18	3.07	2.7
HORVU7Hr1G117570	0.55	0.83	0.67	0.92	0.59	0.41	0.58	0.64	0.54	0.74	0.59	0.8	0.69	0.66	0.28	0.79	0.53	0.42	0.37	0.41	0.61	0.49	1.29	0.87	1.12	0.6	0.69	1.14	0.92	1.01	1	0.81	0.94	0.66	0.68	0.68	0.77	0.72	0.89	0.67	0.77	1.11	0.95	1.18	0.74	1.41	1.29	0.53	0.33
HORVU7Hr1G117580	0	0	0	0	0	0	0	0	0	0	0	0	0	0	0	0	0	0	0	0	0	0	0	0	0	0	0	0	0	0	0	0	0	0	0	0	0	0	0	0	0	0	0	0	0	0	0	0	0
HORVU7Hr1G117640	3.95	4.4	4.1	3.95	5.04	4.5	4.45	4.37	3.6	3.76	3.79	3.74	5.25	4.09	3.61	4.54	4.37	3.87	3.29	3.99	3.51	3.48	3.65	3.63	2.57	3.08	5.68	5.78	4.87	5.56	2.87	3.05	2.94	2.92	2.04	2.31	2.31	2.57	2.75	2.15	2.55	1.82	2.54	2.65	3.07	3.52	4.3	3.31	3.46
HORVU7Hr1G117680	0	0	0	0	0	0	0	0	0	0	0	0	0	0	0	0	0	0	0	0	0	0	0	0	0	0	0	0	0	0	0	0	0	0	0	0	0	0	0	0	0	0	0	0	0	0	0	0	0
HORVU7Hr1G117690	0	0.02	0	0	0.02	0	0.02	0	0	0	0	0	0.01	0.02	0	0	0	0	0	0	0	0	0	0	0	0	0	0.01	0	0.02	0.01	0	0	0	0	0.02	0	0	0	0	0	0	0	0	0	0	0	0.02	0
HORVU7Hr1G117710	0.91	0.76	0.76	0.83	3.97	3.91	4.1	4.03	0.76	0.61	0.68	0.73	0.22	0.22	0.39	0.38	0.44	0.38	0.71	0.77	0.78	0.85	0	0	0	0	0	0.03	0	0	0.03	0	0.03	0.03	0	0	0	0	0	0	0	0.08	0.08	0	0	0	0	0.07	0
HORVU7Hr1G117720	0	0	0	0	0	0	0	0	0	0	0	0	0	0	0	0	0	0	0	0	0	0	0	0	0	0	0	0	0	0	0	0	0	0	0	0	0	0	0	0	0.34	0	0	0	0	0	0	0	0
HORVU7Hr1G117730	0	0	0	0	0	0	0	0	0	0	0	0	0	0	0	0	0	0	0	0	0	0	0	0	0	0	0	0	0	0	0	0	0	0	0	0	0	0	0	0	0	0	0	0	0	0	0	0	0
HORVU7Hr1G117760	0	0	0	0	0	0	0	0	0	0	0	0	0	0	0	0	0	0	0	0	0	0	0	0	0	0	0	0	0	0	0	0	0	0	0	0	0	0	0	0	0	0	0	0	0	0	0	0	0
HORVU7Hr1G117770	0	0	0	0	0	0	0	0	0	0	0	0	0	0	0	0	0	0	0	0	0	0	0	0.03	0.03	0	0	0	0	0	0	0	0	0	0.06	0	0	0	0	0	0	0	0	0	0	0	0	0	0
HORVU7Hr1G117780	33.44	33.65	34.05	33.5	36.41	35.07	34.5	35.85	26.59	28.42	27.22	28.23	38.75	40.6	39.81	40.63	41.05	38.94	41.07	44.8	43.34	43.97	42.05	42.27	43.52	42.02	45.85	46.11	47.2	45.75	43.47	44.28	43.22	42.03	39.43	38.96	39.64	35.47	39.2	39.01	38.27	43.18	40.9	41.93	41.51	41.28	42.03	43.13	45.05
HORVU7Hr1G119150	0	0	0	0	0	0	0	0	0	0	0	0	0	0	0	0	0	0	0	0	0	0	0	0	0	0	0	0	0	0	0	0	0	0	0	0	0	0	0	0	0	0	0	0	0	0	0	0	0
HORVU7Hr1G119170	0	0	0	0	0	0	0	0	0	0	0	0	0	0	0	0	0	0	0	0	0	0	0	0	0	0	0	0	0	0	0	0	0	0	0	0	0	0	0	0	0	0	0	0	0	0	0	0	0
HORVU0Hr1G005590	0	0	0	0	0	0	0.04	0	0.01	0.06	0	0.05	0	0	0	0	0.13	0.05	0.04	0.21	0	0.1	0	0.03	0	0.14	0	0.04	0	0	0	0	0	0	0	0	0	0.04	0	0.04	0.33	0	0	0	0	0	0	0	0
HORVU0Hr1G005600	0	0	0	0	0	0	0	0	0	0	0	0	0	0	0	0	0	0	0	0	0	0	0	0	0	0	0	0	0.15	0	0.11	0	0	0	0	0	0.54	0	0	0	0	0	0	0	0	1.4	0	0	0
HORVU0Hr1G005610	0	0	0	0	0	0	0	0	0	0	0	0.02	0	0	0	0	0	0	0	0.09	0	0	0.01	0	0	0	0	0	0	0	0.05	0	0	0	0	0	0	0	0	0	0.36	0.07	0	0	0	0	0	0	0
HORVU0Hr1G005620	0	0	0	0.02	0	0	0	0.06	0	0	0	0	0	0	0	0.09	0	0	0	0	0.03	0	0	0	0	0	0	0	0	0	0	0	0	0	0	0	0	0	0.14	0	0	0	0.02	0	0	0	0.03	0	0.03
HORVU0Hr1G005640	0	0	0	0	0	0	0	0	0	0	0	0	0	0	0	0	0	0	0	0	0	0	0	0	0	0	0	0	0	0	0	0	0	0	0	0	0	0	0	0	0	0	0	0	0	0	0	0	0
HORVU0Hr1G005660	0	0	0	0	0	0	0	0	0	0	0	0	0	0	0	0	0	0	0	0	0	0	0	0	0	0	0	0	0	0	0	0	0	0	0	0	0	0	0	0	0	0	0	0	0	0	0	0	0
HORVU0Hr1G005670	6.39	6.65	7.18	6.84	6.94	6.4	6.83	5.46	7.69	5.48	6.86	6.57	5.15	5.38	4.97	4.93	6.51	5.15	4.63	3.49	3.64	4.32	2.93	3.68	3.63	4.42	5.4	6.03	5.16	4.74	5.25	4.18	4.25	3.95	3.97	3.83	4.35	3.38	3.46	3.3	3.85	3.27	5.25	4.56	4.14	4.32	2.52	3.22	5.06
HORVU0Hr1G005680	0	0	0	0	0	0	0	0	0	0	0	0	0	0	0	0	0	0	0	0.01	0	0	0	0	0	0	0	0	0	0	0	0	0	0	0	0	0	0	0	0	0	0	0	0	0	0	0	0	0
HORVU0Hr1G005690	0	0	0	0	0	0	0	0	0	0	0	0	0	0	0	0	0	0	0	0	0	0	0	0	0	0	0	0	0	0	0	0	0	0	0	0	0	0	0	0	0	0	0	0	0	0	0	0	0
HORVU0Hr1G005700	0	0	0	0	0	0	0	0	0	0	0	0	0	0	0	0	0	0	0	0	0	0	0	0	0	0	0	0	0	0	0	0	0	0	0	0	0	0	0	0	0	0	0	0	0	0	0	0	0
HORVU0Hr1G005720	1.11	1.5	1.29	0.95	0.62	0.58	0.69	0.32	0.63	0.73	0.5	0.44	0.27	0.46	0.96	0.11	0.76	0.58	0.59	0.61	0.74	0.54	0.49	0.65	0.54	0.32	0.93	0.83	1.07	0.7	0.41	0.41	0.54	0.84	0.51	0.15	0.21	0.77	0.63	0.45	0	0.43	1.03	0.85	0.72	0.51	0.66	0.66	0.65
HORVU0Hr1G008780	20.66	19.07	18.94	19.65	15.21	15.64	15.55	15.94	22.11	22.27	22.08	23.44	3.97	3.68	5.3	4.63	4.84	4.87	4.05	4.13	3.79	3.8	3.85	3.72	3.96	4.14	2.52	2.71	2.7	2.61	3.94	3.64	3.78	4.19	4.1	3.65	3.94	4.12	3.82	4.21	3.87	5.39	5.19	4.88	4.61	4.45	4.47	4.54	4.86
HORVU0Hr1G008790	30.95	31.79	34.4	32.36	38.1	35.47	41.38	36.21	42.62	43.35	44.84	45.13	45.11	41.87	33.35	33.14	33.22	33.59	32.36	32.53	32.36	30.92	36.83	37.37	37.27	38.28	36.77	35.25	32.86	34.77	34.32	37.24	34.67	36.95	37.28	37.88	38.79	35.84	38.2	39.11	36.84	28.62	34.13	30.65	31.92	34.34	30.76	31.71	32.85
HORVU0Hr1G008800	0	0	0	0	0	0	0	0	0	0	0	0	0	0	0	0	0	0	0	0	0	0	0	0	0	0	0	0	0	0	0	0	0	0	0	0	0	0	0	0	0	0	0	0	0	0	0	0	0
HORVU0Hr1G008810	0	0	0	0	0	0	0	0	0	0	0	0	0	0	0	0	0	0	0	0	0	0	0	0	0	0	0	0	0	0	0	0	0	0	0	0	0	0	0	0	0	0	0	0	0	0	0	0	0
HORVU0Hr1G010590	4.08	3.91	4.38	3.98	4.72	4.64	5.47	4.74	4.25	4.59	4.07	3.9	4.67	4.93	4.4	4.21	4.39	4.92	4.08	3.95	4.45	4.73	4.55	4.32	4.24	4.41	5.15	4.88	5.06	5.1	4.59	4.94	5.24	4.55	4.6	4.11	4.64	4.74	3.98	4.88	4.47	4.43	4.07	4.6	3.51	4.79	6.18	6.13	4.89
HORVU0Hr1G010600	0.46	0.47	0.45	0.2	0.17	0.17	0.06	0.51	0.24	0.06	0.12	0.12	0.06	0.13	0.26	0.2	0.19	0.13	0.12	0.31	0.06	0.06	0.36	0.18	0.12	0.06	0.33	0.45	0.16	0.22	0.3	0.25	0.47	0.12	0.18	0.18	0.06	0.19	0.39	0.37	0.19	0.52	0.35	0.17	0.17	0	0.62	0.15	0.3
HORVU0Hr1G010630	19.59	24.51	16.8	18.01	13.99	17.4	13.38	16.65	17.24	18.46	17.44	17.94	14.05	13.56	14.44	14.17	14.66	14.46	16.19	13.13	14.89	13.69	10.67	11.63	8.77	13.4	12.13	11.97	15.09	15.51	9.35	9.71	9.76	10.41	8.77	9.76	11.35	9.85	10.75	9.59	11.71	9.86	10.65	8.41	12.05	9.42	15.96	13.77	9.72
HORVU0Hr1G014450	0	0	0	0	0	0	0	0	0	0	0	0	0	0	0	0	0	0	0	0	0	0	0	0	0	0	0	0	0	0	0	0	0	0	0	0	0	0	0	0	0	0	0	0	0	0	0	0	0
HORVU0Hr1G014460	0	0	0.02	3.07	0.03	0	0	0	0	0	0	0	0	0	0	0	0.02	0.02	0	0	0	0	0	0	0	0	0	0	0	0	0	0	0	0	0	0	0	0	0	0	0	0	0	0	0	0	0	0	0
HORVU0Hr1G014490	0	0	0	0	0	0	0	0	0	0	0	0	0	0	0	0.1	0	0	0	0.05	0	0	0	0	0	0	0	0	0	0	0.05	0	0	0	0	0	0	0	0	0	0	0	0	0	0	0	0	0	0
HORVU0Hr1G014500	0	0	0	0	0	0	0	0	0	0	0	0	0	0	0	0	0	0	0	0	0	0	0	0	0	0	0.04	0	0	0	0	0	0	0	0	0.04	0	0	0	0	0	0	0	0	0	0	0	0	0
HORVU0Hr1G014510	0.92	0.91	0.99	0.89	1.06	1.01	0.83	1.05	0.95	0.77	0.72	0.68	0.67	0.84	0.8	0.69	0.65	0.66	0.55	0.67	0.85	0.67	0.32	0.36	0.33	0.34	0.57	0.5	0.67	0.48	0.41	0.26	0.57	0.49	0.32	0.22	0.29	0.11	0.32	0.33	0.31	0.4	0.27	0.16	0.2	0.31	0.32	0.18	0.31
HORVU0Hr1G014520	0	0	0	0	0	0	0	0	0	0	0	0	0	0	0	0	0	0	0	0	0	0	0	0	0	0	0	0	0	0	0	0	0	0	0	0	0	0	0	0	0	0	0	0	0	0	0	0	0
HORVU0Hr1G014540	0	0	0	0	0	0	0	0	0	0	0	0	0	0	0	0	0	0	0	0	0	0	0	0	0	0	0	0	0	0	0	0	0	0	0	0	0	0	0	0	0	0	0	0	0	0	0	0	0
HORVU0Hr1G016570	0	0	0	0	0	0	0	0	0	0	0	0	0	0	0	0	0	0	0	0	0	0	0	0	0	0	0	0	0	0	0	0	0	0	0	0	0	0	0	0	0	0	0	0	0	0	0	0	0
HORVU0Hr1G016590	1.64	1.7	2.44	1.18	1.03	0.74	1.08	1.46	0.82	0.21	0.76	0.48	0.15	0.22	0.42	0	0.64	0.34	0.64	0.23	0.51	0.21	0	0.5	0	0.4	0.09	0.01	0.78	0.92	0.15	0.67	0.58	0.53	0.75	0.33	0.43	0.6	0.27	0	0.09	0.77	0.63	0.43	0	0.12	0.28	0	0
HORVU0Hr1G017480	0.32	0.47	0.2	0.2	0.08	0.07	0.23	0.3	0.21	0.08	0.14	0.1	0.19	0.14	0.14	0.16	0.22	0.19	0.35	0.4	0.18	0.1	0.24	0.37	0.11	0.23	0.24	0.28	0.14	0.17	0.18	0.03	0.21	0.12	0.11	0.2	0.21	0.19	0.09	0.09	0.19	0.04	0.18	0.07	0.34	0.27	0	0.15	0.49
HORVU0Hr1G017490	0.34	0.43	0.35	0.4	0.69	0.48	0.74	0.4	0.58	0.42	0.6	0.59	0.3	0.35	0.2	0.22	0.09	0.33	0.22	0.14	0.19	0.08	0.17	0.25	0.12	0.18	0.11	0.12	0.2	0.11	0.13	0.13	0.13	0.04	0.09	0.09	0.08	0.13	0.19	0.13	0.13	0.12	0	0.06	0	0	0.12	0	0
HORVU0Hr1G017510	20.63	19.87	20.52	19.91	23.53	22.54	22.35	23.34	16.37	16.32	16.75	15.43	27.98	27.65	26.13	27.38	26.79	26.91	29.78	29.23	29.56	29.68	30.46	29.59	31.18	31.54	30.26	29.06	29.41	28.99	34.28	34.76	33.48	33.95	38.2	37.27	36.85	36.5	37.31	34.81	36.45	33.9	36.78	33.71	34.91	35.56	35.69	37.21	35.11
HORVU0Hr1G017530	0.98	1.06	1	1.4	0.99	0.86	0.84	1.01	1.41	1.31	1.27	1.41	0.5	0.6	0.64	0.67	0.86	0.59	0.47	0.4	0.5	0.41	0.1	0.14	0.25	0.16	0.28	0.22	0.29	0.24	0.22	0.27	0.17	0.1	0.14	0.13	0.05	0.15	0.07	0.12	0.16	0	0.12	0.22	0.19	0.07	0.17	0.17	0.23
[truncated: 995 more rows]
[truncated: 179 more columns]

## Sheet: LTR Copia
Table S5I FPKM data of barley genes within 100 kb of “LTR/Copia” enhancers
[truncated: 2,116 more rows]
[truncated: 179 more columns]

## Sheet: LTR Gypsy
Table S5J FPKM data of barley genes within 100 kb of “LTR/Gypsy” enhancers
[truncated: 2,674 more rows]
[truncated: 179 more columns]

[truncated: 1 more sheets: no repetitive]
