# Supplementary material for: Identification of Highly Repetitive Enhancers with Long-range Regulation Potential in Barley via STARR-seq
Source: Genomics Proteomics Bioinformatics. 2024 Feb 21;22(2):qzae012. doi: 10.1093/gpbjnl/qzae012 (PMC12016029; doi:10.1093/gpbjnl/qzae012)
Supplement: qzae012_Supplementary_Data [file qzae012_supplementary_data.zip › qzae012_Supplementary_Data/Table S6-done.xlsx]

## Sheet: satellite
Table S6A FPKM data of barley genes within 100 kb of “satellite” enhancers
Barley genes	ERR3500503	ERR3500504	ERR3500505	ERR3500506	ERR3500507	ERR3500508	ERR3500509	ERR3500510	ERR3500511	ERR3500512	ERR3500513	ERR3500514	ERR3500515	ERR3500516	ERR3500519	ERR3500520	ERR3500521	ERR3500522	ERR3500523	ERR3500524	ERR3500525	ERR3500526	ERR3500527	ERR3500528	ERR3500529	ERR3500530	ERR3500531	ERR3500532	ERR3500533	ERR3500534	ERR3500535	ERR3500536	ERR3500537	ERR3500538	ERR3500539	ERR3500540	ERR3500542	ERR3500543	ERR3500544	ERR3500545	ERR3500546	ERR3500547	ERR3500548	ERR3500549	ERR3500550	ERR3500551	ERR3500552	ERR3500553	ERR3500554
HORVU6Hr1G063490	416.27	417.73	421.06	416.43	661.05	659.79	664.33	659.82	199.27	203.42	206.7	204.46	502.51	507.63	731.68	750.08	738.45	739.94	748.77	737.21	756.09	744.62	315.49	321.79	328.82	326.18	424.47	430.38	427.93	429.76	355.77	355.3	364.55	354.33	246.48	244.25	246.33	248.04	251.99	244.25	235.1	229.18	232.03	239.27	240.96	255.69	255.31	255.21	258.29
HORVU6Hr1G080270	0	0	0	0	0.03	0	0.04	0	0.03	0.03	0	0	0	0	0	0.08	0.02	0	0	0	0	0	0	0	0	0	0.09	0	0	0.11	0.11	0.02	0.13	0	0.02	0	0.02	0	0	0.07	0.06	0	0	0	0	0	0	0	0
HORVU6Hr1G081020	0.95	0.99	1.3	1.42	0.62	0.71	0.51	0.7	0.97	0.82	0.7	0.75	0.5	0.8	1.16	1.36	1.47	1.1	0.8	0.68	0.58	1.06	1.37	1.05	1.06	1.17	1.54	1.5	1.92	1.77	1.14	0.82	1.32	1.36	0.93	0.95	1.35	0.76	1.02	0.77	0.81	1.58	1.31	2.16	1.96	1.07	1.44	0.99	1.57
HORVU6Hr1G081050	0	0	0	0	0	0	0	0	0	0	0	0	0	0.03	0	0.03	0	0	0	0	0	0	0	0.02	0	0	0	0	0	0.02	0	0	0	0.02	0	0	0	0	0	0	0	0	0	0	0	0	0	0	0
[truncated: 179 more columns]

## Sheet: 1 bp
Table S6B FPKM data of barley genes within 100 kb of 1-bp repeat enhancers
Barley genes	ERR3500503	ERR3500504	ERR3500505	ERR3500506	ERR3500507	ERR3500508	ERR3500509	ERR3500510	ERR3500511	ERR3500512	ERR3500513	ERR3500514	ERR3500515	ERR3500516	ERR3500519	ERR3500520	ERR3500521	ERR3500522	ERR3500523	ERR3500524	ERR3500525	ERR3500526	ERR3500527	ERR3500528	ERR3500529	ERR3500530	ERR3500531	ERR3500532	ERR3500533	ERR3500534	ERR3500535	ERR3500536	ERR3500537	ERR3500538	ERR3500539	ERR3500540	ERR3500542	ERR3500543	ERR3500544	ERR3500545	ERR3500546	ERR3500547	ERR3500548	ERR3500549	ERR3500550	ERR3500551	ERR3500552	ERR3500553	ERR3500554
HORVU4Hr1G009270	8.73	9.72	9.76	8.68	11.77	12.57	13.08	12.58	7.48	8.88	7.33	8.62	17.41	16.81	13.88	11.88	13.52	13.36	14.09	16.04	15.21	15.4	18.07	17.15	18.27	18.47	21.25	21.91	22.2	20.48	18.13	17.49	17.83	16.56	19.59	17.62	17.57	18.85	15.67	18.11	16.43	18.41	17.04	20.26	20.54	18.35	19.12	17.46	19.65
HORVU4Hr1G009300	0.18	0.43	0.25	0.18	0.29	0.25	0.49	0.31	0.11	0.05	0.05	0.09	1.23	1.15	0.83	0.76	0.7	0.7	0.84	1	1.19	0.71	1.3	1.18	1.41	1.47	1.19	0.94	0.85	1.21	0.57	0.66	0.51	0.56	0.78	0.87	0.88	1.29	0.86	1.2	0.83	0.87	1.3	1.19	0.75	1.19	0.56	0.76	0.72
HORVU4Hr1G009310	0.82	0.47	0.77	0.6	0.59	0.85	0.96	0.52	0.19	0.62	0.4	0.36	1.13	1.37	1.15	1.27	1.15	1.79	1.19	1.31	1.17	1.07	0.48	0.55	0.54	0.69	0.74	1.1	0.83	0.83	0.3	0.3	0.32	0.4	0.42	0.19	0.37	0.43	0.35	0.17	0.47	0.15	0.55	0.53	0.44	0.58	0.19	0.26	0.41
HORVU4Hr1G009330	0	0.08	0	0.08	0	0	0	0	0	0	0	0	0	0	0	0	0	0	0	0	0.1	0	0	0	0	0	0	0	0.09	0	0	0	0	0	0	0	0	0	0	0	0	0	0	0	0	0	0	0.49	0
HORVU4Hr1G028110	0	0	0	0	0	0	0.14	0	0	0.19	0	0	0	0.08	0	0.1	0	0.16	0.09	0	0.08	0.02	0.23	0.34	0	0	0	0.09	0.08	0	0	0.12	0	0	0	0	0	0	0	0	0	0	0.04	0	0	0	0	0.24	0
HORVU2Hr1G003400	6.6	6.28	5.47	6.75	9.74	9.2	9.1	9.21	2.73	2.67	2.24	2.38	8.2	8.53	8.85	8.5	8.27	8.48	8.23	8.38	8.13	8.59	9.62	9.06	9.64	9.95	11.38	10.24	10.45	10.15	13.53	13.25	13.53	12.81	5.35	5.49	4.75	5.89	4.18	4.81	4.95	4.36	4.48	3.84	4.12	5.13	4.64	6.74	5.03
HORVU2Hr1G003420	0	0	0	0	0	0	0	0	0	0	0	0	0	0	0	0	0	0	0	0	0	0	0	0	0	0	0	0	0	0	0	0	0	0	0	0	0	0	0	0	0	0	0	0	0	0	0	0	0
HORVU5Hr1G065350	5.99	6.19	5.35	6.16	14.89	15	16.25	15.97	14.45	14.95	14.15	14.07	9.9	10.66	6.8	6.52	6.02	8.36	6.14	6.07	5.59	5.35	2.33	2.22	2.65	2.45	4.41	3.86	5.03	4.26	2.04	1.62	1.99	2.01	0.92	0.94	0.78	0.6	0.8	0.51	0.94	0.79	0.48	1.3	0.54	1.32	1.29	1.37	1.31
HORVU7Hr1G009970	0	0	0	0	0	0	0	0	0	0	0	0	0	0	0	0	0	0	0	0	0	0	0	0	0	0	0	0	0	0	0.14	0	0	0	0	0	0	0	0	0	0	0.4	0	0	0	0	0	0	0
HORVU7Hr1G009980	0	0	0	0	0	0	0	0	0	0	0	0	0	0	0	0	0	0	0	0	0	0	0	0	0	0	0	0	0	0	0	0	0	0	0	0	0	0	0	0	0	0	0	0	0.09	0	0	0	0
HORVU7Hr1G010020	0	0	0	0	0	0	0	0	0	0	0	0	0	0	0	0.02	0	0	0	0	0	0	0	0	0	0	0	0	0	0	0	0	0	0	0	0	0	0	0	0	0	0	0	0	0	0	0	0	0
HORVU7Hr1G010050	21.83	23.11	21.74	21.21	23.93	23.52	24.16	24.85	17.97	17.96	18.83	18.24	24.49	25.83	28.25	26.44	27.56	28.24	28.65	28.98	28.75	29.81	26.42	25.23	24.86	24.73	26.34	26.09	25.32	25.27	28.26	27.95	27.88	27.48	34.57	33.94	34.83	33.89	33.84	31.34	34.57	32.54	32.56	32.43	31.08	33.21	34.54	32.27	31.32
HORVU2Hr1G045430	0.67	0.69	2.42	0.49	0	0	0	0.9	0.78	0	0.88	1.1	0	0	0	0	0	0	0.91	0	0.85	0	0	0	0	2.21	0	0	0	0	3.35	0	0	0.9	0	0	0	0	0	3.84	0	0	0	0	0	0	0	0	0
HORVU5Hr1G098150	0.04	0	0.01	0.02	0	0.05	0.04	0	0.05	0.05	0	0	0.05	0.06	0	0	0	0.11	0	0	0	0	0	0	0	0.05	0	0	0	0	0	0	0	0.05	0	0.02	0.01	0	0	0	0	0	0	0	0	0	0	0	0
HORVU5Hr1G098170	0.87	0.55	0.81	1.1	0.83	0.86	0.89	0.74	0.37	0.61	0.44	0.91	0.83	0.65	1.22	1.24	1.17	0.82	0.65	0.45	0.71	0.66	1.24	1.43	1.1	1.18	1.01	1.12	1.38	1.06	0.94	0.85	0.89	0.8	0.65	0.56	0.63	0.8	0.68	1.23	0.74	1.46	0.77	0.64	0.9	0.85	1.9	0.65	1.01
HORVU5Hr1G098180	0.71	0.6	0.84	0.47	0.75	0.75	0.86	0.94	1.08	0.76	0.86	0.52	0.82	0.87	0.82	0.93	0.85	0.91	0.95	1.06	0.61	0.97	0.57	0.55	0.88	0.48	0.92	0.51	0.83	0.76	0.5	0.84	0.55	0.64	0.22	0.38	0.49	0.81	0.63	0	0.47	0	0.33	0.71	0	0.4	0.8	0.28	0.7
HORVU5Hr1G098190	44.32	53.5	36.56	36.39	45.98	91.78	59.79	51.66	36.13	97.09	37.82	39.85	72.48	106.65	111.8	92.46	107.64	92.04	125.22	100.27	95.09	75.14	125.01	136.18	104.15	186	110.63	117.33	164.4	90.45	106.38	115.26	149.16	213.3	280.35	281.68	179.72	115.37	123.23	157.71	115.06	163.76	169.37	213.1	130.66	162.34	169.9	129.52	150.34
HORVU5Hr1G098210	0.05	0	0	0.07	0	0	0.04	0.06	0	0	0.02	0	0.02	0	0	0.04	0.02	0.02	0.04	0.1	0	0.06	0.02	0	0	0	0.02	0.05	0.02	0.09	0	0.09	0	0	0.02	0	0	0	0.07	0	0	0.06	0	0.11	0.06	0	0.05	0	0
HORVU7Hr1G114270	0	0	0	0	0	0	0	0	0	0	0	0	0	0	0	0	0	0	0	0	0	0	0	0	0	0	0	0.01	0	0	0	0	0	0	0	0	0	0	0	0	0	0	0	0	0	0	0	0	0
HORVU7Hr1G114320	0	0	0	0	0	0	0	0	0	0	0	0	0	0	0	0	0	0	0	0	0	0	0	0	0	0	0	0	0	0	0	0	0	0	0	0	0	0	0	0	0	0	0	0	0	0	0	0	0
HORVU7Hr1G114330	0	0	0	0	0	0	0	0	0	0	0	0	0	0	0	0	0	0	0	0	0	0	0	0	0	0	0	0	0	0	0	0	0	0	0	0	0	0	0	0	0	0	0	0	0	0	0	0	0
HORVU2Hr1G045400	1.9	2.13	2.06	1.58	1.81	1.1	1.66	1.07	1.77	0.65	1.74	1.9	0.92	0.67	1.88	1.38	1.06	2.02	0.76	0.51	1.23	1.11	1	0.25	1.09	0.99	0.58	0.82	1.14	0.8	0.76	1.67	0.62	0.74	0.64	0.78	0.68	1.21	0.41	1.18	0.79	0.36	1.1	0.35	0.7	0.94	1.59	0.61	0.31
HORVU1Hr1G030390	50.84	49.71	48.73	50.31	44.83	44.28	46.02	46.75	44.49	41.53	36.27	40.28	75.95	76.22	69.72	66.52	66.88	71.02	68.88	62.43	69.17	70.03	84.52	91.35	85.74	94.33	84.44	84.25	84.62	81.17	96.55	94.38	100.39	93	113.6	115.78	111.2	109.52	101.15	107.58	107.65	97.87	97.7	102.35	94.92	108.86	103.1	104.48	100.37
HORVU1Hr1G035090	0	0.46	0	0	0	0.03	0	0.14	0.34	0.08	0	0	0.09	0.02	0.06	0.02	0	0.04	0.27	0	0	0	0	0.04	0.28	0	0.34	0	0	0.24	0	0.29	0	0	0	0	0.03	0.09	0.62	0	0	0	0.28	0	0.1	0	0.05	0	0.32
HORVU1Hr1G045220	56.97	57.28	55.79	56.85	53.16	53.26	54.76	54.86	21.32	23.57	22.4	23.29	50.27	50.55	74.4	74.52	70.73	71.75	55.52	55.45	55	55.15	72.33	72.83	70.84	71.09	114.87	115.25	112.42	114.45	70.46	71.16	68.75	69.29	87.77	90.2	86.98	92.87	89.36	92.52	92.23	119.45	115.41	117.93	114.61	81.39	81.43	80.27	81.97
HORVU1Hr1G045230	0	0	0	0.04	0.02	0	0	0.02	0	0	0	0	0	0	0.02	0	0	0	0.05	0	0.02	0	0.08	0.04	0.02	0.15	0.07	0.15	0.03	0.02	0	0	0.04	0.07	0.03	0	0	0	0	0	0	0	0	0	0	0.2	0	0	0
HORVU1Hr1G075950	3.56	3.1	3.55	3.31	3.71	3.82	4.23	3.65	4.84	4.87	5.19	4.28	5.62	5.21	4.81	3.9	4.09	3.94	4.88	3.89	3.93	4.29	3.41	3.68	3.42	3.46	3.14	3.64	3.92	3.85	2.89	2.77	2.52	3.3	1.48	1.73	2.09	1.33	2.4	2.53	2.56	2.88	2.87	1.63	2.69	2.11	2.29	2.39	3.08
ENSRNA049448183	0	0	0	0	0	0	0	0	0	0	0	0	0	0	0	0	0	0	0	0	0	0	0	0	0	0	0	0	0	0	0	0	0	0	0	0	0	0	0	0	0	0	0	0	0	0	0	0	0
HORVU1Hr1G075970	0	0.02	0.02	0	0	0	0	0	0	0	0	0	0	0	0	0.02	0	0	0	0	0	0	0	0	0	0.02	0	0	0	0	0	0	0	0	0	0	0	0	0	0	0	0	0	0	0	0	0	0	0
HORVU1Hr1G075980	0.24	0.08	0	0	0	0	0.09	0	0.09	0.29	0	0.19	0.3	0.1	0	0	0	0	0.09	0	0	0	0	0	0	0	0	0	0	0	0	0	0	0	0	0	0	0	0	0	0	0	0	0	0	0	0	0	0
HORVU1Hr1G092600	0	0	0	0	0	0	0	0	0	0	0	0	0	0	0	0	0	0	0	0	0	0	0	0	0	0	0	0	0	0	0	0	0	0	0	0	0	0	0	0	0	0	0	0	0	0	0	0	0
HORVU1Hr1G092610	0	0	0	0	0	0	0	0	0	0	0	0	0	0	0	0	0	0	0	0	0	0	0	0	0	0	0	0	0	0	0	0	0	0	0	0	0	0	0	0	0	0	0	0	0	0	0	0	0
HORVU1Hr1G092630	0.05	0.02	0.09	0.07	0.2	0.12	0.18	0.16	0.06	0.02	0	0.06	0.22	0.13	0.13	0.21	0.15	0.2	0.06	0.04	0.24	0.1	0.17	0.21	0.31	0.1	0.43	0.39	0.28	0.31	0.28	0.28	0.37	0.27	0.21	0.21	0.13	0.4	0.48	0.26	0.46	0.48	0.56	0.3	0.48	0.22	0.45	0.32	0.48
HORVU2Hr1G082700	37.36	36.41	37.68	36.24	31.81	29.76	27.16	30.25	25.09	26.61	23.29	26.84	102.1	101.01	43.31	45.27	44.13	42.45	35.68	36.66	34.65	36.13	429.51	420.91	428.07	426.02	270.05	270.76	266.42	266.56	444.88	440.67	443.79	433.57	868.94	881.82	867.43	886.93	869.47	869.26	897.76	708.46	714.11	730.7	720.88	972.13	962.37	962.52	957.61
HORVU2Hr1G082720	0.76	0.74	0.76	0.92	2.06	1.81	1.64	1.17	1.08	0.85	0.96	0.56	1.26	0.97	0.79	1.33	1.16	0.73	0.6	1.39	0.89	0.8	0.77	0.7	0.78	0.5	0.67	0.75	0.84	0.72	0.59	0.71	0.53	0.35	0.39	0.25	0.71	0.3	0.33	0.44	0.39	0.42	0.46	0.42	0.34	0.33	0.1	0.34	0.51
HORVU2Hr1G082740	27.56	24.99	26.21	26.35	21.54	21.91	20.44	23.4	27.08	25.12	26.02	26.33	75.31	81.54	40.62	38.75	41.35	42.19	30	28.13	27.07	28.75	261.93	262.53	253.87	261.98	148.53	155.37	150.77	146.65	263.48	254.93	268.55	264.28	498.41	501.43	502.18	524.57	523.43	506.08	520.09	381.11	377.51	386.12	375.52	516.31	517.89	506.77	509.48
HORVU2Hr1G082760	1.02	0	0.58	0	0	0	0.72	0	0	0	0	0	0	0	0	0	0.12	0	0	0	0	0	0.16	4.22	1.44	2.35	0	0.19	0	0	1.12	0	0.03	0.99	0.81	0	5.28	2.53	4.07	6.46	2.46	0	0	3.03	5.24	7.45	0	0.68	0
HORVU3Hr1G059440	3.33	3.03	2.94	2.8	3.52	3.57	3.32	3.28	3.07	2.51	2.95	3.36	2.96	3.31	3.68	3.94	3.91	4.26	3.87	3.44	3.66	3.63	3.78	3.57	3.91	3.48	3.05	3.26	2.86	3.02	3.47	3.33	3.5	2.83	2.58	2.84	3.09	3.09	2.47	3.37	2.8	2.55	3.09	2.22	2.76	2.71	2.66	3.06	2.92
HORVU3Hr1G086690	1.26	1.35	2.1	1.11	1.59	1.69	0.74	0.99	0.53	0.45	0.35	0.7	9	8.82	7	6.24	6.97	5.51	6.7	6.14	7.04	6.09	25.48	28.25	25.68	23.42	16.94	14.71	15.72	16.34	16.69	21.48	18.12	18.99	40.79	44.56	38.73	42.09	45.05	38.64	42.31	37.03	35.74	30.53	33.71	28.38	30.28	30.72	30.24
HORVU3Hr1G086700	0.56	0.44	0.19	0.27	0.4	0.18	0.28	0.22	0.53	0.79	0.62	0.52	0.05	0	0.11	0.16	0.03	0.16	0.02	0.08	0.08	0.07	0	0	0	0.1	0.02	0.02	0.07	0	0	0.05	0	0.01	0	0	0.1	0	0	0	0	0	0	0	0	0.13	0	0	0
HORVU4Hr1G075310	43.68	44.53	46.09	45.85	51.71	52.93	50.97	50.79	33.84	33.17	33.95	33.67	53.63	54.61	53.9	53.69	52.88	52.48	60.67	59	59.51	58.38	74.4	74.82	75.94	74.93	75.3	76.26	75.71	74.91	69.27	67.27	66.63	65.43	77.29	75.88	74.36	76.27	75.31	73.27	71.31	88.54	88.59	87.31	88.37	68.96	70.08	68.79	68.79
HORVU5Hr1G066100	7.63	8.03	7.68	7.37	9.49	8.88	9.31	9.34	7.49	7.34	8.06	7.42	12.92	13.99	9.95	8.12	8.85	10.94	10.33	10.29	11.12	10.79	19.18	17.18	20.07	17.26	18.53	17.97	20.19	19.77	17.45	17.59	17.99	16.1	20.01	18.71	21.02	19.9	20.14	17.33	17.38	18.77	18.94	19.28	19.64	18.62	20.57	18.19	17.33
HORVU5Hr1G066120	0	0	0	0	0	0	0	0	0	0	0	0	0	0	0	0	0	0	0	0	0	0	0	0	0	0	0	0	0	0	0	0	0	0	0	0	0	0	0	0	0	0	0	0	0	0	0	0	0
HORVU5Hr1G066130	74.42	77.16	76.27	75.37	70.73	69.25	67.64	72.27	80.19	81.63	78.75	82.23	84.06	83.6	62.56	57.43	63.38	62.44	55.5	51.57	53.62	54.33	75.98	77.18	80.4	75.03	84.3	83.65	82.73	84.88	61.96	63.86	68.55	69.21	48.19	46.19	46.5	49.18	51.64	41.98	49.57	48.63	43.58	45.13	41.28	58.57	51.37	49.97	50.13
HORVU5Hr1G066140	0	0	0	0.13	0	0	0	0	0.13	0.12	0	0	0	0	0	0	0	0	0	0	0	0	0	0	0	0	0	0	0	0	0.06	0.16	0	0	0	0	0	0	0	0	0	0	0	0	0	0	0	0	0
HORVU5Hr1G097600	0	0	0	0	0	0	0	0	0	0	0	0	0	0	0	0	0	0	0	0	0	0	0	0	0	0	0	0	0	0	0	0	0	0	0	0	0	0	0	0	0	0	0	0	0	0	0	0	0
HORVU5Hr1G097620	0	0	0	0	0.01	0	0	0.01	0	0	0	0	0	0	0	0	0	0	0	0	0	0	0	0	0	0	0	0	0	0.01	0	0	0	0	0	0	0.02	0	0	0	0	0	0	0	0	0	0	0	0
HORVU5Hr1G097630	66.73	69.89	68.37	65.35	78.36	73.89	77.52	77.57	65.63	65.16	62.21	68.04	75.47	73.54	66.49	64.43	67.33	63.92	74.84	74.09	73.11	71.77	83.15	87.73	90.35	90.73	84.01	81.13	78.06	82.91	87.95	84.81	78.52	83.61	88.86	89.94	89.43	89.2	83.55	83.82	88.65	75.63	76.47	82.09	77.5	92.31	95.59	89.93	94.85
HORVU5Hr1G114340	0.21	0.18	0.1	0.08	0.08	0.05	0.05	0.08	0.02	0.11	0.08	0.05	0.07	0.1	0.07	0.2	0.13	0.15	0.17	0.1	0.06	0.02	0.13	0.08	0.11	0.04	0.13	0.21	0.24	0.18	0.08	0.07	0.07	0.04	0.04	0.11	0.03	0.04	0.09	0.11	0.06	0.19	0.1	0.15	0.12	0.24	0.09	0.25	0.1
HORVU5Hr1G114350	0.12	0.01	0.13	0.05	0.01	0	0	0	0	0	0	0	0	0	0	0.09	0.06	0.09	0	0.04	0	0	0.05	0	0	0.01	0.07	0	0.17	0.15	0	0.07	0	0	0.07	0.08	0	0.44	0.24	0.02	0	0	0.3	0	0	0	0.14	0	0.11
HORVU5Hr1G114360	0	0	0	0	0	0.09	0	0	0	0	0	0.04	0.16	0.15	0	0.04	0	0	0.1	0	0	0	0.05	0.07	0.09	0.07	0.22	0.08	0.15	0	0	0.07	0.32	0	0.23	0.04	0.18	0	0	0.2	0	0	0	0.3	0.13	0	0.09	0	0.13
HORVU6Hr1G018420	92.53	89.86	91.73	90.54	114.07	114.63	114.51	111.03	67.23	67.62	65.77	64.23	79	79.86	92.11	95.03	93.74	93.75	120.26	119.02	118.13	121.53	65.28	64.54	68.18	66.11	61.07	61.4	59.11	60.66	60.77	57.59	57.84	59.76	69.69	69.84	68.44	70.44	66.13	64.68	65.97	62.53	64.18	63	67.31	64.24	64.27	64.58	61.72
HORVU6Hr1G056440	0	0	0	0	0	0	0	0	0	0	0	0	0	0	0	0	0	0	0	0	0	0	0	0	0	0	0	0	0	0	0	0	0	0	0	0	0	0	0	0	0	0	0	0	0	0	0	0	0
HORVU6Hr1G056450	0	0	0	0	0	0	0	0	0	0	0	0	0	0	0	0	0	0	0	0	0	0	0	0	0	0	0	0	0	0	0	0	0	0	0	0	0	0	0	0	0	0	0	0	0	0	0	0	0
HORVU7Hr1G078690	27.43	26.15	25.56	25.65	15.7	15.03	17.12	15.62	42.92	42.82	39.29	45.22	15.81	14.8	12.92	12.42	12.58	13	12.08	11.62	11.26	10.62	4.9	3.78	3.93	3.67	3.47	3.51	4.03	3.92	3.86	4.28	4.14	3.85	0.93	1.15	1.09	1.1	1.29	0.82	1.72	2.29	1.74	2.52	1.44	1.48	1.5	1.74	1.57
HORVU7Hr1G078710	0.44	0.4	0.41	0.29	0.27	0.36	0.35	0.32	0.29	0.26	0.21	0.24	0.36	0.66	0.3	0.48	0.37	0.39	0.39	0.36	0.43	0.19	0.4	0.17	0.22	0.28	0.6	0.61	0.45	0.49	0.26	0.1	0.3	0.39	0.3	0.28	0.52	0.19	0.46	0.44	0.35	0.13	0.17	0.52	0.3	0.29	0.15	0.43	0.25
HORVU7Hr1G078700	0	0	0	0	0	0	0	0	0	0	0.12	0.01	0	0	0	0.1	0	0	0.04	0	0	0.04	0	0	0.02	0	0.04	0	0	0	0	0	0	0	0	0	0	0	0.07	0	0.07	0.13	0.07	0	0	0	0.06	0	0.06
HORVU1Hr1G092540	20.78	20.75	20.28	19.04	18.61	19.7	18.61	19.63	21.11	20.92	19.69	21.11	17.21	20.27	29.84	29.24	27.03	29.01	23.7	22.47	22.75	22.61	17.73	17.27	17.62	17.3	19.88	18.73	20.81	21.04	15.72	16.41	16.61	15.49	9.48	10.09	9.57	9.16	9.4	8.06	11.71	9.15	10.01	12.54	12.12	11.39	10.63	13.21	11.9
HORVU1Hr1G092550	2.74	3.36	3.3	3.01	2.9	3.08	2.2	2.89	1.53	1.7	1.3	1.81	2.61	3.33	3.35	3.46	3.6	3.44	2.65	2.61	2.82	3.03	1.9	2.26	2.97	1.86	3	3.15	3.31	2.85	2.62	3.41	2.58	2.57	1.72	1.6	2.5	2.14	1.18	2.35	1.69	2.62	2.65	2.35	2.08	1.86	2.01	1.83	2.01
HORVU1Hr1G092590	0	0	0	0	0	0	0	0	0	0	0.02	0	0	0	0	0	0	0.03	0	0	0	0	0	0	0	0.03	0	0	0	0	0.02	0	0	0	0	0	0	0	0	0	0	0	0	0	0	0	0	0	0
HORVU3Hr1G055260	295.08	283.29	292.01	301.02	119.62	127.76	133.04	116.58	369.24	359.14	368.87	357.35	30.57	27.7	19.5	24.33	24.06	21.31	23.69	30.93	29.1	27.1	2.92	2.33	2.67	3.24	3.82	2.51	3.48	3.89	2.98	4.16	2.44	2.31	0.99	0.53	0.8	0.49	0.79	0.42	0.34	0.77	0.36	0.76	0.7	1.1	0.48	1.6	1.92
HORVU3Hr1G076630	0	0	0	0	0	0	0	0	0	0	0	0	0	0	0	0	0	0	0	0	0	0	0	0	0	0	0	0	0	0	0	0	0	0	0	0	0	0	0	0	0	0	0	0	0	0	0	0	0
HORVU3Hr1G076640	0	0	0	0	0	0	0	0	0	0	0	0	0	0	0	0	0	0	0	0	0	0	0	0	0	0	0	0	0	0	0	0	0	0	0	0	0	0	0	0	0	0	0	0	0	0	0	0	0
HORVU4Hr1G060420	0	0.38	0	0	0	0	0	0	0	0	0	0	0	0	0	0	0	0	0	0	0	0	0	0	0	0	0	0	0	0	0	0	0	0.46	0	0	0	0	0	0	0	0	0	0	0	0	0	0	0
HORVU4Hr1G060430	0.03	0	0.03	0	0.03	0	0.06	0	0	0	0	0.03	0	0	0	0	0	0	0.03	0	0	0	0	0	0	0.03	0	0	0	0	0	0	0	0	0	0	0	0	0	0	0	0	0	0	0	0	0	0	0
HORVU4Hr1G060440	10.25	9.8	10.31	10.34	9.8	9.94	9.64	9.81	9.36	9.35	9.96	9.75	6.96	6.51	5.85	6.12	5.67	6.18	5	5.04	4.25	4.08	2.48	2.08	1.99	2.79	3.75	3.4	3.21	2.95	3.75	3.14	3.34	3.61	1.73	1.61	2.04	1.19	2.29	1.8	1.37	2.26	1.37	1.22	1.32	1.98	2.69	2.31	2.38
HORVU4Hr1G060450	31.18	30.74	33.13	31.93	28.81	27.87	28.59	27.34	29.16	28.29	28.59	29.19	39.98	43.24	38.29	35.35	36.42	35.31	34.03	33.15	31.32	33.67	57.18	54.66	57.18	57.58	48.08	46.59	48.42	47.95	58.54	60.8	57.64	59.38	72.41	72.07	70.36	73.12	64.81	74.42	69.45	71.83	69.6	66.96	67.15	64.77	66.68	63.16	67.71
HORVU5Hr1G114400	1.29	0.97	1.06	1.27	0.83	0.95	1.12	0.98	0.87	1.23	1.16	0.9	1.29	1.3	1.46	1.55	1.52	1.26	1.54	1.66	1.2	1.24	1.05	1.32	1.33	1.12	1.54	1.53	1.79	2.31	1.9	1.28	1.27	1.47	1.3	1.82	2.09	1.89	3.17	2.22	1.37	0.76	1.34	1.34	1.25	1.33	1.31	1.11	1.12
HORVU5Hr1G114420	0.03	0.05	0	0	0.14	0	0	0.1	0.06	0	0.03	0.07	0.01	0	0.17	0	0.13	0.04	0.04	0.08	0.03	0.18	0.03	0.13	0	0	0.2	0.1	0.09	0.06	0	0	0	0.12	0.04	0	0.15	0	0.1	0	0	0.08	0	0	0.1	0.17	0.15	0.1	0.07
HORVU5Hr1G114470	0.23	0.08	0.04	0.05	0.18	0.19	0.25	0.15	0.1	0.09	0.16	0.19	0.13	0.26	0.14	0.15	0.15	0.09	0	0.32	0.28	0.28	0.39	0.41	0.22	0.37	0.34	0.6	0.79	0.52	0.77	0.66	0.66	0.6	0.24	0.17	0.24	0.5	0.65	0.02	0.37	0.22	0.36	0.23	0.2	0.92	0.31	0.6	0.58
ENSRNA049485843	0	0	0	0	0	0	0	0	0	0	0	0	0	0	0	0	0	0	0	0	0	0	0	0	0	0	0	0	0	0	0	0	0	0	0	0	0	0	0	0	0	0	0	0	0	0	0	0	0
HORVU6Hr1G023500	0	0	0	0	0	0	0	0	0	0	0	0	0	0	0	0	0	0	0	0	0	0	0	0	0	0	0	0	0	0	0	0	0	0	0	0	0	0	0	0	0	0	0	0	0	0	0	0	0
HORVU6Hr1G023510	0	0	0	0	0	0	0	0	0	0	0	0	0	0	0	0	0	0	0	0	0	0	0	0	0	0	0	0	0	0	0	0	0	0	0	0	0	0	0	0	0	0	0	0	0	0	0	0	0
HORVU7Hr1G056610	0	0	0	0	0	0	0	0	0	0	0	0	0	0	0	0	0	0	0	0	0	0	0	0	0	0	0	0	0	0	0	0	0	0	0	0	0	0	0	0	0	0	0	0	0	0	0	0	0
HORVU7Hr1G056620	0.17	0	0	0.49	0	0	0	0	0	0.28	0	0	0	0	0.11	0	0	0	0.46	0	0	0	0	0	0	0	0	0	0	0	0	0	0	0	1.33	0.29	0.22	0.84	0	0	0	0	0	0	0	0	0	0	0.49
HORVU3Hr1G076620	0	0	0	0	0	0	0	0	0	0	0	0	0	0	0	0	0	0	0	0	0	0	0	0	0	0	0	0	0	0	0	0	0	0	0	0	0	0	0	0	0	0	0	0	0	0	0	0	0
[truncated: 179 more columns]

## Sheet: 2 bp
Table S6C FPKM data of barley genes within 100 kb of 2-bp repeats enhancers
Barley genes	ERR3500503	ERR3500504	ERR3500505	ERR3500506	ERR3500507	ERR3500508	ERR3500509	ERR3500510	ERR3500511	ERR3500512	ERR3500513	ERR3500514	ERR3500515	ERR3500516	ERR3500519	ERR3500520	ERR3500521	ERR3500522	ERR3500523	ERR3500524	ERR3500525	ERR3500526	ERR3500527	ERR3500528	ERR3500529	ERR3500530	ERR3500531	ERR3500532	ERR3500533	ERR3500534	ERR3500535	ERR3500536	ERR3500537	ERR3500538	ERR3500539	ERR3500540	ERR3500542	ERR3500543	ERR3500544	ERR3500545	ERR3500546	ERR3500547	ERR3500548	ERR3500549	ERR3500550	ERR3500551	ERR3500552	ERR3500553	ERR3500554
ENSRNA049448685	0	0	0	0	0	0	0	0	0	0	0	0	0	0	0	0	0	0	0	0	0	0	0	0	0	0	0	0	0	0	0	0	0	0	0	0	0	0	0	0	0	0	0	0	0	0	0	0	0
ENSRNA049449260	0	0	0	0	0	0	0	0	0	0	0	0	0	0	0	0	0	0	0	0	0	0	0	0	0	0	0	0	0	0	0	0	0	0	0	0	0	0	0	0	0	0	0	0	0	0	0	0	0
ENSRNA049479294	2276.63	2336.09	2319.97	2332.03	3674.07	3603.97	3548.45	3575.05	3305.67	3256.91	3251.99	3236.81	2899	2855.22	2393.26	2352.07	2352.06	2388.35	1777.77	1729.78	1768.01	1755.25	2682.7	2654.35	2695.73	2692.14	10648.2	10560.9	10473.2	10574.3	2173.68	2172.12	2171.71	2164.66	4723.82	4665.16	4653.34	4775.27	4734.85	4721.34	4761.42	5349.39	5417.67	5309.96	5289.16	5759.78	5801.18	5755.32	5782.76
ENSRNA049479302	0	0	0	0	0	0	0	0	0	0	0	0	0	0	0	0	0	0	0	0	0	0	0	0	0	0	0	0	0	0	0	0	0	0	0	0	0	0	0	0	0	0	0	0	0	0	0	0	0
ENSRNA049485843	0	0	0	0	0	0	0	0	0	0	0	0	0	0	0	0	0	0	0	0	0	0	0	0	0	0	0	0	0	0	0	0	0	0	0	0	0	0	0	0	0	0	0	0	0	0	0	0	0
ENSRNA049488522	0	0	0	0	0	0	0	0	0	0	0	0	0	0	0	0	0	0	0	0	0	0	0	0	0	0	0	0	0	0	0	0	0	0	0	0	0	0	0	0	0	0	0	0	0	0	0	0	0
HORVU1Hr1G005070	0	0	0	0	0	0	0	0	0	0	0	0	0	0	0	0	0	0	0	0	0	0	0	0	0	0	0	0	0	0	0	0	0	0	0	0	0	0	0	0	0	0	0	0	0	0	0	0	0
HORVU1Hr1G005090	0.33	0.53	0.55	0.47	0.34	0.59	0.36	0.43	0.59	0.34	0.25	0.44	0.74	0.93	0.94	0.76	0.79	0.89	0.99	1.12	1.2	1.14	2.06	2.14	1.95	1.79	1.68	1.5	1.81	1.79	1.86	2.2	2.12	2.07	2.11	2.13	2.11	2.13	3.09	2.66	2.89	2.34	1.79	1.89	1.24	2.17	2.66	2.5	2.12
HORVU1Hr1G005100	138.79	142.41	136.86	123.08	259.32	265.07	275.52	255.03	36.52	35.7	37.93	42.68	87.87	92.04	115.33	102.82	104.24	112.81	67.73	73.75	68.42	69.23	25.46	21.14	24.9	22.28	43.56	47.35	44.84	50.06	18.16	18.88	19.33	22.76	10.33	11.28	10.66	14.95	20.68	12.57	12.14	15.31	19.05	13.68	18.63	14.05	20.73	12.49	17.49
HORVU1Hr1G005110	69.38	68.53	67.1	67.93	161.12	156.52	155.08	157.17	27.44	30.32	28.43	27.03	57.36	56.76	61.65	61.23	61.67	61.16	44.39	45.78	46.7	46.15	13.42	13.67	12.95	14.04	17.51	16.64	15.18	16.33	10.25	11.33	11.01	10.46	7.49	7.3	7.2	8.08	7.11	7.4	7.88	8.46	11.5	10.11	8.18	8.14	7.68	9.63	9.84
HORVU1Hr1G005120	71.06	59.66	66.46	60.68	76.17	71.29	79.21	71.76	62.91	57.27	51.64	56.66	25.05	24.34	22.83	27.87	33.81	31.35	34.24	26.28	31.08	35.98	12.53	13.99	14.15	13.65	19.54	18.54	17.61	18.69	16.86	22.33	18.31	18.96	9.5	10.38	19.41	12.6	11.92	8.7	11.17	14.32	11.27	10.98	17.49	11.44	10.79	11.46	26.49
HORVU1Hr1G005130	0	0	0	0	0	0	0	0	0	0	0	0	0	0	0	0	0	0	0	0	0	0	0	0	0	0	0	0	0	0	0	0	0	0	0	0	0	0	0	0	0	0	0	0	0	0	0	0	0
HORVU1Hr1G005140	5.58	6.1	5.85	5.84	5.54	5.95	6.66	6.26	3.66	3.45	4.93	4.35	5.26	6.66	4.2	4.94	5.17	4.57	5.38	4.09	4.13	4.73	4.16	4.27	4.01	4.18	7.3	7.62	6.53	6.21	4.37	3.86	4.55	4.27	4.35	3.16	4.57	3.96	4.02	4.7	3.82	4.63	4.83	4.35	4.11	6.09	4.74	5.7	4.82
HORVU1Hr1G005150	0	0	0	0	0	0	0	0	0	0	0	0	0	0	0	0	0	0	0	0	0	0	0	0	0	0	0	0	0	0	0	0	0	0	0	0	0	0	0	0	0	0	0	0	0	0	0	0	0
HORVU1Hr1G005170	0.37	0.17	0.51	0.31	0.28	0.12	0.3	0.46	0.49	0.13	0.24	0.25	0.88	0.39	0.39	0.27	0.39	0.39	0	0	0.24	0.28	0.12	0.12	0.24	0	0.23	0	0.11	0.11	0	0	0.12	0	0	0	0	0	0	0	0	0	0	0	0.52	0.66	0	0.3	0.3
HORVU1Hr1G017670	0.19	0.35	0.15	0.33	0.38	0.35	0.27	0.4	0.11	0.05	0.27	0.2	0.05	0.22	0.34	0.25	0.24	0.22	0.15	0.14	0.19	0.28	0.02	0.02	0.02	0.02	0.02	0.02	0.04	0.04	0	0.07	0.02	0.04	0.02	0.02	0.02	0	0.07	0.14	0	0.06	0.13	0	0	0	0	0	0
HORVU1Hr1G017700	120.87	112.84	118.52	110.33	159.44	161.06	162.29	156.28	47.94	50.54	51.14	51.46	319.82	319.98	324.69	334.64	335.63	338.06	438.98	423.94	427.22	421.25	706.84	714.63	723.04	713.51	779.08	773.11	789.72	781.79	707.49	701.77	734.42	707.95	1051.74	1065.08	1072.95	1018.15	1043.33	1055.36	1043.9	1038.07	1024.62	1045.54	1028.52	1104.71	1092.06	1116.29	1103.07
HORVU1Hr1G017710	42.26	40.83	42.31	41.86	48.92	47.66	46.91	45.7	33.95	34.36	35.33	34.61	51.86	55.32	55.67	55.33	54.06	53.37	57.81	59.52	56.47	57.28	51.81	50.97	52.55	51.9	61.25	59.45	59.43	59.06	54.19	53.97	53.06	55.17	53.12	54.01	54.13	53.4	53.19	57.59	53.36	50.24	49.3	51.93	52.88	59.7	55.95	58.97	56.78
HORVU1Hr1G017720	10.67	11.56	11.14	11.63	9.48	8.17	9.45	8.76	7.83	7.19	7.88	8.05	7.15	9.26	11.05	11.68	11.48	11.85	9.55	7.66	8.09	7.69	8.68	8.79	9.55	8.71	14.31	14.67	15.46	14.17	11.34	9.58	8.98	9.76	9.83	9.89	9.85	11.3	9.55	8.39	14.08	11.32	13.73	10.86	10.71	10.06	9.88	10.5	12.56
HORVU1Hr1G017730	0.24	0.11	0.17	0	0.15	0.04	0.09	0.16	0	0.05	0	0.04	0.17	0.21	0.05	0.13	0	0.21	0	0	0.13	0.04	0	0.13	0.13	0.09	0.05	0.04	0	0.16	0.09	0.1	0.12	0.09	0.09	0.04	0.13	0	0	0.36	0	0	0.12	0.51	0.13	0.1	0.12	0.43	0
HORVU1Hr1G017740	7.45	7.01	7.32	6.36	3.63	4.68	4.17	4.42	4.86	4.01	4.17	3.24	3.29	2.71	4.98	5.2	4.8	3.8	3.15	2.46	3.05	3.21	1.55	2.64	2.76	2.85	5.2	4.73	4.85	3.68	2	2.57	2.12	2.55	2.47	2.48	1.78	2.42	1.59	2.43	3.96	2.33	4.05	3.18	3.17	5.02	2.7	2.49	3.98
HORVU1Hr1G017750	1.69	1.74	1.22	1.5	1.22	0.77	1.31	0.92	0.56	0.88	0.96	0.78	0.96	0.76	1.07	1.45	0.86	1.52	0.24	0.53	0.7	1.12	0.61	0.62	0.41	0.65	1.21	1.07	1.32	1.54	1.19	0.71	0.58	0.9	0.37	1.06	0.43	0.43	1.24	0.66	0.47	0.43	1.69	0.61	0.68	0.75	0.3	0.74	0.96
HORVU1Hr1G022020	18.95	20.34	19.02	18.78	37.11	36.1	34.83	37.69	17.46	17.24	17.29	16.09	19.87	20.01	31.67	32.79	30.8	33.28	34.14	35.5	35.25	34.66	31.93	31.12	31.12	30.1	32.78	33.57	33.31	33	25.2	25.41	25.23	26.25	32.28	34.99	34.5	33.02	35.84	36.27	33.41	36.31	40.53	41.46	40.7	42.33	38.65	39.57	40.46
HORVU1Hr1G025690	12.71	14.61	14.42	14.71	11.71	11.57	10.98	11.39	18.93	19.64	19.21	18.65	17.25	18.09	13.66	12.7	12.45	14.35	15.09	14.97	13.5	13.23	11.43	13.58	13.4	13.38	13.72	12.03	11.88	13.04	12.52	12.14	12.41	11.79	9.28	7.94	9.66	9.14	6.02	10.37	9.88	10.22	9.62	9.71	8.33	10.52	7.87	12.18	11.11
HORVU1Hr1G025710	0	0	0	0	0.05	0.05	0.05	0	0	0	0	0	0	0	0	0	0	0	0	0	0	0	0	0	0	0	0	0	0	0	0	0	0.05	0	0	0	0	0	0	0	0	0	0	0	0	0	0	0	0
HORVU1Hr1G031900	0.34	0.63	0.78	0.44	0.4	0.2	0.1	0.4	0.53	0.22	0.21	1.16	0.77	0.6	1.45	0.93	0.66	1.35	0.64	1.09	0.62	0.93	0.42	0.63	0.1	0.75	0.19	0.39	0.1	0.86	0.85	1.19	0.34	0.52	0.11	0.69	0.34	0.71	0	0	0.99	0.3	0	0	0.3	0.79	0	0.26	0.52
HORVU1Hr1G031970	22.13	24.08	25.63	23.97	20.33	25.47	23.48	23.11	28.63	26.98	30.12	27.76	18.29	18.43	19	20.3	26.23	17.73	17.74	17.99	18.96	18.74	15.2	17.02	14.14	15.6	22.08	19.22	19.36	22.31	15.68	14.4	15.08	15.15	11.86	14.47	14.08	9.2	9.11	12.9	12.34	11.18	16.07	10.4	12.27	12.29	13.47	12.81	12.31
HORVU1Hr1G031990	0.53	0.59	0.59	0.59	0.38	0.38	0.4	0.39	0.27	0.26	0.32	0.18	0.31	0.34	0.52	0.49	0.46	0.39	0.32	0.4	0.3	0.39	0.54	0.53	0.61	0.54	0.84	0.93	0.86	0.82	0.56	0.46	0.47	0.55	0.84	0.95	0.98	0.81	0.83	0.84	0.9	1.09	1.45	1.63	1.22	0.76	0.92	0.77	0.94
HORVU1Hr1G032000	0.03	0.05	0.06	0.05	0.02	0.01	0.01	0.04	0.01	0	0.01	0	0.06	0.04	0.03	0.03	0.01	0.11	0.01	0	0	0.04	0.04	0.09	0.04	0.05	0.06	0.07	0.09	0.11	0.03	0.05	0.06	0.03	0.1	0.13	0.11	0	0.08	0.04	0.04	0.11	0.15	0.11	0.07	0.1	0.03	0.13	0.07
HORVU1Hr1G046690	0.37	0.36	0.42	0.21	0.22	0.27	0.21	0.19	0.97	1.07	0.99	1.04	0.05	0.02	0.04	0.12	0.02	0.04	0.07	0.09	0.13	0.04	0	0.02	0	0	0.04	0.02	0.02	0	0.02	0	0	0	0	0	0	0	0	0	0	0	0.06	0	0	0	0	0	0
HORVU1Hr1G046710	3.49	3.68	3.56	3.63	3.77	3.55	3.17	3.82	4.39	3.96	3.92	3.49	5.39	4.89	4.51	4.53	4.46	4.46	4.19	4.49	4.56	4.36	4.26	3.77	4.09	4.25	4.81	4.97	4.59	4.33	4.18	4.21	3.91	4.09	3.2	3.07	2.91	3.74	3.69	2.83	3.66	4.55	3.11	3.94	3.47	4.14	3.86	4.3	3.87
HORVU1Hr1G058340	7.6	7.49	8.13	7.8	9.4	8.72	9.53	9.21	6.84	7.23	6.35	6.78	7.36	6.45	7.2	7.33	6.58	6.46	7.2	6.85	7.8	7.21	6.37	7.01	6.65	6.7	7.29	7.19	7.52	7.62	6.69	6.25	6.09	6.15	7.35	6.73	7.48	6.26	6.86	5.71	5.94	6.62	6.99	8.88	7.83	7.89	6.7	5.55	6.05
HORVU1Hr1G062810	2.08	2.62	2.55	2.53	2.31	2.24	2.19	1.94	2.64	2.2	1.83	3.21	3.18	2.85	3.54	3.2	3.46	3.36	2.95	2.48	2.51	2.77	2.97	2.94	3.22	2.96	3.02	2.84	3.56	3.37	3.3	3.85	3.71	3.2	2.58	2.56	2.75	2.72	4.1	3.16	3.6	3.17	3.77	3.66	3.08	3.53	2.81	3.71	2.8
HORVU1Hr1G062820	14.37	13.69	13.66	14.35	12.89	12.71	11.99	12.02	8.32	8.64	8.51	7.61	19.37	21.02	18.24	17.74	20.56	19.35	20.98	20.97	20.43	21.12	22.62	23.17	20.25	21.63	27.5	29.37	26.26	27.82	24.39	23.98	24.21	23.49	26.22	27.26	26.87	27.56	26.24	23.89	27.98	27.05	27.35	28.61	25.78	28.97	28.91	27.48	28.12
HORVU1Hr1G062900	158.18	159.02	163.26	161.54	216.98	219.29	219.33	215.56	128.57	130.17	126.53	126.36	207.92	211.13	256.16	244.65	247.14	254.23	275.52	281.36	274.58	274.74	190.92	189.3	186.15	192.95	156.91	158.68	160.77	161.84	199.54	194.35	194.34	187.95	145.05	143.27	149.48	150.95	141.57	140.29	154.76	155.01	151.94	153.35	156.66	153.47	159.66	154.03	152.05
HORVU1Hr1G075390	0	0	0	0	0	0	0	0	0	0	0	0	0	0	0	0	0	0	0	0	0	0	0	0	0	0	0	0	0	0	0	0	0	0	0	0	0	0	0	0	0	0	0	0	0	0	0	0	0
HORVU1Hr1G075460	0	0	0	0	0	0	0	0	0	0	0	0	0	0	0	0	0	0	0	0	0	0	0	0	0	0	0	0	0	0	0	0	0	0	0	0	0	0	0	0	0	0	0	2.9	0	0	0	0	0
HORVU1Hr1G084660	0	0	0	0	0	0	0	0	0	0	0	0	0	0	0	0	0	0	0	0	0	0	0	0	0	0	0	0	0	0	0	0	0	0	0	0	0	0	0	0	0	0	0	0	0	0	0	0	0
HORVU1Hr1G084670	0	0	0	0	0	0	0	0	0	0	0	0	0	0	0	0	0	0	0	0	0	0	0	0	0	0	0	0	0	0	0	0	0	0	0	0	0	0	0	0	0	0	0	0	0	0	0	0	0
HORVU1Hr1G084690	28.92	26.42	26.6	26.67	34.59	35.39	31.52	32.23	25.4	27.21	25.39	27.34	17.02	18.2	22.69	21.36	22.93	21.48	21.95	18.95	19.99	22.13	9.07	9.5	8.78	10.07	10.42	11.41	10.98	10.33	8.55	6.99	8.37	8.7	5.16	4.9	4.38	4.9	3.83	2.36	3.45	3.83	4.1	4.2	5.25	3.47	3.54	4.03	3.65
HORVU1Hr1G084700	20.31	20.69	20.49	20.1	27.93	28.38	29.22	29.01	20.22	20.86	20.48	19.49	21.43	19.27	22.66	20.83	20.2	22.64	21.31	21.66	21.51	23.04	12.98	13.75	13.95	14.01	14.18	14	14.25	14.06	13.28	11.21	13.05	13.04	9.46	8.71	7.96	8.99	8.92	9.07	7.21	8.2	9.11	8.75	8.38	11.99	10.11	11.09	10.81
HORVU1Hr1G084720	24.76	26.14	24.04	23.37	39.92	39.4	39.86	39.05	17.25	17.67	16.66	16.96	73.36	74.89	55.04	55.04	54.56	57.3	43.24	41.35	40.24	40.94	60.7	62.89	62.5	58.48	45.7	47.78	48.59	47.97	38.01	35.95	36.98	36.85	48.7	49.28	51.16	50.59	54.42	49.2	54.08	42.34	42.38	46.22	45.77	40.23	43.99	47	43.09
HORVU1Hr1G084730	0	0	0	0	0	0	0	0	0	0	0	0	0	0	0	0	0	0	0	0	0	0	0	0	0	0	0	0	0	0	0	0	0	0	0	0	0	0	0	0	0	0	0	0	0	0	0	0	0
HORVU1Hr1G084740	0.14	0.13	0.29	0.27	0.26	0.35	0.05	0.34	0.12	0.12	0.27	0.17	0.35	0.52	0.48	0.44	0.36	0.47	0.39	0.37	0.39	0.25	0.51	0.76	0.7	0.53	0.23	0.43	0.32	0.13	0.22	0.28	0.32	0.15	0.3	0.14	0.08	0.23	0.42	0.18	0.6	0.28	0.59	0.22	0.56	0.12	0.31	0	0.19
HORVU1Hr1G084750	0	0	0	0	0	0	0	0	0	0	0	0	0	0	0	0	0	0	0	0	0	0	0	0	0	0	0	0	0	0	0	0	0	0	0	0	0	0	0	0	0	0	0	0	0	0	0	0	0
HORVU1Hr1G084770	0	0	0	0	0	0	0	0	0	0	0	0	0	0	0	0	0	0	0	0	0	0	0	0.07	0	0	0	0	0	0	0	0	0	0	0	0	0	0	0	0	0	0	0	0	0	0	0	0	0
HORVU1Hr1G084800	32.34	34.27	34.72	33.36	36.29	36.7	35.58	36.87	32.59	29.89	31.73	31.96	79.32	80.66	50	48.35	48.98	50.61	58.15	55.86	56.03	56.1	172.76	171.75	176.27	174.06	112.88	113.41	111.05	111.35	143.62	136.71	134.37	139.46	269.61	269.35	269.46	256.2	260.33	261.44	262.71	266.65	264.04	273.72	259.74	224.47	232.98	218.71	234.1
HORVU2Hr1G043910	20.11	20.09	20.4	20.12	17.22	17.7	17.31	16.36	13.68	13.13	12.82	13.65	11.97	13.33	15.94	15.69	15.63	15.99	14.37	14.12	12.81	13.15	10.14	10.61	10.51	10.47	14.92	15.27	14.92	14.42	9.27	9.84	9.74	8.81	9.02	8.91	8.92	8.46	8.24	8.45	8.29	9.09	11.99	10.71	9.91	9.88	9.21	8.9	7.67
HORVU2Hr1G043920	18.62	17.72	17.5	18.03	14.52	15.91	15.26	16.75	15.46	15.88	16.21	15.28	9.73	11.16	11	11.32	12.18	11.5	8.05	8.63	8.84	8.01	5.15	6.09	5.15	5.5	6.44	6.54	6.34	7.07	4.88	4.68	4.89	4.67	3.21	3.44	3.19	3.98	4.84	2.35	3.53	4.3	3.61	3.4	2.53	2.48	3.24	2.95	3.97
HORVU2Hr1G043940	0.24	0	0.45	0.08	0	0.09	0	0.09	0	0	0	0	0	0	0	0	0	0	0	0	0.15	0	0	0	0	0	0	0	0.14	0.09	0	0	0	0	0	0.16	0	0	0	0	0.48	0	0	0	0	0	0	0	0.23
HORVU2Hr1G043960	0.04	0.14	0	0	0.05	0	0.1	0	0.04	0	0	0	0	0	0	0	0.05	0	0	0	0	0	0	0	0	0	0	0.05	0	0	0	0	0	0	0	0	0	0	0	0	0	0	0	0	0	0	0	0	0
HORVU2Hr1G043970	17.18	13.74	13.38	15.26	19.24	18.23	20.83	20.24	14.55	14.27	15.66	14.81	18.32	19.48	18.65	16.52	16.99	16.13	17.46	19.13	18.9	18.65	11.14	11.17	10.44	10.58	11.22	12.49	12.5	11.74	12.22	11.05	11	11.37	6.59	7.01	6.18	9.67	7.55	9.32	6.47	6.3	8.11	8.34	9.05	9.5	6.16	8.08	9.96
HORVU2Hr1G045120	0.53	0.72	0.46	0.63	0.61	0.68	0.74	0.43	0.28	0.28	0.36	0.22	0.23	0.36	0.36	0.34	0.51	0.33	0.36	0.56	0.44	0.54	1.41	1.3	1.28	1.55	0.48	0.77	0.53	0.67	0.96	1.2	1.18	1.68	3.48	3.03	3.79	3.79	2.89	3.8	3.27	2.91	2.07	2.93	2.18	2.53	2.66	1.78	1.79
HORVU2Hr1G045130	44.81	44.77	45.11	44.11	43.85	43.55	46.01	46.78	53.43	54.31	51.49	53.08	49.79	50.21	40.05	39.99	41.06	40.27	44.39	43.77	42.78	43.86	48.96	49.84	48.2	47.62	42.4	43.68	41.33	41.82	47.41	49.08	47.66	49.25	46.5	45.87	44.03	47.77	46.94	46.6	48.18	43.9	44.72	42.05	44.83	47.39	49.31	46.5	49.03
HORVU2Hr1G045140	24.78	24.15	24.53	25.65	24.57	24.77	25.63	24.47	23.06	24.5	23.72	22.58	20.31	21.75	21.82	22.04	21.39	21.63	20.61	20.74	20.29	21.02	16	16.58	14.76	14.4	16.41	16.91	17.44	16.07	14.64	16.46	15.5	14.69	14.22	13.4	13.77	14.34	14.14	13.34	12.66	14.07	15.38	13.96	14.99	15.25	15.14	15.22	15.61
HORVU2Hr1G045340	0.14	0.18	0.18	0.13	0.15	0.13	0.14	0.24	0.13	0.06	0.06	0.04	3.41	3.13	0.22	0.16	0.27	0.34	0.4	0.44	0.32	0.44	3.88	4.6	4.75	4.53	1.64	2.43	2.14	2.15	1.42	1.59	1.55	1.55	46.45	45.87	47.07	45.88	49.32	48.33	48.77	114.71	114.88	112.61	114.5	24.54	25.68	24.92	25.05
HORVU2Hr1G045350	0.53	0.36	0.51	0.49	0.45	0.77	0.55	0.82	0.53	0.8	0.46	0.46	2.11	1.81	2.09	2.13	1.7	1.9	1.57	1.47	1.75	1.85	2.32	1.76	2.73	1.88	3.62	3.51	3.18	3.78	2.65	2.78	3.52	4	3.19	3.53	2.94	3.21	3.08	2.31	4.11	2.52	2.07	2.89	2.29	4.64	3.32	3.44	3.31
HORVU2Hr1G047480	7.33	7.38	6.71	5.99	4.05	4.04	3.94	4.57	8.36	8.49	9.18	8.64	3.95	3.72	3.27	3.46	3.46	2.72	2.66	2.71	2.71	3.05	3	3.01	2.39	3.12	3.28	4.1	2.91	3.49	3.46	3.18	3.32	3.33	2.44	2.55	2.79	1.77	3.01	1.85	2.17	2.72	2.44	2.93	3.18	3.79	2.91	2.93	3.05
HORVU2Hr1G066090	0	0	0	0	0	0	0	0	0	0	0	0	0	0	0	0	0	0	0	0	0	0	0	0	0	0	0	0	0	0	0	0	0	0	0	0	0	0	0	0	0	0	0	0	0	0	0	0	0
HORVU2Hr1G066100	0.78	1.16	0.85	0.68	1.52	1.18	1.18	1.41	0.73	0.86	0.64	0.66	1.62	1.64	0.81	1.35	1.48	1.47	1.38	1.13	0.98	1.17	0.97	0.56	0.96	0.84	0.77	1.03	0.99	0.93	1.02	0.78	1.04	0.93	1.1	1.05	0.72	0.96	0.91	0.81	1.21	0.77	0.98	0.93	1.37	1.16	1.07	1	1.08
HORVU2Hr1G075640	0	0	0	0	0	0	0	0	0	0	0	0	0	0	0	0	0	0	0	0	0	0	0	0	0	0	0	0	0	0	0	0	0	0	0	0	0	0	0	0	0	0	0	0	0	0	0.63	0	0
HORVU2Hr1G075670	31.96	34.07	31.91	32.56	45.54	46.12	47.66	43.27	25.07	25.97	23.22	23.35	60.57	60.79	60.17	58.72	60.02	59.89	65.78	62.14	65.68	65.89	88.02	84.91	88.72	90.25	85.28	90.13	92.58	88.44	88.34	89.49	86.98	83.95	85.1	87.53	90.82	84.46	81.88	77.74	92.12	101.57	97.33	98.34	94.64	102.02	98.38	97.26	97.71
HORVU2Hr1G091680	420.68	432.11	434.58	433.72	374.44	378.74	381.48	380.07	616.38	619.68	615.44	620.79	367.07	359.01	266.11	269.67	268.91	279.34	240.32	236.96	240.2	235.74	283.01	280.14	274.34	283.09	342.62	335.54	349.33	345.82	315.59	314.61	314.43	327.74	299.57	298.87	302.48	289.48	292.59	284.71	298.71	254	259.92	254.31	258.57	320.08	308.04	308.66	329.5
HORVU2Hr1G096100	1.6	1.82	2.05	1.75	3.01	2.93	2.99	3.12	1.38	1.53	1.3	1.15	4.21	3.97	4.98	4.01	4.16	4.25	5.12	5.41	5.23	5.18	5.52	5.32	4.84	5.27	7.5	6.78	7.04	6.91	5.55	6.54	6.03	7.2	5.42	5.93	6.27	6.66	5.84	6.65	6.55	5.06	5.88	5.32	7.18	6.24	7.36	7.37	6.41
HORVU2Hr1G096130	0	0	0	0	0	0	0	0	0	0	0	0	0	0	0	0	0	0	0	0	0	0	0	0	0	0	0	0	0	0	0	0	0	0	0	0	0	0	0	0	0	0	0	0	0	0	0	0	0
HORVU2Hr1G096140	0.14	0.02	0.02	0.03	0	0.05	0.03	0.05	0.09	0.07	0	0	0.07	0.06	0.15	0	0.03	0.03	0	0.03	0.06	0.06	0.07	0.03	0.07	0.06	0.07	0.07	0	0.06	0.14	0.07	0	0	0	0	0	0.23	0	0	0	0	0	0	0.08	0	0.08	0	0
HORVU2Hr1G096160	0	0	0	0	0	0	0	0	0	0	0	0	0	0	0	0	0	0	0	0	0	0	0	0	0	0	0	0	0	0	0	0	0	0	0	0	0	0	0	0	0	0	0	0	0	0	0	0	0
HORVU2Hr1G096180	0	0.03	0	0	0.02	0.04	0	0	0	0	0	0.02	0.03	0.04	0	0.02	0	0	0	0	0	0	0	0	0	0	0.03	0	0	0	0	0	0	0	0	0	0.03	0	0	0.05	0	0	0	0	0	0	0	0	0
HORVU3Hr1G018880	5.41	5.13	5.27	5.1	5.99	6.78	6.22	5.9	4.9	4.55	4.54	5.46	6.07	7.29	5.78	6.17	6.51	6.55	6.69	6.25	6.58	6.13	6.1	6.01	6.15	6.63	6.39	7.07	5.54	5.66	6.95	6.21	6.89	7.1	4.52	4.67	5.06	5.29	5.05	5.84	4.8	5.61	5.06	5.18	5.3	4.26	5.08	5.36	4.56
HORVU3Hr1G022140	0.01	0	0	0	0	0.01	0	0	0.01	0	0	0.01	0	0.01	0	0	0.01	0	0	0	0	0	0	0	0	0	0.01	0.02	0	0	0	0.01	0	0	0	0	0	0	0	0	0	0.04	0	0	0	0.03	0.03	0	0
HORVU3Hr1G025060	5.49	5.47	4.61	5.63	4.36	4.25	4.14	5.72	4.86	4.3	4.18	4.51	4.52	4.42	5.24	5.69	5.64	5.46	5	4.6	5.02	5.15	4.42	4.9	4.32	4.38	5.31	5.31	5.06	5.55	4.63	5.81	4.82	4.91	3.75	4.24	4.06	3.58	2.48	3.26	4.61	5.19	3.97	6.91	3.83	4.05	4.01	4.02	2.69
HORVU3Hr1G025080	0	0	0	0	0	0	0	0	0	0	0	0	0	0	0	0	0	0	0.04	0	0	0	0	0	0	0	0	0	0	0	0	0	0	0	0	0	0	0	0	0	0	0	0	0	0	0	0	0	0
HORVU3Hr1G025090	2.54	2	2.41	2.04	2.11	2.25	2.46	2.12	1.16	1.08	0.76	1.05	4.17	2.77	3.33	2.92	2.56	3.08	3.33	3.06	3.2	3.28	2.88	2.79	3.05	2.28	5.47	5.42	5.97	4.93	2.95	2.34	2.55	2.82	4.31	3.57	3.16	3.01	2.32	3.1	3.75	3.73	3.34	3.38	3.28	5.14	5.52	3.49	4.45
HORVU3Hr1G036190	6.59	5.58	6.58	6.57	5.52	5.64	5.82	5.83	7.79	7.54	7.95	8.04	4.74	4.73	4.69	4.66	4.51	4.57	4.98	4.81	4.2	4.66	3.2	3.43	3.73	3.71	3.89	3.44	3.74	3.8	3.59	3.76	3.45	3.91	2.54	2.93	2.53	3.02	3.32	2.94	2.54	2.71	3.39	3.27	3.26	2.92	3.4	2.99	3.42
HORVU3Hr1G036200	0	0	0	0.08	0	0.08	0.2	0.09	0	0.11	0.07	0.11	0.12	0	0.09	0.09	0	0.11	0.25	0.09	0.09	0.09	0.11	0	0.33	0.23	0	0.22	0	0	0	0.1	0.41	0	0.23	0.1	0.12	0.38	0	0.3	0	0	0	0.3	0	0	0	0.43	0.58
HORVU3Hr1G048550	0.08	0.38	0.08	0.23	0.09	0.28	0.25	0.17	0	0.18	0.36	0	0.19	0.49	0.19	0.33	0.22	0.29	0.35	0.62	0.53	0.54	0.18	0.76	0.55	0.82	0.63	0.88	0.8	0.68	1.16	0.76	0.43	0.56	0.99	0.53	1.23	0.27	0.28	0.75	0.54	0.28	0.82	1.25	1.2	0.48	0.25	0.7	0.47
HORVU3Hr1G048560	66.56	63.77	68.85	67.02	74.95	69.24	71.34	71.92	60.36	59.6	58.32	59.39	109.24	113.92	87.53	89.56	93.77	89.05	92.76	99.33	88.78	91.53	135.54	138.05	137.57	132.78	152.85	150.19	150.36	152.52	140.2	135.59	139.54	138.68	142	137.88	137.88	132.51	121.47	138.03	124.92	128.99	140.2	129.07	128.67	136.8	142.51	142.74	139.37
HORVU3Hr1G053650	0.7	1.06	0.48	0.69	0.31	0.16	0.23	0	0.74	0.25	0.65	0.5	0.52	0.17	0.53	0.72	0.86	0.18	0.41	0.17	0.16	0.08	0.49	0.33	0.08	0.32	0.75	0.61	0.3	0.67	0.5	0.08	0.4	0.32	0.17	0.17	0.53	0	0	0.51	0	0.71	0.96	0.23	0.69	0.21	0.42	0	0
HORVU3Hr1G053680	0	0	0	0	0	0	0	0	0	0	0	0	0	0	0	0	0	0	0	0	0	0	0	0	0	0	0	0	0	0	0	0	0	0	0	0	0	0	0	0	0	0	0	0	0	0	0	0	0
HORVU3Hr1G053690	0	0	0	0	0	0	0	0	0	0	0	0	0	0	0	0	0	0	0	0	0	0	0	0	0	0	0	0	0	0	0	0	0	0	0	0	0	0	0	0	0	0	0	0	0	0	0	0	0
HORVU3Hr1G055700	29.09	30.29	30.38	30.46	31.79	31.85	31.38	30.61	44.09	45.08	43.27	43.66	34.53	32.97	26.72	26.08	26.02	26.33	23.58	24.05	24.07	24.48	26.41	25.31	25.66	26.12	23.73	23.61	21.46	22.34	27.56	26.39	27.21	27.04	22.85	24.18	23.06	21.96	22.04	22.27	21.3	19.12	20.12	17.42	19.61	21.72	18.29	18.19	19.4
HORVU3Hr1G055730	65.5	67	66.32	65.68	77.74	71.87	71.45	74.23	72.49	68.65	70.87	70.03	104.78	101.83	74.78	71.11	73.51	73.77	76.04	76.03	76.07	76.66	84.22	81.94	78.91	77.43	83.86	83.04	83.67	84.88	75.49	77.27	74.65	76.76	82.7	81.66	81.04	76.13	82.6	80.43	78.29	73.81	63.68	65.25	72.47	82.86	87.28	84.12	90.25
HORVU3Hr1G063450	22.59	21.82	23.27	22.32	22.61	23.42	23.4	24.62	23.87	19.96	20.32	22.33	17.16	13.87	16.13	16.45	15.05	16.74	16.99	14.48	12.98	16.72	11.39	8.37	9.72	8.19	13.66	13.26	14.43	12.46	10.44	12.54	9.66	10.19	8.63	8.37	8.77	8.63	7.21	9.42	5.97	6.82	7.63	8.76	9	9.25	10.43	9.77	10.97
HORVU3Hr1G080890	0	0	0	0	0	0	0	0	0	0	0	0	0	0	0	0	0	0	0	0	0	0	0	0	0	0	0	0	0	0	0	0	0	0	0	0	0	0	0	0	0	0	0	0	0	0	0	0	0
HORVU3Hr1G080980	0.06	0.03	0	0.08	0	0	0	0	0	0.03	0	0	0.18	0.24	0.1	0.1	0.13	0.14	0.13	0.06	0.13	0.06	0.03	0.07	0	0.06	0.23	0.12	0.11	0.09	0.16	0.2	0.13	0.06	0	0.1	0.03	0	0	0	0	0	0	0	0	0	0	0	0
HORVU3Hr1G081000	1.47	1.62	0.73	1.38	1.65	1.89	1.49	1.4	1.12	1.34	1.06	1.09	1.05	1.17	1.83	1.77	1.9	2.05	2.57	2.11	1.94	2.24	0.28	0.29	0.47	0.49	0.47	0.48	0.54	0.6	0.5	0.3	0.4	0.26	0.12	0.04	0	0.13	0.13	0	0.13	0.23	0.24	0	0	0	0	0.1	0.1
HORVU3Hr1G081020	40.28	38.45	40.8	40.21	46.87	47.49	46.88	52.21	39.66	41.06	39.22	43.09	44.11	43.8	40.87	43.54	42.5	38.83	38.08	43.78	42.55	39.91	26.46	25.55	25.04	24.54	33.36	38.22	35.99	35.52	33.66	32.44	31.29	32.02	24.08	21.89	24.74	20.33	24.86	20.03	22.09	17.7	17.09	19.38	17.88	22.65	22.85	17.82	19.52
HORVU3Hr1G081030	0.1	0.44	0.67	0.23	1.07	1.43	0.63	0.71	0.08	0.42	0.07	0.23	1.45	1.43	1.49	2.1	2.07	1.29	1.18	1.39	0.92	1.01	1.54	1.07	1.04	0.85	1.5	1.38	1.94	1.53	0.7	0.68	1.62	0.66	0.19	0.17	0.43	0.62	0.03	0.45	0.83	0.69	0.08	0.07	0.3	0.63	0.48	0.53	0.94
HORVU3Hr1G084430	5.45	5.89	5.81	6.12	6.02	6.59	6.39	5.34	5.44	6.58	5.38	5.78	5.26	4.96	5.06	5.02	5.25	5.45	4.49	4.4	4.83	5.24	5.71	5.03	4.69	6.74	7.41	6.29	6.42	6.64	5.99	5.94	5.17	5.71	5.4	6.29	6.18	4.22	5.76	5.7	5.92	4.53	6.62	5.29	4.64	6.57	6.06	8.74	7.66
HORVU3Hr1G084450	3.86	3.67	3.72	3.59	2.75	3.03	2.79	2.96	4.33	4.18	3.9	4.37	8.56	7.93	5.31	5.67	5.88	5.31	4.91	5	5.18	5.36	8.9	9.04	8.75	9.16	7.12	7.62	7.65	7.18	7	7.16	6.73	6.75	8.24	8.08	8.5	7.37	8.79	8.58	8.22	6.61	6.46	6.94	7.42	7.87	7.23	8.06	6.85
HORVU3Hr1G084640	10.43	11.26	10.67	10.32	10.96	10.99	10.37	10.97	10.63	9.69	9.68	10.63	9.3	8.95	8.79	9.2	8.68	9.01	8.94	10.08	9.53	9.69	15.04	16.27	16.21	15.64	13.8	13.44	14.28	13.99	14.57	15.17	14.72	13.45	26.18	27.93	26.3	24.98	29.64	24.86	28.66	26.59	25.51	24.61	23.27	25.96	24.84	25.43	28.17
HORVU3Hr1G084660	72.39	76.94	74.89	72.84	68.87	69.09	71.57	70.64	57.25	58.18	55.09	52.59	31.73	31.68	47.6	45.61	46.76	44.63	46.7	47.38	51.13	46.86	21.12	21.42	21.23	22.55	34.75	36.14	36.12	36.35	27.17	27.3	29.96	26.58	15.35	16.16	13.99	13.37	13.22	15.04	14.97	15.8	17.13	16.23	14.47	19.61	20.4	20.38	21.61
HORVU3Hr1G084670	1.75	1.35	1.61	1.91	1.15	1.69	1.45	1.54	1.38	1.39	1.56	1.47	1.21	1.43	1.12	1.92	2.12	1.87	1	1.14	1.68	1.46	0.94	0.9	1.29	0.98	1.41	1.08	1.28	1.22	1.36	1	1.31	0.99	0.88	0.92	0.75	0.66	0.76	0.75	1.11	1.27	0.41	0.96	0.91	1.07	1.1	0.6	1.34
HORVU3Hr1G084680	24.67	25.47	26.25	26.65	17.93	19.7	20.13	21.73	28.82	31.65	33.26	31.07	22.87	23.48	22.48	21.54	24.89	21.99	20.99	21.64	19.2	18.62	19.79	20.88	19.81	18.81	17.19	19.4	18.56	20.22	18.74	19.28	22.67	20.48	14.83	14.29	14.05	13.66	12.78	15.06	13.89	16.82	12.35	12.61	16.22	14.85	16.38	20.11	14.72
HORVU4Hr1G006780	4.26	4.54	4.54	4.21	4.52	4.69	4.27	4.41	3.25	3.59	3.09	3.01	4.23	3.74	5.09	4.93	4.87	4.88	5.66	4.97	5.61	5.14	3.28	3.06	2.88	3.13	3.35	3.24	3.61	3.62	2.68	2.89	3.25	3.27	2.1	2.31	1.91	2.71	3	2.22	2.47	2.2	2.25	2.59	2.62	2.82	2.54	2.78	2.83
HORVU4Hr1G006790	1.6	1.59	1.35	1.27	1.63	1.8	1.78	1.61	2.16	2.51	2.51	2.54	0.73	0.77	0.65	0.49	0.62	0.46	0.49	0.44	0.55	0.47	0.09	0.19	0.12	0.09	0.22	0.29	0.25	0.27	0.14	0.14	0.15	0.09	0.05	0.11	0.04	0.17	0.18	0.05	0	0	0.08	0	0.15	0.04	0.14	0	0.13
HORVU4Hr1G006800	0	0	0	0	0	0	0	0	0	0	0	0	0	0	0	0	0	0	0	0	0	0	0	0	0	0	0	0	0	0	0	0.03	0	0	0	0	0	0	0	0	0	0	0	0	0	0	0	0	0
HORVU4Hr1G006820	0	0	0	0	0	0	0	0	0	0	0	0	0	0	0	0	0	0	0	0	0	0	0	0	0	0	0	0	0	0	0	0	0	0	0	0	0	0	0	0	0	0	0	0	0	0	0	0	0
HORVU4Hr1G018720	0	0	0	0	0	0	0	0	0	0	0	0	0	0	0	0	0	0	0	0	0	0	0	0	0	0	0	0	0	0	0	0	0	0	0	0	0	0	0	0	0	0	0	0	0	0	0	0	0
HORVU4Hr1G033600	0	0.54	0	0.53	0.66	0	1.3	0	0	0	0	0	0.7	0.71	0	0	0	3.69	0.68	1.38	1.98	0.66	0	2.02	0	0.66	1.44	0	2.43	0	0.68	0.69	1.14	0	2.92	1.48	1.31	2.66	0	0	4.43	0	3.85	1.85	1.85	1.54	0	0	0
HORVU4Hr1G033610	0	0	0	0	0	0	0	0	0	0	0	0	0	0	0	0	0	0	0	0	0	0	0	0	0	0	0	0	0	0	0	0	0	0	0	0	0	0	0	0	0	0	0	0	0	0	0	0	0
HORVU4Hr1G033730	0	0	0	0	0	0	0	0	0	0	0	0	0	0	0	0	0	0	0	0	0	0	0	0	0	0	0	0	0	0	0	0	0	0	0	0	0	0	0	0	0	0	0	0	0.42	0	0	0	0
HORVU4Hr1G036120	9.41	9.96	8.79	9.26	6.84	7.18	7.49	6.85	5.85	6.14	5.39	5.68	5.97	5.96	7.08	7.24	7.24	7.72	6.49	5.68	6.36	6.47	4.85	5.59	4.85	5.85	8.1	7.86	8.55	7.8	4.7	5.31	5.37	5.22	4.61	4.77	4.29	4.82	4.31	11.51	6.07	7.32	5.54	5.55	6.16	5.71	7.83	5.76	6.67
HORVU4Hr1G036220	0	0	0	0	0	0	0	0	0	0	0	0	0	0	0	0	0	0.11	0	0	0	0	0	0	0	0.1	0	0	0	0	0	0	0	0	0.1	0	0.11	0	0	0	0	0	0	0	0	0	0	0	0.24
HORVU4Hr1G042670	3.64	4.32	3.69	3.58	2.96	2.47	2.48	2.44	2.19	2.45	2.56	2.5	2.16	2.65	2.77	3.18	3.09	2.59	2.5	1.68	1.83	2.2	1.69	1.77	1.88	1.7	2.92	3.63	3.26	3.54	1.85	1.87	1.8	1.95	1.98	1.81	1.95	2.04	2.08	1.47	2.62	2.69	2.72	1.63	1.95	1.76	1.6	1.77	2.44
HORVU4Hr1G048980	0.73	0.54	0.58	0.7	0.6	0.38	0.33	1	0.55	0.57	0.28	0.35	0.78	0.74	0.79	0.43	0.41	0.42	0.38	0.51	0.41	0.34	0.35	0.39	0.08	0.34	0.83	0.47	0.88	0.57	0.66	0.44	0.34	0.38	0.8	0.6	0.12	0.5	0.51	0.61	0.25	0.88	0.11	0.32	0.44	0.99	0.48	0.58	0.39
HORVU4Hr1G053920	0	0	0	0	0	0	0	0	0	0	0	0	0	0	0	0	0	0	0	0	0	0	0	0	0	0	0	0	0	0	0	0	0	0	0	0	0	0	0	0	0	0	0	0	0	0	0	0	0
HORVU4Hr1G053930	0	0	0	0	0	0	0	0	0	0	0	0	0	0	0	0	0	0	0	0	0	0	0	0	0	0	0	0	0	0	0	0	0	0	0	0	0	0	0	0	0	0	0	0	0	0	0	0	0
HORVU4Hr1G059860	146.58	151.58	155.55	153.46	105.53	108.4	108.57	109.69	206.37	205.55	211.09	206.88	115.84	117.22	72.63	72.98	75.83	74.58	76.4	78.19	78.07	77.88	204.39	204.99	213.36	207.8	217.78	219.89	219.75	217.11	139.94	143.48	143.78	142.38	167.14	167.98	169.76	165.36	176.35	171.27	169.41	157.65	156.46	157.68	154.71	145.51	139.62	143	145.63
HORVU4Hr1G060420	0	0.38	0	0	0	0	0	0	0	0	0	0	0	0	0	0	0	0	0	0	0	0	0	0	0	0	0	0	0	0	0	0	0	0.46	0	0	0	0	0	0	0	0	0	0	0	0	0	0	0
HORVU4Hr1G060430	0.03	0	0.03	0	0.03	0	0.06	0	0	0	0	0.03	0	0	0	0	0	0	0.03	0	0	0	0	0	0	0.03	0	0	0	0	0	0	0	0	0	0	0	0	0	0	0	0	0	0	0	0	0	0	0
HORVU4Hr1G060440	10.25	9.8	10.31	10.34	9.8	9.94	9.64	9.81	9.36	9.35	9.96	9.75	6.96	6.51	5.85	6.12	5.67	6.18	5	5.04	4.25	4.08	2.48	2.08	1.99	2.79	3.75	3.4	3.21	2.95	3.75	3.14	3.34	3.61	1.73	1.61	2.04	1.19	2.29	1.8	1.37	2.26	1.37	1.22	1.32	1.98	2.69	2.31	2.38
HORVU4Hr1G060450	31.18	30.74	33.13	31.93	28.81	27.87	28.59	27.34	29.16	28.29	28.59	29.19	39.98	43.24	38.29	35.35	36.42	35.31	34.03	33.15	31.32	33.67	57.18	54.66	57.18	57.58	48.08	46.59	48.42	47.95	58.54	60.8	57.64	59.38	72.41	72.07	70.36	73.12	64.81	74.42	69.45	71.83	69.6	66.96	67.15	64.77	66.68	63.16	67.71
HORVU4Hr1G063140	8.2	7.04	7.6	7.46	7.55	8.18	8.15	7.58	8.22	7.8	8.16	8.58	8.93	8.71	8.19	7.4	8.38	7.41	7.71	8.1	7.64	7.85	8.75	8.66	9	9.19	8.37	8.73	7.89	8.58	9.08	7.59	8.72	8.26	7.87	8.24	8.1	7.81	8.45	7.95	7.11	7.05	8.04	7.96	7.51	9.52	8.1	9.08	7.87
HORVU5Hr1G012970	0	0	0	0	0	0	0	0	0	0	0	0	0	0	0	0	0	0	0	0	0	0	0	0.63	0	0	0	0	0	0	0	0	0	0	0	0	0	0	0	0	0	0	0	0	0	0	0	0	0
HORVU5Hr1G012980	0	0	0	0	0	0	0	0	0	0	0	0	0	0	0	0	0	0	0	0	0	0	0	0	0	0	0	0	0	0	0	0	0	0	0	0	0	0	0	0	0	0	0	0	0	0	0	0	0
HORVU5Hr1G017260	4	4.41	3.89	4.4	3.49	3.4	3.35	3.61	5.31	5.84	5.69	5.2	8.66	8.29	7.59	6.71	6.94	6.31	5.86	6.81	6.03	6.23	13.73	13.3	12.2	13.22	9.69	10.29	9.48	9.67	9.99	10.29	10.88	10.06	9.11	8.76	9.37	10.83	11.5	9.97	10.34	7.87	9.9	8.96	9.74	8.57	9.21	8.08	8.67
HORVU5Hr1G022690	6.52	5.52	6.44	6.4	9.97	9.42	10.57	8.91	3.2	3.11	3.64	3.38	15.92	15.26	14.4	14.33	13.82	13.7	14.39	14.04	14.21	14.86	27.15	27.21	25.16	26.22	24.93	22.99	23.7	24.33	22.47	22.27	24.8	22.48	30.99	31.39	30.2	28.38	29.02	29.66	29.71	31.48	29.97	33.53	29.06	23.48	26.3	23.89	26.27
HORVU5Hr1G022710	4.32	4.95	5.52	7.11	7.03	6.02	4.93	7.87	2.34	2.21	2.04	0.92	10.34	10.79	8.54	9.18	7.25	9.53	6.93	8.91	7.42	12.46	14.74	11.96	21.72	20.18	22.39	24.11	28.85	27.71	14.94	15.93	15.59	15.89	16.34	11.9	12.54	21.41	30.99	24.53	18.73	30.59	26.18	15.58	17.28	20.84	18.06	24.04	13.79
HORVU5Hr1G030780	4.4	4.1	4.12	5.09	3.25	3.67	2.55	3.61	2.77	2.58	2.29	3.53	1.46	2.07	2.4	2.18	2.05	2.93	1.26	1.77	1.83	2.22	1.73	1.56	1.26	2.06	2.59	2.67	2.27	2.26	1.79	1.42	1.57	1.93	1.09	1.5	1.3	1.76	1.7	1.28	1.3	2.16	2.58	2.47	2.22	1.68	1.89	1.19	1.68
HORVU5Hr1G030790	0.12	0.24	0.23	0.12	0.4	0.68	0.27	0.4	0.56	0.58	0.38	0	0.44	0.74	0.45	0.31	0.29	0.15	0.42	0.29	0.41	0.55	0.14	0.14	0.13	0.14	0.26	0	0.25	0.13	0.25	0.14	0.14	0	0.43	0	0.15	0.45	0	0	0	0.4	0	0	0.39	0	0	0.38	0
HORVU5Hr1G042400	0.13	0.15	0.14	0.09	0.21	0.38	0.2	0.18	0.17	0.28	0.15	0.21	0.24	0.21	0.06	0.21	0.14	0.15	0.08	0.23	0.18	0.18	0.06	0.16	0.15	0.19	0.16	0.34	0.25	0.33	0.15	0.24	0.24	0.17	0.25	0.15	0.13	0.13	0.24	0.2	0.26	0.12	0.25	0.24	0.18	0.25	0.28	0.28	0.15
HORVU5Hr1G058720	0	0	0	0	0	0	0	0	0	0	0	0	0	0	0	0	0	0	0	0	0	0	0	0	0	0	0	0	0	0	0	0	0	0	0	0	0	0	0	0	0	0	0	0	0	0	0	0	0
HORVU5Hr1G058740	2.57	3.11	2.16	3.15	3.08	3.67	3.06	5.61	2.28	1.84	4.77	3.22	3.59	3.95	4.96	4.69	5.13	5.38	4.18	4.16	4.46	4.62	4.4	2.89	3.98	3.31	6.24	4.26	4.7	3.08	2.26	2.55	4.51	2.14	1.71	2.7	2.67	2.52	2.57	2.9	2.63	1.81	0	1.93	1.11	2.27	2.58	1.96	1.83
HORVU5Hr1G077350	77.24	76.31	75.73	76.57	86.9	83.73	83.82	84	65.95	67.46	68.23	67.23	127.22	122.69	100.8	102.23	100.63	98.78	114.98	113.74	113.93	117.15	160.1	161.57	161.81	163.4	139.29	133.37	134.16	131.1	138.02	136.54	139.42	139.07	189.47	184.83	188.79	189.1	187.36	190.63	185.88	190.85	186.79	187.91	188.98	171.23	182.45	172.17	173.91
HORVU5Hr1G077380	0	0	0	0	0	0	0	0	0	0	0	0	0	0	0	0	0	0	0	0	0	0	0	0	0	0	0	0	0	0	0	0	0	0	0	0	0.65	0	0	0	0	0	0	0	0	0	0	0	0
HORVU5Hr1G077390	0.68	0.82	0.45	0.56	0.49	0.5	0.5	0.57	0.6	0.74	1.2	0.62	0.31	0.15	0.1	0.02	0.26	0	0	0.06	0.11	0.12	0	0	0	0.06	0	0.11	0.03	0	0	0.06	0	0	0.06	0	0	0	0	0	0	0	0	0	0	0	0	0.15	0
HORVU5Hr1G077430	22.09	22.98	22.45	21.71	19.96	19.68	19.1	19.88	16.36	17.52	18.64	16.65	26.6	25.42	22.3	21.73	21.16	23.04	19.67	17.93	19.25	19.1	18.19	15.94	15.63	16.27	18.96	19.12	20.55	20.01	14.42	15.13	14.63	17.48	11.21	11.39	12.21	12.44	11.7	13.83	14.2	11.85	11.84	10.47	12.31	11.75	14.1	11.33	14.69
HORVU5Hr1G077440	18.95	18.44	20.77	19.96	19.62	17.11	17.9	18.29	18.86	19.66	18.96	18.84	13.43	16.06	16.35	15.35	14.96	15.34	14.64	15.13	14.89	16.33	12.95	15.32	13.23	14.53	15.1	16.29	15.79	14.29	14.51	14.52	15.89	14.5	14.87	13.39	15.04	15.33	18.23	13.42	14.32	15.67	14.99	12.93	13.56	15.44	18.59	15.08	15.89
HORVU5Hr1G077450	1.63	1.72	1.21	1.55	1.42	1.67	1.66	1.33	1.68	1.04	1.67	1.56	1.78	2.43	2.06	1.51	1.71	2.19	1.14	1.6	1.35	1.2	1.76	1.35	2.23	1.89	2.42	2.22	2.22	2.45	1.68	1.64	1.62	1.81	3.19	2.76	3.44	1.77	3.99	1.87	3.29	3.12	2.66	2.82	2.62	3.99	3.36	3.3	3.19
HORVU5Hr1G079710	1.15	1.17	0.92	1.78	0.72	1.22	0.58	0.95	0.13	1.43	0.25	0.89	0.53	0.8	2.16	0.97	1.02	1.88	0.13	0.39	0.26	0.62	0.32	1.55	0.36	0.5	0.69	0.71	0.8	1.06	0.13	0.51	0.86	0.62	0.77	0.65	0.81	0.81	0	0	0.79	0.88	1.09	1.04	1.41	0.31	1.59	1.52	0
HORVU5Hr1G079730	42.7	41.39	44.24	44.71	55.16	51.94	53	54.54	41.68	41.3	42.93	42.02	53.54	53.3	44.59	44.24	44.76	42.46	41.39	40.76	41.76	38.75	38.03	41.44	41.17	42.32	40.63	40.63	40.2	39.01	36.38	36.1	35.23	36.38	33.54	32.51	33.44	31.05	31.75	28.43	30.66	32.09	30.25	31.19	33.18	35.84	35.72	35.98	36.02
HORVU5Hr1G079740	0	0	0	0	0	0	0	0	0	0	0	0	0	0	0	0	0	0	0	0	0	0	0	0	0	0	0	0	0	0	0	0	0	0	0	0	0	0	0	0	0	0	0	0	0	0	0	0	0
HORVU5Hr1G079750	8.95	8.75	8.43	8.41	11.05	10.77	11.22	11.85	8.94	8.79	9.62	8.07	12.22	11.8	9.68	10.43	9.99	10.47	9.71	9.59	9.44	9.86	9.61	10.21	9.39	9.59	12.41	11.79	12.01	12.54	10.01	10.38	9.04	9.32	8.58	8.6	8.35	8.19	8.51	9.58	8.79	10.02	8.89	8.43	11.1	11.41	11.16	11.9	12.2
HORVU5Hr1G079760	0.14	0.12	0.12	0.12	0.22	0.18	0.16	0.11	0.21	0.12	0.18	0.21	0.14	0.12	0.11	0.13	0.13	0.2	0.13	0.12	0.14	0.14	0.11	0.07	0.06	0.13	0.08	0.15	0.14	0.14	0.13	0.22	0.15	0.13	0.06	0.05	0.06	0	0.05	0	0	0	0.08	0.12	0	0.04	0.08	0	0.07
HORVU5Hr1G079770	0	0	0	0	0	0	0	0	0	0	0	0	0	0	0	0	0	0	0	0	0	0	0	0	0	0.04	0	0	0	0	0	0	0	0	0	0	0	0	0	0	0	0	0	0	0	0	0	0	0
HORVU5Hr1G084610	0	0.05	0	0	0	0	0.14	0.06	0	0	0	0	0	0.07	0.1	0	0	0	0	0.13	0	0.14	0.05	0.03	0.13	0.12	0.1	0.09	0	0.11	0.11	0	0	0.13	0	0	0.05	0	0.14	0	0.09	0	0	0	0	0.08	0	0.08	0
HORVU5Hr1G084620	0	0	0	0	0	0	0	0	0	0	0	0	0	0	0	0	0	0	0	0	0	0	0	0	0	0	0	0	0	0	0	0	0	0	0	0	0	0	0	0	0	0	0	0	0	0	0	0	0
HORVU5Hr1G084630	14.1	14.26	13.72	14.02	15.32	14.71	15.69	15.59	13.53	13.49	13.55	13.66	16.94	17.14	14.4	14.19	14.38	14.13	15.31	14.27	14.7	15.13	14.72	15.63	15.46	15.16	16.26	16.01	16.08	16.55	14.13	14.61	13.42	13.31	14.12	13.91	13.25	13.38	14.24	13.8	14.62	14.22	12.54	13.72	13.89	15.08	15.98	15.47	15.95
HORVU5Hr1G084650	4.16	4.2	4.32	4.42	2.21	2.6	2.89	3.12	2.68	2.6	2.99	3.05	0.22	0.22	0.79	1.01	0.44	0.73	0.62	1.02	0.66	0.81	0.09	0.03	0.17	0.1	0.19	0.16	0.18	0.19	0.06	0.03	0.06	0.05	0	0	0	0	0	0	0	0.26	0.09	0	0	0	0.08	0	0
HORVU5Hr1G084670	0.05	0.18	0.13	0.27	0.09	0.1	0.1	0.3	0.16	0.06	0.05	0.06	0.07	0.06	0.06	0.11	0.18	0.11	0.12	0.1	0.05	0.13	0.05	0.21	0.04	0.1	0.1	0.05	0.1	0.1	0.05	0.11	0.02	0.1	0.05	0	0	0.17	0	0	0.34	0	0	0.14	0	0.13	0	0.13	0.15
HORVU5Hr1G084680	0	0	0	0	0	0	0	0	0	0	0	0	0	0	0	0	0	0	0	0	0	0	0	0	0	0	0	0	0	0	0	0	0	0	0	0	0	0	0	0	0	0	0	0	0	0	0	0	0
HORVU5Hr1G088120	0.65	0.73	0.55	0.64	0.78	0.8	0.78	0.63	0.6	0.84	0.85	1.01	0.51	0.61	0.85	0.64	0.81	0.52	0.48	0.55	0.59	0.44	0.3	0.33	0.33	0.31	0.29	0.56	0.47	0.44	0.26	0.38	0.39	0.28	0.25	0.38	0.26	0.24	0.23	0.46	0.57	0.48	0.45	0.4	0.42	0.27	0.69	0.41	0.31
HORVU5Hr1G088130	5.5	5.63	5.41	6.39	6.82	7.2	7.08	7.49	3.89	5.16	4.76	4.53	7.11	7.03	9.66	8.43	8.86	9.26	8.22	8.52	8.51	8.7	15.12	15.54	13.86	15.55	9.24	8.63	8.63	8.74	13.26	13.75	13.23	12.76	19.69	21.01	21.3	21.15	23.51	20.4	22.52	19.09	18.46	17.99	22.89	23.71	23.63	24.11	20.15
HORVU5Hr1G088140	8.05	8.18	8.64	8.16	8.45	8.78	8.15	8.04	6.64	7.83	7.74	7.73	11.37	9.45	11.19	13.36	12.38	12.41	11.86	11.97	12.68	11.98	17.24	16.78	18.12	17.35	16.79	17.29	19.13	18	19.97	19.33	19.33	18.28	23.2	22.9	22.52	21.38	23.08	23.67	21.45	20.31	23.35	24.62	21.91	23.64	21.83	20.99	21.13
HORVU5Hr1G088200	31.9	33.21	32.48	34.27	25.25	24.84	25.16	25.15	41.82	39.45	43.87	42.04	19.21	18.9	19.2	17.71	17.12	17.5	16.57	14.75	17.59	15.22	12.63	12.63	11.9	11.35	13.25	13.98	12.01	13.48	13.05	13.01	13.35	13.87	10.64	10.55	9.63	11.26	10.68	10.87	11.77	10.01	10.79	10.94	10.05	10.65	9.82	10.28	11.03
HORVU5Hr1G088210	16.77	16.84	16.68	14.71	20.16	19.03	18.19	17.57	21.55	21.34	20.4	21.5	14.78	17.08	14.88	14.47	14.45	16.34	15.07	14.78	14.83	14.56	9.91	8.43	8.66	8.07	9.48	8.79	10.16	10.38	10.39	8.65	10.19	8.52	6.46	5.88	5.5	4.48	5.51	7.74	6.44	4.14	6.05	4.78	5.2	6.14	7.71	6.94	6.55
HORVU5Hr1G088220	0	0	0	0	0	0	0	0	0	0	0	0	0	0	0	0	0	0	0	0	0	0	0	0	0	0	0	0	0	0	0	0	0	0	0	0	0	0	0	0	0	0	0	0	0	0	0	0	0
HORVU5Hr1G098440	4.73	5.4	5.23	5.36	8.59	8.38	7.57	8.23	5.55	4.08	4.94	4.62	7.13	8.2	6.02	6.31	5.63	5.34	6.36	5.81	6	6.33	4.43	4.86	4.8	4.61	5.99	4.36	4.2	5.19	4.86	4.84	4.19	4.23	3.78	4.51	4.11	5.84	5.16	4.8	5.52	3.78	3.38	3.37	2.67	5.78	3.48	3.66	4.05
HORVU5Hr1G098450	0	0	0	0	0.02	0	0.02	0	0	0	0	0	0	0	0	0	0	0.06	0	0	0	0	0	0	0	0	0	0	0	0	0	0	0	0	0	0	0	0	0	0	0	0	0	0	0	0	0	0	0
HORVU5Hr1G099330	3.15	3.42	3.25	2.78	3.38	3.17	3.28	3.27	2.22	2.04	2.75	2.44	9.11	8.9	6.81	6.73	6.29	5.95	5.41	5.54	5.95	6.25	9.9	10.12	8.8	9.73	6.82	6.84	6.47	6.51	6.91	6.87	7.1	7.03	10.05	10.17	10.6	10.59	12.42	12.5	10.93	8.94	7.95	9.88	9.57	8.15	10.48	8.33	8.82
HORVU5Hr1G099350	3.61	4.18	2.99	3.39	4.21	5.28	4.77	4.31	2.69	1.86	2.4	2.2	3.95	3.25	3.66	2.84	2.93	2.51	3.21	2.3	2.68	2.54	0.46	0.56	0.94	0.4	0.93	0.77	1.05	0.93	0.33	0.45	0.26	0.44	0.48	0.32	0.55	0.26	0.52	0.55	0.37	0.13	0.23	0.31	0.18	0.2	0.43	0.16	0.36
HORVU5Hr1G122490	1.89	1.72	1.87	1.62	0.99	1.27	1.12	1.09	0.71	0.98	1.04	1.04	0.64	0.84	1.12	1.09	1.25	1.08	0.73	0.89	0.87	0.76	0.57	0.6	0.51	0.63	1.14	1.2	1.07	1.19	0.64	0.69	0.8	0.65	0.75	0.63	0.56	0.48	0.68	0.46	0.74	0.77	0.82	1.06	0.62	0.81	0.66	0.83	1.01
HORVU5Hr1G122510	8.77	8.45	8.67	8.57	8.31	8.24	7.8	7.79	5.42	5.68	5.41	5.62	17.86	17.93	19.44	20.3	20.49	19.55	16.82	17.42	16.8	17.99	16.23	16.57	17.17	16.8	24.05	23.86	23.83	23.23	16.49	15.98	15.88	16.23	10.28	9.64	10.03	9.77	9.71	9.39	9.62	10.24	11.35	10.97	10.26	10.21	11.17	10.03	11.41
HORVU5Hr1G122520	0.93	1.49	1.83	2.09	1.84	1.34	2.16	1.9	1.11	0.66	0.73	1.2	3.96	4.2	3.63	3.84	2.89	3.83	3.94	4.59	4.82	3.7	3.29	2.57	2.22	2.26	3.96	3.61	4.56	3.75	2.03	2.73	2.35	3.26	0.93	0.56	0.49	0	1.2	0.57	0	0.53	0.8	0.77	1.29	0.69	0.71	1.13	0.68
HORVU5Hr1G122530	0.09	0.13	0.11	0.02	0.02	0.04	0	0.02	0.09	0.11	0.11	0.17	0.05	0.02	0.07	0	0	0	0	0.02	0.04	0.04	0	0.06	0.06	0	0.04	0.04	0	0.02	0.02	0	0.04	0	0	0.04	0.02	0.07	0	0	0	0.06	0.06	0	0.06	0	0	0	0
HORVU5Hr1G122540	1.02	0.96	0.93	0.7	0.37	0.31	0.46	0.33	1.02	1.63	1.42	1.3	0.12	0.23	0.13	0.09	0.06	0.21	0.15	0.12	0.15	0.08	0.08	0.08	0.04	0.04	0.13	0.07	0.07	0.09	0.28	0.1	0.15	0.27	0.1	0.04	0.04	0.25	0.3	0.12	0	0.22	0	0	0.17	0.1	0.21	0	0.15
HORVU5Hr1G122550	0.1	0	0.18	0	0	0	0	0	0	0	0.09	0.07	0	0	0	0	0.04	0	0	0	0	0	0	0.1	0.03	0.03	0	0	0	0	0	0	0	0	0.03	0	0	0	0	0	0	0	0	0.09	0.1	0	0	0	0
HORVU5Hr1G122560	4.85	7.32	5.54	9.64	14.24	16.77	16.92	14.34	9.74	10.47	10.28	8.16	11.73	13.68	8.83	6.74	5.53	7.35	17.05	14.1	16.84	15.43	12.76	10.36	11	9.95	4.09	2.07	3.4	3.01	11.1	10.79	13.39	10.14	11.45	9.64	11.42	7.78	11.48	10.42	12.28	7.15	6.14	11.06	6.28	17.85	17.64	10.82	13.93
HORVU5Hr1G125560	7.85	6.04	6.76	7.67	6.91	6.8	6.76	6.2	5.04	6.08	6.51	5.68	1.61	1.72	2.93	3.22	3.29	3.95	2.65	2.59	2.86	2.75	0.61	0.54	0.4	0.52	1.04	1.13	0.88	0.97	0.37	0.26	0.32	0.29	0.04	0.1	0.04	0.13	0	0	0	0	0	0.12	0	0	0.11	0.04	0.21
HORVU5Hr1G125570	0	2.01	5.88	0.37	0	2.82	4.5	0	16.22	7.84	8.11	0	0	7.29	3.89	4.52	0	0	0	8.64	12.31	4.05	8.05	16.72	10.12	1.48	0	0	0.25	4.94	16.42	0	0	8.76	8.41	0	0	0	0	0	3.73	3.59	0	0	0	0	9.81	6.74	0.04
HORVU5Hr1G125580	0	0	0	0	0	0	0	0	0	0	0	0	0	0	0	0	0	0	0	0	0	0	0	0	0	0	0	0	0	0	0	0	0	0	0	0	0	0	0	0	0	0	0	0	0	0	0	0	0
HORVU6Hr1G018420	92.53	89.86	91.73	90.54	114.07	114.63	114.51	111.03	67.23	67.62	65.77	64.23	79	79.86	92.11	95.03	93.74	93.75	120.26	119.02	118.13	121.53	65.28	64.54	68.18	66.11	61.07	61.4	59.11	60.66	60.77	57.59	57.84	59.76	69.69	69.84	68.44	70.44	66.13	64.68	65.97	62.53	64.18	63	67.31	64.24	64.27	64.58	61.72
HORVU6Hr1G024920	0.03	0.05	0	0	0.03	0.02	0.03	0.02	0.02	0.12	0	0	0.16	0.18	0	0.03	0	0.12	0.06	0	0.08	0.14	0.09	0.03	0.08	0.13	0.08	0.03	0.1	0.09	0.06	0.11	0	0.06	0.05	0.02	0.03	0	0	0.09	0	0	0	0.08	0	0	0.08	0.28	0
HORVU6Hr1G024930	1.38	1.63	1.14	1.09	1.46	1.45	1.67	1.29	0.97	1.22	1.53	1.54	2	2.33	1.39	1.6	1.35	0.99	0.65	1.07	0.98	1.52	1.26	1.2	1.52	1.9	1.45	1.62	1.46	1.67	2.32	2.36	1.82	2.13	1.23	1.96	1.66	1.03	1.65	0.97	1.69	1.6	0.87	1.38	2.09	0.95	2.54	1.22	1.72
HORVU6Hr1G024940	0.05	0	0.02	0.03	0	0	0	0	0.02	0.02	0.02	0	0	0.02	0.06	0	0	0.04	0.05	0.05	0.04	0	0	0	0	0.02	0.05	0	0	0.05	0.03	0	0.05	0	0.04	0	0	0	0	0	0	0	0.06	0.06	0	0	0	0	0
HORVU6Hr1G024970	0	0	0	0	0	0	0	0	0	0	0	0	0	0	0	0	0	0	0	0	0	0	0	0	0	0	0	0	0	0	0	0	0	0	0	0	0	0	0	0	0	0	0	0	0	0	0	0	0
HORVU6Hr1G024980	0.75	0.62	0.76	0.69	0.35	0.29	0.37	0.28	0.31	0.37	0.2	0.38	0.36	0.31	0.39	0.24	0.47	0.28	0.3	0.36	0.29	0.31	0.16	0.19	0.19	0.14	0.1	0.2	0.19	0.21	0.16	0.13	0.19	0.11	0.11	0.18	0.14	0.22	0	0.13	0.09	0.16	0.08	0.19	0.08	0.11	0.15	0.14	0.18
HORVU6Hr1G025000	0	0	0	0	0	0	0	0	0	0	0	0	0	0	0	0	0	0	0	0	0	0	0	0	0	0	0	0	0	0	0	0	0	0	0.81	0	0	0	0	0	0	0	0	0	0	0	0	0	0
HORVU6Hr1G025010	0	0	0	0	0	0	0	0	0	0	0	0	0	0	0	0	0	0	0	0	0	0.02	0	0	0	0	0	0	0	0	0	0	0	0	0	0	0	0	0	0	0	0	0	0	0	0	0	0	0
HORVU6Hr1G025020	0	0	0	0	0	0	0	0	0	0	0	0	0	0	0	0	0	0.03	0	0	0	0	0.03	0	0	0	0	0	0.03	0	0	0	0.03	0.03	0.03	0.03	0.06	0	0	0	0	0.16	0	0	0	0.07	0	0	0
HORVU6Hr1G025030	0	0	0	0	0	0	0	0	0	0	0	0	0	0	0	0	0	0	0	0	0	0	0	0	0	0	0	0	0	0	0	0	0	0	0	0	0	0	0	0	0	0	0	0	0	0	0	0	0
HORVU6Hr1G031470	9.08	10.65	10.58	10.06	10.35	8.08	9.21	8.87	7.46	7.9	9.38	8.33	5.94	7.32	6.47	7.07	7.58	7.24	6.9	6.36	7.51	6.88	7.26	8.05	8.52	7.05	9.66	9.24	8.88	11.15	7.7	7.32	7.87	6.59	6.25	4.7	6.32	8.04	6.72	7.77	7.75	9.67	8.44	7.75	7.94	9.34	8.09	8.94	8.8
HORVU6Hr1G031480	61.51	58.55	58.57	60.71	93.25	92.03	91.04	89.98	31.35	32.58	33.17	33.71	55.37	54.93	64.02	60.37	60.37	63.62	65.17	64.02	67.75	62.67	63.58	67.49	64.61	67.15	89.66	84.84	90.38	86.05	75.17	72.36	71.85	73.42	57.41	57.1	55.71	57.87	54.71	57.85	55.82	64.9	63.09	62.83	60.34	68.16	70.24	70.56	65.06
HORVU6Hr1G031510	0	0	0	0	0	0	0	0	0	0	0	0	0	0	0	0	0	0	0	0	0	0	0	0	0	0	0	0	0	0	0	0	0	0	0	0	0	0	0	0	0	0	0	0	0	0	0	0	0
HORVU6Hr1G066210	10.57	11.26	11.35	9.42	7.91	8.96	7.93	8.41	16.81	16.9	17.44	17	8.34	9.28	7.87	7.41	7.04	6.6	5.39	4.16	5.44	5.13	4.97	5.09	6.21	4.36	3.75	5.24	4.23	4.18	7.11	7.43	7.07	6.23	3.2	3.49	3.38	3.66	3.53	4.38	5.12	3.1	2.95	1.89	2.23	2.89	2.94	2.7	3.87
HORVU6Hr1G066220	0	0	0	0	0	0	0	0	0	0	0	0	0	0	0	0	0	0	0	0	0	0	0	0	0	0	0	0	0	0	0	0	0	0	0	0	0	0	0	0	0	0	0	0	0	0	0	0	0
HORVU6Hr1G080490	8.32	7.74	7.56	7.67	8.76	7.95	8.13	8.12	10.02	9.95	9.98	9.22	6.37	6.62	7.23	7.45	6.92	6.71	5.61	6.3	6.73	6.84	4.56	3.98	4.11	3.63	3.15	3.28	2.76	2.88	3.94	3.38	3.46	3.66	3.35	3.06	3.56	3.3	3.48	3.42	3.3	3.63	3.31	3.55	3.63	3.32	3.01	2.95	3.12
HORVU6Hr1G080500	123.45	123.88	118.95	122.91	111.75	106.7	106.69	105.35	108.77	116.83	111.07	104.06	125.87	129.46	115.28	116.64	112.41	113.7	127.83	128.87	131.88	138.17	126.17	134.61	132.62	138	137.79	139.76	135.55	133.29	155.92	146.46	146.19	140.65	139.17	132.8	134	134.68	124.14	140.2	135.42	138.49	135.91	136.6	134.84	155.94	142.05	153.92	153.65
HORVU6Hr1G080530	0.73	0.48	0.54	0.36	1.26	0.91	1.07	0.73	0.26	0.25	0.12	0.24	0.38	0.33	0.24	0.32	0.49	0.5	0.43	0.18	0.16	0.18	0.4	0.3	0.14	0.24	0.4	0.3	0.34	0.29	0.16	0.07	0.11	0.05	1.05	0.46	0.77	2.01	2.23	0.68	0.86	0.88	0.75	0.83	1.79	0.75	0.63	0.54	0.97
HORVU6Hr1G080540	0	0	0	0	0	0	0	0	0	0	0	0	0	0	0	0	0	0	0	0	0	0	0	0	0.1	0	0	0	0	0	0	0	0.08	0	0	0.11	0	0	0	0	0	0	0	0	0	0	0	0	0
HORVU6Hr1G080550	15.17	16.11	15.1	15.77	17.15	17.32	16.52	17.88	13.8	13.46	13.52	12.88	15.48	15.99	16.16	14.48	17.36	16.61	16.89	16.24	16.49	16.12	14.48	13.62	14.67	14.28	15.98	15.34	15.85	15.8	14.52	14.75	12.4	14.32	13.44	12.85	12.99	11.54	11.47	12.03	13.08	14.56	11.91	11.53	11.63	14.36	12.55	14.53	12.57
HORVU6Hr1G089010	25.53	24.7	27.42	28.06	29.44	29.98	28.62	28.23	24.13	24.51	24.3	24.86	25.32	27.05	29.44	26.51	27.03	30.11	30.33	27.64	30.49	29.88	28.6	27.65	27.14	26.7	30.46	32.97	31.08	30.08	28.93	30	29	29.86	28.42	25.58	27.74	24.17	25.22	25.18	28.88	23.54	23.77	26.16	25.8	28.75	29.83	30.01	28.64
HORVU6Hr1G089080	0	0	0	0	0	0	0	0	0	0	0	0	0	0	0	0	0	0	0	0	0	0	0	0	0	0	0	0	0	0	0	0	0	0	0	0	0	0	0	0	0	0	0	0	0	0	0	0	0
HORVU6Hr1G089100	0	0	0	0	0	0	0	0	0	0	0	0	0	0	0	0	0	0	0	0	0	0	0	0	0.02	0	0	0	0	0	0.02	0	0	0.02	0	0	0	0	0	0	0	0	0	0	0	0	0	0	0
HORVU6Hr1G090490	0.63	0.59	0.66	0.7	0.9	0.83	0.73	0.84	0.81	1.04	0.77	0.95	0.47	0.45	0.42	0.18	0.21	0.3	0.39	0.34	0.27	0.22	0.31	0.31	0.38	0.39	0.36	0.26	0.45	0.23	0.39	0.2	0.22	0.31	0.2	0.23	0.21	0.18	0	0.17	0.26	0	0.41	0.31	0.32	0.22	0.29	0.28	0.07
HORVU6Hr1G090510	0.42	0.43	0.47	0.44	0.44	0.53	0.77	0.77	1.28	1.26	1.11	1.26	0.45	0.19	0.93	0.46	0.52	0.61	0.66	0.89	0.5	0.65	0.4	0.26	0.19	0.21	0.23	0.23	0.26	0.12	0.25	0.35	0.3	0.13	0.37	0.44	0.57	0.49	0.68	0.83	0.66	0.3	0	0.19	0.29	0.8	0.76	0.68	0.35
HORVU6Hr1G090520	2.41	3.07	2.44	2.5	3.13	2.61	3.15	2.96	2.69	3.19	2.84	2.55	3.25	3.13	3.91	4.09	3.97	3.73	3.46	3.12	4.38	3.06	3.05	2.79	2.53	3.01	3.32	3.29	2.72	3.26	3.73	3.78	3.51	4.52	2.92	3.32	2.81	3.98	2.98	2.94	3.29	3.56	2.57	3.01	2.99	2.93	2.87	3.83	3.97
HORVU6Hr1G090530	0.82	0.69	0.71	0.84	0.52	0.63	0.78	0.69	0.63	0.54	0.73	0.56	0.93	1.07	0.78	0.63	0.8	0.61	0.61	0.51	0.61	0.71	1.34	0.98	1.08	1.2	0.72	0.73	0.67	0.54	0.81	0.78	0.77	0.69	1.35	1.55	1.41	1.04	0.73	0.62	1.47	0.96	1.58	1.59	1.8	0.55	0.96	0.91	0.88
HORVU6Hr1G090550	0.91	0.89	1.05	1.17	1.26	1.12	1.45	1.34	1.15	1.31	1.16	1.53	0.83	0.51	0.55	0.65	0.59	0.4	0.54	0.48	0.54	0.69	0.54	0.34	0.28	0.42	0.73	0.41	0.67	0.61	0.38	0.61	0.38	0.42	0.21	0.26	0.28	0.25	0.17	0.19	0.34	0.18	0.26	0.31	0.29	0.64	0.71	0.55	0.41
HORVU7Hr1G022730	0	0	0	0	0	0	0	0	0	0	0	0	0	0	0	0	0	0	0	0	0	0	0	0	0	0	0	0	0	0	0	0	0	0	0	0	0	0	0	0	0	0	0	0	0	0	0	0	0
HORVU7Hr1G031170	0	0	0	0	0.07	0	0.07	0	0	0	0	0	0.16	0.08	0.17	0.09	0	0	0.23	0.08	0	0.08	0	0	0.08	0	0.14	0.15	0.14	0.07	0.08	0.08	0.08	0.08	0	0.16	0.08	0	0	0	0	0	0	0	0	0	0	0	0.39
HORVU7Hr1G031180	16.03	12.8	13.67	13.73	13.2	13.8	13.83	14.55	11.74	11.6	12.25	11.74	18.78	16.49	16.65	16.27	15.25	18.12	16.6	16.27	17.35	17.99	22.45	19.9	20.86	17.81	23.98	24.13	23.89	22.8	21.35	22.55	18.81	19.27	20.93	17.33	19.99	19	21.37	17.81	23.3	23.98	17.86	20.73	20.22	23.8	19.66	23.69	25.03
HORVU7Hr1G031190	0.81	0.51	0.71	0.63	0.59	0.9	0.78	0.75	0.87	0.74	0.61	0.51	0.66	0.74	0.66	0.98	0.56	0.81	0.73	0.69	0.65	0.49	0.47	0.5	0.42	0.4	0.6	0.41	0.62	0.64	0.5	0.34	0.35	0.62	0.28	0.43	0.27	0.35	0.65	0.49	0.34	0.33	0	0.17	0.29	0.21	0.23	0.72	0.54
HORVU7Hr1G059780	0.06	0.03	0.03	0.03	0	0.06	0	0.06	0	0	0.07	0.03	0	0	0.04	0.04	0	0.04	0	0.03	0	0.03	0	0	0	0.03	0	0.03	0.03	0.12	0	0	0.03	0	0	0.03	0	0	0	0	0	0.09	0	0	0.09	0	0.09	0.08	0
HORVU7Hr1G059800	0	0	0	0	0	0	0	0	0	0	0	0	0	0	0	0	0	0	0	0	0	0	0	0	0	0	0	0	0	0	0	0	0	0	0	0	0	0	0	0	0	0	0	0	0	0	0	0	0
HORVU7Hr1G059820	0	0	0	0	0	0	0	0	0	0	0	0	0	0	0	0	0	0	0	0	0	0	0	0	0	0	0	0	0	0	0	0	0	0	0	0	0	0	0	0	0	0	0	0	0	0	0	0	0
HORVU7Hr1G061220	35.05	37.27	38.27	39.06	41.92	42.4	38.7	42.34	33.16	31.39	35.61	33.86	56.37	45.98	49.03	48.97	50.48	45.48	47.32	50.35	49.44	50.02	41.75	47.18	42.15	43.86	34.65	38.31	40.92	39.32	34.27	40.2	41.69	33.91	27.48	32.45	29.58	36.67	32.34	28.88	31.43	28.22	29.48	32.49	34.21	37.44	38.43	33.44	36.95
HORVU7Hr1G061240	0.11	0.22	0.11	0	0	0.21	0.29	0.13	0.52	0	0.14	0	0	0.29	0.29	0	0	0.29	0	0	0	0.27	0.11	0	0.13	0	0.25	0	0	0	0	0.14	0.13	0	0	0	0	0	0	0	0	0.39	0	0	0	0	0	0.31	0
HORVU7Hr1G061250	0	0	0	0	0	0	0	0	0	0	0	0	0	0	0	0	0	0	0	0	0	0	0	0	0	0	0	0	0	0	0	0	0	0	0	0	0	0	0	0	0	0	0	0	0	0	0	0	0
HORVU7Hr1G061260	0.11	0.22	0.11	0	0	0.21	0.29	0.13	0.52	0	0.14	0	0	0.29	0.29	0	0	0.29	0	0	0	0.27	0.11	0	0.13	0	0.25	0	0	0	0	0.14	0.13	0	0	0	0	0	0	0	0	0.39	0	0	0	0	0	0.31	0
HORVU7Hr1G065300	0	0	0	0	0	0	0	0	0	0	0	0	0	0	0	0	0	0	0	0	0	0	0	0	0	0	0	0	0	0	0	0	0	0	0	0	0	0	0	0	0	0	0	0	0	0	0	0	0.09
HORVU7Hr1G065310	0	0.27	0	0	0.63	0	0.31	0	0	0.34	0	0	0	0	0.71	0.36	0.35	0.35	0.66	0.33	0	0.64	0	0.32	0	0	0	0	0	0	0	0	0	0	0	0	0	0	0	0	1.05	0	0	0	0	0	0	0	0
HORVU7Hr1G073300	0.75	0.88	0.56	0.74	0.85	0.42	0.67	0.63	0.72	1.13	1.06	0.76	0.95	0.91	0.85	0.82	1.35	0.55	0.89	0.63	1.04	0.92	1.5	1.53	1.09	1.82	1.93	1.85	1.77	2.09	2.05	2.32	2.17	1.98	2.02	1.88	1.7	3.03	1.69	1.34	1.58	1.55	2.89	3.12	1.87	3.05	2.61	3.55	2.98
HORVU7Hr1G090040	0.11	0.04	0.1	0.04	0.12	0.04	0.04	0.16	0	0	0.04	0	0.04	0.09	0.13	0.14	0.13	0.18	0.08	0.04	0.04	0	0.04	0.04	0.04	0.12	0.15	0.08	0.07	0.11	0.08	0.21	0.04	0.12	0.13	0.21	0.18	0	0.27	0.13	0.13	0	0	0.23	0.12	0.11	0.22	0.21	0.21
HORVU7Hr1G090050	0.1	0.03	0	0.08	0	0.03	0	0.06	0	0	0	0.06	0.12	0.06	0.09	0.03	0.06	0	0.03	0.06	0.03	0.03	0	0.09	0.06	0.06	0.13	0.08	0.05	0.05	0.06	0.03	0.06	0.06	0.03	0.03	0.12	0	0.1	0	0.18	0.08	0.09	0.08	0.08	0	0	0	0.07
HORVU7Hr1G099870	26	26.24	28.24	24.75	31.21	29.86	32.28	30.14	29.1	27.58	29.89	28.03	29.95	30.52	31.4	31.95	29.38	30.62	32.32	34.98	32.01	33.63	19.19	19.39	19.17	21.02	19.22	18.79	19.98	21.14	17.45	18.26	19.18	17.97	14.18	13.41	13.63	12.76	12.48	16.98	15.42	14.33	13.29	12.38	13.92	13.62	17.16	12.94	17.39
HORVU7Hr1G099880	0	0	0	0	0	0	0	0	0	0	0	0	0	0	0	0	0	0	0	0	0	0	0	0	0	0	0	0	0	0	0	0	0	0	0	0	0	0	0	0	0	0	0	0	0	0	0	0	0
HORVU7Hr1G099900	3.38	3.1	3.13	2.49	2.44	3.3	2.65	2.99	3.06	2.73	3.38	2.9	1.93	1.7	1.92	2.07	2.51	1.67	2.48	2.24	1.99	1.33	1.04	1.27	1.09	0.96	1.56	1.05	1.15	1.74	1.37	1.02	1.14	0.97	0.59	0.78	0.78	0.47	0.57	1.19	0.65	0.85	0.78	0.41	1.17	0.76	1.01	1.34	1.59
HORVU7Hr1G099910	2.98	3.18	3.29	2.95	2.26	2.1	2.2	2.24	2.1	2.14	1.96	2.08	2.18	2.08	2.98	3.13	2.71	2.82	1.75	1.81	2.16	1.97	1.48	1.72	1.68	1.9	3.2	2.92	2.75	2.93	1.86	2.06	1.84	2.06	2.01	1.9	1.98	1.94	2.12	1.86	1.83	2.48	2.65	2.52	1.83	3.07	2.45	1.89	2
HORVU7Hr1G108670	12.85	16.43	12.73	13.92	14.66	17.91	15.63	14.98	14.53	10.01	13.74	10.32	28.84	31.93	39.54	42.16	56.38	47.47	22.59	22.88	24.85	30.25	25.95	25.11	26.17	24.88	29.16	26.43	20.62	33.61	19.38	20.21	38.33	30.02	26.63	27.58	19.08	28.36	26.71	23.61	25.62	10.21	29.26	14.88	14.88	23.45	30.74	16.09	20.11
HORVU7Hr1G108680	0	0.02	0	0.04	0	0	0	0	0	0	0	0	0.07	0	0	0.08	0.07	0	0	0	0	0.18	0.04	0	0	0	0	0	0	0.06	0	0	0	0.02	0	0	0	0	0	0	0	0	0	0	0	0	0	0	0
[truncated: 179 more columns]

## Sheet: 3 bp
Table S6D FPKM data of barley genes within 100 kb of 3-bp repeats enhancers
Barley genes	ERR3500503	ERR3500504	ERR3500505	ERR3500506	ERR3500507	ERR3500508	ERR3500509	ERR3500510	ERR3500511	ERR3500512	ERR3500513	ERR3500514	ERR3500515	ERR3500516	ERR3500519	ERR3500520	ERR3500521	ERR3500522	ERR3500523	ERR3500524	ERR3500525	ERR3500526	ERR3500527	ERR3500528	ERR3500529	ERR3500530	ERR3500531	ERR3500532	ERR3500533	ERR3500534	ERR3500535	ERR3500536	ERR3500537	ERR3500538	ERR3500539	ERR3500540	ERR3500542	ERR3500543	ERR3500544	ERR3500545	ERR3500546	ERR3500547	ERR3500548	ERR3500549	ERR3500550	ERR3500551	ERR3500552	ERR3500553	ERR3500554
ENSRNA049461485	0	0	0	0	0	0	0	0	0	0	0	0	0	0	0	0	0	0	0	0	0	0	0	0	0	0	0	0	0	0	0	0	0	0	0	0	0	0	0	0	0	0	0	0	0	0	0	0	0
ENSRNA049461498	0	0	0	0	0	0	0	0	0	0	0	0	0	0	0	0	0	0	0	0	0	0	0	0	0	0	0	0	0	0	0	0	0	0	0	0	0	0	0	0	0	0	0	0	0	0	0	0	0
ENSRNA049461511	0	0	0	0	0	0	0	0	0	0	0	0	0	0	0	0	0	0	0	0	0	0	0	0	0	0	0	0	0	0	0	0	0	0	0	0	0	0	0	0	0	0	0	0	0	0	0	0	0
ENSRNA049461537	0	0	0	0	0	0	0	0	0	0	0	0	0	0	0	0	0	0	0	0	0	0	0	0	0	0	0	0	0	0	0	0	0	0	0	0	0	0	0	0	0	0	0	0	0	0	0	0	0
ENSRNA049461555	0	0	0	0	0	0	0	0	0	0	0	0	0	0	0	0	0	0	0	0	0	0	0	0	0	0	0	0	0	0	0	0	0	0	0	0	0	0	0	0	0	0	0	0	0	0	0	0	0
ENSRNA049461563	0	0	0	0.85	0	0	0	0	0	0	0	0	0	0	0	0	0	0	0	0	0	0	0	0	0	0	0	0	0	0	0	16.77	0	0	0	0	0	0	0	0	0	0	0	0	0	0	0	0	0
ENSRNA049461574	0	0	0	0	0	0	0	0	0	0	0	0	0	0	0	0	0	0	0	0	0	0	0	0	0	0	0	0	0	0	0	0	0	0	0	0	0	0	0	0	0	0	0	0	0	0	37.95	0	0
ENSRNA049461594	0	0	0	0	0	0	0	0	0	0	0	0	0	0	0	0	0	0	0	0	0	0	0	0	0	0	0	0	0	0	0	0	0	0	0	0	0	0	0	0	0	0	0	0	0	0	0	0	0
ENSRNA049461609	0	0	0	0	0	0	0	0	0	0	0	0	0	0	0	0	0	0	0	0	0	0	0	0	0	0	0	0	0	0	0	0	0	0	0	0	0	0	0	0	0	0	0	0	0	0	0	0	0
ENSRNA049461631	0	0	0	0	0	0	0	0	0	0	0	0	0	0	0	0	0	0	0	0	0	0	0	0	0	0	0	0	0	0	0	0	0	0	0	0	0	0	0	0	0	0	0	0	0	0	0	0	0
ENSRNA049461647	0	0	0	0	0	0	0	0	0	0	0	0	0	0	0	0	0	0	0	0	0	0	0	0	0	0	0	0	0	0	0	0	0	0	0	0	0	0	0	0	0	0	0	0	0	0	0	0	0
ENSRNA049461658	0	0	0	0	0	0	0	0	0	0	0	0	0	0	0	0	0	0	0	0	0	0	0	0	0	0	0	0	0	0	0	0	0	0	0	0	0	0	0	0	0	0	0	0	0	0	0	0	0
ENSRNA049461679	0	0	0	0	0	0	0	0	0	0	0	0	0	0	0	0	0	0	0	0	0	0	0	0	0	0	0	0	0	0	0	0	0	0	0	0	0	0	0	0	0	0	0	0	0	0	0	0	0
ENSRNA049461733	0	0	0	0	0	0	0	0	0	0	0	0	0	0	0	0	0	0	0	0	0	0	0	0	0	0	0	0	0	0	0	0	0	0	0	0	0	0	0	0	0	0	0	0	0	0	0	0	0
ENSRNA049461749	0	0	0	0	0	0	0	0	0	0	0	0	0	0	0	0	0	0	0	0	0	0	0	0	0	0	0	0	0	0	0	0	0	0	0	0	0	0	0	0	0	0	0	0	0	0	0	0	0
ENSRNA049461763	0	0	0	0	0	0	0	0	0	0	0	0	0	0	0	0	0	0	0	0	0	0	0	0	0	0	0	0	0	0	0	0	0	0	0	0	0	0	0	0	0	0	0	0	0	0	0	0	0
ENSRNA049461782	0	0	0	0	0	0	0	0	0	0	0	0	0	0	0	0	0	0	0	0	0	0	0	0	0	0	0	0	0	0	0	0	0	0	0	0	0	0	0	0	0	0	0	0	0	0	0	0	0
ENSRNA049461799	0	0	0	0	0	0	0	0	0	0	0	0	0	0	0	0	0	0	0	0	0	0	0	0	0	0	0	0	0	0	0	0	0	0	0	0	0	0	0	0	0	0	0	0	0	0	0	0	0
ENSRNA049461814	0	0	0	0	0	0	0	0	0	0	0	0	0	0	0	0	0	0	0	0	0	0	0	0	0	0	0	0	0	0	0	0	0	0	0	0	0	0	0	0	0	0	0	0	0	0	0	0	0
ENSRNA049461830	0	0	0	0	0	0	0	0	0	0	0	0	0	0	0	0	0	0	0	0	0	0	0	0	0	0	0	0	0	0	0	0	0	0	0	0	0	0	0	0	0	0	0	0	0	0	0	0	0
ENSRNA049461867	0	0	0	0	0	0	0	0	0	0	0	0	0	0	0	0	0	0	0	0	0	0	0	0	0	0	0	0	0	0	0	0	0	0	0	0	0	0	0	0	0	0	0	0	0	0	0	0	0
ENSRNA049461877	0	0	0	0	0	0	0	0	0	0	0	0	0	0	0	0	0	0	0	0	0	0	0	0	0	0	0	0	0	0	0	0	0	0	0	0	0	0	0	0	0	0	0	0	0	0	0	0	0
ENSRNA049461887	0	0	0	0	0	0	0	0	0	0	0	0	0	0	0	0	0	0	0	0	0	0	0	0	0	0	0	0	0	0	0	0	0	0	0	0	0	0	0	0	0	0	0	0	0	0	0	0	0
ENSRNA049461900	0	0	0	0	0	0	0	0	0	0	0	0	0	0	0	0	0	0	0	0	0	0	0	0	0	0	0	0	0	0	0	0	0	0	0	0	0	0	0	0	0	0	0	0	0	0	0	0	0
ENSRNA049461920	0	0	0	0	0	0	0	0	0	0	0	0	0	0	0	0	0	0	0	0	0	0	0	0	0	0	0	0	0	0	0	0	0	0	0	0	0	0	0	0	0	0	0	0	0	0	0	0	0
ENSRNA049461930	0	0	0	0	0	0	0	0	0	0	0	0	0	0	0	0	0	0	0	0	0	0	0	0	0	0	0	0	0	0	0	0	0	0	0	0	0	0	0	0	0	0	0	0	0	0	0	0	0
ENSRNA049461942	0	0	0	0	0	0	0	0	0	0	0	0	0	0	0	0	0	0	0	0	0	0	0	0	0	0	0	0	0	0	0	0	0	0	0	0	0	0	0	0	0	0	0	0	0	0	0	0	0
ENSRNA049461984	55.05	61.47	47.73	58.5	72.12	97.75	83.98	52.01	42.77	59.07	42.2	54.83	29.5	30.36	0	34.65	43.21	31.24	14.24	28.65	0	0	75.28	0	42.46	37.83	73.45	54.77	99.54	0	0	0	14.22	0	0	0	0	52.89	0	0	0	0	0	0	0	0	0	0	63.46
ENSRNA049461995	0	0	0	0	0	0	0	0	0	0	0	0	0	0	0	0	0	0	0	0	0	0	0	0	0	0	0	0	0	0	0	0	0	0	0	0	0	0	0	0	0	0	0	0	0	0	0	0	0
ENSRNA049462051	0	0	0	0	0	0	0	0	0	0	0	0	0	0	0	0	0	0	0	0	0	0	0	0	0	0	0	0	0	0	0	0	0	0	0	0	0	0	0	0	0	0	0	0	0	0	0	0	0
ENSRNA049462062	0	0	0	0	0	0	0	0	0	0	0	0	0	0	0	0	0	0	0	0	0	0	0	0	0	0	0	0	0	0	0	0	0	0	0	0	0	0	0	0	0	0	0	0	0	0	0	0	0
ENSRNA049462076	0	0	0	0	0	0	0	0	0	0	0	0	0	0	0	0	0	0	0	0	0	0	0	0	0	0	0	0	0	0	0	0	0	0	0	0	0	0	0	0	0	0	0	0	0	0	0	0	0
ENSRNA049462104	0	0	0	0	0	0	0	0	0	0	0	0	0	0	0	0	0	0	0	0	0	0	0	0	0	0	0	0	0	0	0	0	0	0	0	0	0	0	0	0	0	0	0	0	0	0	0	0	0
ENSRNA049462127	0	0	0	0	0	0	0	0	0	0	0	0	0	0	0	0	0	0	0	0	0	0	0	0	0	0	0	0	0	0	0	0	0	0	0	0	0	0	0	0	0	0	0	0	0	0	0	0	0
ENSRNA049462155	0	0	12.45	0	0	0	0	0	0	0	0	0	0	0	0	0	0	0	0	0	0	0	0	0	0	0	0	0	0	0	0	0	0	0	0	0	0	0	0	0	0	0	0	46.35	0	0	0	0	0
ENSRNA049462207	0	0	0	0	0	0	0	0	0	0	0	0	0	0	0	0	0	0	0	0	0	0	0	0	0	0	0	0	0	0	0	0	0	0	0	0	0	0	0	0	0	0	0	0	0	0	0	0	0
ENSRNA049462216	0	0	0	0	0	0	0	0	0	0	0	0	0	0	0	0	0	0	0	0	0	0	0	0	0	0	0	0	0	0	0	0	0	0	0	0	0	0	0	0	0	0	0	0	0	0	0	0	0
ENSRNA049462233	0	0	0	0	0	0	0	0	0	0	0	0	0	0	0	0	0	0	0	0	0	0	0	0	0	0	0	0	0	0	0	0	0	0	0	0	0	0	0	0	0	0	0	0	0	0	0	0	0
ENSRNA049462244	0	0	0	0	0	0	0	0	0	0	0	0	0	0	0	0	0	0	0	0	0	0	0	0	0	0	0	0	0	0	0	0	0	0	0	0	0	0	0	0	0	0	0	0	0	0	0	0	0
ENSRNA049462255	0	0	0	0	0	0	0	0	0	0	0	0	0	0	0	0	0	0	0	0	0	0	0	0	0	0	0	0	0	0	0	0	0	0	0	0	0	0	0	0	0	0	0	0	0	0	0	0	0
ENSRNA049462270	0	0	0	0	0	0	0	0	0	0	0	0	0	0	0	0	0	0	0	0	0	0	0	0	0	0	0	0	0	0	0	0	0	0	0	0	0	0	0	0	0	0	0	0	0	0	0	0	0
ENSRNA049462297	0	0	0	0	0	0	0	0	0	0	0	0	0	0	0	0	0	0	0	0	0	0	0	0	0	0	0	0	0	0	0	0	0	0	0	0	0	0	0	0	0	0	0	0	0	0	0	0	0
ENSRNA049462308	0	0	0	0	0	0	0	0	0	0	0	0	0	0	0	0	0	0	0	0	0	0	0	0	0	0	0	0	0	0	0	0	0	0	0	0	0	0	0	0	0	0	0	0	0	0	0	0	0
ENSRNA049462324	0	0	0	0	0	0	0	0	0	0	0	0	0	0	0	0	0	0	0	0	0	0	0	0	0	0	0	0	0	0	0	0	0	0	0	0	0	0	0	0	0	0	0	0	0	0	0	0	0
ENSRNA049462336	0	0	0	0	0	0	0	0	0	0	0	0	0	0	0	0	0	0	0	0	0	0	0	0	0	0	0	0	0	0	0	0	0	0	0	0	0	0	0	0	0	0	0	0	0	0	0	0	0
ENSRNA049462368	0	0	0	0	0	0	0	0	0	0	0	0	0	0	0	0	0	0	0	0	0	0	0	0	0	0	0	0	0	0	0	0	0	0	0	0	0	0	0	0	0	0	0	0	0	0	0	0	0
ENSRNA049462384	0	0	0	0	0	0	0	0	0	17.93	0	0	0	0	0	0	0	0	0	0	0	0	0	0	0	0	0	0	0	0	0	0	0	0	0	0	0	0	0	0	0	0	0	0	0	0	0	0	0
ENSRNA049462394	0	0	0	0	0	0	0	0	0	0	0	0	0	0	0	0	0	0	0	0	0	0	0	0	0	0	0	0	0	0	0	0	0	0	0	0	0	0	0	0	0	0	0	0	0	0	0	0	0
ENSRNA049462409	0	0	0	0	0	0	0	0	0	0	0	0	0	0	0	0	0	0	0	0	0	0	0	0	0	0	0	0	0	0	0	0	0	0	0	0	0	0	0	0	0	0	0	0	0	0	0	0	0
ENSRNA049462422	0	0	0	0	0	0	0	0	0	0	0	0	0	0	0	0	0	0	0	0	0	0	0	0	0	0	0	0	0	0	0	0	0	0	0	0	0	0	0	0	0	0	0	0	0	0	0	0	0
ENSRNA049462434	0	0	0	0	0	0	0	0	0	0	0	0	0	0	0	0	0	0	0	0	0	0	0	0	0	0	0	0	0	0	0	0	0	0	0	0	0	0	0	0	0	0	0	0	0	0	0	0	0
ENSRNA049462466	0	0	0	0	0	0	0	0	0	0	0	0	0	0	0	0	0	0	0	0	0	0	0	0	0	0	0	0	0	0	0	0	0	0	0	0	0	0	0	0	0	0	0	0	0	0	0	0	0
ENSRNA049462478	0	0	0	0	0	0	0	0	0	0	0	0	0	0	0	0	0	0	0	0	0	0	0	0	0	0	0	0	0	0	0	0	0	0	0	0	0	0	0	0	0	0	0	0	0	0	0	0	0
ENSRNA049462495	0	0	0	0	0	0	0	0	0	0	0	0	0	0	0	0	0	0	0	0	0	0	0	0	0	0	0	0	0	0	0	0	0	0	0	0	0	0	0	0	0	0	0	0	0	0	0	0	0
ENSRNA049462513	0	0	0	0	0	0	0	0	0	0	0	0	0	0	0	0	0	0	0	0	0	0	0	0	0	0	0	0	0	0	0	0	0	0	0	0	0	0	0	0	0	0	0	0	0	0	0	0	0
ENSRNA049462607	0	0	0	0	0	0	0	0	0	0	0	0	0	0	0	0	0	0	0	0	0	0	0	0	0	0	0	0	0	0	0	0	0	0	0	0	0	0	0	0	0	0	0	0	0	0	0	0	0
ENSRNA049462619	0	0	0	0	0	0	0	0	0	0	0	0	0	0	0	0	0	0	0	0	0	0	0	0	0	0	0	0	0	0	0	0	0	0	0	0	0	0	0	0	0	0	0	0	0	0	0	0	0
ENSRNA049462633	0	0	0	0	0	0	0	0	0	0	0	0	0	0	0	0	0	0	0	0	0	0	0	0	0	0	0	0	0	0	0	0	0	0	0	0	0	0	0	0	0	0	0	0	0	0	0	0	0
ENSRNA049462644	0	0	0	0	0	0	0	0	0	0	0	0	0	0	0	0	0	0	0	0	0	0	0	0	0	0	0	0	0	0	0	0	0	0	0	0	0	0	0	0	0	0	0	0	0	0	0	0	0
ENSRNA049462663	0	0	0	0	0	0	0	0	0	0	0	0	0	0	0	0	0	0	0	0	0	0	0	0	0	0	0	0	0	0	0	0	0	0	0	0	0	0	0	0	0	0	0	0	0	0	0	0	0
ENSRNA049462679	0	0	0	0	0	0	0	0	0	0	0	0	0	0	0	0	0	0	0	0	0	0	0	0	0	0	0	0	0	0	0	0	0	0	0	0	0	0	0	0	0	0	0	0	0	0	0	0	0
ENSRNA049462694	0	0	0	0	0	0	0	0	0	0	0	0	0	0	0	0	0	0	0	0	0	0	0	0	0	0	0	0	0	0	0	0	0	0	0	0	0	0	0	0	0	0	0	0	0	0	0	0	0
ENSRNA049462721	0	0	0	0	0	0	0	0	0	0	0	0	0	0	0	0	0	0	0	0	0	0	0	0	0	0	0	0	0	0	0	0	0	0	0	0	0	0	0	0	0	0	0	0	0	0	0	0	0
ENSRNA049462731	0	0	0	0	0	0	0	0	0	0	0	0	0	0	0	0	0	0	0	0	0	0	0	0	0	0	0	0	0	0	0	0	0	0	0	0	0	0	0	0	0	0	0	0	0	0	0	0	0
ENSRNA049462746	0	0	0	0	0	0	0	0	0	0	0	0	0	0	0	0	0	0	0	0	0	0	0	0	0	0	0	0	0	0	0	0	0	0	0	0	0	0	0	0	0	0	0	0	0	0	0	0	0
ENSRNA049462757	0	0	0	0	0	0	0	0	0	0	0	0	0	0	0	0	0	0	0	0	0	0	0	0	0	0	0	0	0	0	0	0	0	0	0	0	0	0	0	0	0	0	0	0	0	0	0	0	0
ENSRNA049462769	0	0	0	0	0	0	0	0	0	0	0	0	0	0	0	0	0	0	0	0	0	0	0	0	0	0	0	0	0	0	0	0	0	0	0	0	0	0	0	0	0	0	0	0	0	0	0	0	0
ENSRNA049462808	0	0	0	0	0	0	0	0	0	0	0	0	0	0	0	0	0	0	0	0	0	0	0	0	0	0	0	0	0	0	0	0	0	0	0	0	0	0	0	0	0	0	0	0	0	0	0	0	0
ENSRNA049462862	0	0	0	0	0	0	0	0	0	0	0	0	0	0	0	0	0	0	0	0	0	0	0	0	0	0	0	0	0	0	0	0	0	0	0	0	0	0	0	0	0	0	0	0	0	0	0	0	0
ENSRNA049462873	0	0	0	0	0	0	0	0	0	0	0	0	0	0	0	0	0	0	0	0	0	0	0	0	0	0	0	0	0	0	0	0	0	0	0	0	0	0	0	0	0	0	0	0	0	0	0	0	0
ENSRNA049462881	0	0	0	0	0	0	0	0	0	0	0	0	0	0	0	0	0	0	0	0	0	0	0	0	0	0	0	0	0	0	0	0	0	0	0	0	0	0	0	0	0	0	0	0	0	0	0	0	0
ENSRNA049462891	0	0	0	0	0	0	0	0	0	0	0	0	0	0	0	0	0	0	0	0	0	0	0	0	0	0	0	0	0	0	0	0	0	0	0	0	0	0	0	0	0	0	0	0	0	0	0	0	0
ENSRNA049462903	0	0	0	0	0	0	0	0	0	0	0	0	0	0	0	0	0	0	0	0	0	0	0	0	0	0	0	0	0	0	0	0	0	0	0	0	0	0	0	0	0	0	0	0	0	0	0	0	0
ENSRNA049462912	0	0	0	0	0	0	0	0	0	0	0	0	0	0	0	0	0	0	0	0	0	0	0	0	0	0	0	0	0	0	0	0	0	0	0	0	0	0	0	0	0	0	0	0	0	0	0	0	0
ENSRNA049462922	0	0	0	0	0	0	0	0	0	0	0	0	0	0	0	0	0	0	0	0	0	0	0	0	0	0	0	0	0	0	0	0	0	0	0	0	0	0	0	0	0	0	0	0	0	0	0	0	0
ENSRNA049462943	0	0	0	0.85	0	0	0	0	0	0	0	0	0	0	0	0	0	0	0	0	0	0	0	0	0	0	0	0	0	0	0	0	0	0	0	0	0	0	0	0	0	0	0	0	0	0	0	0	0
ENSRNA049463004	0	0	0	0.85	0	0	0	0	0	0	0	0	0	0	0	0	0	0	0	0	0	0	0	0	0	0	0	0	0	0	0	0	0	0	0	0	0	0	0	0	0	0	0	0	0	0	0	0	0
ENSRNA049463052	0	0	0	0	0	0	0	0	0	0	0	0	0	0	0	0	0	0	0	0	0	0	0	0	0	0	0	0	0	0	0	0	0	0	0	0	0	0	0	0	0	0	0	0	0	0	0	0	0
ENSRNA049463062	0	0	0	0	0	0	0	0	0	0	0	0	0	0	0	0	0	0	0	0	0	0	0	0	0	0	0	0	0	0	0	0	0	0	0	0	0	0	0	0	0	0	0	0	0	0	0	0	0
ENSRNA049463074	0	0	0	0	0	0	0	0	0	0	0	0	0	0	0	0	0	0	0	0	0	0	0	0	0	0	0	0	0	0	0	0	0	0	0	0	0	0	0	0	0	0	0	0	0	0	0	0	0
ENSRNA049463101	0	0	0	0	0	0	0	0	0	0	0	0	0	0	0	0	0	0	0	0	0	0	0	0	0	0	0	0	0	0	0	0	0	0	0	0	0	0	0	0	0	0	0	0	0	0	0	0	0
ENSRNA049463122	0	0	0	0	0	0	0	0	0	0	0	0	0	0	0	0	0	0	0	0	0	0	0	0	0	0	0	0	0	0	0	0	0	0	0	0	0	0	0	0	0	0	0	0	0	0	0	0	0
ENSRNA049463155	0	0	0	0	0	0	0	0	0	0	0	0	0	0	0	0	0	0	0	0	0	0	0	0	0	0	0	0	0	0	0	0	0	0	0	0	0	0	0	0	0	0	0	0	0	0	0	0	0
ENSRNA049463166	0	0	0	0	0	0	0	0	0	0	0	0	0	0	0	0	0	0	0	0	0	0	0	0	0	0	0	0	0	0	0	0	0	0	0	0	0	0	0	0	0	0	0	0	0	0	0	0	0
ENSRNA049463179	0	0	0	0	0	0	0	0	0	0	0	0	0	0	0	0	0	0	0	0	0	0	0	0	0	0	0	0	0	0	0	0	0	0	0	0	0	0	0	0	0	0	0	0	0	0	0	0	0
ENSRNA049463230	0	0	0	0	0	0	0	0	0	0	0	0	0	0	0	0	0	0	0	0	0	0	0	0	0	0	0	0	0	0	0	0	0	0	0	0	0	0	0	0	0	0	0	0	0	0	0	0	0
ENSRNA049463242	0	0	0	0	0	0	0	0	0	0	0	0	0	0	0	0	0	0	0	0	0	0	0	0	0	0	0	0	0	0	0	0	0	0	0	0	0	0	0	0	0	0	0	0	0	0	0	0	0
ENSRNA049463253	0	0	0	0	0	0	0	0	0	0	0	0	0	0	0	0	0	0	0	0	0	0	0	0	0	0	0	0	0	0	0	0	0	0	0	0	0	0	0	0	0	0	0	0	0	0	0	0	0
ENSRNA049463262	0	0	0	0	0	0	0	0	0	0	0	0	0	0	0	0	0	0	0	0	0	0	0	0	0	0	0	0	0	0	0	0	0	0	0	0	0	0	0	0	0	0	0	0	0	0	0	0	0
ENSRNA049463271	0	0	0	0	0	0	0	0	0	0	0	0	0	0	0	0	0	0	0	0	0	0	0	0	0	0	0	0	0	0	0	0	0	0	0	0	0	0	0	0	0	0	0	0	0	0	0	0	0
ENSRNA049463323	0	0	0	0.85	0	0	0	0	0	0	0	0	0	0	0	0	0	0	0	0	0	0	0	0	0	0	0	0	0	0	0	0	0	0	0	0	0	0	0	0	0	0	0	0	0	0	0	0	0
ENSRNA049463337	0	0	0	0	0	0	0	0	0	0	0	0	0	0	0	0	0	0	0	0	0	0	0	0	0	0	0	0	0	0	0	0	0	0	0	0	0	0	0	0	0	0	0	0	0	0	0	0	0
ENSRNA049463343	0	0	0	0	0	0	0	0	0	0	0	0	0	0	0	0	0	0	0	0	0	0	0	0	0	0	0	0	0	0	0	0	0	0	0	0	0	0	0	0	0	0	0	0	0	0	0	0	0
ENSRNA049463359	0	0	0	0	0	0	0	0	0	0	0	0	0	0	0	0	0	0	0	0	0	0	0	0	0	0	0	0	0	0	0	0	0	0	0	0	0	0	0	0	0	0	0	0	0	0	0	0	0
ENSRNA049463371	0	0	0	0	0	0	0	0	0	0	0	0	0	0	0	0	0	0	0	0	0	0	0	0	0	0	0	0	0	0	0	0	0	0	0	0	0	0	0	0	0	0	0	0	0	0	0	0	0
ENSRNA049463383	0	0	0	0	0	0	0	0	0	0	0	0	0	0	0	0	0	0	0	0	0	0	0	0	0	0	0	0	0	0	0	0	0	0	0	0	0	0	0	0	0	0	0	0	0	0	0	0	0
ENSRNA049463393	0	0	0	0	0	0	0	0	0	0	0	0	0	0	0	0	0	0	0	0	0	0	0	0	0	0	0	0	0	0	0	0	0	0	0	0	0	0	0	0	0	0	0	0	0	0	0	0	0
ENSRNA049463404	0	0	0	0	0	0	0	0	0	0	0	0	0	0	0	0	0	0	0	0	0	0	0	0	0	0	0	0	0	0	0	0	0	0	0	0	0	0	0	0	0	0	0	0	0	0	0	0	0
ENSRNA049463419	0	0	0	0	0	0	0	0	0	0	0	0	0	0	0	0	0	0	0	0	0	0	0	0	0	0	0	0	0	0	0	0	0	0	0	0	0	0	0	0	0	0	0	0	0	0	0	0	0
ENSRNA049463429	0	0	0	0	0	0	0	0	0	0	0	0	0	0	0	0	0	0	0	0	0	0	0	0	0	0	0	0	0	0	0	0	0	0	0	0	0	0	0	0	0	0	0	0	0	0	0	0	0
ENSRNA049463455	0	0	0	0	0	0	0	0	0	0	0	0	0	0	0	0	0	0	0	0	0	0	0	0	0	0	0	0	8.36	0	0	0	0	0	0	0	0	0	0	0	0	0	0	0	0	0	0	0	0
ENSRNA049463466	0	0	0	0	0	0	0	0	0	0	0	0	0	0	0	0	0	0	0	0	0	0	0	0	0	0	0	0	0	0	0	0	0	0	0	0	0	0	0	0	0	0	0	0	0	0	0	0	0
ENSRNA049463497	0	0	0	0	0	0	0	0	0	0	0	0	0	0	0	0	0	0	0	0	0	0	0	0	0	0	0	0	0	0	0	0	0	0	0	0	0	0	0	0	0	0	0	0	0	0	0	0	0
ENSRNA049463510	0	0	0	0	0	0	0	0	0	0	0	0	0	0	0	0	0	0	0	0	0	0	0	0	0	0	0	0	0	0	0	0	0	0	0	0	0	0	0	0	0	0	0	0	0	0	0	0	0
ENSRNA049463527	0	0	0	0	0	0	0	0	0	0	0	0	0	0	0	0	0	0	0	0	0	0	0	0	0	0	0	0	0	0	0	0	0	0	0	0	0	0	0	0	0	0	0	0	0	0	0	0	0
ENSRNA049463596	0	0	0	0	0	0	0	0	0	0	0	0	0	0	0	0	0	0	0	0	0	0	0	0	0	0	0	0	0	0	0	0	0	0	0	0	0	0	0	0	0	0	0	0	0	0	0	0	0
ENSRNA049463618	0	0	0	0	0	0	0	0	0	0	0	0	0	0	0	0	0	0	0	0	0	0	0	0	0	0	0	0	0	0	0	0	0	0	0	0	0	0	0	0	0	0	0	0	0	0	0	0	0
ENSRNA049463627	0	0	0	0	0	0	0	0	0	0	0	0	0	0	0	0	0	0	0	0	0	0	0	0	0	0	0	0	0	0	0	0	0	0	0	0	0	0	0	0	0	0	0	0	0	0	0	0	0
ENSRNA049463638	0	0	0	0	0	0	0	0	0	0	0	0	0	0	0	0	0	0	0	0	0	0	0	0	0	0	0	0	0	0	0	0	0	0	0	0	0	0	0	0	0	0	0	0	0	0	0	0	0
ENSRNA049463653	0	0	0	0	0	0	0	0	0	0	0	0	0	0	0	0	0	0	0	0	0	0	0	0	0	0	0	0	0	0	0	0	0	0	0	0	0	0	0	0	0	0	0	0	0	0	0	0	0
ENSRNA049463661	0	0	0	0	0	0	0	0	0	0	0	0	0	0	0	0	0	0	0	0	0	0	0	0	0	0	0	0	0	0	0	0	0	0	0	0	0	0	0	0	0	0	0	0	0	0	0	0	0
ENSRNA049463673	0	0	0	0	0	0	0	0	0	0	0	0	0	0	0	0	0	0	0	0	0	0	0	0	0	0	0	0	0	0	0	0	0	0	0	0	0	0	0	0	0	0	0	0	0	0	0	0	0
ENSRNA049463684	0	0	0	0	0	0	0	0	0	0	0	0	0	0	0	0	0	0	0	0	0	0	0	0	0	0	0	0	0	0	0	0	0	0	0	0	0	0	0	0	0	0	0	0	0	0	0	0	0
ENSRNA049463709	0	0	0	0	0	0	0	0	0	0	0	0	0	0	0	0	0	0	0	0	0	0	0	0	0	0	0	0	0	0	0	0	0	0	0	0	0	0	0	0	0	0	0	0	0	0	0	0	0
ENSRNA049463722	0	0	0	0	0	0	0	0	0	0	0	0	0	0	0	0	0	0	0	0	0	0	0	0	0	0	0	0	0	0	0	0	0	0	0	0	0	0	0	0	0	0	0	0	0	0	0	0	0
ENSRNA049463748	0	0	0	0	0	0	0	0	0	0	0	0	0	0	0	0	0	0	0	0	0	0	0	0	0	0	0	0	0	0	0	0	0	0	0	0	0	0	0	0	0	0	0	0	0	0	0	0	0
ENSRNA049463763	0	0	0	0	0	0	0	0	0	0	0	0	0	0	0	0	0	0	0	0	0	0	0	0	0	0	0	0	0	0	0	0	0	0	0	0	0	0	0	0	0	0	0	0	0	0	0	0	0
ENSRNA049463771	0	0	0	0	0	0	0	0.68	0	0	0	0	0	0	0	0	0	0	0	0	0	0	0	0	0	0	0	0	0	0	0	0	0	0	0.45	0	0	0	0	0	0	0	0	0	0	0	0	0	0
ENSRNA049463788	0	0	0	0	0	0	0	0	0	0	0	0	0	0	0	0	0	0	0	0	0	0	0	0	0	0	0	0	0	0	0	0	0	0	0	0	0	0	0	0	0	0	0	0	0	0	0	0	0
ENSRNA049463800	0	0	0	0	0	0	0	0	0	0	0	0	0	0	0	0	0	0	0	0	0	0	0	0	0	0	0	0	0	0	0	0	0	0	0	0	0	0	0	0	0	0	0	0	0	0	0	0	0
ENSRNA049463809	0	0	0	0	0	0	0	0	0	0	0	0	0	0	0	0	0	0	0	0	0	0	0	0	0	0	0	0	0	0	0	0	0	0	0	0	0	0	0	0	0	0	0	0	0	0	0	0	0
ENSRNA049463843	0	0	0	0	0	0	0	0	0	0	0	0	0	0	0	0	0	0	0	0	0	0	0	0	0	0	0	0	0	0	0	0	0	0	0	0	0	0	0	0	0	0	0	0	0	0	0	0	0
ENSRNA049463855	0	0	0	0	0	0	0	0	0	0	0	0	0	0	0	0	0	0	0	0	0	0	0	0	0	0	0	0	0	0	0	0	0	0	0	0	0	0	0	0	0	0	0	0	0	0	0	0	0
ENSRNA049463884	0	0	0	0	0	45.63	0	0.69	0	0	0	0	0	0	0	0	0	0	0	0	0	0	0	0	0	0	0	0	4.5	0	0	0	0	0	0.45	0	0	0	0	0	0	0	0	0	0	0	0	0	0
ENSRNA049463908	0	0	0	0	0	0	0	0	0	0	0	0	0	0	0	0	0	0	0	0	0	0	0	0	0	0	0	0	0	0	0	0	0	0	0	0	0	0	0	0	0	0	0	0	0	0	0	0	0
ENSRNA049463932	0	0	0	0	0	0	0	2.01	0	0	0	0	0	0	0	0	0	0	0	0	0	0	0	0	0	0	0	0	0	0	0	0	0	0	0	0	0	0	0	0	0	0	0	0	0	0	0	0	0
ENSRNA049463941	0	0	0	0	0	0	0	2.01	0	0	0	0	0	0	0	0	0	0	0	0	0	0	0	0	0	0	0	0	0	0	0	0	0	0	0	0	0	0	0	0	0	0	0	0	0	0	0	0	0
ENSRNA049463948	0	0	0	0	0	0	0	2.01	0	0	0	0	0	0	0	0	0	0	0	0	0	0	0	0	0	0	0	0	0	0	0	0	0	0	0	0	0	0	0	0	0	0	0	0	0	0	0	0	0
ENSRNA049463954	24.53	0	0	0	0	0	0	0	0	0	0	0	0	0	0	0	0	0	0	0	0	0	0	0	0	0	0	0	0	0	0	0	0	0	0	0	0	0	0	0	0	0	0	0	0	0	0	0	0
ENSRNA049463965	0	0	0	0	0	0	0	0	0	0	0	0	0	0	0	0	0	0	0	0	0	0	0	0	0	0	0	0	0	0	0	0	0	0	0	0	0	0	0	0	0	0	0	0	0	0	0	0	0
ENSRNA049464005	0	0	0	0	0	0	0	0	0	0	0	0	0	0	0	0	0	0	0	0	0	0	0	0	0	0	0	0	0	0	0	0	0	0	0	0	0	0	0	0	0	0	0	0	0	0	0	0	0
ENSRNA049464031	0	0	0	0	0	0	0	0	0	0	0	0	0	0	0	0	0	0	0	0	0	0	0	0	0	0	0	0	0	0	0	0	0	0	0	0	0	0	0	0	0	0	0	0	0	0	0	0	0
ENSRNA049464050	0	0	0	0	0	0	0	0	0	0	0	0	0	0	0	0	0	0	0	0	0	0	0	0	0	0	0	0	0	0	0	0	0	0	0	0	0	0	0	0	0	0	0	0	0	0	0	0	0
ENSRNA049464070	0	0	0	0	0	0	0	0	0	0	0	0	0	0	0	0	0	0	0	0	0	0	0	0	0	0	0	0	0	0	0	0	0	0	0	0	0	0	0	0	0	0	0	0	0	0	0	0	0
ENSRNA049464135	0	0	0	0	0	0	0	0	0	0	0	0	0	0	0	0	0	0	0	0	0	0	0	0	0	0	0	0	0	0	0	0	0	0	0	0	0	0	0	0	0	0	0	0	0	0	0	0	0
ENSRNA049464147	0	0	0	0	0	0	0	0	0	0	0	0	0	0	0	0	0	0	0	0	0	0	0	0	0	0	0	0	0	0	0	0	0	0	0	0	0	0	0	0	0	0	0	0	0	0	0	0	0
ENSRNA049464186	0	0	0	0	0	0	0	0	0	0	0	0	0	0	0	0	0	0	0	0	0	0	0	0	0	0	0	0	0	0	0	0	0	0	0	0	0	0	0	0	0	0	0	0	0	0	0	0	0
ENSRNA049464214	0	0	0	0	0	0	0	0	0	0	0	0	0	0	0	0	0	0	0	0	0	0	0	0	0	0	0	0	0	0	0	0	0	0	0	0	0	0	0	0	0	0	0	0	0	0	0	0	0
ENSRNA049464226	0	0	0	0	0	0	0	0	0	0	0	0	0	0	0	0	0	0	0	0	0	0	0	0	0	0	0	0	0	0	0	0	0	0	0	0	0	0	0	0	0	0	0	0	0	0	0	0	0
ENSRNA049464239	0	0	0	0	0	0	0	0	0	0	0	0	0	0	0	0	0	0	0	0	0	0	0	0	0	0	0	0	0	0	0	0	0	0	0	0	0	0	0	0	0	0	0	0	0	0	0	0	0
ENSRNA049464267	0	0	0	0	0	0	0	0	0	0	0	0	0	0	0	0	0	0	0	0	0	0	0	0	0	0	0	0	0	0	0	0	0	0	0	0	0	0	0	0	0	0	0	0	0	0	0	0	0
ENSRNA049464292	0	0	0	0	0	0	0	0	0	0	0	0	0	0	0	0	0	0	0	0	0	0	0	0	0	0	0	0	0	0	0	0	0	0	0	0	0	0	0	0	0	0	0	0	0	0	0	0	0
ENSRNA049464376	0	0	0	0	0	0	0	0	0	0	0	0	0	0	0	0	0	0	4.04	0	3.85	0	0	0	0	0	4.83	0	0	0	0	0	0	0	0	0	0	0	0	0	0	0	0	0	0	0	0	0	0
ENSRNA049464390	0	0	0	0	0	0	0	0	0	0	0	0	0	0	0	0	0	0	4.04	0	3.85	0	0	0	0	0	4.85	0	0	0	0	0	0	0	0	0	0	0	0	0	0	0	0	0	0	0	0	0	0
ENSRNA049464459	0	0	0	0	0	0	0	0	0	0	0	0	0	0	0	0	0	0	0	1.16	0	0	0	0	0	1.17	0	0	0	0	0	0	0	0	0	0	0	0	0	0	0	0	0	0	0	0	0	0	0
ENSRNA049464474	0	0	0	0	0	0	0	0	0	0	0	0	0	0	0	0	0	0	0	1.16	0	0	0	0	0	1.17	0	0	0	0	0	0	0	0	0	0	0	0	0	0	0	0	0	0	0	0	0	0	0
ENSRNA049464494	0	0	0	0	0	0	0	0	0	0	0	0	0	0	0	0	0	0	0	0	0	0	0	0	0	0	0	3.54	0	0	0	0	0	0	0	0	0	0	0	0	0	0	0	0	0	0	0	0	0
ENSRNA049464522	0	0	0	0	0	0	0	0	0	0	0	0	0	0	0	0	0	0	0	0	0	0	0	0	0	0	0	0	0	0	0	0	0	0	0	0	0	0	0	0	0	0	0	0	0	0	0	0	0
ENSRNA049464559	0	0	0	0	0	0	0	0	0	0	0	0	0	0	0	0	0	0	0	0	0	0	0	0	0	0	0	0	0	0	0	0	0	0	0	0	0	0	0	0	0	0	0	0	0	0	0	0	0
ENSRNA049464588	0	0	0	0	0	0	0	0	0	0	0	0	0	0	0	0	0	0	0	0	0	0	0	0	0	0	0	0	0	0	0	0	0	0	0	0	0	0	0	0	0	0	0	0	0	0	0	0	0
ENSRNA049464604	0	0	0	0	0	0	0	0	0	0	0	0	0	0	0	0	0	0	0	0	0	0	0	0	0	0	0	0	0	0	0	0	0	0	0	0	0	0	0	0	0	0	0	0	0	0	0	0	0
ENSRNA049464650	0	0	0	0	0	0	0	0	0	0	0	0	0	0	0	0	0	0	0	0	0	0	0	0	0	0	0	0	0	0	0	0	0	0	0	0	0	0	0	0	0	0	0	0	0	0	0	0	0
ENSRNA049464671	0	0	0	0	0	0	0	0	0	0	0	0	0	0	0	0	0	0	0	0	0	0	0	0	0	0	0	0	0	0	0	0	0	0	0	0	0	0	0	0	0	0	0	0	0	0	0	0	0
ENSRNA049464685	0	0	0	0	0	0	0	0	0	0	0	0	0	0	0	0	0	0	0	0	0	0	0	0	0	0	0	0	0	0	0	0	0	0	0	0	0	0	0	0	0	0	0	0	0	0	0	0	0
ENSRNA049464702	0	0	0	0	0	0	0	0	0	0	0	0	0	0	0	0	0	0	0	0	0	0	0	0	0	0	0	0	0	0	0	0	0	0	0	0	0	0	0	0	0	0	0	0	0	0	0	0	0
ENSRNA049464747	0	0	0	0	0	0	0	0	0	0	0	0	0	0	0	0	0	0	0	0	0	0	0	0	0	0	0	0	0	0	0	0	0	0	0	0	0	0	0	0	0	0	0	0	0	0	0	0	0
ENSRNA049464762	0	0	0	0	0	0	0	0	1.16	0	0	0	0	0	0	0	0	0	0	0	0	0	0	0	0	0	0	0	0	0	0	0	0	0	0	0	0	0	0	0	0	0	0	0	0	0	0	0	0
ENSRNA049464777	0	0	0	0	0	0	0	0	1.16	0	0	0	0	0	0	0	0	0	0	0	0	0	0	0	0	0	0	0	0	0	0	0	0	0	0	0	0	0	0	0	0	0	0	0	0	0	0	0	0
ENSRNA049464790	0	0	0	0	0	0	0	0	1.16	0	0	0	0	0	0	0	0	0	0	0	0	0	0	0	0	0	0	0	0	0	0	0	0	0	0	0	0	0	0	0	0	0	0	0	0	0	0	0	0
ENSRNA049464800	0	0	0	0	0	0	0	0	1.16	0	0	0	0	0	0	0	0	0	0	0	0	0	0	0	0	0	0	0	0	0	0	0	0	0	0	0	0	0	0	0	0	0	0	0	0	0	0	0	0
ENSRNA049464813	0	0	0	0	0	0	0	0	0	0	0	0	0	0	0	0	18.75	0	0	0	0	0	0	0	0	0	0	0	0	0	0	0	0	0	0	0	0	0	0	0	0	0	0	0	0	0	0	0	0
ENSRNA049464844	0	0	0	0	0	0	0	0	0	0	0	0	0	0	0	0	0	0	0	0	0	0	0	0	0	0	0	7.62	0	0	0	0	0	0	0	0	0	0	0	0	0	0	0	0	0	0	0	0	0
ENSRNA049464898	0	0	0	0	0	0	0	0	0	0	0	0	0	0	0	0	0	0	0	0	0	0	0	0	0	0	0	0	0	0	0	0	0	0	0	0	0	0	0	0	0	0	0	0	0	0	0	0	0
ENSRNA049464909	0	0	0	0	0	0	0	0	0	0	0	0	0	0	0	0	0	0	0	0	0	0	0	0	0	0	0	0	0	0	0	0	0	0	0	0	0	0	0	0	0	0	0	0	0	0	0	0	0
ENSRNA049464920	0	0	0	0	0	0	0	0	0	0	0	0	0	0	0	0	0	0	0	0	0	0	0	0	0	0	0	0	0	0	0	0	0	0	0	0	0	0	0	0	0	0	0	0	0	0	0	0	0
ENSRNA049464932	0	0	0	0	0	0	0	0	0	0	0	0	0	0	0	0	0	0	0	0	0	0	0	0	0	0	0	0	0	0	0	0	0	0	0	0	0	0	0	0	0	0	0	0	0	0	0	0	0
ENSRNA049464964	0	0	0	0	0	0	0	0	0	0	0	0	0	0	0	0	0	0	0	0	0	0	0	0	0	0	0	0	0	0	0	0	0	0	0	0	0	0	0	0	0	0	0	0	0	0	0	0	0
ENSRNA049464982	0	0	0	0	0	0	0	0	0	0	0	0	0	0	0	0	0	0	0	0	0	0	0	0	0	0	0	0	0	0	0	0	0	0	0	0	0	0	0	0	0	0	0	0	0	0	0	0	0
ENSRNA049465019	0	0	0	0	0	0	0	0	0	0	0	0	0	0	0	0	0	0	0	0	0	0	0	0	0	0	0	0	0	0	0	0	0	0	0	0	0	0	0	0	0	0	0	0	0	0	0	0	0
ENSRNA049465032	0	0	0	0	0	0	0	0	0	0	0	0	0	0	0	0	0	0	0	0	0	0	0	0	0	0	0	0	0	0	0	0	0	0	0	0	0	0	0	0	0	0	0	0	0	0	0	0	0
ENSRNA049465047	0	0	0	0.85	0	0	0	16.08	0	0	0	0	0	0	0	0	0	0	0	0	0	0	0	0	0	0	0	0	0	0	0	0	0.85	0	0	0	0	0	0	0	0	0	0	0	0	0	0	0	0
ENSRNA049465063	0	0	0	0	0	0	0	0	0	0	0	0	0	0	0	0	0	0	0	0	0	0	0	0	0	0	0	0	0	0	0	0	0	0	0	0	0	0	0	0	0	0	0	0	0	0	0	0	0
ENSRNA049465084	0	0	0	0	0	0	0	0	0	0	0	0	0	0	0	0	0	0	0	0	0	0	0	0	0	0	0	0	0	0	0	0	0	0	0	0	0	0	0	0	0	0	0	0	0	0	0	0	0
ENSRNA049465112	0	0	0	0	0	0	0	0	0	0	0	0	0	0	0	0	0	0	0	1.16	0	0	0	0	0	1.17	0	0	0	0	0	0	0	0	0	0	0	0	0	0	0	0	0	0	0	0	0	0	0
ENSRNA049465179	0	0	0	0	0	0	0	0	0	0	0	0	0	0	0	0	0	0	0	0	0	0	0	0	0	0	0	0	0	0	0	0	0	0	0	0	0	0	0	0	0	0	0	0	0	0	0	0	0
ENSRNA049465193	0	0	0	0	0	0	0	0	0	0	0	0	0	0	0	0	0	0	0	0	0	0	0	0	0	0	0	31.97	0	0	0	0	0.85	0	0	0	0	0	0	0	0	0	0	0	0	0	0	0	0
ENSRNA049465207	0	10.51	0	0	0	0	0	0	0	0	0	0	0	0	0	0	0	0	0	0	0	0	0	0	0	0	0	0	0	0	0	0	0	0	0	0	0	0	0	0	0	0	0	0	0	0	0	0	0
ENSRNA049465222	0	0	0	0	0	0	0	0	0	0	0	0	0	0	0	0	0	0	0	0	0	0	0	0	0	0	0	3.55	0	0	0	0	0	0	0	0	0	0	0	0	0	0	0	0	0	0	0	0	0
ENSRNA049465239	0	0	0	0	0	0	0	0	0	0	0	0	0	0	0	0	0	0	0	0	0	0	0	0	0	0	0	3.53	0	0	0	0	0	0	0	0	0	0	0	0	0	0	0	0	0	0	0	0	0
ENSRNA049465246	0	0	0	0	0	0	0	0	0	0	0	0	0	0	0	0	0	0	0	0	0	0	0	0	0	0	0	3.53	0	0	0	0	0	0	0	0	0	0	0	0	0	0	0	0	0	0	0	0	0
ENSRNA049465261	0	0	0	0	0	0	0	0	0	0	0	0	0	0	0	0	0	0	0	0	0	0	0	0	0	0	0	3.55	0	0	0	0	0	0	0	0	0	0	0	0	0	0	0	0	0	0	0	0	0
ENSRNA049465273	0	0	0	0	0	0	0	0	0	0	0	0	0	0	0	0	0	0	0	0	0	0	0	0	0	0	0	3.53	0	0	0	0	0	0	0	0	0	0	0	0	0	0	0	0	0	0	0	0	0
ENSRNA049465305	0	0	0	0	0	0	0	0	0	0	0	0	0	0	0	0	0	0	0	0	0	0	0	0	0	0	0	0	0	0	0	0	0	0	0	0	0	0	0	0	0	0	0	0	0	0	0	0	0
ENSRNA049465316	0	0	0	0	0	0	0	0	0	0	0	0	0	0	0	0	0	0	0	0	0	0	0	0	0	0	0	0	0	0	0	0	0	0	0	0	0	0	0	0	0	0	0	0	0	0	0	0	0
ENSRNA049465339	0	0	0	0	0	0	0	0	0	0	0	0	0	0	0	0	0	0	0	0	0	0	0	0	0	0	0	0	0	0	0	0	0	0	0	0	0	0	0	0	0	0	0	0	0	0	0	0	0
ENSRNA049465351	0	0	0	0	0	0	0	0	0	0	0	0	0	0	0	0	0	0	0	0	0	0	0	0	0	0	0	0	0	0	0	0	0.85	0	0	0	0	0	0	0	0	0	0	0	0	0	0	0	0
ENSRNA049465363	0	0	0	0	0	0	0	0	0	0	0	0	0	0	0	0	0	0	0	0	0	0	0	0	0	0	0	0	0	0	0	0	0.85	0	0	0	0	0	0	0	0	0	0	0	0	0	0	0	0
ENSRNA049465375	0	0	0	0	0	0	0	0	0	0	0	0	0	0	0	0	0	0	0	0	0	0	0	0	0	0	0	0	0	0	0	0	0.85	0	0	0	0	0	0	0	0	0	0	0	0	0	0	0	0
ENSRNA049465394	0	0	0	0	0	0	0	0	0	0	0	0	0	0	0	0	0	0	0	0	0	0	0	0	0	0	0	0	0	0	0	0	0.85	0	0	0	0	0	0	0	0	0	0	0	0	0	0	0	0
ENSRNA049465402	0	0	0	0	0	0	0	0	0	0	0	0	0	0	0	0	0	0	0	0	0	0	0	0	0	0	0	0	0	0	0	0	0	0	0	0	0	0	0	0	0	0	0	0	0	0	0	0	0
ENSRNA049465416	0	0	0	0	0	0	0	0	0	0	0	0	0	0	0	0	0	0	0	0	0	0	0	0	0	0	0	0	0	2.42	0	0	0	0	0	0	0	0	0	0	0	0	0	0	0	0	0	0	0
ENSRNA049465440	0	0	0	0	0	0	0	0	0	0	0	0	0	0	0	0	0	0	0	1.16	0	0	0	0	0	1.17	0	0	0	0	0	0	0	0	0	0	0	0	0	0	0	0	0	0	0	0	0	0	0
ENSRNA049465459	0	0	0	0	0	0	0	0	0	0	0	0	0	0	0	0	0	0	0	0	0	0	0	0	0	0	0	0	0	0	0	0	0	0	0	0	0	0	0	0	0	0	0	0	0	0	0	0	0
ENSRNA049465472	0	0	0	0	0	0	0	0	0	0	0	0	0	0	0	0	0	0	0	0	0	0	0	0	0	0	0	0	0	0	0	0	0	0	0	0	0	0	0	0	0	0	0	0	0	0	0	0	0
ENSRNA049465518	0	0	0	0	0	0	0	0	0	0	0	0	0	0	0	0	0	0	0	0	0	0	0	0	0	0	0	0	0	0	0	0	0	0	0	0	0	0	0	0	0	0	0	0	0	0	0	0	0
ENSRNA049465529	0	0	0	0	0	0	0	0	0	0	0	0	0	0	0	0	0	0	0	0	0	0	0	0	0	0	0	0	0	0	0	0	0	0	0	0	0	0	0	0	0	0	0	0	0	0	0	0	0
ENSRNA049465537	0	0	0	0	0	0	0	0	0	0	0	0	0	0	0	0	0	0	0	0	0	0	0	0	0	0	0	0	0	0	0	0	0	0	0	0	0	0	0	0	0	0	0	0	0	0	0	0	0
ENSRNA049465551	0	0	0	0	0	0	0	0	0	0	0	0	0	0	0	0	0	0	0	0	0	0	0	0	0	0	0	0	0	0	0	0	0	0	0	0	0	0	0	0	0	0	0	0	0	0	0	0	0
ENSRNA049465568	0	0	0	0	0	0	0	0	0	0	0	0	0	0	0	0	0	0	0	0	0	0	0	0	0	0	0	0	0	0	0	0	0	0	0	0	0	0	0	0	0	0	0	0	0	0	0	0	0
ENSRNA049465578	0	0	0	0	0	0	0	0	0	0	0	0	0	0	0	0	0	0	0	0	0	0	0	0	0	0	0	0	0	0	0	0	0	0	0	0	0	0	0	0	0	0	0	0	0	0	0	0	0
ENSRNA049465588	0	0	0	0	0	0	0	0	0	0	0	0	0	0	0	0	0	0	0	0	0	0	0	0	0	0	0	0	0	0	0	0	0	0	0	0	0	0	0	0	0	0	0	0	0	0	0	0	0
ENSRNA049465599	0	0	0	0	0	0	0	0	0	0	0	0	0	0	0	0	0	0	0	0	0	0	0	0	0	0	0	0	0	0	0	0	0	0	0	0	0	0	0	0	0	0	0	0	0	0	0	0	0
ENSRNA049465613	0	0	0	0	0	0	0	0.68	0	0	0	0	0	0	0	0	0	0	0	0	0	0	0	0	0	0	0	0	0	0	0	0	0	0	0.45	0	0	0	0	0	0	0	0	0	0	0	0	0	0
ENSRNA049465673	0	0	0	0	0	0	0	0	0	0	0	0	0	0	0	0	0	0	0	0	0	0	0	0	0	0	0	0	0	0	0	0	0	0	0	0	0	0	0	0	0	0	0	0	0	0	0	0	0
ENSRNA049465683	0	0	0	0	0	0	0	0	0	0	0	0	0	0	0	0	0	0	0	0	0	0	0	0	0	0	0	0	0	0	0	0	0	0	0	0	0	0	0	0	0	0	0	0	0	0	0	0	0
ENSRNA049465696	0	0	0	0	0	0	0	0	0	0	0	0	0	0	0	0	0	0	0	0	0	0	0	0	0	0	0	0	0	0	0	0	0	0	0	0	0	0	0	0	0	0	0	0	0	0	0	0	0
ENSRNA049465705	0	0	0	0	0	0	0	0	0	0	0	0	0	0	0	0	0	0	0	0	0	0	0	0	0	0	0	0	0	0	0	0	0	0	0	0	0	0	0	0	0	0	0	0	0	0	0	0	0
ENSRNA049465758	0	0	0	0	0	0	0	0	0	0	0	0	0	0	0	0	0	0	0	0	0	0	0	0	0	0	0	0	0	0	0	0	0	0	0	0	0	0	0	0	0	0	0	0	0	0	0	0	0
ENSRNA049465777	0	0	0	0	0	0	0	0	0	0	0	0	0	0	0	0	0	0	0	0	0	0	0	0	0	0	0	0	0	0	0	0	0	0	0	0	0	0	0	0	0	0	0	0	0	0	0	0	0
ENSRNA049465790	0	0	0	0	0	0	0	0	0	0	0	0	0	0	0	0	0	0	0	0	0	0	0	0	0	0	0	0	0	0	0	0	0	0	0	0	0	0	0	0	0	0	0	0	0	0	0	0	0
ENSRNA049465815	0	0	0	0	0	0	0	0	0	0	0	0	0	0	0	0	0	0	0	0	0	0	0	0	0	0	0	0	0	0	0	0	0	0	0	0	0	0	0	0	0	0	0	0	0	0	0	0	0
ENSRNA049465831	0	0	0	0	0	0	0	0	0	0	0	0	0	0	0	0	0	0	0	0	0	0	0	0	0	0	0	0	0	0	0	0	0.85	0	0	0	0	0	0	0	0	0	0	0	0	0	0	0	0
ENSRNA049465844	0	0	0	0	0	0	0	0	0	0	0	0	0	0	0	0	0	0	0	0	0	0	0	0	0	0	0	0	0	0	0	0	0	0	0	0	0	0	0	0	0	0	0	0	0	0	0	0	0
ENSRNA049465865	0	0	0	0	0	0	0	0	0	0	0	0	0	0	0	0	0	0	0	0	0	0	0	0	0	0	0	0	0	0	0	0	0	0	0	0	0	0	0	0	0	0	0	0	43.3	0	0	0	0
ENSRNA049465878	0	0	0	0	0	0	0	0	0	0	0	0	0	0	0	0	0	0	0	0	0	0	0	0	0	0	0	0	0	0	0	0	0	0	0	0	0	0	0	0	0	0	0	0	0	0	0	0	0
ENSRNA049465895	0	0	0	0	0	0	0	0	0	0	0	0	0	0	0	0	0	0	0	0	0	0	0	0	0	0	0	0	0	0	0	0	0	0	0	0	0	0	0	0	0	0	0	0	0	0	0	0	0
ENSRNA049465908	0	0	0	0	0	0	0	0	0	0	0	0.68	0	0	0	0	0	0	0	0	0	0	0	0	0	0	0	0	0	0	0	0	0	0	0	0	0	0	0	0	0	0	0	0	0	0	0	0	0
ENSRNA049465920	0	0	0	0	0	0	0	0	0	0	0	0.68	0	0	0	0	0	0	0	0	0	0	0	0	0	0	0	0	0	0	0	0	0	0	0	0	0	0	0	0	0	0	0	0	0	0	0	0	0
ENSRNA049465950	0	0	0	0	0	0	0	0	0	0	0	0	0	0	0	0	0	0	0	0	0	0	0	0	0	0	0	0	0	0	0	0	0.85	0	0	0	0	0	0	0	0	0	0	0	0	0	0	0	0
ENSRNA049465965	0	0	0	0	0	0	0	8.01	0	0	0	0	0	0	0	0	0	0	0	0	0	0	0	0	0	0	0	0	0	0	0	0	0	0	0	0	0	0	0	0	0	0	0	0	0	0	0	0	0
ENSRNA049465985	0	0	0	0	0	0	0	0	0	0	0	0	0	0	0	0	0	0	0	0	0	0	0	0	0	0	0	0	0	0	0	0	0	0	0	0	0	0	0	0	0	0	0	0	0	0	0	0	0
ENSRNA049465995	0	0	0	0	0	0	0	0	0	0	0	0	0	0	0	0	0	0	0	0	0	0	0	0	0	0	0	0	0	0	0	0	0	0	0	0	0	0	0	0	0	0	0	0	0	0	0	0	0
ENSRNA049466009	0	0	0	0	0	0	0	0	0	0	0	0	0	0	0	0	0	0	0	0	0	0	0	0	0	0	0	0	0	0	0	0	0	0	0	0	0	0	0	0	0	0	0	0	0	0	0	0	0
ENSRNA049466023	0	0	0	0	0	0	0	0	0	0	0	0	0	0	0	0	0	0	0	0	0	0	0	0	0	0	0	0	0	0	0	0	0	0	0	0	0	0	0	0	0	0	0	0	0	0	0	0	0
ENSRNA049466043	0	0.14	0	0	0	0	0	0	0	0	0	0	0	0	0	0	0	0.97	0	0	0	0	0	0	0	0	6.03	0	0	0	0	0	0	0	0.45	0	0	0	0	0	0	0	0	0	0	0	0	0	0
ENSRNA049466056	0	0	0	0	0	0	0	0	0	0	0	0	0	0	0	0	0	0	0	0	0	0	0	0	0	0	0	0	0	0	0	0	0	0	0	0	0	0	0	0	0	0	0	0	0	0	0	0	0
ENSRNA049466066	0	0	0	0	0	0	0	0	0	0	0	0	0	0	0	0	0	0	0	0	0	0	0	0	0	0	0	0	0	0	0	0	0	0	0	0	0	0	0	0	0	0	0	0	0	0	0	0	0
ENSRNA049466079	0	0	0	0	0	0	0	0	0	0	0	0	0	0	0	0	0	0	0	0	0	0	0	0	0	0	0	0	0	0	0	0	0	0	0	0	0	0	0	0	0	0	0	0	0	0	0	0	0
ENSRNA049466109	0	0	0	0	0	0	0	0	0	0	0	0.68	0	0	0	0	0	0	0	0	0	0	0	0	0	0	0	0	0	0	0	0	0	0	0	0	0	0	0	0	0	0	0	0	0	0	0	0	0
ENSRNA049466133	0	0	0	0.85	0	0	0	4	0	0	0	0	0	0	0	0	0	0	0	0	0	0	4.01	0	0	0	0	0	0	0	0	0	0	0	0	0	0	0	0	0	0	0	0	0	0	0	0	0	0
ENSRNA049466149	0	0	0	0	0	0	0	0	0	0	0	0	0	0	0	0	0	0	0	0	0	0	0	0	0	0	0	0	0	0	0	0	0	0	0.45	0	0	0	0	0	0	0	0	0	0	0	0	0	0
ENSRNA049466164	0	0	0	0.85	0	0	0	3.99	0	0	0	0	0	0	0	0	0	0	0	0	0	0	4	0	0	0	0	0	0	0	0	0	0	0	0	0	0	0	0	0	0	0	0	0	0	0	0	0	0
ENSRNA049466177	0	0	0	0	0	0	0	0	0	0	0	0	0	0	0	0	0	0	0	0	0	0	0	0	0	0	0	0	0	0	0	0	0	0	0.45	0	0	0	0	0	0	0	0	0	0	0	0	0	0
ENSRNA049466190	0	0	0	0	0	0	0	2.01	0	0	0	0	0	0	0	0	0	0	0	0	0	0	0	0	0	0	0	0	0	0	0	0	0	0	0	0	0	0	0	0	0	0	0	0	0	0	0	0	0
ENSRNA049466212	0	0	0	0	0	0	0	0	1.16	0	0	0	0	0	0	0	3.13	0	0	0	0	0	0	0	0	0	0	0	0	0	0	0	0	0	0	0	0	0	0	0	0	0	0	0	0	0	0	0	0
ENSRNA049466228	0	0	0	0	0	0	0	0	1.16	0	0	0	0	0	0	0	3.13	0	0	0	0	0	0	0	0	0	0	0	0	0	0	0	0	0	0	0	0	0	0	0	0	0	0	0	0	0	0	0	0
ENSRNA049466238	0	0	0	0	0	0	0	0	1.16	0	0	0	0	0	0	0	3.13	0	0	0	0	0	0	0	0	0	0	0	0	0	0	0	0	0	0	0	0	0	0	0	0	0	0	0	0	0	0	0	0
ENSRNA049466257	0	0	0	0	0	0	0	0	1.16	0	0	0	0	0	0	0	3.13	0	0	0	0	0	0	0	0	0	0	0	0	0	0	0	0	0	0	0	0	0	0	0	0	0	0	0	0	0	0	0	0
ENSRNA049466274	0	0	0	0	0	0	0	0	0	0	0	0	0	0	0	0	0	0	0	0	0	0	0	0	0	0	0	0	0	0	0	0	0	0	0	0	0	0	0	0	0	0	0	0	0	0	0	0	0
ENSRNA049466290	24.53	0	0	0	0	0	0	0	0	0	0	0	0	0	0	0	0	0	0	0	0	0	0	0	0	0	0	0	0	0	0	0	0	0	0	0	0	0	0	0	0	0	0	0	0	0	0	0	0
ENSRNA049466332	0	0	0	0	0	0	0	0	0	0	0	0	0	0	0	0	0	0	0	0	0	0	0	0	0	0	0	0	0	2.46	0	0	0	0	0	0	0	0	0	0	0	0	0	0	0	0	0	0	0
ENSRNA049466340	0	0	0	0	0	0	0	0	0	0	0	0	0	0	0	0	0	0	0	0	0	0	0	0	0	0	0	0	0	2.45	0	0	0	0	0	0	0	0	0	0	0	0	0	0	0	0	0	0	0
ENSRNA049466346	0	0	0	0	0	0	0	0	0	0	0	0	0	0	0	0	0	0	0	0	0	0	0	0	0	0	0	0	0	0	0	0	0	0	0	0	0	0	0	0	0	0	0	0	0	0	0	0	0
ENSRNA049466351	0	0	0	0	0	0	0	0.69	0	0	0	0	0	0	0	0	0	0	0	0	0	0	0	0	0	0	0	0	0	0	0	0	0	0	0.45	0	0	0	0	0	0	0	0	0	0	0	0	0	0
ENSRNA049466361	0	0	0	0	0	0	0	0.7	0	0	0	0	0	0	0	0	0	0	0	0	0	0	0	0	0	0	0	0	0	0	0	0	0	0	0.45	0	0	0	0	0	0	0	0	0	0	0	0	0	0
ENSRNA049466372	0	0	0	0	0	0	0	0	0	0	0	0	0	0	0	0	0	0	0	0	0	0	0	0	0	0	0	0	0	0	0	0	0	0	0.45	0	0	0	0	0	0	0	0	0	0	0	0	0	0
ENSRNA049466391	0	0	0	0	0	0	0	0	0	0	0	0	0	0	0	0	0	0	0	0	0	0	0	0	0	0	0	0	0	0	0	0	0	0	0	0	0	0	0	0	0	0	0	0	0	0	0	0	0
ENSRNA049466402	0	0	0	0	0	0	0	0	0	0	0	0	0	0	0	0	0	0	0	0	0	0	0	0	0	0	0	0	0	0	0	0	0	0	0	0	0	0	0	0	0	0	0	0	0	0	0	0	0
ENSRNA049466421	0	0.14	0	0	0	0	0	0	0	0	0	0	0	0	0	0	0	0.97	0	0	0	0	0	0	0	0	0	0	0	0	0	0	0	0	0.45	0	0	0	0	0	0	0	0	0	0	0	0	0	0
ENSRNA049466439	0	0	0	0	0	0	0	0.69	0	0	0	0	0	0	19.08	0	0	0	0	0	0	0	0	0	0	0	0	0	4.4	0	0	0	0	0	0.45	0	0	0	0	0	0	0	0	0	0	0	0	0	0
ENSRNA049466449	0	0	0	0	0	0	0	0	0	0	0	0	0	0	0	0	0	0	0	0	0	0	0	0	0	0	0	0	0	0	0	0	0	0	0.45	0	0	0	0	0	0	0	0	0	0	0	0	0	0
ENSRNA049466469	0	0	0	0	0	0	0	0	0	0	0	0	0	0	0	0	0	0	0	0	0	0	0	0	0	0	0	0	0	0	0	0	0	0	0	0	0	0	0	0	0	0	0	0	0	0	0	0	0
ENSRNA049466496	16.35	0	13.82	26.94	0	27.66	0	18.99	0	0	0	0	0	0	0	0	25.81	0	0	0	15.59	31.12	0	0	0	22.48	26.07	28.18	84.12	29.31	0	0	0	0	0	0	0	0	0	58.1	0	112.07	0	0	0	0	0	0	0
ENSRNA049466505	0	0	0	0	0	2.4	0	0	0	0	0	0	0	0	0	0	0	0	0	1.16	0	0	0	0	0	1.17	0	0	0	0	0	0	0	0	0	0	0	0	0	0	0	0	0	0	0	0	0	0	0
ENSRNA049466517	0	0	0	0	0	2.4	0	0	0	0	0	0	0	0	0	0	0	0	0	1.16	0	0	0	0	0	1.17	0	0	0	0	0	0	0	0	0	0	0	0	0	0	0	0	0	0	0	0	0	0	0
ENSRNA049466560	0	0	0	0	0	0	0	0	0	0	0	0	0	0	0	0	0	0	0	0	0	0	0	0	0	0	0	0	0	0	0	0	0	0	0	0	0	0	0	0	0	0	0	0	0	0	0	0	0
ENSRNA049466602	0	0	0	0	0	0	0	0	0	0	0	0	0	0	0	0	0	0	0	0	0	0	0	0	0	0	0	0	0	0	0	0	0	0	0	0	0	0	0	0	0	0	0	0	0	0	0	0	0
ENSRNA049466635	0	0	0	0	0	0	0	0	0	0	0	0	0	0	0	0	0	0	0	0	0	0	0	0	0	0	20.03	0	0	0	0	0	0	0	0	0	0	0	0	0	0	0	0	0	0	0	0	0	0
ENSRNA049466651	0	0	0	0	0	0	0	0	0	16.79	0	0.68	0	0	0	0	18.76	0	0	0	0	0	0	0	0	0	0	0	0	0	0	0	0	0	0	0	0	0	0	0	0	0	0	0	0	0	0	0	0
ENSRNA049466660	0	0.14	0	0	0	0	0	0.7	0	0	0	0	0	0	0	0	0	0	0	0	0	0	0	0	0	0	0	0	0	0	0	0	0	0	0.45	0	0	0	0	0	0	0	0	0	0	0	0	0	0
ENSRNA049466698	0	0	0	0	0	0	0	0	0	0	0	0	0	0	0	0	0	0.97	0	0	0	0	0	0	0	0	0	0	0	0	0	0	0	0	0.45	0	0	0	0	0	0	0	0	0	0	0	0	0	0
ENSRNA049466713	0	0	0	0	0	0	0	0	0	0	0	0	0	0	0	0	0	0.97	0	0	0	0	0	0	0	0	0	6.32	0	0	0	0	0	0	0.45	0	0	0	0	0	0	0	0	0	0	0	0	0	0
ENSRNA049466719	0	0	0	0	0	0	0	0.73	0	0	0	0	0	0	0	0	0	0.97	0	0	0	0	0	0	0	0	0	0	0	0	0	0	0	0	0.45	0	0	0	0	0	0	0	0	0	0	0	0	0	0
ENSRNA049466727	0	0	0	0	0	0	0	0.7	0	0	0	0	0	0	0	0	0	0	0	0	0	0	0	0	0	0	0	0	0	0	0	0	0	0	0.45	0	0	0	0	0	0	0	0	0	0	0	0	0	0
ENSRNA049466736	0	0	0	0	0	0	0	0	0	0	0	0	0	0	0	0	0	0	0	0	0	0	0	0	0	0	0	0	0	0	0	0	0	0	0.45	0	0	0	0	0	0	0	0	0	0	0	0	0	0
ENSRNA049466747	0	0	0	0	0	0	0	0	0	0	0	0	0	0	0	0	0	0.97	0	0	0	0	0	0	0	0	0	0	0	0	0	0	0	0	0.45	0	0	0	0	0	0	0	0	0	0	0	0	0	0
ENSRNA049466754	0	0	0	0	0	0	0	0.69	0	0	0	0	0	0	0	0	0	0	0	0	0	0	0	0	0	0	0	6.32	0	0	0	0	0	0	0.45	0	0	0	0	0	0	0	0	0	0	0	0	0	0
ENSRNA049466762	0	0	0	0	0	0	0	8.07	0	0	0	0	0	0	0	0	0	0	0	0	0	0	0	0	0	0	0	0	0	0	0	0	0	0	0	0	0	0	0	0	0	0	0	0	0	0	0	0	0
ENSRNA049466774	0	0	0	0	0	0	0	0	0	0	0	0	0	0	0	0	0	0	0	0	0	0	0	0	0	0	0	0	0	0	0	0	0.85	0	0	0	0	0	0	0	0	0	0	0	0	0	0	0	0
ENSRNA049466783	0	0	0	0	0	0	0	0	0	0	0	0	0	0	0	0	0	0	0	0	0	0	0	0	0	0	0	0	0	0	0	0	0.85	0	0	0	0	0	0	0	0	0	0	0	0	0	0	0	0
ENSRNA049466791	0	0	0	0	0	0	0	0	0	0	0	0	0	0	0	0	0	0	0	0	0	0	0	0	0	0	0	0	0	14.6	0	0	0	0	0	0	0	0	0	0	0	0	0	0	0	0	0	0	0
ENSRNA049466808	0	0.14	0	0	0	0	0	0.69	0	0	0	0	0	0	0	0	0	0	0	0	0	0	0	0	0	0	0	0	4.52	0	0	0	0	0	0.45	0	0	0	0	0	0	0	0	0	0	0	0	0	0
ENSRNA049466819	0	0.14	0	0	0	0	0	0.69	0	0	0	0	0	0	0	0	0	0.97	0	0	0	0	0	0	0	0	6.04	0	4.41	0	0	0	0	0	0.45	0	0	0	0	0	0	0	0	0	0	0	0	0	0
ENSRNA049466829	0	0.14	0	0	0	0	0	0	0	0	0	0	0	0	0	0	0	0	0	0	0	0	0	0	0	0	0	0	0	0	0	0	0	0	0.45	0	0	0	0	0	0	0	0	0	0	0	0	0	0
ENSRNA049466847	0	0.14	0	0	0	0	0	0	0	0	0	0	0	0	0	0	0	0.97	0	0	0	0	0	0	0	0	0	0	4.55	0	0	0	0	0	0.45	0	0	0	0	0	0	0	0	0	0	0	0	0	0
ENSRNA049466863	0	0	13.82	0	0	0	0	0	0	0	0	0	0	0	0	0	0	0	0	0	0	0	0	0	0	0	0	56.84	0	29.36	0	0	0	0	0	0	0	0	0	0	0	0	0	0	0	0	0	0	0
ENSRNA049466871	0	0	0	0	0	0	0	0	0	0	0	0	0	0	0	0	0	0	0	0	0	0	0	0	0	0	0	0	0	0	0	0	0	0	0	0	0	0	0	0	0	0	0	0	0	0	0	0	0
ENSRNA049466902	0	0	0	0	0	0	0	0	0	0	0	0	0	0	0	0	0	0	0	0	0	0	0	0	0	0	0	0	0	0	0	0	0	0	0	0	0	0	0	0	0	0	0	0	0	0	0	0	0
ENSRNA049466929	0	0	0	0	0	0	0	0	0	0	0	0	0	0	0	0	0	0	0	0	0	0	8.5	0	0	0	0	0	0	0	0	0	0	0	0	0	0	0	0	0	0	0	0	0	0	0	0	0	0
ENSRNA049466944	0	0	0	0	0	0	0	0	0	0	0	0	0	0	0	0	0	0	0	0	0	0	0	0	0	0	0	0	0	0	0	0	0	0	0	0	0	0	0	0	0	0	0	0	0	0	0	0	0
ENSRNA049466974	0	0	0	0	0	0	0	0	0	0	0	0	0	0	0	0	0	0	0	0	0	0	0	0	0	0	0	0	0	0	0	0	0	0	0	0	0	0	0	0	0	0	0	0	0	0	0	0	0
ENSRNA049467028	0	0	0	0	0	0	3.38	0	0	0	0	0	0	2.87	0	0	0	0	0	0	0	0	0	0	0	0	0	0	0	5.87	0	0	0.85	0	0	0	0	0	0	0	0	0	0	0	0	0	0	0	0
ENSRNA049467036	0	0	0	0	0	0	3.4	0	0	0	0	0	0	2.87	0	0	0	0	0	0	0	0	0	0	0	0	0	0	0	5.87	0	0	0.85	0	0	0	0	0	0	0	0	0	0	0	0	0	0	0	0
ENSRNA049467049	0	0	0	0	0	0	3.4	0	0	0	0	0	0	2.87	0	0	0	0	0	0	0	0	0	0	0	0	0	0	56.54	5.86	0	0	0.85	0	0	0	0	0	0	0	0	0	0	0	0	0	0	0	0
ENSRNA049467067	0	0	0	0	0	0	3.4	0	0	0	0	0	0	0	0	0	0	0	0	0	0	0	0	0	0	0	0	0	0	5.78	0	0	0.85	0	0	0	0	0	0	0	0	0	0	0	0	0	0	0	0
ENSRNA049467077	0	0	0	0	0	0	3.38	0	0	0	0	0	0	2.87	0	0	0	0	0	0	0	0	0	0	0	0	0	0	0	0	0	0	0.85	0	0	0	0	0	0	0	0	0	0	0	0	0	0	0	0
ENSRNA049467221	0	0.14	0	0	0	0	0	0.69	0	0	0	0	0	0	0	0	0	0.97	0	0	0	0	0	0	0	0	0	0	0	0	0	0	0	0	0.45	0	0	0	0	0	0	0	0	0	0	0	0	0	0
ENSRNA049467232	0	0.14	0	0	0	0	0	0.72	0	0	0	0	0	0	0	0	0	0.97	0	0	0	0	0	0	0	0	6.3	0	0	0	0	0	0	0	0.45	0	0	0	0	0	0	0	0	0	0	0	0	0	0
ENSRNA049467239	0	0.14	0	0	0	0	0	0	0	0	0	0	0	0	0	0	0	0	0	0	0	0	0	0	0	0	0	0	0	0	0	0	0	0	0.45	0	0	0	0	0	0	0	0	0	0	0	0	0	0
ENSRNA049467245	0	0.14	0	0	0	0	0	0.68	0	0	0	0	0	0	0	0	0	0	0	0	0	0	0	0	0	0	0	0	4.53	0	0	0	0	0	0.45	0	0	0	0	0	0	0	0	0	0	0	0	0	0
ENSRNA049467264	0	0.14	0	0	0	0	0	0.7	0	0	0	0	0	0	0	0	0	0.97	0	0	0	0	0	0	0	0	6.26	6.7	0	0	0	0	0	0	0.45	0	0	0	0	0	0	0	0	0	0	0	0	0	0
ENSRNA049467273	0	0.14	0	0	0	0	0	0.69	0	0	0	0	0	0	0	0	0	0	0	0	0	0	0	0	0	0	0	0	0	0	0	0	0	0	0.45	0	0	0	0	0	0	0	0	0	0	0	0	0	0
ENSRNA049467304	0	0.14	0	0	0	0	0	0	0	0	0	0	0	0	0	0	0	0.97	0	0	0	0	0	0	0	0	0	0	4.43	0	0	0	0	0	0.45	0	0	0	0	0	0	0	0	0	0	0	0	0	0
ENSRNA049467339	0	0.14	0	0	0	0	0	0	0	0	0	0	0	0	0	0	0	0	0	0	0	0	0	0	0	0	0	6.32	0	0	0	0	0	0	0.45	0	0	0	0	0	0	0	0	0	0	0	0	0	0
ENSRNA049467379	0	0.14	0	0	0	0	0	0	0	0	0	0	0	0	0	0	0	0	0	0	0	0	0	0	0	0	0	0	0	0	0	0	0	0	0.45	0	0	0	0	0	0	0	0	0	0	0	0	0	0
ENSRNA049467398	0	0.14	0	0	0	0	0	0	0	0	0	0	0	0	0	0	0	0.97	0	0	0	0	0	0	0	0	0	5.8	0	0	0	0	0	0	0.45	0	0	0	0	0	0	0	0	0	0	0	0	0	0
ENSRNA049467413	0	0.14	0	0	0	0	0	0	0	0	0	0	0	0	0	0	0	0	0	0	0	0	0	0	0	0	0	5.46	0	0	0	0	0	0	0.45	0	0	0	0	0	0	0	0	0	0	0	0	0	0
ENSRNA049467425	0	0.14	0	0	0	0	0	0.68	0	0	0	0	0	0	0	0	0	0	0	0	0	0	0	0	0	0	0	0	4.5	0	0	0	0	0	0.45	0	0	0	0	0	0	0	0	0	0	0	0	0	0
ENSRNA049467448	0	0.14	0	0	0	0	0	0	0	0	0	0	0	0	0	0	0	0	0	0	0	0	0	0	0	0	0	0	0	0	0	0	0	0	0.45	0	0	0	0	0	0	0	0	0	0	0	0	0	0
ENSRNA049467473	0	0.14	0	0	0	0	0	0	0	0	0	0	0	0	0	0	0	0.97	0	0	0	0	0	0	0	0	0	0	0	0	0	0	0	0	0.45	0	0	0	0	0	0	0	0	0	0	0	0	0	0
ENSRNA049467493	0	0.14	0	0	0	0	0	0	0	0	0	0	0	0	0	0	0	0	0	0	0	0	0	0	0	0	6.3	0	0	0	0	0	0	0	0.45	0	0	0	0	0	0	0	0	0	0	0	0	0	0
ENSRNA049467504	0	0.14	0	0	0	0	0	0	0	0	0	0	0	0	0	0	0	0	0	0	0	0	0	0	0	0	6.3	0	4.43	0	0	0	0	0	0.45	0	0	0	0	0	0	0	0	0	0	0	0	0	0
ENSRNA049467516	0	0.14	0	0	0	0	0	0	0	0	0	0	0	0	0	0	0	0	0	0	0	0	0	0	0	0	0	0	0	0	0	0	0	0	0.45	0	0	0	0	0	0	0	0	0	0	0	0	0	0
ENSRNA049467525	0	0.14	0	0	0	0	0	0.72	0	0	0	0	0	0	0	0	0	0	0	0	0	0	0	0	0	0	0	0	0	0	0	0	0	0	0.45	0	0	0	0	0	0	0	0	0	0	0	0	0	0
ENSRNA049467531	0	0.14	0	0	0	0	0	0.7	0	0	0	0	0	0	0	0	0	0.97	0	0	0	0	0	0	0	0	6.27	0	4.52	0	0	0	0	0	0.45	0	0	0	0	0	0	0	0	0	0	0	0	0	0
ENSRNA049467537	0	0.14	0	0	0	0	0	0	0	0	0	0	0	0	0	0	0	0.97	0	0	0	0	0	0	0	0	0	0	4.38	0	0	0	0	0	0.45	0	0	0	0	0	0	0	0	0	0	0	0	0	0
ENSRNA049467547	0	0.14	0	0	0	0	0	0.69	0	0	0	0	0	0	0	0	0	0.97	0	0	0	0	0	0	0	0	0	0	0	0	0	0	0	0	0.45	0	0	0	0	0	0	0	0	0	0	0	0	0	0
ENSRNA049467552	0	0.14	0	0	0	0	0	0	0	0	0	0	0	0	0	0	0	0	0	0	0	0	0	0	0	0	6.26	5.46	0	0	0	0	0	0	0.45	0	0	0	0	0	0	0	0	0	0	0	0	0	0
ENSRNA049467561	0	0.14	0	0	0	0	0	0	0	0	0	0	0	0	0	0	0	0	0	0	0	0	0	0	0	0	0	0	4.43	0	0	0	0	0	0.45	0	0	0	0	0	0	0	0	0	0	0	0	0	0
ENSRNA049467575	0	0.14	0	0	0	0	0	0.69	0	0	0	0	0	0	0	0	0	0	0	0	0	0	0	0	0	0	0	0	0	0	0	0	0	0	0.45	0	0	0	0	0	0	0	0	0	0	0	0	0	0
ENSRNA049467586	0	0.14	0	0	0	0	0	0.72	0	0	0	0	0	0	0	0	0	0	0	0	0	0	0	0	0	0	0	6.7	0	0	0	0	0	0	0.45	0	0	0	0	0	0	0	0	0	0	0	0	0	0
ENSRNA049467599	0	0.14	0	0	0	0	0	0.72	0	0	0	0	0	0	0	0	0	0.97	0	0	0	0	0	0	0	0	0	0	4.43	0	0	0	0	0	0.45	0	0	0	0	0	0	0	0	0	0	0	0	0	0
ENSRNA049467607	0	0.14	0	0	0	0	0	0	0	0	0	0	0	0	0	0	0	0.97	0	0	0	0	0	0	0	0	0	0	0	0	0	0	0	0	0.45	0	0	0	0	0	0	0	0	0	0	0	0	0	0
ENSRNA049467618	0	0.14	0	0	0	0	0	0.73	0	0	0	0	0	0	0	0	0	0	0	0	0	0	0	0	0	0	6.04	0	4.55	0	0	0	0	0	0.45	0	0	0	0	0	0	0	0	0	0	0	0	0	0
ENSRNA049467632	0	0.14	0	0	0	0	0	0	0	0	0	0	0	0	0	0	0	0	0	0	0	0	0	0	0	0	6.27	0	0	0	0	0	0	0	0.45	0	0	0	0	0	0	0	0	0	0	0	0	0	0
ENSRNA049467644	0	0.14	0	0	0	0	0	0.72	0	0	0	0	0	0	0	0	0	0	0	0	0	0	0	0	0	0	0	0	0	0	0	0	0	0	0.45	0	0	0	0	0	0	0	0	0	0	0	0	0	0
ENSRNA049467654	0	0.14	0	0	0	0	0	0	0	0	0	0	0	0	0	0	0	0.97	0	0	0	0	0	0	0	0	0	0	0	0	0	0	0	0	0.45	0	0	0	0	0	0	0	0	0	0	0	0	0	0
ENSRNA049467699	0	0	0	0	0	0	0	0	0	0	0	0	0	0	0	0	0	0	0	0	0	0	0	0	0	0	0	0	0	0	0	0	0	0	0.45	0	0	0	0	0	0	0	0	0	0	0	0	0	0
HORVU1Hr1G045120	0	0.04	0.04	0	0	0	0	0	0	0	0	0	0.05	0	0.06	0	0	0	0	0.1	0.05	0	0	0.05	0.05	0	0.09	0.06	0.03	0	0	0.16	0	0	0.1	0.07	0.17	0.16	0.33	0	0	0	0	0	0.26	0.13	0	0	0
HORVU1Hr1G045130	24.58	25.4	26.64	27.1	31.68	31.56	30.84	31.62	30.55	32.35	32.21	31.32	27.63	26.42	26.96	25.74	26.25	24.3	22.9	24.15	26.04	24.21	18.54	16.86	18.29	17.46	19.48	19.47	19.73	18.43	18.05	18.75	17.3	18.92	14.07	15.56	14.35	12.62	14	15.44	11.47	15.33	12.12	14.28	14.44	17.27	18.9	18.99	17.74
HORVU1Hr1G083160	33.42	23.58	17.04	33.37	98.22	81.41	94.86	79.92	7.32	19.63	11.5	12.69	13.06	7.3	9.14	12.45	8.03	10.76	4.07	5.09	9.95	10.92	5.69	2.87	0.61	3.05	6.64	8.98	7.4	4.71	5.79	1.91	0.81	1.14	0.56	1.58	1.46	0.24	0.72	0.23	5.09	0.21	0.22	0	0.21	1.05	0.59	0.84	0.47
HORVU1Hr1G083300	7.11	5.51	5.46	5.88	5.57	4.72	4.95	7.4	4.17	5.18	4.8	3.97	5	6.63	5.53	8.85	6.69	7.94	6.14	5.93	6.19	6.2	6.26	6.31	6.9	6.77	6.21	6.59	5.85	7.2	7.37	5.4	5.67	5.56	6.61	6.18	6.86	6	8	5.54	8.78	6.94	7.46	6.01	6.14	8.34	7.72	8.59	7.5
HORVU1Hr1G083310	0	0	0	0	0	0	0	0	0	0	0.04	0	0	0	0	0	0	0	0	0	0	0	0	0	0	0	0	0	0	0	0	0	0.04	0	0	0.04	0.04	0	0	0	0	0.1	0	0	0	0	0	0	0
HORVU1Hr1G083330	9.31	8.56	8.71	8.6	8.4	8.52	8.43	8.66	7.14	7.37	7.56	7.31	14.64	14.92	13.79	12.59	12.92	12.97	12.34	11.45	13.54	12.36	28.01	27.03	27.15	26.76	22.67	21.99	21.26	22.78	24.3	24.52	24.88	25.07	27.78	28.08	29.36	29.4	29.24	28.2	27.89	28.7	29.14	28.02	26.73	26.84	27.82	26.61	27.8
HORVU1Hr1G083340	0.1	0.16	0.13	0.1	0.06	0.29	0.14	0.08	0.15	0.19	0.21	0.12	0.13	0.16	0.03	0.2	0.22	0.22	0.03	0.06	0.2	0.09	0.6	0.27	0.35	0.21	0.28	0.25	0.27	0.19	0.27	0.19	0.15	0.21	0.18	0.15	0.32	0.48	0.59	0.46	0.28	0.35	0.44	0.34	0.17	0.39	0.4	0.38	0.38
HORVU1Hr1G083350	0	0	0	0	0	0	0	0	0	0	0	0	0	0	0	0	0	0	0	0	0	0	0	0	0	0	0	0	0	0	0	0	0	0	0	0	0	0	0	0	0	0	0	0	0	0	0	0	0
HORVU2Hr1G057350	1.42	1.85	1.1	1.67	4.28	3.01	4.14	2.77	1.53	3.85	3	3.88	3.89	2.79	5.09	4.32	2.16	3.4	5.25	4.83	4.21	5.46	0.92	2	2.1	3.07	1.22	0.53	0.25	1.3	3.46	2.38	1.39	3.58	2	2.15	0.84	1.35	3.66	3.37	2.88	1.86	2.07	0.94	0.65	2.41	3.36	4.15	1.4
HORVU2Hr1G057360	35.76	35.27	34.37	34.35	41.73	41.51	44.08	44.43	36.9	35.6	35.62	34.74	36.92	35.71	36.8	36.68	35.77	36.88	41.33	40.43	40.74	40.74	23.06	21.97	24.86	24.26	27.64	29.69	30.53	28.46	25.51	24.98	24.81	22.97	14.6	13.97	15.43	15.22	14	11.99	16.61	18.58	15.31	15.59	17.15	19.27	21.32	22.44	22.8
HORVU2Hr1G061790	4.48	5.39	3.25	4.82	6.81	6.6	5.51	9.07	3.51	5.02	4.45	4.42	9.93	7.89	3.71	7.13	10.03	4.85	5.87	5.37	4.12	5	5.68	5.55	6.07	7.07	4.66	4.24	5.51	3.56	3.74	6.11	5.14	5.89	6.56	8.64	6.91	5.07	8.07	9.3	3.41	4.21	7.52	4.07	6.33	7.75	10.19	8.29	5.9
HORVU2Hr1G061800	0	0.03	0	0	0.09	0.09	0.08	0.14	0	0.03	0	0	0	0.06	0	0	0	0	0	0	0	0	0	0	0	0.03	0	0	0	0	0	0	0	0	0	0	0	0	0	0	0	0	0	0	0	0	0	0	0.08
HORVU2Hr1G100330	2.82	3.82	3.4	3.25	3.72	4.14	4.57	3.25	3.9	3.37	3.8	4.28	3.74	3.24	3.21	3.28	3.03	3.13	2.67	2.51	3.02	2.56	1.91	2.2	2.01	2.02	3.27	2.73	3.14	3.6	2.9	2.59	1.88	1.99	2.12	2.06	3.04	3.58	2.1	3.4	2.48	3.08	3.25	2.05	2.46	2.99	2.19	2.29	2.84
HORVU2Hr1G100340	0	0	0	0	0	0	0	0	0	0	0	0	0	0	0	0	0	0	0	0	0	0	0	0	0	0	0	0	0	0	0	0	0	0	0	0	0	0	0	0	0	0	0	0	0	0	0	0	0
HORVU2Hr1G100360	2.81	2.76	2.69	2.58	5.35	5.54	5.4	4.77	2.54	2.7	2.61	2.5	15.72	15.36	13.09	11.4	13.02	12.16	15.28	14.42	14.67	14.93	18.8	18.18	18.1	20.11	18.61	19.26	19.21	20.21	12.09	13.5	12.63	12.73	16.97	18.02	16.92	18.15	16.36	16.17	18.38	15.64	16.31	14.91	17.87	21.03	16.95	18.17	18.25
HORVU2Hr1G100370	0	0	0	0	0	0	0	0	0	0	0	0	0	0	0	0	0	0	0	0	0	0	0	0	0	0	0	0	0	0	0	0	0	0	0	0	0	0	0	0	0	0	0	0	0	0	0	0	0
HORVU3Hr1G017590	3.45	3.51	3.47	3.4	2.16	1.91	2.35	2.35	5.53	5.39	6.11	5.45	1.19	1.1	0.79	1.31	0.83	0.72	0.52	0.46	0.81	0.63	0.96	1.04	0.74	0.85	1.52	1.23	1.27	1.33	0.82	1.01	0.9	0.6	0.1	0.1	0.25	0.38	0.23	0.3	0.3	0.21	0.28	0.13	0.07	0.19	0.38	0.12	0.3
HORVU3Hr1G017600	4.01	3.87	2.95	3.84	3.4	3.58	3.77	6.1	3.49	2.64	4.22	3.93	2.96	3.58	2.94	3.93	3.71	4.22	3.7	4.12	3.31	3.76	2.47	1.53	1.55	1.09	2.32	2.79	2.51	3.79	2.68	3.37	2.41	2.21	1.27	1	1.71	3	0.85	2.5	1.15	1.25	1.39	1.12	1.69	1.13	1.49	0.94	1.32
HORVU3Hr1G017610	6.61	5.65	6.39	5.82	5.94	6.68	5.95	6.56	8.18	8.01	6.94	8.47	6.1	5.99	5.13	4.97	5.3	5.13	4.18	4.19	4.76	4.83	3.77	4.62	4.42	3.99	5.22	5.69	5.6	5.35	4.57	4.4	4.99	5.13	4.78	5.11	5.62	4.72	4.48	6.01	4.59	4.97	3.66	4.82	4.47	5.44	5.83	5.58	4.78
HORVU3Hr1G017630	11.91	11.7	11.82	12.44	9.65	10.38	10.81	11.83	12.32	9.78	10.65	10.98	17.56	16.77	13.7	13.52	14.16	13.81	15.06	14.36	15.34	16.42	27.6	25.99	27.8	28.15	34.69	34.69	33.98	34.99	27.86	28.73	26.97	29.23	39.28	32.78	34.27	32.59	40.35	32.36	32.04	30.94	37.89	36.04	32.87	33.94	31.21	32.76	35.29
HORVU3Hr1G017640	0	0	0.1	0	0	0	0	0	0	0	0	0	0	0	0	0	0	0	0	0	0	0	0	0	0	0	0	0	0	0	0	0	0	0	0	0	0	0	0	0	0	0	0	0	0	0	0	0	0
HORVU3Hr1G017660	30.43	29.34	30.6	31.2	37.29	36.1	39.16	36.43	29.53	33.34	31.18	30.61	43.44	47.39	38.32	36.65	35.87	36.24	33.38	33.46	37.97	33.81	35.39	33.39	32.62	33.22	40.81	40.97	41.24	41.94	37.1	37.75	31.61	38.55	34.48	34	33.49	37.83	36.34	31.17	31.56	33.77	35.25	33.36	35.92	41.09	41.98	43.18	42.77
HORVU3Hr1G017670	0	0	0	0	0	0	0	0	0	0	0	0	0	0	0	0	0	0	0	0	0	0	0	0	0	0	0	0	0	0	0	0	0	0	0	0	0	0	0	0	0	0	0	0	0	0	0	0	0
HORVU3Hr1G076620	0	0	0	0	0	0	0	0	0	0	0	0	0	0	0	0	0	0	0	0	0	0	0	0	0	0	0	0	0	0	0	0	0	0	0	0	0	0	0	0	0	0	0	0	0	0	0	0	0
HORVU3Hr1G076630	0	0	0	0	0	0	0	0	0	0	0	0	0	0	0	0	0	0	0	0	0	0	0	0	0	0	0	0	0	0	0	0	0	0	0	0	0	0	0	0	0	0	0	0	0	0	0	0	0
HORVU5Hr1G016730	7.25	8.41	8.2	7.79	6.25	7.07	6.27	5.62	5.7	6.16	5.8	5.18	9.65	9.77	12.4	12.12	11	13.38	12.25	12.92	14.74	12.28	24.65	23.84	23.35	23.67	22.17	21.65	21.62	22.33	25.78	26.53	25.39	26.49	28.15	27.02	29.39	32.68	28.59	28.05	32.16	25.72	26.79	25.59	27.09	22.54	26.15	27.26	28.07
HORVU5Hr1G016750	2.24	1.26	0.84	1.21	1.71	2.25	1.23	1.76	1.7	0.85	1.31	1.76	1.08	1.13	1.05	1.35	1.02	1.69	1.3	1.24	1.22	1.32	1.24	0.13	0.81	0.72	0.15	0.26	0	0	1.62	2.18	1.41	1.41	1.57	1.24	1	1.7	0.78	0.85	1.85	1.52	0.92	1.11	0.43	2.03	0.74	0.56	1.94
HORVU5Hr1G024440	11.56	11.56	11.31	11.24	12.98	12.85	12.83	12.32	12.42	11.31	11.54	12.01	14.11	13.86	11.83	11.44	11.26	11.27	10.96	11.02	11.52	11.13	15.12	15.71	13.81	15.74	13.35	13.88	12.44	13.85	12.89	13.67	13.64	14.5	14.63	13.49	15	13.54	12.78	12.53	13.49	13.93	13.75	14.58	12.78	15.87	15.77	15.59	15.35
HORVU5Hr1G024470	74.82	74.26	75.06	76.02	72.3	71.7	70.38	71.32	121.63	121.01	119.64	120.72	51.62	50.66	43.69	42.64	42.27	41.59	28.39	29.05	28.89	27.84	32.85	31.55	32.65	31.72	28.68	28.65	28.79	29.9	49.33	48.09	49.25	47.82	31.75	31.5	32.01	28.55	29.67	29.3	30.15	25.29	25.78	26.55	27.21	29.09	28.34	25.68	29.23
HORVU5Hr1G024480	13.04	11.42	11.13	11.9	15.21	13.99	13.61	12.43	12.67	13.06	13.54	13.15	19.65	19.13	13.26	14.24	16.67	14.52	17.23	19.42	17.98	15.05	20.68	23.29	21.08	21.25	14.68	17.39	16.2	14.53	13.9	17.71	15.6	18.26	22.24	22.61	19.08	18.57	22.44	21.93	22.98	19.72	16.36	17.82	17.79	23.45	19.03	22.19	15.51
HORVU5Hr1G034830	22.8	23.35	23.17	21.58	25.59	25.74	28.31	26.01	12.71	14.49	13.82	13.59	41.58	39.3	38.65	40.1	39.27	40.46	37.88	36.05	39.99	39.09	39.31	34.51	36.05	38.14	33.16	33.82	33.5	31.89	32.22	31.32	30.86	31.3	30.25	30.62	30.37	31.72	34.33	31.88	31.28	23.48	24.77	25.39	26.47	29.92	31.75	30.85	31.6
HORVU5Hr1G125000	0.25	0.06	0.09	0.09	0.64	0.52	0.48	0.36	0.74	0.34	0.59	0.47	0.28	0.25	0.29	0.26	0.42	0.29	0.18	0.12	0.15	0.15	0	0.04	0	0	0.1	0.09	0.05	0.13	0	0	0	0	0	0	0	0	0	0	0	0	0	0	0	0	0	0	0
HORVU5Hr1G125010	0.25	0.41	0.27	0.27	0.45	0.52	0.52	0.49	0.54	0.38	0.39	0.47	0.26	0.27	0.21	0.22	0.18	0.27	0.55	0.13	0.08	0.23	0.1	0.17	0.11	0.38	0.34	0.26	0.21	0.33	0.29	0.28	0.15	0.18	0.39	0.5	0.39	0.33	0.21	0.16	0.48	0.85	0.29	0.25	0.35	0.25	0.24	0.28	0.96
HORVU5Hr1G125030	0	0	0	0	0	0	0	0	0	0	0	0	0	0	0	0	0	0	0	0	0	0	0	0	0	0	0	0	0	0	0	0	0	0	0	0	0.05	0	0	0	0	0	0	0	0	0	0	0	0
HORVU7Hr1G113890	19.93	19.18	17.84	18.05	11.17	11.19	10.26	11.33	16.25	16.33	17.31	15.66	8.27	8.5	10.6	10.27	11.25	9.36	7.01	7.95	7.47	7.15	9.29	8.6	8.08	7.95	7.45	7.86	7.32	8.42	7.93	8.27	7.37	7.25	6.8	6.31	6.5	7.17	8.1	7	8.33	6.86	8.3	7.82	7.7	8.27	6.74	8.1	7.47
ENSRNA049434223	0	0	0	0	0	0	0	0	0	0	0	0	0	0	0	0	0	0	0	0	0	0	0	0	0	0	0	0	0	0	0	0	0	0	0	0	0	0	0	0	0	0	0	0	0	0	0	0	0
ENSRNA049434228	0	0	0	0	0	0	0	0	0	0	0	0	0	0	0	0	0	0	0	0	0	0	0	0	0	0	0	0	0	0	0	0	0	0	0	0	0	0	0	0	0	0	0	0	0	0	0	0	0
ENSRNA049434419	0	0	0	0	0	0	0	0	0	0	0	0	0	0	0	0	0	0	0	0	0	0	0	0	0	0	0	0	0	0	0	0	0	0	0	0	0	0	0	0	0	0	0	0	0	0	0	0	0
ENSRNA049434636	0	0	0	0	0	0	0	0	0	0	0	0	0	0	0	0	0	0	0	0	0	0	0	0	0	0	0	0	0	0	0	0	0	0	0	0	0	0	0	0	0	0	0	0	0	0	0	0	0
ENSRNA049436870	0	0	0	0	0	0	0	0	0	0	0	0	0	0	0	0	0	0	0	0	0	0	0	0	0	0	0	0	0	0	0	0	0	0	0	0	0	0	0	0	0	0	0	0	0	0	0	0	0
ENSRNA049437216	0	0	0	0	0	0	0	0	0	0	0	0	0	0	0	0	0	0	0	0	0	0	0	0	0	0	0	0	0	0	0	0	0	0	0	0	0	0	0	0	0	0	0	0	0	0	0	0	0
ENSRNA049437297	0	0	0	0	0	0	0	0	0	0	0	0	0	0	0	0	0	0	0	0	0	0	0	0	0	0	0	0	0	0	0	0	0	0	0	0	0	0	0	0	0	0	0	0	0	0	0	0	0
ENSRNA049437458	0	0	0	0	0	0	0	0	0	0	0	0	0	0	0	0	0	0	0	0	0	0	0	0	0	0	0	0	0	0	0	0	0	0	0	0	0	0	0	0	0	0	0	0	0	0	0	0	0
ENSRNA049437759	0	0	0	0	0	0	0	0	0	0	0	0	0	0	0	0	0	0	0	0	0	0	0	0	0	0	0	0	0	0	0	0	0	0	0	0	0	0	0	0	0	0	0	0	0	0	0	0	0
ENSRNA049438279	0	0	0	0	0	0	0	0	0	0	0	0	0	0	0	0	0	0	0	0	0	0	0	0	0	0	0	0	0	0	0	0	0	0	0	0	0	0	0	0	0	0	0	0	0	0	0	0	0
ENSRNA049438317	0	0	0	0	0	0	0	0	0	0	0	0	0	0	0	0	0	0	0	0	0	0	0	0	0	0	0	0	0	0	0	0	0	0	0	0	0	0	0	0	0	0	0	0	0	0	0	0	0
ENSRNA049438323	0	0	0	0	0	0	0	0	0	0	0	0	0	0	0	0	0	0	0	0	0	0	0	0	0	0	0	0	0	0	0	0	0	0	0	0	0	0	0	0	0	0	0	0	0	0	0	0	0
ENSRNA049441914	0	0	0	0	0	0	0	0	0	0	0	0	0	0	0	0	0	0	0	0	0	0	0	0	0	0	0	0	0	0	0	0	0	0	0	0	0	0	0	0	0	0	0	0	0	0	0	0	0
ENSRNA049444371	0	0	0	0	0	0	0	0	0	0	0	0	0	0	0	0	0	0	0	0	0	0	0	0	0	0	0	0	0	0	0	0	0	0	0	0	0	0	0	0	0	0	0	0	0	0	0	0	0
ENSRNA049444889	0	0	0	0	0	0	0	0	0	0	0	0	0	0	0	0	0	0	0	0	0	0	0	0	0	0	0	0	0	0	0	0	0	0	0	0	0	0	0	0	0	0	0	0	0	0	0	0	0
ENSRNA049445215	0	0	0	0	0	0	0	0	0	0	0	0	0	0	0	0	0	0	0	0	0	0	0	0	0	0	0	0	0	0	0	0	0	0	0	0	0	0	0	0	0	0	0	0	0	0	0	0	0
ENSRNA049445221	0	0	0	0	0	0	0	0	0	0	0	0	0	0	0	0	0	0	0	0	0	0	0	0	0	0	0	0	0	0	0	0	0	0	0	0	0	0	0	0	0	0	0	0	0	0	0	0	0
ENSRNA049460653	0	0	0	0	0	0	0	0	0	0	0	0	0	0	0	0	0	0	0	0	0	0	0	0	0	0	0	0	0	0	0	0	0	0	0	0	0	0	0	0	0	0	0	0	0	0	0	0	0
ENSRNA049460688	0	0	0	0	0	0	0	0	0	0	0	0	0	0	0	0	0	0	0	0	0	0	0	0	0	0	0	0	0	0	0	0	0	0	0	0	0	0	0	0	0	0	0	0	0	0	0	0	0
ENSRNA049460713	0	0	0	0	0	0	0	0	0	0	0	0	0	0	0	0	0	0	0	0	0	0	0	0	0	0	0	0	0	0	0	0	0	0	0	0	0	0	0	0	0	0	0	0	0	0	0	0	0
ENSRNA049460755	0	0	0	0	0	0	0	0	0	0	0	0	0	0	0	0	0	0	0	0	0	0	0	0	0	0	0	0	0	0	0	0	0	0	0	0	0	0	0	0	0	0	0	0	0	0	0	0	0
ENSRNA049460777	0	0	0	0	0	0	0	0	0	0	0	0	0	0	0	0	0	0	0	0	0	0	0	0	0	0	0	0	0	0	0	0	0	0	0	0	0	0	0	0	0	0	0	0	0	0	0	0	0
ENSRNA049460794	0	0	0	0	0	0	0	0	0	0	0	0	0	0	0	0	0	0	0	0	0	0	0	0	0	0	0	0	0	0	0	0	0	0	0	0	0	0	0	0	0	0	0	0	0	0	0	0	0
ENSRNA049460804	0	0	0	0	0	0	0	0	0	0	0	0	0	0	0	0	0	0	0	0	0	0	0	0	0	0	0	0	0	0	0	0	0	0	0	0	0	0	0	0	0	0	0	0	0	0	0	0	0
ENSRNA049460816	0	0	0	0	0	0	0	0	0	0	0	0	0	0	0	0	0	0	0	0	0	0	0	0	0	0	0	0	0	0	0	0	0	0	0	0	0	0	0	0	0	0	0	0	0	0	0	0	0
ENSRNA049460848	0	0	0	0	0	0	0	0	0	0	0	0	0	0	0	0	0	0	0	0	0	0	0	0	0	0	0	0	0	0	0	0	0	0	0	0	0	0	0	0	0	0	0	0	0	0	0	0	0
ENSRNA049460855	0	0	0	0	0	0	0	0	0	0	0	0	0	0	0	0	0	0	0	0	0	0	0	0	0	0	0	0	0	0	0	0	0	0	0	0	0	0	0	0	0	0	0	0	0	0	0	0	0
ENSRNA049460930	0	0	0	0	0	0	0	0	0	0	0	0	0	0	0	0	0	0	0	0	0	0	0	0	0	0	0	0	0	0	0	0	0	0	0	0	0	0	0	0	0	0	0	0	0	0	0	0	0
ENSRNA049460943	0	0	0	0	0	0	0	0	0	0	0	0	0	0	0	0	0	0	0	0	0	0	0	0	0	0	0	0	0	0	0	0	0	0	0	0	0	0	0	0	0	0	0	158.91	0	0	0	0	0
ENSRNA049460952	0	0	0	0	0	0	0	0	0	0	0	0	0	0	0	0	0	0	0	0	0	0	0	0	0	0	0	0	0	0	0	0	0	0	0	0	0	0	0	0	0	0	0	0	0	0	0	0	0
ENSRNA049460981	0	0	0	0	0	0	0	0	0	0	0	0	0	0	0	0	0	0	0	0	0	0	0	0	0	0	0	0	0	0	0	0	0	0	0	0	0	0	0	0	0	0	0	0	0	0	0	0	0
ENSRNA049460999	0	0	0	0	0	0	0	0	0	0	0	0	0	0	0	0	0	0	0	0	0	0	0	0	0	0	0	0	0	0	0	0	0	0	0	0	0	0	0	0	0	0	0	0	0	0	0	0	0
ENSRNA049461020	0	0	0	0	0	0	0	0	0	0	0	0	0	0	0	0	0	0	0	0	0	0	0	0	0	0	0	0	0	0	0	0	0	0	0	0	0	0	0	0	0	0	0	0	0	0	0	0	0
ENSRNA049461039	0	0	0	0	0	0	0	0	0	0	0	0	0	0	0	0	0	0	0	0	0	0	0	0	0	0	0	0	0	0	0	0	0	0	0	0	0	0	0	0	0	0	0	0	0	0	0	0	0
ENSRNA049461051	0	0	0	0	0	0	0	0	0	0	0	0	0	0	0	0	0	0	0	0	0	0	0	0	0	0	0	0	0	0	0	0	0	0	0	0	0	0	0	0	0	0	0	0	0	0	0	0	0
ENSRNA049461068	0	0	0	0	0	0	0	0	0	0	0	0	0	0	0	0	0	0	0	0	0	0	0	0	0	0	0	0	0	0	0	0	0	0	0	0	0	0	0	0	0	0	0	0	0	0	0	0	0
ENSRNA049461086	0	0	0	0	0	0	0	0	0	0	0	0	0	0	0	0	0	0	0	0	0	0	0	0	0	0	0	0	0	0	0	0	0	0	0	0	0	0	0	0	0	0	0	0	0	0	0	0	0
ENSRNA049461101	0	0	0	0	0	0	0	0	0	0	0	0	0	0	0	0	0	0	0	0	0	0	0	0	0	0	0	0	0	0	0	0	0	0	0	0	0	0	0	0	0	0	0	0	0	0	0	0	0
ENSRNA049461109	0	0	0	0	0	0	0	0	0	0	0	0	0	0	0	0	0	0	0	0	0	0	0	0	0	0	0	0	0	0	0	0	0	0	0	0	0	0	0	0	0	0	0	0	0	0	0	0	0
ENSRNA049461119	0	0	0	0	0	0	0	0	0	0	0	0	0	0	0	0	0	0	0	0	0	0	0	0	0	0	0	0	0	0	0	0	0	0	0	0	0	0	0	0	0	0	0	0	0	0	0	0	0
ENSRNA049461134	0	0	0	0	0	0	0	0	0	0	0	0	0	0	0	0	0	0	0	0	0	0	0	0	0	0	0	0	0	0	0	0	0	0	0	0	0	0	0	0	0	0	0	0	0	0	0	0	0
ENSRNA049461148	0	0	0	0	0	0	0	0	0	0	0	0	0	0	0	0	0	0	0	0	0	0	0	0	0	0	0	0	0	0	0	0	0	0	0	0	0	0	0	0	0	0	0	0	0	0	0	0	0
ENSRNA049461164	0	0	0	0	0	0	0	0	0	0	0	0	0	0	0	0	0	0	0	0	0	0	0	0	0	0	0	0	0	0	0	0	0	0	0	0	0	0	0	0	0	0	0	0	0	0	0	0	0
ENSRNA049461179	0	0	0	0	0	0	0	0	0	0	0	0	0	0	0	0	0	0	0	0	0	0	0	0	0	0	0	0	0	0	0	0	0	0	0	0	0	0	0	0	0	0	0	0	0	0	0	0	0
ENSRNA049461186	0	0	0	0	0	0	0	0	0	0	0	0	0	0	0	0	0	0	0	0	0	0	0	0	0	0	0	0	0	0	0	0	0	0	0	0	0	0	0	0	0	0	0	0	0	0	0	0	0
ENSRNA049461197	0	3.38	0	0	0	0	0	0	0	0	0	0	0	0	0	0	0	0	0	0	0	0	0	0	0	0	0	0	0	0	0	0	0	0	0	0	0	0	0	0	0	0	0	0	0	0	0	0	0
ENSRNA049461211	0	0	0	0	0	0	0	0	0	0	0	0	0	0	0	0	0	0	0	0	0	0	0	0	0	0	0	0	0	0	0	0	0	0	0	0	0	0	0	0	0	0	0	0	0	0	0	0	0
ENSRNA049461223	0	0	0	0	0	0	0	0	0	0	0	0	0	0	0	0	0	0	0	0	0	0	0	0	0	0	0	0	0	0	0	0	0	0	0	0	0	0	0	0	0	0	0	0	0	0	0	0	0
ENSRNA049461235	0	0	0	0	0	0	0	0	0	0	0	0	0	0	0	0	0	0	0	0	0	0	0	0	0	0	0	0	0	0	0	0	0	0	0	0	0	0	0	0	0	0	0	0	0	0	0	0	0
ENSRNA049461247	0	0	0	0	0	0	0	0	0	0	0	0	0	0	0	0	0	0	0	0	0	0	0	0	0	0	0	0	0	0	0	0	0	0	0	0	0	0	0	0	0	0	0	0	0	0	0	0	0
ENSRNA049461260	0	0	0	0	0	0	0	0	0	0	0	0	0	0	0	0	0	0	0	0	0	0	0	0	0	0	0	0	0	0	0	0	0	0	0	0	0	0	0	0	0	0	0	0	0	0	0	0	0
ENSRNA049461275	0	0	0	0	0	0	0	0	0	0	0	0	0	0	0	0	0	0	0	0	0	0	0	0	0	0	0	0	0	0	0	0	0	0	0	0	0	0	0	0	0	0	0	0	0	0	0	0	0
ENSRNA049461284	0	0	0	0	0	0	0	0	0	0	0	0	0	0	0	0	0	0	0	0	0	0	0	0	0	0	0	0	0	0	0	0	0	0	0	0	0	0	0	0	0	0	0	0	0	0	0	0	0
ENSRNA049461295	0	0	0	0	0	0	0	0	0	0	0	0	0	0	0	0	0	0	0	0	0	0	0	0	0	0	0	0	0	0	0	0	0	0	0	0	0	0	0	0	0	0	0	0	0	0	0	0	0
ENSRNA049461305	0	0	0	0	0	0	0	0	0	0	0	0	0	0	0	0	0	0	0	0	0	0	0	0	0	0	0	0	0	0	0	0	0	0	0	0	0	0	0	0	0	0	0	0	0	0	0	0	0
ENSRNA049461321	0	0	0	0	0	0	0	0	0	0	0	0	0	0	0	0	0	0	0	0	0	0	0	0	0	0	0	0	0	0	0	0	0	0	0	0	0	0	0	0	0	0	0	0	0	0	0	0	0
ENSRNA049461336	0	0	0	0	0	0	0	0	0	0	0	0	0	0	0	0	0	0	0	0	0	0	0	0	0	0	0	0	0	0	0	0	0	0	0	0	0	0	0	0	0	0	0	0	0	0	0	0	0
ENSRNA049461346	0	0	0	0	0	0	0	0	0	0	0	0	0	0	0	0	0	0	0	0	0	0	0	0	0	0	0	0	0	0	0	0	0	0	0	0	0	0	0	0	0	0	0	0	0	0	0	0	0
ENSRNA049461358	0	0	0	0	0	0	0	0	0	0	0	0	0	0	0	0	0	0	0	0	0	0	0	0	0	0	0	0	0	0	0	0	0	0	0	0	0	0	0	0	0	0	0	0	0	0	0	0	0
ENSRNA049461366	0	0	0	0	0	0	0	0	0	0	0	0	0	0	0	0	0	0	0	0	0	0	0	0	0	0	0	0	0	0	0	0	0	0	0	0	0	0	0	0	0	0	0	0	0	0	0	0	0
ENSRNA049461381	0	0	0	0	0	0	0	0	0	0	0	0	0	0	0	0	0	0	0	0	0	0	0	0	0	0	0	0	0	0	0	0	0	0	0	0	0	0	0	0	0	0	0	0	0	0	0	0	0
ENSRNA049461387	0	0	0	0	0	0	0	0	0	0	0	0	0	0	0	0	0	0	0	0	0	0	0	0	0	0	0	0	0	0	0	0	0	0	0	0	0	0	0	0	0	0	0	0	0	0	0	0	0
ENSRNA049461409	0	0	0	0	0	0	0	0	0	0	0	0	0	0	0	0	0	0	0	0	0	0	0	0	0	0	0	0	0	0	0	0	0	0	0	0	0	0	0	0	0	0	0	0	0	0	0	0	0
ENSRNA049461419	0	0	0	0	0	0	0	0	0	0	0	0	0	0	0	0	0	0	0	0	0	0	0	0	0	0	0	0	0	0	0	0	0	0	0	0	0	0	0	0	0	0	0	0	0	0	0	0	0
ENSRNA049461435	0	0	0	0	0	0	0	0	0	0	0	0	0	0	0	0	0	0	0	0	0	0	0	0	0	0	0	0	0	0	0	0	0	0	0	0	0	0	0	0	0	0	0	0	0	0	0	0	0
ENSRNA049461445	0	0	0	0	0	0	0	0	0	0	0	0	0	0	0	0	0	0	0	0	0	0	0	0	0	0	0	0	0	0	0	0	0	0	0	0	0	0	0	0	0	0	0	0	0	0	0	0	0
ENSRNA049461458	0	0	0	0	0	0	0	0	0	0	0	0	0	0	0	0	0	0	0	0	0	0	0	0	0	0	0	0	0	0	0	0	0	0	0	0	0	0	0	0	0	0	0	0	0	0	0	0	0
ENSRNA049461476	0	0	0	0	0	0	0	0	0	0	0	0	0	0	0	0	0	0	0	0	0	0	0	0	0	0	0	0	0	0	0	0	0	0	0	0	0	0	0	0	0	0	0	0	0	0	0	0	0
ENSRNA049461530	0	0	0	0	0	0	0	0	0	0	0	0	0	0	0	0	0	0	0	0	0	0	0	0	0	0	0	0	0	0	0	0	0	0	0	0	0	0	0	0	0	0	0	0	0	0	0	0	0
ENSRNA049461582	0	0	0	0	0	0	0	0	0	0	0	0	0	0	0	0	0	0	0	0	0	0	0	0	0	0	0	0	0	0	0	0	0	0	0	0	0	0	0	0	0	0	0	0	0	0	0	0	0
ENSRNA049461697	0	0	0	0	0	0	0	0	0	0	0	0	0	0	0	0	0	0	0	0	0	0	0	0	0	0	0	0	0	0	0	0	0	0	0	0	0	0	0	0	0	0	0	0	0	0	0	0	0
ENSRNA049461710	0	0	0	0	0	0	0	0	0	0	0	0	0	0	0	0	0	0	0	0	0	0	0	0	0	0	0	0	0	0	0	0	0	0	0	0	0	0	0	0	0	0	0	0	0	0	0	0	0
ENSRNA049461774	0	0	0	0	0	0	0	0	0	0	0	0	0	0	0	0	0	0	0	0	0	0	0	0	0	0	0	0	0	0	0	0	0	0	0	0	0	0	0	0	0	0	0	0	0	0	0	0	0
ENSRNA049461847	0	0	0	0	0	0	0	0	0	0	0	0	0	0	0	0	0	0	0	0	0	0	0	0	0	0	0	0	0	0	0	0	0	0	0	0	0	0	0	0	0	0	0	0	0	0	0	0	0
ENSRNA049461958	0	0	0	0	0	0	0	0	0	0	0	0	0	0	0	0	0	0	0	0	0	0	0	0	0	0	0	0	0	0	0	0	0	0	0	0	0	0	0	0	0	0	0	0	0	0	0	0	0
ENSRNA049461969	0	0	0	0	0	0	0	0	0	0	0	0	0	0	0	0	0	0	0	0	0	0	0	0	0	0	0	0	0	0	0	0	0	0	0	0	0	0	0	0	0	0	0	0	0	0	0	0	0
ENSRNA049462000	0	0	0	0	0	0	0	0	0	0	0	0	0	0	0	0	0	0	0	0	0	0	0	0	0	0	0	0	0	0	0	0	0	0	0	0	0	0	0	0	0	0	0	0	0	0	0	0	0
ENSRNA049462011	0	0	0	0	0	0	0	0	0	0	0	0	0	0	0	0	0	0	0	0	0	0	0	0	0	0	0	0	0	0	0	0	0	0	0	0	0	0	0	0	0	0	0	0	0	0	0	0	0
ENSRNA049462032	0	0	0	14.49	0	0	45.5	0	0	0	0	0	0	0	0	0	0	0	0	0	16.64	0	0	35.05	0	0	0	0	0	0	0	0	0	0	0	0	0	0	0	0	0	0	0	0	0	0	0	0	0
ENSRNA049462097	0	0	0	0	0	0	0	0	0	0	0	0	0	0	0	0	0	0	0	0	0	0	0	0	0	0	0	0	0	0	0	0	0	0	0	0	0	0	0	0	0	0	0	0	0	0	0	0	0
ENSRNA049462139	0	0	0	0	0	0	0	0	0	0	0	0	0	0	0	0	0	0	0	0	0	0	0	0	0	0	0	0	0	0	0	0	0	0	0	0	0	0	0	0	0	0	0	0	0	0	0	0	0
ENSRNA049462147	0	0	0	0	0	0	0	0	0	0	0	0	0	0	0	0	0	0	0	0	0	0	0	0	0	0	0	0	0	0	0	0	0	0	0	0	0	0	0	0	0	0	0	0	0	0	0	0	0
ENSRNA049462168	0	0	0	0	0	0	0	0	0	0	0	0	0	0	0	0	0	0	0	0	0	0	0	0	0	0	0	0	0	0	0	0	0	0	0	0	0	0	0	0	0	0	0	0	0	0	0	0	0
ENSRNA049462178	0	0	0	0	0	0	0	0	0	0	0	0	0	0	0	0	0	0	0	0	0	0	0	0	0	0	0	0	0	0	0	0	0	0	0	0	0	0	0	0	0	0	0	0	0	0	0	0	0
ENSRNA049462444	0	0	0	0	0	0	0	0	0	0	0	0	0	0	0	0	0	0	0	0	0	0	0	0	0	0	0	0	0	0	0	0	0	0	0	0	0	0	0	0	0	0	0	0	0	0	0	0	0
ENSRNA049462526	0	0	0	0	0	0	0	0	0	0	0	0	0	0	0	0	0	0	0	0	0	0	0	0	0	0	0	0	0	0	0	0	0	0	0	0	0	0	0	0	0	0	0	0	0	0	0	0	0
ENSRNA049462546	0	0	0	0	0	0	0	0	0	0	0	0	0	0	0	0	0	0	0	0	0	0	0	0	0	0	0	0	0	0	0	0	0	0	0	0	0	0	0	0	0	0	0	0	0	0	0	0	0
ENSRNA049462579	0	0	0	0	0	0	0	0	0	0	0	0	0	0	0	0	0	0	0	0	0	0	0	0	0	0	0	0	0	0	0	0	0	0	0	0	0	0	0	0	0	0	0	0	0	0	0	0	0
ENSRNA049462591	0	0	0	0	0	0	0	0	0	0	0	0	0	0	0	0	0	0	0	0	0	0	0	0	0	0	0	0	0	0	0	0	0	0	0	0	0	0	0	0	0	0	0	0	0	0	0	0	0
ENSRNA049462708	0	0	0	0	0	0	0	0	0	0	0	0	0	0	0	0	0	0	0	0	0	0	0	0	0	0	0	0	0	0	0	0	0	0	0	0	0	0	0	0	0	0	0	0	0	0	0	0	0
ENSRNA049462793	0	0	0	0	0	0	0	0	0	0	0	0	0	0	0	0	0	0	0	0	0	0	0	0	0	0	0	0	0	0	0	0	0	0	0	0	0	0	0	0	0	0	0	0	0	0	0	0	0
ENSRNA049462823	0	0	0	0	0	0	0	0	0	0	0	0	0	0	0	0	0	0	0	0	0	0	0	0	0	0	0	0	0	0	0	0	0	0	0	0	0	0	0	0	0	0	0	0	0	0	0	0	0
ENSRNA049462834	0	0	0	0	0	0	0	0	0	0	0	0	0	0	0	0	0	0	0	0	0	0	0	0	0	0	0	0	0	0	0	0	0	0	0	0	0	0	0	0	0	0	0	0	0	0	0	0	0
ENSRNA049462849	0	0	0	0	0	0	0	0	0	0	0	0	0	0	0	0	0	0	0	0	0	0	0	0	0	0	0	0	0	0	0	0	0	0	0	0	0	0	0	0	0	0	0	0	0	0	0	0	0
ENSRNA049462960	0	0	0	0	0	0	0	0	0	0	0	0	0	0	0	0	0	0	0	0	0	0	0	0	0	0	0	0	0	0	0	0	0	0	0	0	0	0	0	0	0	0	0	0	0	0	0	0	0
ENSRNA049462969	0	0	0	0.85	0	0	0	0	0	0	0	0	0	0	0	0	0	0	0	0	0	0	0	0	0	0	0	0	0	0	0	0	0	0	0	0	0	0	0	0	0	0	0	0	0	0	0	0	0
ENSRNA049462978	0	0	0	0.85	0	0	0	0	0	0	0	0	0	0	0	0	0	0	0	0	0	0	0	0	0	0	0	0	0	0	0	0	0	0	0	0	0	0	0	0	0	0	0	0	0	0	0	0	0
ENSRNA049462991	0	0	0	0.85	0	0	0	0	0	0	0	0	0	0	0	0	0	0	0	0	0	0	0	0	0	0	0	0	0	0	0	0	0	0	0	0	0	0	0	0	0	0	0	0	0	0	0	0	0
ENSRNA049463017	0	0	0	0.85	0	0	0	0	0	0	0	0	0	0	0	0	0	0	0	0	0	0	0	0	0	0	0	0	0	0	0	0	0	0	0	0	0	0	0	0	0	0	0	0	0	0	0	0	0
ENSRNA049463040	0	0	0	0	0	0	0	0	0	0	0	0	0	0	0	0	0	0	0	0	0	0	0	0	0	0	0	0	0	0	0	0	0	0	0	0	0	0	0	0	0	0	0	0	0	0	0	0	0
ENSRNA049463090	0	0	0	0	0	0	0	0	0	0	0	0	0	0	0	0	0	0	0	0	0	0	0	0	0	0	0	0	0	0	0	0	0	0	0	0	0	0	0	0	0	0	0	0	0	0	0	0	0
ENSRNA049463113	0	0	0	0	0	0	0	0	0	0	0	0	0	0	0	0	0	0	0	0	0	0	0	0	0	0	0	0	0	0	0	0	0	0	0	0	0	0	0	0	0	0	0	0	0	0	0	0	0
ENSRNA049463145	0	0	0	0	0	0	0	0	0	0	0	0	0	0	0	0	0	0	0	0	0	0	0	0	0	0	0	0	0	0	0	0	0	0	0	0	0	0	0	0	0	0	0	0	0	0	0	0	0
ENSRNA049463190	0	0	0	0	0	0	0	0	0	0	0	0	0	0	0	0	0	0	0	0	0	0	0	0	0	0	0	0	0	0	0	0	0	0	18.52	0	0	0	0	0	0	0	0	0	0	0	0	0	0
ENSRNA049463207	0	0	0	0	0	0	0	0	0	0	0	0	0	0	0	0	0	0	0	0	0	0	0	0	0	0	0	0	0	0	0	0	0	0	0	0	0	0	0	0	0	0	0	0	0	0	0	0	0
ENSRNA049463217	0	0	0	0	0	0	0	0	0	0	0	0	0	0	0	0	0	0	0	0	0	0	0	0	0	0	0	0	0	0	0	0	0	0	0	0	0	0	0	0	0	0	0	0	0	0	0	0	0
ENSRNA049463287	0	0	0	0	0	0	0	0	0	0	0	0	0	0	0	0	0	0	0	0	0	0	0	0	0	0	0	0	0	0	0	0	0	0	0	0	0	0	0	0	0	0	0	0	0	0	0	0	0
ENSRNA049463302	0	0	0	0	0	0	0	0	0	0	0	0	0	0	0	0	0	0	0	0	0	0	0	0	0	0	0	0	0	0	0	0	0	0	0	0	0	0	0	0	0	0	0	0	0	0	0	0	0
ENSRNA049463442	0	0	0	0	0	0	0	0	0	0	0	0	0	0	0	0	0	0	0	0	0	0	0	0	0	0	0	0	8.36	0	0	0	0	0	0	0	0	0	0	0	0	0	0	0	0	0	0	0	0
ENSRNA049463480	0	0	0	0	0	0	0	0	0	0	0	0	0	0	0	0	0	0	0	0	0	0	0	0	0	0	0	0	0	0	0	0	0	0	0	0	0	0	0	0	0	0	0	0	0	0	0	0	0
ENSRNA049463520	0	0	0	0	0	0	0	0	0	0	0	0	0	0	0	0	0	0	0	0	0	0	0	0	0	0	0	0	0	0	0	0	0	0	0	0	0	0	0	0	0	0	0	0	0	0	0	0	0
ENSRNA049463560	0	0	0	0	0	0	0	0	0	0	0	0	0	0	0	0	0	0	0	0	0	0	0	0	0	0	0	0	0	0	0	0	0	0	0	0	0	0	0	0	0	0	0	0	0	0	0	0	0
ENSRNA049463579	0	0	0	0	0	0	0	0	0	0	0	0	0	0	0	0	0	0	0	0	0	0	0	0	0	0	0	0	0	0	0	0	0	0	0	0	0	0	0	0	0	0	0	0	0	0	0	0	0
ENSRNA049463606	0	0	0	0	0	0	0	0	0	0	0	0	0	0	0	0	0	0	0	0	0	0	0	0	0	0	0	0	0	0	0	0	0	0	0	0	0	0	0	0	0	0	0	0	0	0	0	0	0
ENSRNA049463691	0	0	0	0	0	0	0	0	0	0	0	0	0	0	0	0	0	0	0	0	0	0	0	0	0	0	0	0	0	0	0	0	0	0	0	0	0	0	0	0	0	0	0	0	0	0	0	0	0
ENSRNA049463739	0	0	0	0	0	0	0	0	0	0	0	0	0	0	0	0	0	0	0	0	0	0	0	0	0	0	0	0	0	0	0	0	0	0	0	0	0	0	0	0	0	0	0	0	0	0	0	0	0
ENSRNA049463830	0	0	0	0	0	0	0	0	1.16	0	0	0	0	0	0	0	0	0	0	0	0	0	0	0	0	0	0	0	0	0	0	0	0	0	0	0	0	0	0	0	0	0	0	0	0	0	0	0	0
ENSRNA049463867	0	0	0	0	0	0	0	0	0	0	0	0	0	0	0	0	0	0	0	0	0	0	0	0	0	0	0	0	0	0	0	0	0	0	0	0	0	0	0	0	0	0	0	0	0	0	0	0	0
ENSRNA049463894	0	0	0	0	0	0	0	0	0	0	0	0	0	0	0	0	0	0.97	0	0	0	0	0	0	0	0	0	0	4.52	0	0	0	0	0	0.45	0	0	0	0	0	0	0	0	0	0	0	0	0	0
ENSRNA049463915	0	0	0	0	0	0	0	0	0	0	0	0	0	0	0	0	0	0	0	0	0	0	0	0	0	0	0	0	0	0	0	0	0	0	0	0	0	0	0	0	0	0	0	0	0	0	0	0	0
ENSRNA049463923	0	0	0	0	0	0	0	2.01	0	0	0	0	0	0	0	0	0	0	0	0	0	0	0	0	0	0	0	0	0	0	0	0	0	0	0	0	0	0	0	0	0	0	0	0	0	0	0	0	0
ENSRNA049463972	0	0	0	0	0	0	0	0	0	0	0	0	0	0	0	0	0	0	0	0	0	0	0	0	0	0	0	0	0	0	0	0	0	0	0	0	0	0	0	0	0	0	0	0	0	0	0	0	0
ENSRNA049463978	0	0	0	11.87	0	0	0	0	0	0	0	0	0	0	0	0	0	0	0	0	0	0	0	0	0	0	0	0	0	0	0	0	0	0	0	0	0	0	0	0	0	0	0	0	0	0	0	0	0
ENSRNA049463997	0	0	0	5.93	0	0	0	0	0	0	0	0	0	0	0	0	0	0	0	0	0	0	0	0	0	0	0	0	0	0	0	0	0	0	0	0	0	0	0	0	0	0	0	0	0	0	0	0	0
ENSRNA049464014	0	0	0	0	0	0	0	0	0	0	0	0	0	0	0	0	0	0	0	0	0	0	10.66	0	0	0	0	0	0	0	0	0	0	0	0	0	0	0	0	0	0	0	0	0	0	0	0	0	0
ENSRNA049464087	0	0	0	0	0	0	0	0	0	0	0	0	0	0	0	0	0	0	0	0	0	0	0	0	0	0	0	0	0	0	0	0	0	0	0	0	0	0	0	0	0	0	0	0	0	0	0	0	0
ENSRNA049464112	0	0	0	0	0	0	0	0	0	0	0	0	0	0	0	0	0	0	0	0	0	0	0	0	0	0	0	0	0	0	0	0	0	0	0	0	0	0	0	0	0	0	0	0	0	0	0	0	0
ENSRNA049464168	0	0	0	0	0	0	0	0	0	0	0	0	0	0	0	0	0	0	0	0	0	0	0	0	0	0	0	0	0	0	0	0	0	0	0	0	0	0	0	0	0	0	0	0	0	0	0	0	0
ENSRNA049464195	0	0	0	0	0	0	0	0	0	0	0	0	0	0	0	0	0	0	0	0	0	0	0	0	0	0	0	0	0	0	0	0	0	0	0	0	0	0	0	0	0	0	0	0	0	0	0	0	0
ENSRNA049464255	0	0	0	0	0	0	0	0	0	0	0	0	0	0	0	0	0	0	0	0	0	0	0	0	0	0	0	0	0	0	0	0	0	0	0	0	0	0	0	0	0	0	0	0	0	0	0	0	0
ENSRNA049464306	0	0	0	0	0	0	0	0.69	0	0	0	0	0	0	0	0	0	0	0	0	0	0	0	0	0	0	0	0	0	0	0	0	0	0	0.45	0	0	0	0	0	0	0	0	0	0	0	0	0	0
ENSRNA049464320	0	0	0	0	0	0	0	0	0	0	0	0	0	0	0	0	0	0	0	0	0	0	0	0	0	0	0	0	0	0	0	0	0	0	0	0	0	0	0	0	0	0	0	0	0	0	0	0	0
ENSRNA049464362	0	0	0	0	0	0	0	0	0	0	0	0	0	0	0	0	0	0	4.04	0	3.85	0	0	0	0	0	4.83	0	0	0	0	0	0	0	0	0	0	0	0	0	0	0	0	0	0	0	0	0	0
ENSRNA049464406	0	0	0	0	0	0	0	0	0	0	0	0	0	0	0	0	0	0	4.04	0	4.03	0	0	0	0	0	4.83	0	0	0	0	0	0	0	0	0	0	0	0	0	0	0	0	0	0	0	0	0	0
ENSRNA049464421	0	0	0	0	0	0	0	0	0	0	0	0	0	0	0	0	0	0	0	0	0	0	0	0	0	0	0	0	0	0	0	0	0	0	0	0	0	0	0	0	0	0	0	0	0	0	0	0	0
ENSRNA049464439	0	0	0	0	0	0	0	0	0	0	0	0	0	0	0	0	0	0	0	0	0	0	0	0	0	0	0	0	0	0	0	0	0	0	0	0	0	0	0	0	0	0	0	0	0	0	0	0	0
ENSRNA049464512	0	0	0	0	0	0	0	0	0	0	0	0	0	0	0	0	0	0	0	0	0	0	0	0	0	0	0	3.55	0	0	0	0	0	0	0	0	0	0	0	0	0	0	0	0	0	0	0	0	0
ENSRNA049464540	0	0	0	0	0	0	0	0	0	0	0	0	0	0	0	0	0	0	0	0	0	0	0	0	0	0	0	0	0	0	0	0	0	0	0	0	0	0	0	0	0	0	0	0	0	0	0	0	0
ENSRNA049464626	0	0	0	0	0	0	0	0	0	0	0	0	0	0	0	0	0	0	0	0	0	0	0	0	0	0	0	0	0	0	0	0	0	0	0	0	0	0	0	0	0	0	0	0	0	0	0	0	0
ENSRNA049464636	0	0	0	0	0	0	0	0	0	0	0	0	0	0	0	0	0	0	0	0	0	0	0	0	0	0	0	0	0	0	0	0	0	0	0	0	0	0	0	0	0	0	0	0	0	0	0	0	0
ENSRNA049464710	0	0	0	0.85	0	0	0	4.09	0	0	0	0	0	0	0	0	0	0	0	0	0	0	4	0	0	0	0	0	0	0	0	0	0	0	0	0	0	0	0	0	0	0	0	0	0	0	0	0	0
ENSRNA049464722	0	0	0	0	0	0	0	0	0	0	0	0	0	0	0	0	0	0	0	0	0	0	0	0	0	0	0	0	0	0	0	0	0	0	0	0	0	0	0	0	0	0	0	0	0	0	0	0	0
ENSRNA049464827	0	0	0	0	0	0	0	0	0	0	0	0	0	0	0	0	0	0	0	0	0	0	0	0	0	0	0	7.62	0	0	0	0	0	0	0	0	0	0	0	0	0	0	0	0	0	0	0	0	0
ENSRNA049464856	0	0	0	0	0	0	0	0	0	0	0	0	0	0	0	0	0	0	0	0	0	0	0	0	0	0	0	0	0	0	0	0	0	0	0	0	0	0	0	0	0	0	0	0	0	0	0	0	0
ENSRNA049464873	0	0	0	0	0	0	0	0	0	0	0	0	0	0	0	0	0	0	0	0	0	0	0	0	0	0	0	0	0	0	0	0	0	0	0	0	0	0	0	0	0	0	0	0	0	0	0	0	0
ENSRNA049464885	0	0	0	0	0	0	0	0	0	0	0	0	0	0	0	0	0	0	0	0	0	0	0	0	0	0	0	0	0	0	0	0	0	0	0	0	0	0	0	0	0	0	0	0	0	0	0	0	0
ENSRNA049464947	0	0	0	0	0	0	0	0	0	0	0	0	0	0	0	0	0	0	0	0	0	0	0	0	0	0	0	0	0	0	0	0	0	0	0	0	0	0	0	0	0	0	0	0	0	0	0	0	0
ENSRNA049464992	0	0	0	0	0	0	0	0	0	0	0	0	0	0	0	0	0	0	0	0	0	0	0	0	0	0	0	0	0	0	0	0	0	0	0	0	0	0	0	0	0	0	0	0	0	0	0	0	0
ENSRNA049465007	0	0	0	0	0	0	0	0	0	0	0	0	0	0	0	0	0	0	0	0	0	0	0	0	0	0	0	0	0	0	0	0	0	0	0	0	0	0	0	0	0	0	0	0	0	0	0	0	0
ENSRNA049465073	0	0	0	0	0	0	0	0	0	0	0	0	0	0	0	0	0	0	0	0	0	0	0	0	0	0	0	0	0	0	0	0	0	0	0	0	0	0	0	0	0	0	0	0	0	0	0	0	0
ENSRNA049465098	0	0	0	0	0	0	0	0	0	0	0	0	0	0	0	0	0	0	0	0	0	0	0	0	0	0	0	0	0	0	0	0	0	0	0	0	0	0	0	0	0	0	0	0	0	0	0	0	0
ENSRNA049465136	0	0	0	0	0	0	0	0	0	0	0	0	0	0	0	0	0	0	0	1.16	0	0	0	0	0	1.17	0	0	0	0	0	0	0	0	0	0	0	0	0	0	0	0	0	0	0	0	0	0	0
ENSRNA049465150	0	0	0	0	0	0	0	0	0	0	0	0	0	0	0	0	0	0	0	1.16	0	0	0	0	0	1.17	0	0	0	0	0	0	0	0	0	0	0	0	0	0	0	0	0	0	0	0	0	0	0
ENSRNA049465164	0	0	0	5.93	0	0	0	0	0	0	0	0	0	0	0	0	0	0	0	0	0	0	0	0	0	0	0	0	0	0	0	0	0	0	0	0	0	0	0	0	0	0	0	0	0	0	0	0	0
ENSRNA049465288	0	0	0	0	0	0	0	0	0	0	0	0	0	0	0	0	0	0	0	0	0	0	0	0	0	0	0	3.55	0	0	0	0	0	0	0	0	0	0	0	0	0	0	0	0	0	0	0	0	0
ENSRNA049465425	0	0	0	0	0	0	0	0	0	0	0	0	0	0	0	0	0	0	0	0	0	0	0	0	0	0	0	0	0	2.42	0	0	0	0	0	0	0	0	0	0	0	0	0	0	0	0	0	0	0
ENSRNA049465486	0	0	0	0	0	0	0	0	0	0	0	0	0	0	0	0	0	0	0	0	0	0	0	0	0	0	0	0	0	0	0	0	0	0	0	0	0	0	0	0	0	0	0	0	0	0	0	0	0
ENSRNA049465500	0	0	0	0	0	0	0	0	0	0	0	0	0	0	0	0	0	0	0	0	0	0	0	0	0	0	0	0	0	0	0	0	0	0	0	0	0	0	0	0	0	0	0	0	0	0	0	0	0
ENSRNA049465644	0	0	0	0	0	0	0	0	0	0	0	0	0	0	0	0	0	0	0	0	0	0	0	0	0	0	0	0	0	0	0	0	0	0	0	0	0	0	0	0	0	0	0	0	0	0	0	0	0
ENSRNA049465661	0	0	0	0	0	0	0	0	0	0	0	0	0	0	0	0	0	0	0	0	0	0	0	0	0	0	0	0	0	0	0	0	0	0	0	0	0	0	0	0	0	0	0	0	0	0	0	0	0
ENSRNA049465717	0	0	0	0	0	0	0	0	0	0	0	0	0	0	0	0	0	0	0	0	0	0	0	0	0	0	0	0	0	0	0	0	0	0	0	0	0	0	0	0	0	0	0	0	0	0	0	0	0
ENSRNA049465729	0	0	0	0	0	0	0	0	0	0	0	0	0	0	0	0	0	0	0	0	0	0	0	0	0	0	0	0	0	0	0	0	0	0	0	0	0	0	0	0	0	0	0	0	0	0	0	0	0
ENSRNA049465741	0	0	0	0	0	0	0	0	0	0	0	0	0	0	0	0	0	0	0	0	0	0	0	0	0	0	0	0	0	0	0	0	0	0	0	0	0	0	0	0	0	0	0	0	0	0	0	0	0
ENSRNA049465804	0	0	0	0	0	0	0	0	0	0	0	0	0	0	0	0	0	0	0	0	0	0	0	0	0	0	0	0	0	0	0	0	0	0	0	0	0	0	0	0	0	0	0	0	0	0	0	0	0
ENSRNA049465936	0	0	0	0	0	0	0	0	1.16	0	0	0	0	0	0	0	0	0	0	0	0	0	0	0	0	0	0	0	0	0	0	0	0.85	0	0	0	0	0	0	0	0	0	0	0	0	0	0	0	0
ENSRNA049466092	0	0	0	0	0	0	0	0	0	0	0	0	0	0	0	0	0	0	0	0	0	0	0	0	0	0	0	0	0	0	0	0	0	0	0	0	0	0	0	0	0	0	0	0	0	0	0	0	0
ENSRNA049466122	0	0	0	0	0	0	0	0	0	0	0	0	0	0	0	0	0	0	0	1.16	0	0	0	0	0	1.17	0	0	0	0	0	0	0.85	0	0	0	0	0	0	0	0	0	0	0	0	0	0	0	0
ENSRNA049466203	0	0	0	0	0	0	0	2.01	0	0	0	0	0	0	0	0	0	0	0	0	0	0	0	0	0	0	0	0	0	0	0	0	0	0	0	0	0	0	0	0	0	0	0	0	0	0	0	0	0
ENSRNA049466307	0	0	0	0	0	0	0	0	0	0	0	0	0	0	0	0	0	0	0	0	0	0	0	0	0	0	0	0	0	0	0	0	0	0	0	0	0	0	0	0	0	0	0	0	0	0	0	0	0
ENSRNA049466313	0	0	0	0	0	0	0	0	0	0	0	0	0	0	0	0	0	0	0	0	0	0	0	0	0	0	0	0	0	2.45	0	0	0	0	0	0	0	0	0	0	0	0	0	0	0	0	0	0	0
ENSRNA049466384	0	0	0	0	0	0	0	0	0	0	0	0	0	0	0	0	0	0	0	0	0	0	0	0	0	0	0	0	0	0	0	0	0	0	0	0	0	0	0	0	0	0	0	0	0	0	0	0	0
ENSRNA049466415	0	0	0	0	0	0	0	0	0	0	0	0	0	0	0	0	0	0	0	0	0	0	0	0	0	0	0	0	0	0	0	0	0	0	0	0	0	0	0	0	0	0	0	0	0	0	0	0	0
ENSRNA049466458	0	0	0	0	0	0	0	0	0	0	0	0	0	0	0	0	0	0.97	0	0	0	0	0	0	0	0	0	0	4.43	0	0	0	0	0	0.45	0	0	0	0	0	0	0	0	0	0	0	0	0	0
ENSRNA049466477	0	0	0	0	0	0	0	0	0	0	0	0	0	0	0	0	0	0	0	0	0	0	0	0	0	0	0	0	0	0	0	0	0	0	0	0	0	0	0	0	0	0	0	0	0	0	0	0	0
ENSRNA049466535	0	0	0	0	0	2.39	0	0	0	0	0	0	0	0	0	0	0	0	0	1.16	0	0	0	0	0	1.17	0	0	0	0	0	0	0	0	0	0	0	0	0	0	0	0	0	0	0	0	0	0	0
ENSRNA049466549	0	0	0	0	0	2.39	0	0	0	0	0	0	0	0	0	0	0	0	0	1.16	0	0	0	0	0	1.17	0	0	0	0	0	0	0	0	0	0	0	0	0	0	0	0	0	0	0	0	0	0	0
ENSRNA049466585	0	0	0	0	0	0	0	0	0	0	0	0	0	0	0	0	0	0	0	0	0	0	0	0	0	0	0	0	0	0	0	0	0	0	0	0	0	0	0	0	0	0	0	0	0	0	0	0	0
ENSRNA049466620	0	0	0	0	0	0	0	0.71	0	0	0	0	0	0	0	0	0	0	0	0	0	0	0	0	0	0	6.07	0	0	0	0	0	0	0	0.45	0	0	0	0	0	0	0	0	0	0	0	0	0	0
ENSRNA049466679	0	0	0	0	0	0	0	0.69	0	0	0	0	0	0	0	0	0	0	0	0	0	0	0	0	0	0	0	0	0	0	0	0	0	0	0.45	0	0	0	0	0	0	0	0	0	0	0	0	0	0
ENSRNA049466688	0	0	0	0	0	0	0	0	0	0	0	0	0	0	0	0	0	0.97	0	0	0	0	0	0	0	0	6.07	0	0	0	0	0	0	0	0.45	0	0	0	0	0	0	0	0	0	0	0	0	0	0
ENSRNA049466800	0	0	0	0	0	0	0	0	0	0	0	0	16.73	0	0	0	0	0	0	0	0	0	0	0	0	0	0	0	0	0	0	0	0	0	0	0	0	0	0	0	0	0	0	0	0	0	0	0	0
ENSRNA049466885	0	0	0	0	0	0	0	0	0	0	0	0	0	0	0	0	0	0	0	0	0	0	0	0	0	0	0	0	0	0	0	0	0	0	0	0	0	0	0	0	0	0	0	0	0	0	0	0	0
ENSRNA049466915	0	0	0	0	0	0	0	0	0	0	0	0	0	0	0	0	0	0.97	0	0	0	0	0	0	0	0	0	0	0	0	0	0	0	0	0.45	0	0	0	0	0	0	0	0	0	0	0	0	0	0
ENSRNA049466958	0	0	0	0	0	0	0	0	0	0	0	0	0	0	0	0	0	0	0	0	0	0	8.47	0	0	0	0	0	0	0	0	0	0	0	0	0	0	0	0	0	0	0	0	0	0	0	0	0	0
ENSRNA049466983	0	0	0	0	0	0	0	0	0	0	0	0	0	0	0	0	0	0	0	0	0	0	0	0	0	0	0	0	0	0	0	0	0	0	0	0	0	0	0	0	0	0	0	0	0	0	0	0	0
ENSRNA049466999	0	0	0	0	0	0	3.38	0	0	0	0	0	0	2.87	0	0	0	0	0	0	0	0	0	0	0	0	0	0	0	0	0	0	0.85	0	0	0	0	0	0	0	0	0	0	0	0	0	0	0	0
ENSRNA049467016	0	0	0	0	0	0	3.38	0	0	0	0	0	0	2.87	0	0	0	0	0	0	0	0	0	0	0	0	0	0	0	5.87	0	0	0.85	0	0	0	0	0	0	0	0	0	0	0	0	0	0	0	0
ENSRNA049467088	0	0	0	0	0	0	0	0.72	0	0	0	0	0	0	0	0	0	0	0	0	0	0	0	0	0	0	0	0	0	0	0	0	0	0	0.45	0	0	0	0	0	0	0	0	0	0	0	0	0	0
ENSRNA049467100	0	0	0	0	0	0	0	0	0	0	0	0	0	0	0	0	0	0	0	0	0	0	0	0	0	0	0	0	0	0	0	0	0	0	0	0	0	0	0	0	0	0	0	0	0	0	0	0	0
ENSRNA049467135	0	0.14	0	0	0	0	0	0.7	0	0	0	0	0	0	0	0	0	0.97	0	0	0	0	0	0	0	0	0	6.32	0	0	0	0	0	0	0.45	0	0	0	0	0	0	0	0	0	0	0	0	0	0
ENSRNA049467147	0	0.14	0	0	0	0	0	0	0	0	0	0	0	0	0	0	0	0	0	0	0	0	0	0	0	0	6.3	0	0	0	0	0	0	0	0.45	0	0	0	0	0	0	0	0	0	0	0	0	0	0
ENSRNA049467157	0	0.14	0	0	0	0	0	0	0	0	0	0	0	0	0	0	0	0.97	0	0	0	0	0	0	0	0	0	5.46	0	0	0	0	0	0	0.45	0	0	0	0	0	0	0	0	0	0	0	0	0	0
ENSRNA049467169	0	0.14	0	0	0	0	0	0.71	0	0	0	0	0	0	0	0	0	0	0	0	0	0	0	0	0	0	0	0	0	0	0	0	0	0	0.45	0	0	0	0	0	0	0	0	0	0	0	0	0	0
ENSRNA049467185	0	0.14	0	0	0	0	0	0	0	0	0	0	0	0	0	0	0	0	0	0	0	0	0	0	0	0	0	5.8	0	0	0	0	0	0	0.45	0	0	0	0	0	0	0	0	0	0	0	0	0	0
ENSRNA049467201	0	0.14	0	0	0	0	0	0	0	0	0	0	0	0	0	0	0	0.97	0	0	0	0	0	0	0	0	0	0	0	0	0	0	0	0	0.45	0	0	0	0	0	0	0	0	0	0	0	0	0	0
ENSRNA049467212	0	0.14	0	0	0	0	0	0	0	0	0	0	0	0	0	0	0	0	0	0	0	0	0	0	0	0	0	0	0	0	0	0	0	0	0.45	0	0	0	0	0	0	0	0	0	0	0	0	0	0
ENSRNA049467668	0	0.14	0	0	0	0	0	0	0	0	0	0	0	0	0	0	0	0	0	0	0	0	0	0	0	0	0	0	0	0	0	0	0	0	0.45	0	0	0	0	0	0	0	0	0	0	0	0	0	0
ENSRNA049467673	0	0.14	0	0	0	0	0	0	0	0	0	0	0	0	0	0	0	0	0	0	0	0	0	0	0	0	0	0	0	0	0	0	0	0	0.45	0	0	0	0	0	0	0	0	0	0	0	0	0	0
ENSRNA049467687	0	0.14	0	0	0	0	0	0	0	0	0	0	0	0	0	0	0	0	0	0	0	0	0	0	0	0	6.3	0	0	0	0	0	0	0	0.45	0	0	0	0	0	0	0	0	0	0	0	0	0	0
ENSRNA049477971	0	0	0	0	0	0	0	0	0	0	0	0	0	0	0	0	0	0	0	0	0	0	0	0	0	0	0	0	0	0	0	0	0	0	0	0	0	0	0	0	0	0	0	0	0	0	0	0	0
ENSRNA049478755	0	0	0	0	0	0	0	0	0	0	0	0	0	0	0	0	0	0	0	0	0	0	0	0	0	0	0	0	0	0	0	0	0	0	0	0	0	0	0	0	0	0	0	0	0	0	0	0	0
ENSRNA049479693	0	0	0.74	1.45	0	0	0	0	0	0.92	0.86	0	0	0	0	0	0	0	0	1.9	0.94	0	1.81	0	0	0	0	0.89	0	0	0	0	0	0	0	0	1.01	0	0	3.12	0	0	0	0	0	0	0	0	0
ENSRNA049481317	0	0	0	0	0	0	0	0	1.11	0	0	0	0	0	0	0	0	0	0	0	0	0	0	0	0	0	0	0	0	0	0	0	0	0	0	0	0	0	0	0	0	0	0	0	0	0	0	0	0
ENSRNA049484099	0	0	0	0	0	0	0	0	0	0	0	0	0	0	0	0	0	0	0	0	0	0	0	0	0	0	0	0	0	0	0	0	0	0	0	0	0	0	0	0	0	0	0	0	0	0	0	0	0
ENSRNA049484115	0	0	0	0	0	0	0	0	0	0	0	0	0	0	0	0	0	0	0	0	0	0	0	0	0	0	0	0	0	0	0	0	0	0	0	0	0	0	0	0	0	0	0	0	0	0	0	0	0
ENSRNA049485187	0	0	0	0	0	0	0	0	0	0	0	0	0	0	0	0	0	0	0	0	0	0	0	0	0	0	0	0	0	0	0	0	0	0	0	0	0	0	0	0	0	0	0	0	0	0	0	0	0
ENSRNA049485653	0	0	0	0	0	0	0	0	0	0	0	0	0	0	0	0	0	0	0	0	0	0	0	0	0	0	0	0	0	0	0	0	0	0	0	0	0	0	0	0	0	0	0	0	0	0	0	0	0
ENSRNA049486980	0	0	0	0	0	0	0	0	0	0	0	0	0	0	0	0	0	0	0	0	0	0	0	0	0	0	0	0	0	0	0	0	0	0	0	0	0	0	0	0	0	0	0	0	0	0	0	0	0
ENSRNA049486984	0	0	0	0	0	0	0	0	0	0	0	0	0	0	0	0	0	0	0	0	0	0	0	0	0	0	0	0	0	0	0	0	0	0	0	0	0	0	0	0	0	0	0	0	0	0	0	0	0
ENSRNA049486986	0	0	0	0	0	0	0	0	0	0	0	0	0	0	0	0	0	0	0	0	0	0	0	0	0	0	0	0	0	0	0	0	0	0	0	0	0	0	0	0	0	0	0	0	0	0	0	0	0
ENSRNA049487086	0	0	0	0	0	0	0	0	0	0	0	0	0	0	0	0	0	0	0	0	0	0	0	0	0	0	0	0	0	0	0	0	0	0	0	0	0	0	0	0	0	0	0	0	0	0	0	0	0
ENSRNA049487093	0	0	0	0	0	0	0	0	0	0	0	0	0	0	0	0	0	0	0	0	0	0	0	0	0	0	0	0	0	0	0	0	0	0	0	0	0	0	0	0	0	0	0	0	0	0	0	0	0
ENSRNA049487110	0	0	0	0	0	0	0	0	0	0	0	0	0	0	0	0	0	0	0	0	0	0	0	0	0	0	0	0	0	0	0	0	0	0	0	0	0	0	0	0	0	0	0	0	0	0	0	0	0
ENSRNA049487112	0	0	0	0	0	0	0	0	0	0	0	0	0	0	0	0	0	0	0	0	0	0	0	0	0	0	0	0	0	0	0	0	0	0	0	0	0	0	0	0	0	0	0	0	0	0	0	0	0
ENSRNA049489460	0.07	0.07	0.03	0.07	0.04	0.06	0.03	0	0.01	0.01	0.04	0.01	0	0	0.02	0.01	0.02	0.04	0.03	0.02	0.03	0	0.01	0	0.01	0.02	0.18	0.07	0.16	0.16	0.01	0	0.05	0.01	0.06	0.04	0.03	0	0	0.16	0.03	0.06	0.03	0.09	0.09	0.03	0	0.05	0.05
ENSRNA049489515	0	0	0	0	0	0	0	0	0	0	0	0	0	0	0	0	0	0	0	0	0	0	0	0	0	0	0	0	0	0	0	0	0	0	0	0	0	0	0	0	0	0	0	0	0	0	0	0	0
ENSRNA049489519	0	0	0	0	0	0	0	0	0	0	0	0	0	0	0	0	0	0	0	0	0	0	0	0	0	0	0	0	0	0	0	0	0	0	0	0	0	0	0	0	0	0	0	0	0	0	0	0	0
ENSRNA049489521	0.05	0.11	0	0	0	0	0.06	0.12	0.06	0	0.19	0.06	0	0.14	0	0	0	0	0	0	0.12	0.06	0	0	0	0	0	0.06	0.07	0	0	0	0	0.06	0	0	0.08	0	0	0	0	0	0	0	0	0	0	0	0
ENSRNA049489536	0	0	0	0	0	0	0	0	0	0	0	0	0	0	0	0	0	0	0	0	0	0	0	0	0	0	0	0	0	0	0	0	0	0	0	0	0	0	0	0	0	0	0	0	0	0	0	0	0
ENSRNA049489580	0	0	0	0	0	0	0	0	0	0	0	0	0	0	0	0	0	0	0	0	0	0	0	0	0	0	0	0	0	0	0	0	0	0	0	0	0	0	0	0	0	0	0	0	0	0	0	0	0
ENSRNA049489588	0	0	0	0	0	0	0	0	0	0	0	0	0	0	0	0	0	0	0	0	0	0	0	0	0	0	0	0	0	0	0	0	0	0	0	0	0	0	0	0	0	0	0	0	0	0	0	0	0
ENSRNA049489604	0	0	0	0	0	0	0	0	0	0	0	0	0	0	0	0	0	0	0	0	0	0	0	0	0	0	0	0	0	0	0	0	0	0	0	0	0	0	0	0	0	0	0	0	0	0	0	0	0
ENSRNA049489605	0	0	0	0	0	0	0	0	0	0	0	0	0	0	0	0	0	0	0	0	0	0	0	0	0	0	0	0	0	0	0	0	0	0	0	0	0	0	0	0	0	0	0	0	0	0	0	0	0
ENSRNA049910378	0	0	0	0	0	0	0	0	0	0	0	0	0	0	0	0	0	0	0	0	0	0	0	0	0	0	0	0	0	0	0	0	0	0	0	0	0	0	0	0	0	0	0	0	0	0	0	0	0
ENSRNA049910379	0	0	0	0	0	0	0	0	0	0	0	0	0	0	0	0	0	0	0	0	0	0	0	0	0	0	0	0	0	0	0	0	0	0	0	0	0	0	0	0	0	0	0	0	0	0	0	0	0
ENSRNA050015162	2.26	2.62	2.05	3.24	10.54	9.07	11.47	9.92	0.41	0.42	0.54	0.55	0.57	1.17	2.17	1.28	1.52	1.55	3.05	1.81	2.67	2.67	2.71	3.04	3.91	2.89	53.85	52.76	58.87	50.6	3.62	1.97	2.84	2.02	28.29	26.08	26.58	24.99	24.77	22.73	24.14	18.49	17.47	19.4	19.34	8.79	8.56	8.51	6.44
HORVU0Hr1G010590	4.08	3.91	4.38	3.98	4.72	4.64	5.47	4.74	4.25	4.59	4.07	3.9	4.67	4.93	4.4	4.21	4.39	4.92	4.08	3.95	4.45	4.73	4.55	4.32	4.24	4.41	5.15	4.88	5.06	5.1	4.59	4.94	5.24	4.55	4.6	4.11	4.64	4.74	3.98	4.88	4.47	4.43	4.07	4.6	3.51	4.79	6.18	6.13	4.89
HORVU0Hr1G010600	0.46	0.47	0.45	0.2	0.17	0.17	0.06	0.51	0.24	0.06	0.12	0.12	0.06	0.13	0.26	0.2	0.19	0.13	0.12	0.31	0.06	0.06	0.36	0.18	0.12	0.06	0.33	0.45	0.16	0.22	0.3	0.25	0.47	0.12	0.18	0.18	0.06	0.19	0.39	0.37	0.19	0.52	0.35	0.17	0.17	0	0.62	0.15	0.3
HORVU0Hr1G010630	19.59	24.51	16.8	18.01	13.99	17.4	13.38	16.65	17.24	18.46	17.44	17.94	14.05	13.56	14.44	14.17	14.66	14.46	16.19	13.13	14.89	13.69	10.67	11.63	8.77	13.4	12.13	11.97	15.09	15.51	9.35	9.71	9.76	10.41	8.77	9.76	11.35	9.85	10.75	9.59	11.71	9.86	10.65	8.41	12.05	9.42	15.96	13.77	9.72
HORVU0Hr1G014450	0	0	0	0	0	0	0	0	0	0	0	0	0	0	0	0	0	0	0	0	0	0	0	0	0	0	0	0	0	0	0	0	0	0	0	0	0	0	0	0	0	0	0	0	0	0	0	0	0
HORVU0Hr1G014460	0	0	0.02	3.07	0.03	0	0	0	0	0	0	0	0	0	0	0	0.02	0.02	0	0	0	0	0	0	0	0	0	0	0	0	0	0	0	0	0	0	0	0	0	0	0	0	0	0	0	0	0	0	0
HORVU0Hr1G014490	0	0	0	0	0	0	0	0	0	0	0	0	0	0	0	0.1	0	0	0	0.05	0	0	0	0	0	0	0	0	0	0	0.05	0	0	0	0	0	0	0	0	0	0	0	0	0	0	0	0	0	0
HORVU0Hr1G014500	0	0	0	0	0	0	0	0	0	0	0	0	0	0	0	0	0	0	0	0	0	0	0	0	0	0	0.04	0	0	0	0	0	0	0	0	0.04	0	0	0	0	0	0	0	0	0	0	0	0	0
HORVU0Hr1G014510	0.92	0.91	0.99	0.89	1.06	1.01	0.83	1.05	0.95	0.77	0.72	0.68	0.67	0.84	0.8	0.69	0.65	0.66	0.55	0.67	0.85	0.67	0.32	0.36	0.33	0.34	0.57	0.5	0.67	0.48	0.41	0.26	0.57	0.49	0.32	0.22	0.29	0.11	0.32	0.33	0.31	0.4	0.27	0.16	0.2	0.31	0.32	0.18	0.31
HORVU0Hr1G014520	0	0	0	0	0	0	0	0	0	0	0	0	0	0	0	0	0	0	0	0	0	0	0	0	0	0	0	0	0	0	0	0	0	0	0	0	0	0	0	0	0	0	0	0	0	0	0	0	0
HORVU0Hr1G014540	0	0	0	0	0	0	0	0	0	0	0	0	0	0	0	0	0	0	0	0	0	0	0	0	0	0	0	0	0	0	0	0	0	0	0	0	0	0	0	0	0	0	0	0	0	0	0	0	0
HORVU0Hr1G017480	0.32	0.47	0.2	0.2	0.08	0.07	0.23	0.3	0.21	0.08	0.14	0.1	0.19	0.14	0.14	0.16	0.22	0.19	0.35	0.4	0.18	0.1	0.24	0.37	0.11	0.23	0.24	0.28	0.14	0.17	0.18	0.03	0.21	0.12	0.11	0.2	0.21	0.19	0.09	0.09	0.19	0.04	0.18	0.07	0.34	0.27	0	0.15	0.49
HORVU0Hr1G017490	0.34	0.43	0.35	0.4	0.69	0.48	0.74	0.4	0.58	0.42	0.6	0.59	0.3	0.35	0.2	0.22	0.09	0.33	0.22	0.14	0.19	0.08	0.17	0.25	0.12	0.18	0.11	0.12	0.2	0.11	0.13	0.13	0.13	0.04	0.09	0.09	0.08	0.13	0.19	0.13	0.13	0.12	0	0.06	0	0	0.12	0	0
HORVU0Hr1G017510	20.63	19.87	20.52	19.91	23.53	22.54	22.35	23.34	16.37	16.32	16.75	15.43	27.98	27.65	26.13	27.38	26.79	26.91	29.78	29.23	29.56	29.68	30.46	29.59	31.18	31.54	30.26	29.06	29.41	28.99	34.28	34.76	33.48	33.95	38.2	37.27	36.85	36.5	37.31	34.81	36.45	33.9	36.78	33.71	34.91	35.56	35.69	37.21	35.11
HORVU0Hr1G017530	0.98	1.06	1	1.4	0.99	0.86	0.84	1.01	1.41	1.31	1.27	1.41	0.5	0.6	0.64	0.67	0.86	0.59	0.47	0.4	0.5	0.41	0.1	0.14	0.25	0.16	0.28	0.22	0.29	0.24	0.22	0.27	0.17	0.1	0.14	0.13	0.05	0.15	0.07	0.12	0.16	0	0.12	0.22	0.19	0.07	0.17	0.17	0.23
HORVU0Hr1G017540	100.02	105.77	105.42	103.77	141.37	151.3	138.83	142.77	97.62	99.12	98.6	97.97	210.71	211.56	205.07	193.43	196.49	190.92	235.06	219.57	220.48	229.83	295.66	294.55	288.07	286.77	199.37	201.81	203.84	202.2	280.27	283.07	287.27	293.35	289.01	284.83	303.51	284.1	282.68	265.11	270.26	262.82	276.84	263.66	269.92	298.62	296.33	287.09	273.47
HORVU0Hr1G017560	50.76	50.9	53.24	54.54	44.73	44.69	43.84	44.61	92.46	94.46	88.96	90.67	34.63	34.44	25.82	26.05	27.48	24.89	19.56	16.42	17.73	18.23	23.58	25.25	24.65	23.53	17.86	19.62	18.65	18.04	31.57	32.05	34.08	33.95	26	24.38	25.79	23.34	25.57	26.16	24.57	19.55	18.98	18	19.3	20.79	22.1	22.66	19.79
HORVU0Hr1G017570	1205.85	1195.78	1236.46	1226.58	1662.59	1640.71	1661.76	1633.72	541.84	545.52	544.26	534.71	1769.52	1794.51	1399.22	1412.04	1416.41	1415.6	1255.95	1253.48	1267.29	1276.9	938.85	938.8	944.49	966.19	1212.34	1218.24	1206.22	1216.5	680.2	675.89	687.54	682.91	845.1	825.93	810.75	818.28	804.77	833.93	809.22	861.17	862.91	863.64	873.13	1197.51	1139.24	1180.54	1154.58
HORVU0Hr1G017610	0	0	0	0	0	0	0	0	0	0	0	0	0	0	0	0	0	0	0	0	0	0	0	0	0	0	0	0.03	0	0	0	0	0	0	0	0	0	0.23	0	0	0.06	0	0	0	0	0	0	0	0
HORVU0Hr1G017620	15.98	16.11	15.29	16.08	16.56	17.5	16.25	15.09	16.02	15.4	14.75	14.14	18.38	18.16	15.83	15.04	15.01	15.62	16.03	15.76	16.1	15.25	16.95	15.69	17.62	15.97	18.11	18.15	18.19	18.74	17.7	17.32	15.89	18.24	17.2	17.42	17.65	17.46	15.17	16.64	16.26	15.27	14.94	14.92	14.84	19.22	18.41	20.78	18.82
HORVU0Hr1G017670	0	0	0	0	0	0	0	0	0	0	0	0	0	0	0	0	0	0	0	0	0	0	0	0	0	0	0	0	0	0	0	0	0	0	0	0	0	0	0	0	0	0	0	0	0	0	0	0	0
HORVU0Hr1G017680	4.85	4.98	4.63	6.14	5.08	5.63	6.48	5.8	4.51	5.34	5.73	6.17	7	6.5	6.82	5.83	5.43	6.13	5.17	6.22	6.22	6.86	5.57	6.51	7.1	5.34	5.88	6.5	5.47	6.24	5.47	6.72	6.16	5.43	6.16	6.02	5.11	4.87	5.59	5.56	6.59	6.67	4.31	5.79	6.53	7.14	8.47	5.63	6.77
HORVU0Hr1G017690	52.73	52	54.41	55.26	47.02	46.02	47.36	47.66	74.09	74.09	69.66	73.11	89.86	92.14	60.61	58.71	59.84	59.5	57.51	58.8	57.73	58.58	89.24	89.46	92.31	87.47	62	60.17	61.4	62.8	65.13	67.46	67.06	66.6	87.47	88.19	86.39	84.55	86.82	87.53	83.54	72.93	75.66	75.42	74.01	64.72	61.78	65.24	66.07
HORVU0Hr1G017710	0	0	0	0	0	0	0	0	0	0	0	0	0	0	0	0	0	0	0	0	0	0	0	0	0	0	0	0	0	0	0	0	0	0	0	0	0	0	0	0	0	0	0	0	0	0	0	0	0
HORVU0Hr1G017720	0	0	0	0	0	0	0	0	0	0	0	0	0	0	0	0	0	0	0	0	0	0	0	0	0	0	0	0	0	0	0	0	0	0	0	0	0	0	0	0	0	0	0	0	0	0	0	0	0
HORVU0Hr1G039460	18.07	18.12	16.93	18.49	19.25	19.38	18.43	19.42	21.37	21.28	20.53	20.44	14.06	13.9	15.57	16.28	15.57	16.69	16.83	16.58	16.5	16.78	11.05	11.8	11.46	10.88	12.37	12.51	12.76	12.11	13.64	14.91	14.84	13.65	10.76	10.5	10.54	11.55	11.12	10.34	10.97	9.29	10.38	10.8	9.97	11.33	12.41	12.27	11.19
HORVU0Hr1G039470	36.32	37.56	37.13	36.95	51.07	50.55	51.4	50.68	31.76	31.54	31.96	31.66	53.5	52.97	52.82	52.53	51.51	51.51	57.23	55.89	54.26	56.52	38.15	37.18	37.53	38.57	40.57	41.07	39.53	40.99	38.37	36.95	37.46	38.65	31.82	31.18	31.47	30.31	31.63	32.58	31.45	28.69	29.11	29.94	32.65	35.98	32.65	34.26	37.77
HORVU0Hr1G039530	0.16	0.11	0.15	0.25	0.19	0.33	0.4	0.37	0.23	0.06	0.19	0.2	0.61	0.32	0.35	0.58	0.45	0.6	0.62	0.55	0.69	0.63	0.32	0.46	0.33	0.38	0.33	0.53	0.66	0.62	0.37	0.44	0.28	0.57	0.58	0.42	0.32	0.53	0.4	0.37	0.34	0.23	0.34	0.37	0.7	0.78	0.27	0.59	0.41
HORVU1Hr1G012360	0.25	0.13	0.37	0	0	0	0	0	0.48	0	0	0	0	0	0	0	0	0	0	0.49	0	0	0	0	0	0	0	0	0	0	0	0	0	0	0	0	0	0	0	0	0	0	0	0	0	1.09	0	0	0
HORVU1Hr1G012380	0	0	0	0	0	0	0	0	0	0	0	0	0	0	0	0	0	0	0	0	0	0	0	0	0	0	0	0	0	0	0	0	0	0	0	0	0	0	0	0	0	0	0	0	0	0	0	0	0
HORVU1Hr1G012420	8.93	7.79	8.58	8.08	9.89	9.97	10.1	8.38	12.42	10.93	11.65	9.93	13.12	12.47	10.16	9.01	10.57	10.03	11.53	11.43	9.14	13.39	7.17	6.72	7.03	7.66	8.3	8.2	7.53	7.02	8.05	7.43	7.89	7.77	7.13	4.92	6.06	5.64	8.05	5.54	6.92	4.09	3.36	4.81	4.89	6.15	5.53	7.91	6.37
HORVU1Hr1G012440	6.11	5.54	5.57	5.28	4.31	4.11	4.14	4.04	11.3	12.17	12.08	11.69	6	6.13	4.08	3.84	3.55	3.7	2.69	2.58	3.14	2.65	3.93	4.7	4.45	4.09	3.07	3.43	3.23	2.98	4.45	4.35	4.91	4.2	4.33	3.95	3.87	3.89	4.05	3.49	4.72	3.13	2.92	3.73	2.98	3.17	2.98	3.25	3.38
HORVU1Hr1G014150	0	0.07	0.07	0.03	0	0	0.05	0	0.04	0.08	0.04	0.04	0.04	0	0.04	0.06	0.17	0	0.08	0.12	0.04	0.04	0	0	0.06	0.04	0	0	0.11	0	0.04	0.08	0	0.08	0.12	0.08	0	0.19	0.19	0	0.18	0	0	0	0	0.15	0	0.15	0.15
HORVU1Hr1G014200	0.81	0.23	0.62	0.3	0.26	0.46	0.81	0.28	0.12	0.21	0.48	0.27	0.38	0.9	0.51	0.52	0.5	0.36	0.92	0.41	0.39	1.04	0.59	0.7	0.33	0.27	0.2	0.56	0.62	0.43	0.48	0.42	0.13	0.27	0.19	0.19	0.14	0	0.79	0.21	0.38	0.58	0	0.19	0	0.34	0	0.59	0.17
HORVU1Hr1G017670	0.19	0.35	0.15	0.33	0.38	0.35	0.27	0.4	0.11	0.05	0.27	0.2	0.05	0.22	0.34	0.25	0.24	0.22	0.15	0.14	0.19	0.28	0.02	0.02	0.02	0.02	0.02	0.02	0.04	0.04	0	0.07	0.02	0.04	0.02	0.02	0.02	0	0.07	0.14	0	0.06	0.13	0	0	0	0	0	0
HORVU1Hr1G017700	120.87	112.84	118.52	110.33	159.44	161.06	162.29	156.28	47.94	50.54	51.14	51.46	319.82	319.98	324.69	334.64	335.63	338.06	438.98	423.94	427.22	421.25	706.84	714.63	723.04	713.51	779.08	773.11	789.72	781.79	707.49	701.77	734.42	707.95	1051.74	1065.08	1072.95	1018.15	1043.33	1055.36	1043.9	1038.07	1024.62	1045.54	1028.52	1104.71	1092.06	1116.29	1103.07
HORVU1Hr1G017710	42.26	40.83	42.31	41.86	48.92	47.66	46.91	45.7	33.95	34.36	35.33	34.61	51.86	55.32	55.67	55.33	54.06	53.37	57.81	59.52	56.47	57.28	51.81	50.97	52.55	51.9	61.25	59.45	59.43	59.06	54.19	53.97	53.06	55.17	53.12	54.01	54.13	53.4	53.19	57.59	53.36	50.24	49.3	51.93	52.88	59.7	55.95	58.97	56.78
HORVU1Hr1G017720	10.67	11.56	11.14	11.63	9.48	8.17	9.45	8.76	7.83	7.19	7.88	8.05	7.15	9.26	11.05	11.68	11.48	11.85	9.55	7.66	8.09	7.69	8.68	8.79	9.55	8.71	14.31	14.67	15.46	14.17	11.34	9.58	8.98	9.76	9.83	9.89	9.85	11.3	9.55	8.39	14.08	11.32	13.73	10.86	10.71	10.06	9.88	10.5	12.56
HORVU1Hr1G017730	0.24	0.11	0.17	0	0.15	0.04	0.09	0.16	0	0.05	0	0.04	0.17	0.21	0.05	0.13	0	0.21	0	0	0.13	0.04	0	0.13	0.13	0.09	0.05	0.04	0	0.16	0.09	0.1	0.12	0.09	0.09	0.04	0.13	0	0	0.36	0	0	0.12	0.51	0.13	0.1	0.12	0.43	0
HORVU1Hr1G017740	7.45	7.01	7.32	6.36	3.63	4.68	4.17	4.42	4.86	4.01	4.17	3.24	3.29	2.71	4.98	5.2	4.8	3.8	3.15	2.46	3.05	3.21	1.55	2.64	2.76	2.85	5.2	4.73	4.85	3.68	2	2.57	2.12	2.55	2.47	2.48	1.78	2.42	1.59	2.43	3.96	2.33	4.05	3.18	3.17	5.02	2.7	2.49	3.98
HORVU1Hr1G017750	1.69	1.74	1.22	1.5	1.22	0.77	1.31	0.92	0.56	0.88	0.96	0.78	0.96	0.76	1.07	1.45	0.86	1.52	0.24	0.53	0.7	1.12	0.61	0.62	0.41	0.65	1.21	1.07	1.32	1.54	1.19	0.71	0.58	0.9	0.37	1.06	0.43	0.43	1.24	0.66	0.47	0.43	1.69	0.61	0.68	0.75	0.3	0.74	0.96
HORVU1Hr1G026780	10.03	10.18	10.58	10.28	4.09	4.38	4.44	4.71	6.54	6.97	5.63	5.85	2.81	2.69	5.38	5.31	5.01	5.03	3.77	3.38	4.35	3.71	1.91	1.8	1.83	2.05	1.88	1.83	1.77	1.74	2.34	2.1	2.15	2.55	1.17	1.28	1.15	1.47	1.09	1.96	1.05	1.71	1.22	1.31	1.55	1.2	1.84	1.5	1.05
HORVU1Hr1G030390	50.84	49.71	48.73	50.31	44.83	44.28	46.02	46.75	44.49	41.53	36.27	40.28	75.95	76.22	69.72	66.52	66.88	71.02	68.88	62.43	69.17	70.03	84.52	91.35	85.74	94.33	84.44	84.25	84.62	81.17	96.55	94.38	100.39	93	113.6	115.78	111.2	109.52	101.15	107.58	107.65	97.87	97.7	102.35	94.92	108.86	103.1	104.48	100.37
HORVU1Hr1G032060	87.2	89.25	87.97	91.31	116.71	117.6	112.72	114.38	104.89	102.05	99.51	103.08	104.36	102.05	90.18	92.79	93.89	91.69	96.41	97.01	99.36	96.4	75.86	75.89	78.58	73.44	74.16	74.76	76.79	74.06	70.42	69.43	69.52	67.02	60.22	65.02	62.49	63.8	58.88	63.29	61.74	57.19	59.25	57.25	55.36	66.45	68.12	66.74	61.02
HORVU1Hr1G036670	2.06	1.73	1.95	1.69	1.87	1.76	1.79	1.72	3.07	2.85	3.11	2.96	2.56	2.63	2.51	2.22	2.31	2.21	2.71	2.31	2.71	2.44	3.51	3.73	3.42	3.65	3.76	3.85	4.16	3.58	4.58	4.36	4.74	4.54	4.15	3.85	4.04	4.23	4.18	3.15	3.04	3.8	3.89	4.37	4.09	4.11	4.25	4.15	4.31
HORVU1Hr1G040850	15.66	15.46	16.23	16.35	20.47	20.88	20.6	19.73	12.68	13.17	13.61	12.88	26.82	27.42	21.66	21.54	22.03	22.55	23.59	22.74	22.24	23.22	22.2	25.12	24.4	22.94	26.93	27.49	27.69	26.31	21.24	20.71	21.53	21.45	22.16	22.13	20.82	21.41	21.65	22.98	21.37	21.82	19.44	19.04	21.58	23.51	23.35	23.6	24.5
HORVU1Hr1G040920	1.41	0	1.41	0	0	0	0	1.88	0	0	0	3.82	3.97	2.39	0	0	0	2.2	1.92	1.92	1.85	1.85	1.9	0	5.68	0	1.75	1.79	0	3.44	1.95	1.96	1.89	3.76	2.26	0	0	0	0	6.7	6.69	0	10.74	0	0	0	4.29	5.27	0
HORVU1Hr1G040930	66.02	68.97	64.73	67.22	62.49	64.04	64.32	67.07	67.38	69.66	70.33	64.02	73.9	73.25	60.45	63.74	64.18	63.71	64.48	63.63	61.14	64.54	70.39	67.93	71.21	68.1	73.53	74.7	77.39	74.52	71.3	69.67	74.07	71.55	79.59	81.25	82.76	77.59	81.33	77.67	88.28	71.89	75.48	80.68	69.81	82.77	81.4	82.92	84.43
HORVU1Hr1G040940	9.17	8.87	8.78	9.52	11.11	13.19	13.81	15.36	7.56	8.11	5.55	7.01	10.6	9.8	9.97	11.43	10.85	11.87	10.94	13.65	12.17	16.48	11.3	11.28	8.13	9.58	7.69	7.86	6.16	7.49	8.65	7.72	9.1	6.56	8.76	7.89	8.91	11.16	4.89	10.75	10.03	6.33	4.18	4.72	8.56	9.79	10.08	9.46	7.66
HORVU1Hr1G041030	20.66	20.41	19.79	19.1	14.07	13.71	14.09	13.25	15.16	15.03	14.75	14.75	10.58	10.87	12.79	13.45	13.84	13.2	9.95	10.29	10.78	10.51	10.93	9.48	8.93	10.5	14.42	15.35	14.33	14.43	9.38	9.34	8.99	9.99	9.74	9.2	8.6	8.58	10.65	9.64	9.09	11.27	12.01	10.86	10.66	9.98	10.7	9.16	11.66
HORVU1Hr1G044680	149.45	152.47	146.43	146.68	134.01	136.84	137.97	137.94	99.08	100.9	102.47	100.32	34.05	33.19	51.01	50.25	49.36	49.97	45.61	48.38	45.66	45.08	24.04	23.39	22.88	22.98	29.99	31.2	30.12	30.79	32.28	33.5	31.95	31.84	16.8	17.82	17.13	16.98	18.16	18.78	18.73	25.04	25.77	24.28	23.12	22.03	25.94	25.37	24.81
HORVU1Hr1G044710	25.23	25.6	25.95	24.24	27.06	31.46	29.36	28.77	20.76	21.31	21.73	19.69	35.24	32.08	27.72	28.21	26.77	27.4	33.22	31.66	31.12	32.16	29.68	27.46	29.79	30.23	31.08	31.13	29.61	29.88	24.77	25.15	25.77	26.72	26.38	28.68	26.09	24.09	21.08	29.68	23.32	26.48	24.19	23	21.52	26.03	27.93	27.31	26.89
HORVU1Hr1G052290	4.2	3.78	4.58	6.72	4.54	4.33	3.17	4.11	9.5	3.83	7.53	6	6.93	5.33	5.42	9.51	6.79	5.22	5.2	2.09	5.74	5.33	8.35	8.32	6.32	7.72	3.63	4.58	3.22	3.54	8	5.77	9.21	7.5	14.91	22.86	18.67	22.03	28.35	24.09	17.71	18.19	20.86	23.48	20.65	12.05	20.73	13.09	7.92
HORVU1Hr1G052310	6.75	6.97	6.23	7.45	5.97	5.24	5.37	5.32	4.91	4.91	4.4	5.01	4.98	4.38	6.7	6.63	6.71	6.52	5.24	4.75	5.12	5.66	4.69	5.14	5.17	4.57	7.63	7.89	8.28	8.02	5.38	5.16	5.68	4.96	5.59	5.74	6.33	5.62	5.75	5.5	5.71	6.87	7.19	7.46	6.36	5.79	4.96	5.91	6.04
HORVU1Hr1G054260	32.22	32.06	32.3	31.53	18.26	16.22	16.68	16.96	55.77	55.28	57.31	56.34	17.97	17.41	15.04	16.06	14.95	14.79	8.22	8.12	7.49	8.19	11.91	12.57	12.43	12.62	8.93	8.89	9.02	8.72	13.72	14.36	15.04	13.64	11.53	11.15	12.76	9.57	12.22	12.2	13.59	8.43	7.69	7.7	9.63	8.25	8.59	9.09	9.16
HORVU1Hr1G054290	1.15	1.09	0.95	1.48	0.67	0.33	0.83	1.04	0	0.97	0.33	1.5	0	0.63	0	1.52	1	0.87	0	0	0	0	1.35	3.68	1.83	1.8	1.36	0.65	0.06	1.59	0.92	2.91	1.08	1.43	2.35	2.87	3.04	5.33	7.49	1.01	2.67	3.05	2.16	0.95	0	0	1.54	3.08	3.05
HORVU1Hr1G055850	0	0	0	0.12	0	0	0	0	0	0	0	0	0	0	0	0	0	0	0	0	0	0	0	0	0	0	0	0	0	0	0	0	0	0	0	0	0	0	0	0	0	0	0	0	0	0	0	0	0
HORVU1Hr1G055860	41.91	39.15	42.69	39.92	46.58	45.13	46.76	47.39	50.65	54.34	52.69	52.24	40.69	39.61	34.18	34.6	35.89	32.88	33.94	32.71	32.45	34.68	26.66	26.91	28.37	27.5	28.35	26.4	26.85	24.99	30.11	31	31.24	29.38	23.45	25.58	22.49	27.87	28.19	28.15	22.72	25.21	25.28	27.6	26.26	29.53	26.84	26.91	24.49
HORVU1Hr1G055870	0	0	0	0	0	0	0	0	0	0	0	0	0	0	0	0	0	0	0	0.01	0	0	0.01	0	0	0	0	0	0	0	0	0	0	0	0	0	0	0	0	0	0	0	0	0	0	0	0	0	0
HORVU1Hr1G060810	43.87	43.16	41.74	42.72	45.96	46.57	44.44	48.74	36.09	36.33	34.95	35.36	57.15	56.2	51.31	50.87	51.08	51.11	44.02	45.97	49.47	45.02	65.92	65.61	64.19	63.99	58.06	59.35	57.42	58.25	55.7	54.6	57.9	55.09	59.31	59	61.23	57.11	63.97	58.54	62.82	62.47	60.3	66.22	60.25	54.23	55.9	53.58	56.65
HORVU1Hr1G065160	0	0	0	0	0	0	0	0	0	0	0	0	0	0	0	0	0	0	0	0	0	0	0	0	0	0	0	0	0	0	0	0	0	0	0	0	0	0	0	0	0	0	0	0	0	0	0	0	0
HORVU1Hr1G065200	0.06	0.02	0.07	0.05	0.02	0.02	0.08	0.02	0.04	0.04	0.02	0.06	0.02	0.02	0.02	0	0.07	0	0.06	0.04	0.04	0.02	0.07	0.04	0.06	0	0.06	0.02	0.04	0.05	0.04	0.04	0	0.02	0.02	0	0.07	0	0.07	0.07	0	0	0.06	0.12	0	0	0	0	0
HORVU1Hr1G071260	29.48	29.41	27.76	30.18	50.11	48.9	48.13	49.56	18.61	18.44	18.49	17.89	73.76	74.17	42.57	44.93	44.14	44	36.61	38.01	35.4	36.34	35.38	35.7	33.09	34.9	46.61	44.58	42.88	47.04	29.26	32.21	28.78	29.8	27.8	28.34	28.78	26.68	26.76	26.33	28.26	30.06	29.96	33.17	30.29	33.18	30.06	31.63	31.61
HORVU1Hr1G071280	0.8	0.76	0.79	0.79	0.7	0.69	0.81	0.59	0.75	0.97	0.57	0.9	0.5	0.48	0.55	0.52	0.51	0.34	0.47	0.46	0.58	0.39	0.17	0.33	0.24	0.22	0.31	0.45	0.37	0.42	0.28	0.19	0.24	0.17	0.07	0.18	0.11	0.08	0.04	0.06	0.22	0.03	0.18	0.12	0.1	0.16	0.06	0.17	0.08
HORVU1Hr1G071320	1.15	1.26	1.27	1.33	0.94	1.04	1.56	1.22	0.99	0.86	0.64	0.93	1.86	1.68	2.5	2.74	2.98	2.61	1.86	1.22	1.69	1.42	0.56	0.93	0.75	0.61	1.84	2.16	1.78	2.05	1.34	1.43	0.85	0.98	0.06	0.16	0.13	0	0.1	0.38	0.19	0.27	0.36	0.17	0.18	0.16	0.33	0.16	0.39
HORVU1Hr1G072140	0	0	0	0	0	0	0	0	0	0	0	0	0	0	0	0	0	0	0	0.03	0	0	0	0	0.02	0.02	0.01	0	0.01	0.01	0	0.01	0	0.03	0.05	0.11	0.09	0.1	0.14	0.1	0.14	0.05	0.03	0.1	0.09	0.07	0	0.04	0
HORVU1Hr1G072160	0	0.02	0	0.01	0.02	0.06	0.01	0.06	0.07	0.09	0.03	0.14	0.27	0.11	0.07	0.04	0.07	0.1	0	0	0.09	0.02	0.09	0.09	0.1	0.07	0.07	0.13	0.11	0.03	0.05	0.07	0.08	0.09	0.05	0.1	0.04	0.05	0	0.1	0.06	0.05	0	0	0	0.1	0.09	0.04	0.1
HORVU1Hr1G080860	0.85	0.89	0.68	0.92	0.69	0.57	0.62	0.78	0.93	1.17	0.93	1.49	2.91	3.12	1.98	2.1	1.59	2.18	2.16	2.5	2.54	2.22	5.59	5.57	5.73	5.84	3.86	4.27	4.11	4.64	4.42	4.47	4.79	4.73	9.84	10.56	8.92	10.15	8.85	9.3	10.03	9.09	8.59	9.53	8.96	9	8.58	8.12	8.43
HORVU1Hr1G080890	20.66	21.63	19.52	20.19	24.14	21.65	24.97	24.31	16.7	14.59	16.13	16.42	23.99	25.48	25.86	23.71	26.32	25.32	26.34	25.48	27.22	26.67	17.78	17.98	19	18.4	22.45	22.21	22.33	20.72	15.53	17.47	15.78	16.83	12.76	12.05	11.76	12.48	11.02	11.63	13.71	13.51	13.07	13.82	14.26	16.76	13.68	14.46	12.45
HORVU1Hr1G080900	2.85	2.9	2.65	2.87	4.33	3.97	3.53	3.99	3.02	2.97	3.32	2.98	3.21	3.57	3.78	3.77	3.65	3.56	3.3	3.37	3.08	3.06	2.6	2.48	2.47	2.55	3.32	3.42	2.86	2.85	2.29	2.41	2.8	2.29	2.68	2.78	2.47	2.1	2.22	2.16	2.08	2.6	2.39	2.05	2.88	2.65	2.44	2.85	2.28
HORVU1Hr1G080910	16.03	16.67	17.28	16.74	12.2	10.5	13.83	11.8	11.03	10.87	11.23	11.03	14.91	14.28	14.29	16.08	19.22	17.42	14.55	13.39	15.56	16.82	13.56	12.88	14.08	13.69	20.33	21.27	21.85	21.11	13.32	13.47	14.19	15.49	11.24	12.23	9.67	10.2	9	8.64	14.06	12.62	12.4	15.4	12.83	14.72	16.59	13.92	14.13
HORVU1Hr1G080920	8.08	8.06	8.58	8.51	8.23	10.23	8.73	9.61	8.99	10.7	9.51	9.83	10.57	9.47	7.21	7.95	9.36	10.18	9.85	9	8.56	9.46	13.42	16.94	15.18	15.07	15	14.99	14.86	17.63	13.64	15.3	12.62	14.44	17.35	16.19	20.07	15.1	18	16.87	17.99	16.19	17.05	17.73	16.27	15.98	15.52	16.96	16.47
HORVU1Hr1G084220	64.37	64.04	66.53	63.7	55.31	63.98	63.04	53.71	61.07	58.92	57.08	68.78	71.41	74.2	70.49	63.58	70.71	71.07	62.13	58.86	62.05	61.44	65.52	65.15	71.52	70.33	54.59	60.13	56.95	54.25	64.25	54.43	50.24	55.05	48.34	53.37	53.13	54.83	55	56.52	63.55	45.04	57.79	48.33	55.88	53.85	66.17	60.29	53.81
HORVU1Hr1G084230	0	0	0	0	0	0	0	0	0	0	0	0	0	0	0	0	0	0	0	0	0	0	0	0	0	0	0	0	0	0	0	0	0	0	0	0	0	0	0	0	0	0	0	0	0	0	0	0	0
HORVU1Hr1G084260	11.11	9.81	10.72	11.73	7.21	8.14	7.37	8.52	9.62	8.24	8.85	9.33	11.37	11.64	10.69	9.27	10.2	9.55	11.77	11.15	11.38	12.38	19.16	19.22	20.95	20.05	17.92	17.56	17.29	17.02	22.68	21.56	23.37	22.63	22.22	21.77	22.51	23.38	22.69	20.89	22.22	21.98	20.75	22.28	19.37	22.06	20.32	19.79	23.05
HORVU1Hr1G086680	7.27	6.97	7.9	6.98	7.3	6.19	6.86	7.79	5.05	7.39	6.61	6.54	8.74	9.14	11.71	13.28	11.15	11.61	9.61	10.16	10.49	10.56	9.71	9.87	9.54	9.5	9.17	8.94	9.07	9.55	9.17	9.54	9.47	10.39	9.4	9.24	9.92	9.89	10.58	9.72	9.25	9.47	10.9	10.57	9.6	8.6	9.05	8.71	9.49
HORVU1Hr1G086690	0.13	0.08	0.01	0.13	0.09	0	0.14	0	0.08	0.54	0.2	0.12	0.18	0.23	0.16	0.28	0.18	0.17	0	0	0	0.33	0.09	0.61	0.15	0.29	0.01	0.43	0.09	0.12	0.05	0	0.09	0	0.29	0	0.05	0.53	0.3	0	0	0	0	0	0	0.26	0.44	0	0
HORVU1Hr1G086710	0.05	0.05	0.07	0.05	0.06	0.03	0	0	0.03	0	0	0.06	0	0.02	0.06	0.03	0.02	0	0.04	0.03	0.08	0.06	0	0	0	0	0.03	0.03	0	0	0	0.02	0	0	0	0	0	0	0	0	0	0.08	0	0	0	0	0	0	0
HORVU1Hr1G086750	0	0	0	0	0	0	0	0	0	0	0	0	0	0	0	0	0	0	0	0	0	0	0	0	0	0	0	0	0	0	0	0	0	0	0	0	0	0	0	0	0	0	0	0	0	0	0	0	0
HORVU1Hr1G092540	20.78	20.75	20.28	19.04	18.61	19.7	18.61	19.63	21.11	20.92	19.69	21.11	17.21	20.27	29.84	29.24	27.03	29.01	23.7	22.47	22.75	22.61	17.73	17.27	17.62	17.3	19.88	18.73	20.81	21.04	15.72	16.41	16.61	15.49	9.48	10.09	9.57	9.16	9.4	8.06	11.71	9.15	10.01	12.54	12.12	11.39	10.63	13.21	11.9
HORVU1Hr1G092550	2.74	3.36	3.3	3.01	2.9	3.08	2.2	2.89	1.53	1.7	1.3	1.81	2.61	3.33	3.35	3.46	3.6	3.44	2.65	2.61	2.82	3.03	1.9	2.26	2.97	1.86	3	3.15	3.31	2.85	2.62	3.41	2.58	2.57	1.72	1.6	2.5	2.14	1.18	2.35	1.69	2.62	2.65	2.35	2.08	1.86	2.01	1.83	2.01
HORVU1Hr1G092590	0	0	0	0	0	0	0	0	0	0	0.02	0	0	0	0	0	0	0.03	0	0	0	0	0	0	0	0.03	0	0	0	0	0.02	0	0	0	0	0	0	0	0	0	0	0	0	0	0	0	0	0	0
HORVU2Hr1G000590	21.49	20.72	20.48	19.63	20.23	16.58	18	18.24	18.69	17.75	18.19	17.4	17.31	16.89	20.92	17.8	20.81	18.43	15.49	16.4	16.03	15.79	16.5	14.68	15.73	16.25	19	18.46	19.54	19.29	15.61	15.8	14.77	14.96	15.21	15	16.68	16.55	15.04	15.99	14.16	18.46	16.69	12.96	15.69	16.57	15.63	15.17	18.33
HORVU2Hr1G000620	0.49	0.52	0.43	0.33	0.49	0.49	0.5	0.52	0.57	0.59	0.51	0.64	0.3	0.31	0.42	0.3	0.36	0.36	0.3	0.34	0.32	0.34	0.11	0.1	0.19	0.11	0.22	0.24	0.25	0.22	0.14	0.21	0.15	0.22	0.06	0.05	0.09	0.06	0.03	0.06	0.13	0.03	0.03	0.14	0.09	0.11	0.13	0.15	0.18
HORVU2Hr1G000630	0.05	0.17	0.48	0.05	0.17	0	0	0.1	0.32	0.34	0.54	0.27	0.23	0.22	0.08	0.3	0	0	0	0.14	0.27	0	0	0.22	0.04	0.05	0.44	0.62	0.63	0.58	0	0.04	0.3	0.41	0	0	0.55	0.94	0.26	0.69	0	0.4	0	0	0	0.22	0.09	0.65	0
HORVU2Hr1G000640	0	0	0.15	0	0	0	0.31	0	0.35	0	0.27	0	0	0	0.16	0	0.1	0.13	0	0	0.04	0	0	0.07	0	0	0	0	0	0	0	0.05	0	0.11	0.14	0	0	0	0	0.24	0	0	0	0	0.04	0	0.11	0.45	0
HORVU2Hr1G000660	0	0	0	0	0	0	0	0	0	0	0	0	0	0	0	0	0	0	0	0	0	0	0	0	0	0	0	0	0	0	0	0	0	0	0	0	0	0	0	0	0	0	0	0	0	0	0	0	0
HORVU2Hr1G000670	0	0	0	0	0	0	0	0	0	0	0	0	0	0	0	0	0	0.04	0	0	0	0	0	0	0	0	0	0	0	0	0	0	0	0	0	0	0	0	0	0	0	0	0	0	0	0	0	0	0
HORVU2Hr1G000700	0.6	0.55	0.56	0.52	0.54	0.65	0.61	0.69	0.65	0.8	0.76	0.65	0.27	0.45	0.61	0.65	0.54	0.43	0.59	0.47	0.55	0.57	0.25	0.21	0.17	0.2	0.36	0.32	0.36	0.33	0.26	0.28	0.31	0.33	0.11	0.15	0.1	0.05	0.2	0.19	0.05	0.11	0.15	0.16	0.15	0.04	0.2	0.13	0.12
HORVU2Hr1G000710	0.49	0.52	0.43	0.33	0.49	0.49	0.5	0.52	0.57	0.59	0.51	0.64	0.3	0.31	0.42	0.3	0.36	0.36	0.3	0.34	0.32	0.34	0.11	0.1	0.19	0.11	0.22	0.24	0.25	0.22	0.14	0.21	0.15	0.22	0.06	0.05	0.09	0.06	0.03	0.06	0.13	0.03	0.03	0.14	0.09	0.11	0.13	0.15	0.18
HORVU2Hr1G000760	0	0.05	0	0.07	0	0	0	0.06	0	0	0	0	0.12	0.06	0.05	0	0	0	0	0	0	0.08	0	0	0	0	0	0	0	0	0	0	0	0	0	0	0	0	0	0	0	0	0	0	0	0	0	0	0
HORVU2Hr1G013300	2.34	2.4	3.65	3.31	3.64	4.03	3.97	3.33	4.13	3.83	4.03	4.2	3.96	3.13	4.43	4.05	3.35	3.11	2.85	4.08	3.74	3.44	2.16	1.91	1.34	0.71	3.12	2.07	2.35	2.15	2.19	2.38	2.15	2.67	0.43	2.24	0.75	0	1.73	0.56	0.13	0.21	0.56	2.89	1.28	0.74	1.28	1.77	1.45
HORVU2Hr1G013330	0.39	0.45	0.16	0.1	0.31	0.06	0.06	0.43	0.06	0.13	0.06	0.07	0.28	0	0.35	0.07	0.21	0.06	0.06	0.07	0.13	0.19	0.06	0.06	0.02	0.07	0.18	0	0	0.06	0.13	0.07	0	0	0.07	0	0.07	0	0.21	0	0.21	0	0	0	0	0	0	0	0.16
HORVU2Hr1G013340	0	0	0	0	0	0	0	0	0	0	0	0	0	0	0	0	0	0	0	0	0	0	0	0	0	0	0	0	0	0	0	0	0	0	0	0	0	0	0	0	0	0	0	0	0	0	0	0	0
HORVU2Hr1G013350	0	0	0	0	0	0	0	0	0	0	0	0	0	0	0	0	0	0	0	0	0	0	0	0	0	0	0	0	0	0	0	0	0	0	0	0	0	0	0	0	0	0	0	0	0	0	0	0	0
HORVU2Hr1G013360	0	0	0	0	0	0	0	0	0	0	0	0	0	0	0	0	0	0	0	0	0	0	0	0	0	0	0	0	0	0	0	0	0	0	0	0	0	0	0	0	0	0	0	0	0	0	0	0	0
HORVU2Hr1G013370	13.39	13.11	13.71	13.69	13.33	13.91	13.11	14.17	13.74	13.45	12.78	13.58	18.07	18.18	15.29	14.97	14.81	15.79	16.94	17.57	17.16	17.34	23.16	22.06	22.38	22.18	22.31	22	22.15	22.1	22.73	21.97	22.63	22.5	22.52	22.56	23.03	22.03	23.23	22.96	22.47	20.57	21.44	22.71	20.42	21.11	20.05	21.4	21.54
HORVU2Hr1G013380	0	0	0	0	0	0	0	0	0	0	0	0	0	0	0	0	0	0	0	0	0	0	0	0	0	0	0	0	0	0	0	0	0	0	0	0	0	0	0	0	0	0	0	0	0	0	0	0	0
HORVU2Hr1G021040	0.07	0.04	0.11	0.18	0.08	0.04	0.04	0.24	0.17	0.09	0.08	0.04	0.09	0.13	0.23	0.09	0.09	0.09	0	0.13	0	0.08	0.13	0.17	0.25	0.08	0.08	0.08	0.11	0.19	0.08	0.09	0.42	0.17	0.21	0.09	0.18	0.4	0.14	0.26	0	0.48	0.25	0.24	0.24	0.11	0.11	0	0.11
HORVU2Hr1G021050	0	0	0	0	0	0	0	0	0	0	0	0	0	0	0	0	0	0	0	0	0	0	0	0	0	0	0	0	0	0	0	0	0	0	0	0	0.55	0	0	0	0	0	0	0	0	0	0	0	0
HORVU2Hr1G021060	31.68	32.71	30.36	32.49	30.09	29.3	28.69	28.67	24.51	24.03	23.02	21.85	29.4	24.63	24.52	24.63	25.35	23.41	28.26	31.71	28.02	26.79	34.27	30.43	32.42	33.91	35.95	34.27	35.39	34.84	32.98	32.85	34.68	34.78	35.38	34.59	37.13	34.89	33.31	33.03	41.23	42.02	35.33	37.97	37.85	41.56	38.41	37.67	31.55
HORVU2Hr1G021070	113.2	126.91	96.27	115.04	164.94	184.92	154.16	140.7	85.71	112.78	109.62	100.08	111.52	114.98	125.83	156.46	126.4	136.46	173.42	161.89	228.46	202.89	153.34	126.04	133.79	85.04	122.53	147.34	135.34	135.06	140.75	126.7	138.16	117.54	167.63	89.93	148.62	144.75	91.57	98.05	64.64	102.52	64.28	180.4	86.18	101.26	79.45	102.78	141.14
HORVU2Hr1G021080	87.6	89.31	88.75	88.01	89.63	88.15	90.02	88.79	105.45	103.13	103.19	104.63	149.24	149.4	164.76	163.99	162.95	159.64	172.75	177.12	172.35	172.09	150.46	148.89	147.46	149.36	191.72	193.68	195.43	193.26	192.18	191.03	191.78	189.24	96.87	99.77	97.86	96.21	97.98	92.02	92.86	117.97	115.92	119.18	112.52	116.1	119.63	124.17	118.21
HORVU2Hr1G021090	26.76	27.7	26.15	26.4	24.95	26.51	26.89	26.45	20.4	21.75	21.21	21.06	16.06	17.21	19.84	21.03	21.29	20.65	17.85	19.03	18.25	17.75	13.49	13.85	14.29	13.94	16.21	15.41	16.63	15.64	11.91	11.15	12.24	11.58	9.75	10.29	10.87	11.01	8.8	10.38	8.48	11.58	12.76	13.33	12.12	11.59	9.96	12.3	10.66
HORVU2Hr1G021110	543.48	549.41	549.09	557.8	669.05	682.03	678.35	670.21	492.7	498.79	506.53	500.54	946.5	956.32	797.21	806.27	796.9	809.33	886.87	860.79	883.82	876.59	991.3	1000.43	1017.5	1001.18	977.29	992.35	995.98	982.4	1070.72	1050.83	1067.1	1046.5	1019.86	1029.03	1036.71	1003.79	987.71	1027.63	1010.68	979.52	949.5	966.06	935.84	1094.17	1069.16	1134.06	1079.61
HORVU2Hr1G026870	26.08	25.7	28.11	24.97	35.09	34.04	36.2	33.05	24.57	22.91	24.64	22.98	40.23	39.59	33.79	34.06	35.27	34.28	38.34	42.87	40.7	41.27	31.84	33.77	33.67	34.38	37.48	37.78	38.19	37.67	37.12	38.99	37.21	36.02	33.69	34.83	33.48	32.73	33.98	30.54	32.17	32.44	30.4	28.33	33.21	37.8	33.6	32.75	37.9
HORVU2Hr1G026880	0	0	0	0	0	0	0	0	0	0	0	0	0	0	0	0	0	0	0	0	0	0	0	0	0	0	0	0	0	0	0	0	0	0	0	0	0	0	0	0	0	0	0	0	0	0	0	0	0
HORVU2Hr1G026890	0	0	0	0	0	0	0	0	0	0	0	0	0	0	0	0	0	0	0	0	0	0	0	0	0	0	0	0	0	0	0	0	0	0	0	0	0	0	0	0	0	0	0	0	0	0	0	0	0
HORVU2Hr1G026900	0	0	0	0	0	0	0	0	0	0	0	0	0	0	0	0	0	0	0	0	0	0	0	0	0	0	0	0	0	0	0	0	0	0	0	0	0	0	0	0	0	0	0	0	0	0	0	0	0
HORVU2Hr1G026910	0	0	0	0	0	0	0	0	0	0	0	0	0	0	0	0	0	0	0	0	0	0	0	0	0	0	0	0	0	0	0	0	0	0	0	0	0	0	0	0	0	0	0	0	0	0	0	0	0
HORVU2Hr1G034010	0	0.04	0.07	0	0.04	0.04	0.08	0.03	0.04	0.18	0.07	0.13	0.09	0.06	0.09	0	0.05	0	0.06	0	0.05	0.11	0	0	0	0.03	0.05	0.08	0.04	0.05	0	0	0.04	0	0.05	0	0	0.16	0	0.15	0	0	0	0	0	0	0	0	0
HORVU2Hr1G046900	0.47	0.4	0.46	0.38	0.44	0.31	0.36	0.48	0.64	0.76	0.76	0.58	0.43	0.3	0.39	0.24	0.48	0.3	0.3	0.27	0.42	0.27	0.32	0.26	0.3	0.27	0.38	0.38	0.25	0.33	0.31	0.33	0.28	0.26	0.38	0.14	0.11	0.56	0.28	0.32	0.05	0.07	0.18	0.22	0.15	0.4	0.21	0.26	0.25
HORVU2Hr1G048810	0	0	0	0	0	0	0	0	0	0	0	0	0	0	0	0	0	0	0	0	0	0	0	0	0	0	0	0	0	0	0	0	0	0	0	0	0	0	0	0	0	0	0	0	0	0	0	0	0
HORVU2Hr1G049240	23.9	24.63	25.3	24.91	26.99	28.26	27.29	27.23	39.17	39.49	38.85	38.99	18.47	18.34	15.6	15.34	16.21	15.27	12.72	13.86	13.27	13.23	10.01	9.46	9.46	9.31	8.43	8.4	8.86	8.42	12.36	12.17	11.92	12.24	7.66	8.3	8.52	7.49	7.5	6.65	8.43	6.99	6.38	6.71	7.15	7.04	7.75	7.88	7.32
HORVU2Hr1G049250	0	0	0	0.02	0.04	0	0.04	0	0	0	0	0	0	0	0	0	0	0	0.09	0	0	0	0	0	0	0	0	0	0	0	0	0	0	0	0	0	0	0	0	0	0	0	0	0	0	0	0	0	0
HORVU2Hr1G050630	0.25	0.24	0.21	0.15	0.23	0.23	0.26	0.24	0.12	0.16	0.23	0.14	0.41	0.38	0.35	0.54	0.4	0.34	0.38	0.52	0.47	0.45	0.7	0.61	0.55	0.54	0.58	0.68	0.51	0.7	0.5	0.54	0.57	0.54	0.62	0.66	0.45	0.65	0.64	0.79	0.57	0.65	0.65	0.67	0.77	0.45	0.6	0.45	0.55
HORVU2Hr1G050640	45.19	47.83	47.66	42.73	33.91	32.5	40.07	34.27	53.3	51.42	49.46	50.66	62.91	65.12	48.56	51.71	51.16	48.97	52.07	49.37	52.51	50.21	85	82.38	85.29	84.32	69.43	69.91	64.2	66.37	83.5	84.12	79.59	83.93	81.41	79.66	81.87	79.01	85.09	83.67	77.8	79.69	74.04	77.59	75.3	88.78	90.46	92.81	92.43
HORVU2Hr1G054650	0	0	0	0	0	0	0	0	0	0	0	0	0	0	0	0	0	0	0	0	0	0	0	0	0	0	0	0	0	0	0	0	0	0	0	0	0	0	0	0	0	0	0	0	0	0	0	0	0
HORVU2Hr1G056440	7.01	7.67	7.19	7.1	9.94	9.21	9.03	9.32	10	9.37	11.23	9	6.26	6.2	8.01	6.66	6.85	8.58	5.26	6.42	4.95	6.4	2.88	2.69	3.06	2.4	2.46	2.1	2.7	3.22	3.68	3.61	4.67	3.58	2.1	3.19	2.49	1.94	2.27	1.9	4.25	1.56	1.73	1.68	3	3.89	1.75	1.88	1.71
HORVU2Hr1G061030	0.04	0	0	0.04	0	0	0	0.04	0	0	0	0	0	0	0	0	0	0	0	0	0	0	0	0	0	0	0	0	0	0	0	0.01	0	0	0	0	0	0	0	0	0	0	0	0.07	0	0.08	0	0	0
HORVU2Hr1G061040	12.05	13.03	13.94	15.3	15.57	14.56	16.16	15.23	31.74	32.04	32.52	30.69	28.43	26.08	13.75	13.55	13.4	13.2	10.44	10.12	9.98	10.44	25.35	28.5	27.23	26.12	13.42	12.51	13.61	12.77	21.16	22.89	21.61	22.16	32.55	33.02	32.75	34.11	31.39	30.77	29.42	17.93	18.41	16.87	18.2	15.56	17.37	15.04	20.64
HORVU2Hr1G061060	12.17	12.86	12.12	12.43	11.47	11.48	12.03	12.56	16.45	17.37	17.01	15.99	19.42	20.13	15.97	16.17	16.11	15.56	16.93	16.11	15.45	16.3	19.86	17.56	18.94	18.97	18.66	18.92	19.17	17.99	21.31	19.41	20.85	19.02	22.24	21.02	22.92	23.47	21.58	22.06	21.18	22.74	22.59	21.52	21.97	20.06	21.5	20.55	21.01
HORVU2Hr1G061070	0.06	0.1	0	0.15	0	0.34	0.46	0	0.19	0.29	0.4	0.13	0.02	0.23	0.56	0.73	0.37	0.46	0.09	0.28	0.07	0.12	0.08	0.43	0	0	0.18	0.6	0.24	0.45	0.02	0.3	0.09	0	0.1	0	0.04	0	0	0	0	0.74	0.23	0.8	0.06	0.01	0.2	0.21	0
HORVU2Hr1G061080	6.02	5.91	6.04	6	4.98	4.79	5.34	5.17	11.32	11.35	10.29	11.24	9.34	9.7	5.14	4.7	5.25	4.4	2.85	3.13	2.63	2.7	8.36	7.81	7.68	7.77	5.71	5.92	6.06	6.12	6.79	7.12	7.3	7.51	9.2	8.64	8.55	9.18	9.26	9.28	11.28	5.37	5.93	5.65	6.89	4.54	6.49	6.27	5.06
HORVU2Hr1G061380	7.05	7.06	7.41	7.33	8.87	9.56	9.71	8.49	6.28	7.47	6.93	6.25	10.56	9.76	8.76	9.68	8.89	9.65	10.15	10.34	9.96	10.57	7.78	7.54	7.74	8.15	7.62	6.98	7.22	7.46	7.78	6.98	6.65	6.89	6.99	7.37	6.66	6.39	6.8	7.14	7.02	5.7	6.63	6.69	5.26	6.74	7.3	6.62	5.97
HORVU2Hr1G061430	0	0	0	0.03	0.12	0	0	0	0	0	0	0	0	0	0	0	0.07	0	0	0	0	0	0	0	0	0	0	0	0	0	0	0	0	0	0	0	0.03	0	0	0	0	0	0	0	0	0	0	0	0
HORVU2Hr1G061440	0	0	0	0	0	0	0	0	0	0	0	0	0	0	0	0	0	0	0	0	0	0	0	0	0	0	0	0	0	0	0	0	0	0	0	0	0	0	0	0	0	0	0	0	0	0	0	0	0
HORVU2Hr1G061450	0	0	0	0	0	0	0	0	0	0	0	0	0	0	0	0	0	0	0	0	0	0	0	0	0	0	0	0	0	0	0	0	0	0	0	0	0	0	0	0	0	0	0	0	0	0	0	0	0
HORVU2Hr1G062670	46.68	45.88	45.98	45.87	36.64	35.84	36.02	36.86	34.42	30.87	29.75	33.93	21.69	21.23	14.84	18.74	16.18	19.22	18.86	19.13	18.69	20.59	23.2	24.03	23.24	25.53	17.15	18.69	14.5	17.56	14.97	12.67	12.76	13.19	40.58	43.37	44.64	42.24	42.16	39.76	41.97	57.92	55.1	49.78	53.18	39.44	35.69	40.99	42.36
HORVU2Hr1G062680	36.38	36.9	36.39	36.8	33.38	34.32	38.74	35.01	33.02	33.12	35.48	35.19	22.14	21.48	19.94	19.57	20.97	18.97	19.52	22.36	22.17	19.34	22.42	22.86	21.89	22.58	11.24	11.88	11.22	11.29	13.25	13.92	13.33	14.11	43.8	45.1	42.13	46.02	43.36	46.9	42.54	52.58	48.03	45.58	49.73	38.15	38.68	37.92	38.55
HORVU2Hr1G064700	0.07	0	0.07	0.03	0.11	0.15	0.07	0.11	0.27	0.28	0.19	0.19	0.29	0.29	0.08	0.04	0.08	0.08	0.08	0	0.07	0.04	0	0.12	0.04	0.08	0.11	0.14	0.14	0.11	0.04	0.08	0	0	0.08	0.04	0	0	0.13	0	0.12	0	0.11	0	0.22	0	0	0	0.1
HORVU2Hr1G074770	17.44	17.58	19.88	19.52	33.12	31.46	33.83	32.63	26.39	25.94	25.96	25.9	6.31	6.43	8.03	7.8	8.19	8.95	5.64	5.24	6.19	5.95	1.06	1.39	1.18	1.33	0.83	0.68	0.53	1.01	0.74	0.9	1.07	0.61	0.41	0.38	0.43	0.09	0.29	0.27	0.46	0.08	0.6	0.58	0.5	0.23	0.31	0.3	0.45
HORVU2Hr1G074780	16.87	16.62	16.46	16.81	20.14	19.57	20.18	19.31	19.78	20.47	18.29	20.03	16.43	18.72	14.97	17.56	16.33	16.44	17.09	15.46	14.78	16.65	13.36	14.85	14.43	14.92	14.62	13.01	13.99	14.1	14.49	15.01	16.07	16.01	15.16	16.58	13.79	14.31	12.72	15.86	14.95	15.23	12.71	15.72	14.18	15.75	17.35	16.48	14.99
HORVU2Hr1G075640	0	0	0	0	0	0	0	0	0	0	0	0	0	0	0	0	0	0	0	0	0	0	0	0	0	0	0	0	0	0	0	0	0	0	0	0	0	0	0	0	0	0	0	0	0	0	0.63	0	0
HORVU2Hr1G075670	31.96	34.07	31.91	32.56	45.54	46.12	47.66	43.27	25.07	25.97	23.22	23.35	60.57	60.79	60.17	58.72	60.02	59.89	65.78	62.14	65.68	65.89	88.02	84.91	88.72	90.25	85.28	90.13	92.58	88.44	88.34	89.49	86.98	83.95	85.1	87.53	90.82	84.46	81.88	77.74	92.12	101.57	97.33	98.34	94.64	102.02	98.38	97.26	97.71
HORVU2Hr1G079800	0	0	0	0	0	0	0	0	0	0	0	0	0	0	0	0	0	0	0	0	0	0	0	0	0	0	0	0	0	0	0	0	0	0	0	0	0	0	0	0	0	0	0	0	0	0	0	0	0
HORVU2Hr1G079810	0.38	0.31	0.34	0.41	0.27	0.19	0.19	0.21	0.28	0.29	0.32	0.32	0.19	0.15	0.15	0.09	0.21	0.15	0.18	0.18	0.13	0.33	0	0.1	0.1	0.1	0.06	0.02	0.05	0.13	0	0	0.06	0.02	0	0.02	0.02	0.06	0.06	0	0	0	0.06	0.06	0	0	0	0	0.05
HORVU2Hr1G079820	64.17	59.61	59.59	61.41	53.57	50.68	50.05	49.72	77.48	77.08	74.52	75.17	63.38	60.61	53.58	51.49	54.52	53.65	57.94	53.83	53.39	53.54	61.45	55.33	62.59	57.75	54.51	52.25	51.16	51.89	54.76	57.6	55	55.57	53.96	59.56	58.61	59.48	59.56	57.48	54.25	62.04	54.7	58.65	55.99	58.78	55.67	61.08	56.36
HORVU2Hr1G079830	32.64	33.08	33.86	32.81	34.09	34.64	34.87	35.28	28.43	29.65	29.07	30.65	43.59	42.53	35.48	36.58	35.34	34.92	40.11	40.97	39.69	39.91	32.3	30.59	31.11	31.67	35.35	32.98	33.34	33.03	29.5	30.08	30.94	30.17	25.62	25.17	27.32	25.74	25.8	28.67	24.45	26.27	25.1	26.87	22.86	27.16	28.59	26.81	28.82
HORVU2Hr1G089190	0	0	0	0	0	0	0	0	0	0	0	0	0	0	0	0	0	0	0	0	0	0	0	0	0	0	0	0	0	0	0	0	0	0	0	0	0	0	0	0	0	0	0	0	0	0	0	0	0
HORVU2Hr1G096100	1.6	1.82	2.05	1.75	3.01	2.93	2.99	3.12	1.38	1.53	1.3	1.15	4.21	3.97	4.98	4.01	4.16	4.25	5.12	5.41	5.23	5.18	5.52	5.32	4.84	5.27	7.5	6.78	7.04	6.91	5.55	6.54	6.03	7.2	5.42	5.93	6.27	6.66	5.84	6.65	6.55	5.06	5.88	5.32	7.18	6.24	7.36	7.37	6.41
HORVU2Hr1G096130	0	0	0	0	0	0	0	0	0	0	0	0	0	0	0	0	0	0	0	0	0	0	0	0	0	0	0	0	0	0	0	0	0	0	0	0	0	0	0	0	0	0	0	0	0	0	0	0	0
HORVU2Hr1G096140	0.14	0.02	0.02	0.03	0	0.05	0.03	0.05	0.09	0.07	0	0	0.07	0.06	0.15	0	0.03	0.03	0	0.03	0.06	0.06	0.07	0.03	0.07	0.06	0.07	0.07	0	0.06	0.14	0.07	0	0	0	0	0	0.23	0	0	0	0	0	0	0.08	0	0.08	0	0
HORVU2Hr1G096160	0	0	0	0	0	0	0	0	0	0	0	0	0	0	0	0	0	0	0	0	0	0	0	0	0	0	0	0	0	0	0	0	0	0	0	0	0	0	0	0	0	0	0	0	0	0	0	0	0
HORVU2Hr1G096180	0	0.03	0	0	0.02	0.04	0	0	0	0	0	0.02	0.03	0.04	0	0.02	0	0	0	0	0	0	0	0	0	0	0.03	0	0	0	0	0	0	0	0	0	0.03	0	0	0.05	0	0	0	0	0	0	0	0	0
HORVU2Hr1G097200	0	0	0	0	0	0	0	0	0	0	0	0	0	0	0	0	0	0	0	0	0	0	0	0	0	0	0	0	0	0	0	0	0	0	0	0	0	0	0	0	0	0	0	0	0	0	0	0	0
HORVU2Hr1G097210	0	0	0	0	0	0	0	0	0	0	0	0	0	0	0	0	0	0	0	0	0	0	0	0	0	0	0	0	0	0	0	0	0	0	0	0	0	0	0.13	0	0	0	0	0	0	0	0	0	0
HORVU2Hr1G097220	0.11	0.22	0.14	0.07	0.12	0.3	0.09	0.33	0.21	0.14	0.12	0.2	0.09	0.07	0.18	0.05	0.07	0.22	0.12	0.08	0.07	0.08	0.07	0	0.04	0.03	0.16	0.04	0.08	0.07	0.21	0.13	0.04	0.08	0.18	0.17	0.17	0.13	0	0.08	0.16	0.12	0.22	0.44	0.35	0	0.36	0.24	0.14
HORVU2Hr1G097230	0	0	0	0	0	0	0	0	0	0	0	0	0	0	0	0	0	0	0	0	0	0	0.06	0	0	0.11	0.06	0	0.42	0	0.06	0.51	0.11	0	0.67	1.03	0.18	0.37	0.2	0.19	0.39	0.17	1.31	0.35	0.16	0.44	0.45	0	1.16
HORVU2Hr1G097240	12.24	11.72	12	11.96	8.73	9.04	8.94	8.66	8.91	9.7	9.26	9.41	11.31	10.87	13.61	13.55	15.16	14.41	18.35	17.52	16.7	17.82	37.84	36.2	36.76	37.46	32.18	29.87	31.95	30.78	50.61	49.93	50.34	50.14	58.47	56.02	58.1	57.24	54.41	56.8	52.8	51.61	49.94	51.38	54.07	57.23	56.57	54.91	56.5
HORVU2Hr1G097250	0	0.02	0	0	0.02	0	0	0.54	0	0	0.3	0	0	0	0	0	0	0	0	0	0	0	0.12	0.18	0.22	0.09	0.1	0	0.07	0	0.14	0.05	0.09	0.07	0.42	0.16	0.36	0.29	0.37	0.3	0.23	0.27	0.27	0.2	0.21	0.24	0.19	0.31	0.19
HORVU2Hr1G097270	0.28	0.29	0.27	0.32	0.88	0.73	0.85	0.88	0.24	0.21	0.31	0.38	0.42	0.53	0.86	0.51	0.81	0.8	0.61	0.81	0.72	0.69	0.18	0.18	0.36	0.16	0.28	0.29	0.18	0.22	0.75	0.63	0.54	0.33	0.46	0.66	0.27	1.07	0.25	0.59	0.35	0.27	0.56	0.14	0.82	0.41	0.25	0.55	0.48
HORVU2Hr1G097350	3.66	4.81	3.95	4.72	3.28	3.02	3.95	3.78	5.04	5.16	5.13	5.64	4.52	3.96	4.66	3.89	4.4	3.95	4.46	6.17	4.14	4.57	4.77	3.73	3.47	4.18	5.35	2.87	6.73	5.27	5.69	4.22	4.54	4.21	3.94	4.45	4	4.89	2.58	4.71	3.47	4.1	5.09	4.31	4.15	4.28	4.83	5.41	3.03
HORVU2Hr1G097360	0.84	0.81	0.94	0.91	0.95	0.89	1.12	0.82	1.42	1.1	1.05	0.96	1.14	0.97	0.89	1.05	0.88	0.88	1.18	0.74	0.62	0.76	0.94	0.67	0.98	0.76	1.04	1.35	1.01	1.02	1.06	1.06	1	0.91	0.71	0.61	0.75	0.56	0.63	0.87	0.99	0.6	0.42	0.87	0.65	0.87	0.88	0.97	1.06
HORVU2Hr1G097380	0.14	0.07	0.11	0.07	0.19	0.08	0.09	0.19	0	0.07	0	0	0.06	0.03	0.07	0.03	0	0.04	0.02	0.03	0.04	0.08	0.24	0.17	0.04	0.04	0.05	0.05	0.1	0.06	0.06	0.04	0.08	0.03	0.13	0.05	0.1	0.05	0.21	0.07	0.11	0.12	0	0.16	0.07	0.18	0.2	0.08	0.07
HORVU2Hr1G097390	3.2	3.6	3.25	3.14	3.87	3.88	3.53	3.14	3.05	3.12	3.36	3.58	3.35	3.05	3.5	3.19	3.87	3.55	3.42	2.92	3.25	3.25	2.82	2.76	2.39	2.92	2.97	3.73	3.39	3.04	2.68	3.02	2.76	2.56	2.74	2.89	2.64	2.49	3.26	2.43	1.74	2.28	2.75	2.52	1.84	2.45	1.79	2.97	3
HORVU2Hr1G097580	0	0	0	0	0	0	0	0	0	0	0	0	0	0	0	0	0	0	0	0	0	0	0	0	0	0	0	0	0	0	0	0	0	0	0	0	0	0	0	0	0	0	0	0	0	0	0	0	0
HORVU2Hr1G097590	0	0	0	0	0	0	0	0	0	0	0	0	0	0	0	0	0	0	0	0	0	0	0	0	0	0	0	0	0	0.05	0	0	0	0	0	0	0	0	0	0	0	0	0	0	0	0	0	0	0
HORVU2Hr1G097610	0	0	0	0	0	0	0	0	0	0	0	0	0	0	0	0	0	0	0	0	0	0	0	0	0	0	0	0	0	0	0	0	0	0	0	0	0	0	0	0	0	0	0	0	0	0	0	0	0
HORVU2Hr1G097620	0	0	0	0	0	0	0	0	0	0	0	0	0	0	0	0	0	0	0	0	0	0	0	0.24	0.24	0	0	0	0	0	0	0	0	0	0	0	0	0	0	0	0	0	0	0	0	0	0	0	0
HORVU2Hr1G097630	0	0	0	0	0	0	0	0	0	0	0	0	0	0	0	0	0	0	0	0	0	0	0	0	0	0	0	0	0	0	0	0	0	0	0	0	0	0	0	0	0	0	0	0	0	0	0	0	0
HORVU2Hr1G097640	0	0	0	0	0	0	0	0	0	0	0	0	0	0.05	0	0	0	0	0	0	0	0	0	0	0	0	0	0	0	0	0	0.05	0	0	0	0	0	0	0	0.14	0.14	0	0.13	0	0	0	0	0	0
HORVU2Hr1G101170	0	0	0	0	0	0	0	0	0	0	0	0	0	0	0	0	0	0	0	0	0	0	0	0	0	0	0	0	0	0	0	0	0	0	0	0	0	0	0	0	0	0	0	0	0	0	0	0	0
HORVU2Hr1G101180	0	0	0	0	0	0	0	0	0	0	0	0	0	0	0	0	0	0	0	0	0	0	0	0	0	0	0	0	0	0	0	0	0	0	0	0	0	0	0	0	0	0	0	0	0	0	0	0	0
HORVU2Hr1G101190	17.43	17.14	18.3	18.21	15.3	15.64	15.14	15.34	17.41	17.08	17.11	17.14	10.25	10.91	11.37	10.91	11.09	11.23	12.66	11.76	11.81	11.29	13.83	14.57	14.2	13.84	14.57	15.67	15.45	14.99	14.65	15.93	14.96	14.83	17.03	17.25	17.14	16.51	16.12	17.41	16.18	16.65	17.24	16.72	16.31	16.33	16.73	15.76	18.1
HORVU2Hr1G101240	0	0	0	0	0	0	0	0	0	0	0	0	0	0	0	0	0	0	0	0	0	0	0	0	0	0	0	0	0	0	0	0	0	0	0	0	0	0	0	0	0	0	0	0	0	0	0	0	0
HORVU2Hr1G109100	4.31	4.88	5.22	4.46	3.3	4.3	4.25	3.56	5.24	4.4	6.32	6.28	3.76	3.13	6.21	7.72	9.68	5.87	6.22	5.17	6.55	4.19	5.73	7.11	5.29	5.31	3.13	4	3.65	2.9	5.96	6.91	7.04	4.74	3.55	4.98	5.26	4.32	6.68	7.37	2.33	3.62	5.81	4.53	5.17	5.01	5.88	7.05	5.45
HORVU2Hr1G109120	160.3	160.15	160.17	160.35	49.46	49.94	50.48	52.16	157.92	156.29	162.49	161.23	206.14	207.4	244.43	243.69	245.34	245.01	203.25	205.73	210.94	206.15	384.47	389.99	382.17	384.22	267.31	269.41	270.82	267.48	423.44	429.62	435.07	424.86	450.15	459.78	465.68	470.92	483.96	483.39	474.35	471.03	468.06	480.98	468.49	428.48	415.15	435.41	427.06
HORVU2Hr1G109140	13.72	9.74	11.15	10.45	10.18	11.15	9.89	10.04	10.42	10.27	10.37	13.12	17.45	14.67	11.03	12.5	10.59	12.4	12.46	11.57	11.28	13.06	17.15	16.11	16.05	18.09	17.34	19.37	18.03	19.32	14.98	14.56	14.41	16.39	14.39	13.16	16.37	13.98	13.91	19.01	13.61	17.79	16.63	11.3	15.46	15	17.09	17.29	16.56
HORVU2Hr1G109150	2.15	2.74	1.86	1.95	2.66	2.29	2.25	2.52	2.75	1.87	2.7	2.72	3.34	3.05	3	3.43	2.49	2.18	2.64	2.21	2.49	1.85	2.03	1.56	2.01	2.32	2.29	3.29	3.5	2.55	1.97	2.11	3.04	1.62	1.61	1.56	2.17	1.95	1.31	2.83	2.24	2.05	3.01	1.06	2.14	2.42	2.24	2	2.16
HORVU2Hr1G109170	0	0	0	0	0	0	0	0	0	0	0	0	0	0	0	0	0	0	0	0	0	0	0	0	0	0	0	0	0	0	0	0	0	0	0	0	0	0	0	0	0	0	0	0	0	0	0	0	0
HORVU2Hr1G109190	0.5	1.38	0.62	1.38	0.11	0.28	0.05	0.39	0.46	0.45	0.05	0.11	0.38	0	0.12	0.48	0.12	0.35	0.33	0.45	0.4	0	0.51	0.08	0.11	0.18	0.72	0.1	0.3	0.49	0.22	0.26	0.05	0.11	0.34	0	0.31	0.27	0.18	0.17	0.4	0.31	0.32	0.85	0	0.4	0.27	0.45	0.26
HORVU2Hr1G115180	0.35	0.32	0.53	0.4	0.55	0.43	0.65	0.52	0.24	0.22	0.26	0.31	0.84	0.8	1.02	0.96	1.06	1.02	1.04	1.04	0.96	1.03	1.03	1.18	1.3	1	1.4	1.54	1.71	1.65	1.54	1.61	1.76	1.76	0.58	0.55	0.52	0.83	0.85	0.59	0.6	0.64	1.13	0.75	0.67	1.13	1.03	0.86	0.94
HORVU2Hr1G115200	0	0	0	0	0	0	0	0	0	0	0	0.04	0.03	0.03	0	0	0	0	0	0	0	0.04	0.04	0.04	0.08	0.04	0	0	0	0.04	0	0	0	0	0.03	0	0	0.13	0	0	0	0.11	0	0	0.11	0	0.17	0.1	0
HORVU2Hr1G115210	25.27	28.44	28.35	29.13	28.01	26.84	27.82	28.44	30.02	29.45	26.86	27.62	31.23	30.43	22.56	24.71	25.04	26.44	27.53	27.18	26.25	26.07	32.1	32.26	30.92	30.54	36.35	33.84	37.44	35.16	32.99	31.39	31.18	30.46	30	28.83	30.85	27.27	29.79	30.91	25.85	31.57	31.17	27.53	30.05	35.9	32.45	32.81	34.38
HORVU2Hr1G115240	0	0	0	0	0	0	0	0	0	0	0	0	0	0	0	0	0	0	0	0	0	0	0	0	0	0	0	0	0	0	0	0	0	0	0	0	0	0	0	0	0	0	0	0	0	0	0	0	0
HORVU2Hr1G117360	12.04	12.8	12.45	12.39	6.38	6.6	5.37	6.9	9.74	8.42	8.77	8.38	7.15	8.38	5.14	5.42	5.09	5.41	4.16	4.24	4.54	4.71	5.63	5.61	5.95	5.9	7.3	7.69	7.55	7.9	4.65	5.15	4.57	5.71	4.34	4.46	4.45	4.5	3.01	3.69	4.53	6.29	4.08	5.43	7.53	5.75	5.42	3.53	5.53
HORVU2Hr1G117380	0.35	0.59	0.55	0.39	0.24	0.25	0.23	0.12	0.77	0.49	0.3	0.15	0.07	0.07	0.07	0	0	0.11	0.05	0.1	0.05	0.1	0	0	0.03	0.03	0	0	0	0	0	0	0	0	0	0	0	0	0	0	0	0	0	0.09	0	0	0	0	0
HORVU2Hr1G117400	17.62	16.89	19.31	17.96	21.19	21.51	20.38	22.22	7.44	9.92	8.45	7.82	28.03	26.35	24.6	21.46	24.74	23.18	21.9	22.75	19.24	19.19	19.22	21.33	18.74	18.11	24	21.59	23.49	24.92	15.66	16.1	17.2	16.01	13.14	13.52	15.21	13.4	13.93	15.13	13.61	7.33	10.45	8.49	8.23	12.25	13.28	14.48	15.47
HORVU2Hr1G117410	0	0	0	0	0	0	0	0	0	0	0	0	0	0	0	0	0.19	0.18	0	0	0.23	0.17	0	0	0	0	0	0	0.67	0	0	0	0	0	0	0.47	0	0.15	0.15	0.86	0	0.13	0	0	0	0	0.48	0.46	0
HORVU2Hr1G117450	20.5	21.48	21	19.9	21.29	18.69	18.51	18.55	16.7	20.84	18.21	17.94	23.46	21.76	22.73	23.83	25.85	22.42	22.45	24.07	21.83	21.26	17.77	21.06	21.59	18.87	20.07	18.04	20.39	20.47	20.62	20.15	17.48	20.1	18.63	18.79	19.73	22.86	17.44	17.02	17.04	12.69	13.58	17.25	14.82	20.01	21.48	18.63	17
HORVU2Hr1G117460	0	0	0	0	0	0	0	0	0	0	0	0	0	0	0	0	0	0	0	0	0	0	0	0	0	0	0	0	0	0	0	0	0	0	0	0	0	0	0	0	0	0	0	0	0	0	0	0	0
HORVU2Hr1G117490	0	0	0	0	0	0	0	0	0	0	0	0	0	0	0	0	0	0	0	0	0	0	0	0	0	0	0	0	0	0	0	0	0	0	0	0	0	0	0	0	0	0	0	0	0	0	0	0	0
HORVU2Hr1G117800	0.38	0.59	0.44	0.71	0.74	0.69	0.69	0.69	0.22	0.22	0.28	0.24	1.47	1.36	1.44	1.34	1.57	1.65	1.61	1.62	1.49	1.55	1.17	1.02	1.33	1.03	1.72	1.82	1.7	1.78	1.32	1.47	1.07	1.18	1.26	1.1	1.33	1.24	1.34	1.21	0.82	1.07	0.65	0.67	0.99	0.96	1.38	0.64	0.86
HORVU2Hr1G117810	3.39	3.27	3.23	3.05	2.92	2.73	2.91	2.76	2.42	2.54	2.34	2.19	2.7	2.89	2.84	2.73	2.8	2.73	2.95	2.13	2.17	2.32	1.83	2.2	2.11	2.28	2.99	2.92	2.94	2.9	2.06	2.14	2.11	2.84	1.97	2	2.02	2.52	2.45	2.61	3.56	2.62	2.83	3.5	2.84	2.55	2	2.54	2.5
HORVU2Hr1G117820	7.98	8.23	7.49	8.07	7.5	7.24	7.16	7.06	7.85	7.29	7.85	7.55	7.42	6.61	6.24	6.42	6.88	6.68	5.62	5.63	5.93	5.77	8.82	7.69	7.55	7.8	10.82	11.31	10.85	11.13	6.7	7.41	6.57	6.79	6.74	7.48	5.91	6.31	5.79	5.4	6.48	6.23	7.89	6.16	6.29	7.94	7.8	6.32	6.7
HORVU2Hr1G117840	27.1	28.67	28.03	27.61	29.3	26.23	26.78	26.65	19.19	19.68	18.75	20.55	36.84	38.09	37.95	37.09	38.58	37.99	35.46	36.95	34.87	34.25	38	38.95	38.78	40.54	42.06	39.38	40.99	41.54	47.14	44.29	45.03	44.26	42.15	41.16	43.04	41.33	38.03	39.38	40.52	38.49	37.87	41.6	35.31	36.74	41.12	37.39	33.46
HORVU2Hr1G117860	2.18	1.9	1.23	1.88	1.9	1.83	2.37	1.29	1.43	1.62	1.19	1.85	2.47	0.7	2.71	3.17	1.4	1.94	1.36	1.65	1.88	1.63	2.71	2.12	2.11	3.26	1.19	1.15	1.4	1.3	2.11	0.55	2	3.1	1.93	1.6	1.13	1.3	0.81	3.18	1.74	0.85	0.2	2.07	3.01	3.29	2.26	1.61	2.39
HORVU2Hr1G117870	2.12	2.56	2	2.22	2.04	2.56	2.46	2.42	0.77	1.04	0.71	0.95	2.77	2.93	2.62	2.16	2.06	3.21	3.14	1.88	1.83	2.43	3.16	3.71	2.87	4.44	3.71	3.79	3.89	4.75	2.96	2.66	3.38	3.29	3.85	3.58	3.77	4.42	3.94	3.16	4.07	3.62	3.65	3.28	3.81	4.33	6.13	4.41	4.34
HORVU2Hr1G117890	0	0	0	0	0	0	0	0	0	0	0	0	0	0	0	0	0	0	0	0	0	0	0	0	0	0	0	0	0	0	0	0	0	0	0	0	0	0	0	0	0	0	0	0	0	0	0	0	0
HORVU2Hr1G117900	0.03	0	0.03	0	0	0	0	0.04	0.04	0	0.04	0	0.04	0	0.04	0	0	0	0.04	0.21	0.07	0.13	0.26	0.26	0.18	0.29	0.25	0.21	0.09	0.07	0.35	0.19	0.4	0.37	0.76	0.64	0.44	0.44	0.78	0.69	0.35	0.21	0.66	0.78	0.29	0.38	0.29	0.38	0.35
HORVU2Hr1G120170	0.16	0	0	0.03	0	0	0	0	0.06	0	0.03	0	0.03	0	0	0.03	0	0.03	0	0	0	0	0	0.06	0	0.03	0	0	0	0	0	0	0	0.03	0	0	0	0.1	0	0	0	0	0	0	0	0	0	0	0
HORVU2Hr1G120190	0.03	0.02	0.05	0	0.03	0.03	0	0.02	0	0	0.02	0.02	0.02	0.04	0.08	0.02	0	0.02	0.02	0.02	0	0	0.02	0.02	0.02	0.02	0.03	0.05	0.03	0	0	0.02	0.04	0	0.02	0.02	0	0.05	0	0	0	0.05	0.05	0	0	0	0	0.05	0
HORVU2Hr1G120200	0.03	0.21	0.09	0.11	0.07	0.14	0.1	0.18	0.22	0.19	0.14	0.11	0.38	0.16	0.25	0.39	0.12	0.23	0.05	0.09	0.1	0.07	0.46	0.61	0.36	0.42	0.15	0.26	0.27	0.16	0.35	0.53	0.39	0.38	0.37	0.32	0.27	0.69	0.66	0.8	0.58	0.37	0.39	0.44	0.36	0.6	0.63	0.61	0.79
HORVU2Hr1G120410	18.69	19.97	21.02	20.01	21.91	23.77	24.43	22.36	14.94	13.32	14.02	15.54	19.22	19.76	30.54	29.35	29.88	29.23	24.5	27.31	26.33	27.2	21.62	18.69	21.62	17.36	12.94	12.56	12.4	11.57	18.99	21.57	21.52	19.46	22.87	24.44	23.22	16.57	21.95	18.31	23.09	18.17	19.98	20.9	21.57	20.85	16.18	19.49	19.3
HORVU2Hr1G120420	0.68	0.6	0.9	0.77	0.52	0.63	0.42	0.52	0.38	0.74	0.37	0.52	0.25	0.4	0.11	0.38	0.69	0.51	0.78	0.7	0.6	0.71	0.28	0.35	0.23	0.31	0.19	0.29	0.37	0.16	0.38	0.53	0.51	0.51	0.24	0.21	0.22	0.44	0.67	0.11	0	0.59	0.4	0.19	0.29	0.27	0.18	0.35	0.26
HORVU2Hr1G120430	0.55	0.66	0.78	0.74	0.87	0.68	0.87	0.91	0.92	0.78	0.99	0.72	0.73	0.63	0.88	0.68	0.79	0.92	0.85	0.57	0.65	0.68	0.35	0.42	0.46	0.41	0.62	0.81	0.49	0.51	0.47	0.43	0.4	0.27	0.38	0.32	0.3	0.46	0.15	0.28	0.28	0.32	0.31	0.2	0.33	0.41	0.47	0.38	0.32
HORVU2Hr1G120440	0.03	0	0	0	0	0	0	0	0	0	0	0	0	0	0	0	0	0	0	0	0	0	0	0	0	0	0	0	0	0	0	0	0	0	0	0	0	0	0	0	0	0	0	0	0	0	0	0	0
HORVU2Hr1G120470	0.76	0.94	0.95	0.81	0.89	0.46	1.02	1.2	1.02	1.1	1.11	1.03	1.29	1.12	1.15	0.54	0.88	1.09	0.98	1.21	0.79	0.67	0.91	1.27	0.61	0.9	0.75	0.71	0.85	0.76	0.89	1.08	0.81	1.07	0.46	0.54	0.72	1.39	0.72	1.4	0.92	0.64	0.87	0.25	0.54	0.45	0.62	1.29	1.12
HORVU2Hr1G121080	81.59	80.98	82.03	81.04	73.11	74.45	74.34	71.5	69.11	67.21	67.71	68.35	39.22	39.91	51.26	54.54	52.38	52.07	45.3	45.44	45.68	45.47	32.61	32.89	31.47	32.03	36.19	36.92	35.77	35.16	34.67	34.58	34.89	34.09	28.39	28.62	28.82	30.58	27.86	28.9	29.59	31.11	32.87	31.95	31.25	29.49	30.65	31.21	32.13
HORVU2Hr1G121090	0	0	0	0	0	0	0	0	0	0	0	0	0	0	0	0.02	0	0	0	0	0	0	0	0	0	0	0	0	0	0	0	0	0	0	0	0	0	0	0	0	0	0	0	0	0	0	0	0	0
HORVU2Hr1G121100	0	0	0	0	0	0	0	0	0	0	0	0	0	0	0	0	0	0	0	0	0	0	0	0	0	0	0	0	0	0	0	0	0	0	0	0	0	0	0	0	0	0	0	0	0	0	0	0	0
HORVU2Hr1G121110	11.72	13.91	14.33	13.29	12.25	12.46	13.23	12.89	12.73	11.86	11.19	11.52	5.73	6.69	7.96	7.59	8.08	6.87	5.86	7.74	6.99	6.42	3.42	3.23	3.52	3.41	4.35	4.27	4.32	4.09	4.31	4.29	4.1	3.85	2.13	1.92	2.16	2.17	2.56	1.9	2.28	2.64	3.86	3.08	2.16	3.94	2.54	2.46	5.2
HORVU3Hr1G001560	0	0	0	0	0	0	0	0	0	0	0	0	0	0	0	0	0	0	0	0	0	0	0	0	0	0	0	0	0	0	0	0	0	0	0	0	0	0	0	0	0	0	0	0	0	0	0	0	0
HORVU3Hr1G001570	0.83	0.74	0.82	0.52	0.79	0.7	0.81	0.79	0.55	0.77	0.68	0.52	0.63	0.68	1	0.72	0.65	0.78	0.57	0.77	0.68	0.63	0.43	0.49	0.43	0.43	0.58	0.53	0.69	0.6	0.27	0.36	0.44	0.44	0.36	0.3	0.4	0.39	0.41	0.22	0.28	0.27	0.36	0.31	0.43	0.52	0.5	0.45	0.48
HORVU3Hr1G001590	0	0	0	0	0	0	0	0	0	0	0	0	0	0	0	0	0	0	0	0	0	0	0	0	0	0	0	0	0	0	0	0	0	0	0	0	0	0	0	0	0	0	0	0	0	0	0	0	0
HORVU3Hr1G001660	20.41	20.03	19.95	20.77	17.92	18.92	18.5	19.12	18.25	18.51	18.34	17.64	12.12	14.29	15.78	16.22	16.59	16.12	15.1	15.05	14.24	15.15	11.77	10.98	10.94	12.16	12.49	12.92	12.48	12.35	12.04	12.08	12.42	12.08	9.29	8.75	8.27	8.22	8.89	8.72	9.89	10.04	9.88	9.63	9.74	10.47	11.41	12.38	9.52
HORVU3Hr1G001670	37.9	37.5	37.77	37.34	36.78	33.64	32.66	35.09	34.25	34.09	32.56	33.88	30.58	29.39	31.47	30.97	31.78	32.59	32.59	31.92	34.39	31.85	25.9	26.94	25.51	26.78	24.6	24.71	24.01	24.91	28.55	26.85	30.16	26.13	26.24	23.24	24.63	25.72	25.6	24.92	26.01	27.58	27.23	24.88	31.39	31.58	28.77	28.13	28.59
HORVU3Hr1G001680	1.29	1.28	1.3	1.19	0.83	0.89	1.36	0.91	2.61	2.87	2.89	2.68	0.93	0.77	0.63	0.81	0.8	1.38	0.64	0.68	0.75	0.79	0.38	0.42	0.44	0.37	0.43	0.59	0.46	0.66	0.62	0.77	0.69	0.89	0.4	0.25	0.39	0.42	0.13	0.39	0.24	0.46	0.14	0.35	0.47	0.05	0.05	0.1	0.26
HORVU3Hr1G004880	0	0	0	0	0	0	0	0	0	0	0	0	0	0	0	0	0	0	0	0	0	0	0	0	0	0	0	0	0	0	0	0	0	0	0	0	0	0	0	0	0	0	0	0	0	0	0	0	0
HORVU3Hr1G004890	0	0	0	0	0	0	0	0	0	0	0	0	0	0	0	0	0	0	0	0	0	0	0	0	0	0	0	0	0	0	0	0	0	0	0	0	0	0	0	0	0	0	0	0	0	0	0	0	0
HORVU3Hr1G004920	0	0	0	0	0	0	0	0	0	0	0	0	0	0	0	0	0	0	0	0	0	0	0	0	0	0	0	0	0	0	0	0	0	0	0	0	0	0	0	0	0	0	0	0	0	0	0	0	0
HORVU3Hr1G007130	10.02	9.87	10.67	10.19	10.93	10.27	10.71	10.04	9.78	9.41	9.2	9.95	10.92	11.49	11.79	11.41	11.43	11.27	11.05	11.28	11.34	11.06	10.36	11.85	11.24	10.84	11.21	11.28	10.69	10.77	11.25	11.66	12.64	12.46	10.96	10.43	11.16	11.89	12.35	10.7	11.61	12.25	11.62	10.46	10.09	12.19	12.14	12.42	11.99
HORVU3Hr1G007150	0.2	0.03	0	0.15	0.07	0.07	0.28	0.09	0.11	0.04	0.11	0.04	0.22	0.11	0.22	0.08	0.07	0.12	0.04	0.04	0.07	0	0.14	0.11	0.21	0	0.21	0.13	0.16	0.13	0.11	0	0.11	0.1	0.18	0.21	0.08	0.23	0.12	0	0.22	0.1	0.11	0.53	0.2	0.09	0.28	0.25	0.09
HORVU3Hr1G007160	0	0	0	0	0	0	0	0	0	0	0	0	0	0	0	0	0	0	0	0	0	0	0	0	0	0	0	0	0	0	0	0	0	0	0	0	0	0	0	0	0	0	0	0	0	0	0	0	0
HORVU3Hr1G007170	0	0	0	0	0	0	0	0	0	0	0	0	0	0	0	0	0	0	0	0	0	0	0	0	0	0	0	0	0	0	0	0	0	0	0	0	0	0	0	0	0	0	0	0	0	0	0	0	0
HORVU3Hr1G007180	0	0	0	0	0	0	0	0	0	0	0	0	0	0	0	0	0	0	0	0	0	0	0	0	0	0	0	0	0	0	0	0	0	0	0.01	0	0	0	0	0	0	0	0	0	0	0	0	0	0
HORVU3Hr1G007190	80.07	80.2	76.82	81.77	73.06	72.84	73.55	69.96	97.1	98.28	95	97.95	110.55	105.87	97.38	96.79	94.28	93.23	102.11	103.67	105.01	107.32	115.86	116.51	113.92	115.21	84.14	82.92	84.3	84.52	120.91	117.88	122.48	117.3	130.01	128.47	129.01	122.48	126.96	125.32	125.85	127.06	124.97	118.42	127.3	129.71	125.34	133.17	126.84
HORVU3Hr1G007200	0.45	0.35	0.64	0.61	0.99	1.2	1.18	1.05	0.28	0.44	0.39	0.19	0.54	0.26	0.71	1.31	0.79	0.9	1.06	0.92	0.93	0.88	0.52	0.59	0.5	0.48	0.54	0.5	0.53	0.54	0.6	0.7	0.79	1.01	0.62	0.6	0.58	0.8	0.54	0.45	0.62	0.63	0.98	0.84	1.28	0.54	0.76	0.5	0.75
HORVU3Hr1G007210	0.04	0.02	0	0.02	0.11	0	0.04	0.06	0.06	0.06	0	0	0	0.05	0.12	0.08	0.07	0.1	0.11	0.09	0	0.04	0.02	0	0	0	0	0	0	0	0	0	0	0.02	0	0	0.06	0	0	0	0	0	0	0	0	0.06	0	0	0
HORVU3Hr1G007230	9.67	10.17	9.9	10.72	10.49	10.02	10.25	10.64	11.71	13.17	12.91	12.71	13.17	13.35	13.45	11.39	13.06	12.94	13.45	14.12	13.26	14.94	13.98	14.04	14.29	14.09	12.58	13.38	13.62	11.2	16.99	15.85	15.6	15.49	15.53	16.39	15.13	16.12	15.87	14.93	16.5	12.81	14.91	14.78	14.17	16.2	15.79	15.33	17.13
HORVU3Hr1G007240	0	0	0	0	0	0	0	0.05	0	0	0	0	0	0	0	0	0	0	0	0	0	0	0.06	0	0	0	0	0	0	0	0	0	0	0	0	0	0	0	0	0	0	0	0	0	0	0	0	0	0
HORVU3Hr1G007250	2.79	3.15	3.16	3.31	2.33	2.85	2.88	2.89	1.81	2.28	2	2.14	3.3	3.34	3.16	3.49	3.34	2.93	3.81	3.85	3.96	3.46	4.7	5.42	5.34	5.26	5.2	5.48	5.89	5.44	5.26	4.94	5.65	5.6	7.12	6.78	6.09	6.89	6.48	7.66	7.25	5.89	6.99	7.39	5.98	6.61	5.99	6.76	6.97
HORVU3Hr1G007260	0.17	0.09	0.22	0.04	0.02	0.16	0.02	0	0.18	0.06	0.08	0.12	0	0	0.08	0.16	0	0.04	0.07	0.19	0	0.01	0	0.06	0.18	0	0.09	0.33	0.22	0.32	0.14	0	0.07	0.1	0.05	0.04	0	0.19	0.14	0	0.06	0	0.03	0.43	0	0.02	0	0	0.08
HORVU3Hr1G007990	0	0	0	0	0	0	0	0	0	0	0	0	0	0	0	0	0	0	0	0	0	0	0	0	0	0	0	0	0	0	0	0	0	0	0	0	0	0	0	0	0	0	0	0	0	0	0	0	0
HORVU3Hr1G008060	0.19	0.23	0.11	0.31	0.17	0.3	0.38	0.08	0.04	0.09	0.04	0.04	0.19	0.09	0.29	0.34	0.09	0.19	0.04	0.05	0.17	0.13	0.31	0.18	0.09	0.04	0.37	0.46	0.44	0.36	0.25	0.23	0.09	0.18	0.09	0.05	0.14	0.28	0	0.14	0	0.26	0.26	0.25	0.13	0.23	0	0	0.45
HORVU3Hr1G014030	0.48	0.77	1.08	1.3	0	0	0.45	0.45	0	1.85	0	0	0	0	1.03	1.07	1.01	1.16	0.47	0.96	0	0	0.92	0	0	0	0.85	0.87	0.42	0.85	0	0.96	1.01	0.91	0	0.65	1.08	0	0	0	1.55	1.34	2.66	1.28	1.28	0	0	3.07	2.04
HORVU3Hr1G014040	2.14	2.26	2.28	2.87	1.16	0.7	1.3	1.53	1.18	0.95	1.22	1.39	1.27	0.96	1.14	1.42	1.34	1.49	1.1	1.2	0.94	1.8	1.11	1.12	1.49	1.34	2.74	1.83	2.13	2.25	1.5	2.42	1.88	1.69	1.39	1.98	3.33	1.26	3.93	1.23	1.63	1.76	1.56	2.93	2.55	1.54	2.04	0.75	1.38
HORVU3Hr1G014050	2.16	2.34	2.38	2.09	2.7	2.76	2.92	2.67	2.44	2.61	2.85	2.17	2.45	2.15	2.1	2.37	2.7	2.35	2.29	2.96	2.54	2.6	1.25	1.29	1.13	1.36	1.79	1.55	1.56	1.83	1.31	1.48	1.38	1.43	1.17	1.18	1.13	1.08	0.61	0.88	0.98	0.59	0.64	0.6	0.75	0.96	1.27	0.96	0.88
HORVU3Hr1G014510	1.08	0.81	0.94	0.74	1.15	0.92	1.05	1.01	2.16	2.15	1.78	2.1	0.94	0.69	0.68	0.67	0.77	0.77	0.75	0.66	0.58	0.71	0.4	0.24	0.22	0.25	0.16	0.36	0.4	0.22	0.14	0.15	0.25	0.17	0.05	0.06	0.07	0	0.06	0.06	0.3	0.06	0.17	0.16	0.09	0	0.25	0.1	0.15
HORVU3Hr1G014520	1.07	1.13	1.07	1.11	0.97	0.91	0.92	1.05	1.07	1.05	0.99	1.12	0.73	0.9	0.88	0.8	0.84	0.88	0.82	1.04	0.79	0.86	0.55	0.48	0.52	0.61	0.63	0.58	0.57	0.58	0.46	0.41	0.53	0.54	0.34	0.32	0.25	0.41	0.6	0.16	0.36	0.5	0.26	0.38	0.37	0.41	0.42	0.36	0.31
HORVU3Hr1G026550	0	0.1	0.03	0	0.08	0	0	0.19	0	0	0	0	0	0	0	0	0	0	0	0	0	0	0	0	0	0	0	0	0	0	0	0	0	0	0	0	0	0	0	0	0	0	0	0	0	0	0	0	0
HORVU3Hr1G026560	0	0	0	0	0	0	0	0	0	0	0	0	0	0	0	0	0	0	0	0	0	0	0	0	0	0	0	0	0	0	0	0	0	0	0	0	0	0	0	0	0	0	0	0	0	0	0	0	0
HORVU3Hr1G027580	33.91	34.86	34.13	34.42	28.57	27.79	27.49	27.79	39.26	41.08	41.43	40.44	23.35	23.6	20.38	21.03	21.98	20	19.77	19.55	18.92	19.59	21.33	21.31	21.26	21.92	21.76	21.57	23.73	21.56	22.27	23.27	21.76	22.85	26.55	27.15	25.56	24.58	24.57	23.83	25.27	25.97	23.85	25.34	23.17	23.59	24.74	24.57	25.75
HORVU3Hr1G027590	6.38	5.19	5.88	5.72	8.72	7.66	8.77	9.77	2.11	1.94	1.26	1.83	9.87	11.28	10.64	10.69	9.79	8.77	7.72	5.77	4.68	7.01	16.92	12.93	17.72	12.95	6.08	5.47	6.26	5.8	6.26	3.73	6.92	6.38	11.37	14.09	13.09	12.84	14.86	12.79	10.44	11.88	12.93	11.18	11.01	14.06	14.23	14.38	13.84
HORVU3Hr1G030310	0.18	0.13	0.14	0.2	0.08	0.15	0.03	0.03	0.1	0.03	0.07	0.07	0.04	0.04	0.04	0.04	0.07	0.07	0.08	0.09	0.18	0.08	0.07	0.07	0.07	0.15	0.12	0.06	0.09	0.11	0.03	0.02	0.05	0.07	0.17	0.15	0.07	0.11	0.11	0.1	0.11	0.1	0.1	0.19	0.14	0.09	0.13	0.13	0.09
HORVU3Hr1G030900	71.13	70.24	70.58	69.15	71.55	71.2	72.06	71.25	78.65	82.85	78.06	80.62	76.04	73.51	57.72	56.4	60.27	59.66	59.28	51.6	55.88	55.68	49.07	51.69	49.44	47.98	62.52	66.91	66.22	65.32	48.05	47.9	46.96	47.7	36.23	38.44	35.4	34.85	38.44	37.2	37.83	39.56	38.59	41.74	40.08	43.96	43.1	46.18	47.87
HORVU3Hr1G036650	7.89	7.96	8.09	8.42	8.1	10.04	8.54	8.37	9.87	9.32	9.59	8.81	10.94	11.7	11.89	12.01	13.03	12.56	11.26	11.32	12.09	9.78	10.23	10.82	10.25	11.45	8.11	9.58	8.71	8.75	13.73	12.61	12.96	10.95	10.37	9.47	10.69	11.24	12.61	13.08	10.24	12.07	11.33	10.46	14.18	9.13	11.07	11.95	10.16
HORVU3Hr1G037170	2.83	2.47	2.99	2.21	5.42	5.57	6.39	5.46	2.16	2.06	1.61	1.64	4.47	4.34	3.1	3.09	2.38	3.54	3	2.95	2.81	3.28	1.2	1.09	1.54	1.35	1.89	1.6	1.34	2.03	1.32	1.41	1.25	1.23	0.54	0.67	0.6	0.87	0.65	1.14	0.55	0.72	0.88	0.55	0.57	0.69	1.2	1.07	0.51
HORVU3Hr1G037310	10.54	11.59	11.59	11.24	13.94	13.83	14.36	14.18	13.72	12.75	13.28	13.57	16.62	15.76	13.68	16.51	14.65	14.69	14.94	14.59	15.23	15.48	18.33	19.09	18.48	19.73	16.24	15.79	15.27	16.87	16.38	17.27	17.91	16.23	18.6	18.93	19.63	18.98	16.57	19.55	18.4	16.25	18.08	18.03	18.16	17.77	17.48	20.14	16.76
HORVU3Hr1G039400	33.08	29.85	32.37	30.86	38.11	37.14	37.23	36.74	30.91	31.14	29.25	30.08	45.59	44.07	38.46	36.13	36.75	37.89	38.39	38.3	38.45	38.28	37.32	36.3	36.63	36.63	49.13	50.29	46.69	47.41	36.19	37.37	35.35	35.83	34.56	33.33	32.69	34.17	32.57	30.79	33.35	29.89	31.54	32.4	29.02	36.54	39.22	35.76	36.77
HORVU3Hr1G058800	0.31	0.37	0	0	0	0	0	0	0	0	0	0	1.41	0.34	0	0	0	0	0.43	0	0	0.71	0	0	0.63	0	0	0	0	0	0	0.24	0	0	0	0	0	3.07	0	0	3.81	0	0	0	0	0	0	0	0
HORVU3Hr1G058810	0.38	0.27	0.22	0.32	0.3	0.15	0.29	0.38	0.39	0.38	0.55	0.33	0.41	0.43	0.24	0.51	0.58	0.43	0.53	0.45	0.44	0.32	0.87	0.86	0.93	0.74	1.54	1.74	1.41	1.22	0.89	1.56	1.15	1.05	0.54	0.35	0.35	0.64	0.18	0.63	0.85	0.21	0.33	0.1	0.32	0.87	0.63	0.7	0.66
HORVU3Hr1G059590	0	0	0	0	0	0	0	0	0	0	0	0	0	0	0	0	0	0	0	0	0	0	0	0	0	0	0	0	0	0	0	0	0	0	0	0	0	0	0	0	0	0	0	0	0	0	0	0	0
HORVU3Hr1G059600	0	0	0	0	0	0	0	0	0	0	0	0	0	0	0	0	0	0	0	0	0	0	0	0	0	0	0	0	0	0	0	0.23	0	0	0	0	0	0	0	0	0	0	0	0	0	0	0	0	0
HORVU3Hr1G059610	13.59	13.65	14.49	15.41	14.65	15.02	13.53	11.2	11.64	12.09	12.63	10.97	21.96	20.19	17.61	14.53	16.05	17.93	15.52	15.59	16.04	15.78	15.8	17.25	17.34	16.3	21.45	20.85	21.01	18.77	16.59	15.87	18.91	16.22	21.63	21.9	22.65	23.35	19.92	22.38	19.7	18.23	16.15	18.38	22.28	22.18	20.83	18.84	20.46
HORVU3Hr1G062570	10.97	13.43	10.49	11.97	4.08	4.44	4.03	5.54	13.29	16.03	13.65	14.97	3.26	3.23	4.6	5.27	4.93	5.04	3.61	3.69	4.12	4.6	1.34	1.39	1.22	1.68	2.03	2.49	1.96	2.44	2.25	1.93	2.35	2.17	0.71	1	0.76	0.46	0.68	1.47	0.9	1.27	1.31	1.44	1.71	0.65	0.68	1.45	1.01
HORVU3Hr1G064350	0	0	0	0	0	0	0	0	0	0	0	0	0	0	0	0	0	0	0	0	0	0	0	0	0	0	0	0	0	0	0	0	0	0	0	0	0	0	0	0	0	0	0	0	0	0	0	0	0
HORVU3Hr1G064370	18.1	21	20.03	18.66	23.65	22.65	20.55	21.72	14.12	14.44	16.41	16.46	22.44	22.71	19.06	18.01	20.48	18.44	21.07	18.17	19.89	20.07	15.03	16.42	16.68	16.75	21.16	20	22.88	22.96	14.15	14.45	14.31	15.42	13.88	14.23	13	12.6	12.33	13.89	15.85	15.71	12.59	12.89	18.23	17.19	15.91	18.08	17.76
HORVU3Hr1G064390	8.08	7.48	8.2	7.77	8.98	8.32	8.36	7.71	7.29	7.3	6.95	7.4	8.78	8.92	8.76	8.47	7.72	8.27	8.28	8.81	9.44	8.45	14.57	13.02	14.89	13.83	12.88	12.31	11.95	12.69	13.98	13.32	13.74	13.45	23.98	23.33	23.69	22.2	23.54	23.41	21.67	22.32	21.63	20.66	22.59	21.45	20.19	18.07	18.34
HORVU3Hr1G064410	7.27	7.86	6.75	7.64	5.98	5.9	5.85	5.81	5.14	5.83	4.8	5.53	5.34	5.62	5.29	5.28	6.64	6.66	5.78	5.58	4.63	5.19	5.2	5.11	5.27	4.98	7.03	6.23	6.35	7.86	4.92	4.37	4.67	5.1	4.33	4.62	4.46	4.28	4.66	3.78	3.75	6	5.2	4.71	4.21	5.25	4.86	5.93	5.13
HORVU3Hr1G069990	0	0.04	0	0	0	0	0	0.05	0	0	0	0	0	0	0	0	0	0	0	0	0	0	0	0	0	0	0.05	0	0	0.05	0	0	0	0	0	0	0	0	0	0	0	0	0	0	0	0	0	0	0.13
HORVU3Hr1G073050	0.28	0.28	0.22	0.16	0.38	0.39	0.24	0.41	0.44	0.42	0.51	0.55	0.08	0.23	0.16	0.36	0.05	0.31	0.29	0.11	0.11	0.14	0.55	0.51	0.76	0.62	0.33	0.2	0.46	0.3	0.7	0.3	0.68	0.83	0.59	0.74	1.12	0.81	1.43	0.57	0.57	1.48	1.4	1.13	1.14	1.22	0.77	1.2	1.2
HORVU3Hr1G075370	0	0	0	0	0	0	0	0	0	0	0	0	0	0	0	0	0	0	0	0	0	0	0	0	0	0	0	0	0	0	0	0	0	0	0	0	0	0	0	0	0	0	0	0	0	0	0	0	0
HORVU3Hr1G075380	3.7	3.71	2.86	2.91	3.21	3.5	3.12	3.03	4.26	4.59	4.27	4	3.49	3.94	6.12	5.71	4.49	4.96	3.47	3.93	3.47	3.35	3.2	2.76	2.85	2.45	3.8	3.21	3.48	3.01	2.4	3.86	3.17	3.62	2.56	3.1	2.78	2.87	2.85	3.53	3.35	3.29	3.4	4.03	3.28	3.14	2.96	2.93	2.96
HORVU3Hr1G080500	28.69	28.29	28.23	27.69	26.46	26.56	25.27	25.74	22.47	21.49	20.86	23.18	21.41	21.18	27.93	28.19	29.17	28.32	31.2	32.11	32.53	31.6	25.52	25.12	26.9	26.46	30.38	32.14	31.01	30.54	25.42	25.84	25.6	25.46	18.99	20.73	19.94	21.06	20.78	20.71	19.86	32.59	31.61	29.39	30.94	24.23	26.45	22.75	24.91
HORVU3Hr1G080520	0	0	0	0	0	0	0.05	0	0	0	0	0	0	0	0	0	0	0	0	0.05	0	0	0	0	0	0	0	0	0	0	0	0	0	0	0	0	0	0	0	0	0	0	0	0	0	0	0	0	0
HORVU3Hr1G085080	0.32	0.08	0.29	0.22	0.39	0.27	0.19	0.23	0.65	0.84	0.6	0.74	0.23	0.34	0.26	0.04	0.13	0.07	0.04	0.12	0.08	0.03	0.08	0.06	0.12	0.06	0.11	0.11	0.09	0.07	0.1	0.26	0.08	0.24	0	0.04	0.17	0.13	0.13	0	0	0.09	0.24	0	0.09	0.1	0	0	0.1
HORVU3Hr1G085100	11.45	11.09	11.39	11.44	6.51	5.96	6.08	6.29	15.39	16.66	16.61	15.74	4.74	4.65	9.44	8.12	8.59	8.8	8.91	9.61	9.3	9.64	9.29	8.63	8.3	8.32	3.55	3.78	3.51	3.76	9.27	9.36	9.83	9.22	11.68	11.24	11.87	11.09	13.26	12.23	11.71	11.75	13.52	13.77	15.72	7.45	7.27	7.9	8.15
HORVU3Hr1G085110	0	0	0	0	0	0	0	0	0	0	0	0	0	0	0	0	0	0	0	0	0	0	0	0	0	0	0	0	0	0	0	0	0	0	0	0	0	0	0	0	0	0	0	0	0	0	0	0	0
HORVU3Hr1G085780	34.87	36.11	35.26	33.97	47.18	46.35	46.68	47.7	43.75	42.09	43.16	43.43	66.18	66.23	40.85	41.71	41.4	44.83	42.14	39.83	39.69	39.7	75.88	80.28	75.25	77.61	57.12	59.26	57.49	57.41	72.89	77.04	76.49	78.14	73.71	71.53	74.52	71.11	76	69.14	75.48	62.06	64.61	61.39	60.22	59.86	57.28	59.43	56.01
HORVU3Hr1G085810	12.98	11.24	12.83	13.02	15.73	16.09	14.25	15.1	15.41	12.24	12.72	10.36	16.45	16.28	13.06	13.72	12.86	19.52	13.28	11.39	11.51	11.32	19.83	20.55	20.46	21.44	10.71	11.97	11.71	10.98	19.72	17.93	18.02	19.79	22.97	20.78	20.85	19.9	24.79	19.64	16.5	17.68	15.62	10.01	16.08	18.13	15.97	17.1	13.49
HORVU3Hr1G085820	13.81	15.4	13.91	14.12	15.12	13.89	15.3	15.69	9.12	11.23	7.76	8.75	23.5	26.21	18.83	20.71	21.8	16.06	19.66	20.66	22.25	21.88	27.97	23.26	25.96	24.87	34.53	33.34	34.43	35.36	30.18	27.48	27.89	31.79	26	26.74	29.44	34.72	31	25.24	21.32	25.18	26.39	21.75	23.76	32.72	32.53	26.19	29.78
HORVU3Hr1G085830	27.85	23.23	25.66	25.45	26.41	29.09	29.07	26.98	32.46	33.34	34.98	32.5	37.53	36.81	33.57	34.29	32.87	32.25	34.35	35.42	34.79	35.5	28.99	29.22	29.92	29.58	29.01	28.88	29.67	28.02	29.28	29.94	28.76	27.88	23.82	23.85	21.82	22.71	24.56	25.53	23.88	22.12	22.56	23.26	21.05	27.29	25.25	26.91	27.23
HORVU3Hr1G086710	0	0	0	0	0	0	0	0	0	0	0	0	0	0	0	0	0	0	0	0	0	0	0	0	0	0	0	0	0	0	0	0	0	0	0	0	0	0	0	0	0	0	0	0	0	0	0	0	0
HORVU3Hr1G086720	7.19	5.88	5.42	8.52	6.75	11.35	8.73	5.7	7.52	3.26	3.85	1	8.97	7.81	8.96	6.58	7.46	7.04	11.22	11.3	12.44	14.7	9.6	6.87	11.38	15.62	4.3	2.98	4.95	1.97	7.93	8.17	8.46	8.94	13.19	10.84	6.49	12.54	11.71	17.41	15.75	8.47	6.25	6.86	13.46	9.28	12.12	18.85	12.87
HORVU3Hr1G091690	0	0	0	0	0	0	0	0	0	0	0	0	0	0	0	0	0	0	0	0	0	0	0	0	0	0	0	0	0	0	0	0	0	0	0	0	0	0	0	0	0	0	0	0	0	0	0	0	0
HORVU3Hr1G091720	0.03	0.04	0.03	0.03	0.04	0	0.05	0	0	0	0.02	0.02	0.15	0.02	0.09	0.04	0.08	0.12	0.09	0.05	0.04	0.08	0.04	0.02	0.02	0.04	0.21	0.11	0.04	0.11	0.11	0.04	0.06	0.08	0.03	0.05	0.17	0	0	0	0.06	0.06	0.06	0.14	0.11	0.08	0.11	0	0.05
HORVU3Hr1G091730	0.18	0.11	0.11	0.1	0	0.09	0.17	0.21	0.1	0.08	0.2	0	0.42	0.66	0.25	0.37	0.61	0.26	0.82	0.43	0.88	0.22	0.79	0.98	0.8	0.99	0.91	0.81	0.7	1.28	1.65	1.66	1.25	1.51	1.51	1.27	1.34	0.21	2.45	2.76	2.48	2.97	3.16	3.73	2.99	0.52	1.32	0.5	0.32
HORVU3Hr1G091740	0.74	1.04	0.82	0.84	0.9	0.57	0.65	0.49	0.16	0.17	0.2	0.13	2.85	2.3	1.97	1.45	2.21	2.03	3.52	2.59	2.6	2.73	6.22	5	6	5.63	5.88	5.35	5.57	5.21	8.92	9.11	9.94	7.79	8.46	7.88	8.55	9.52	8.7	8.29	7.65	15.91	14.31	15.45	14.77	5.78	4.34	5.3	5.02
HORVU3Hr1G091750	0.46	0	0.23	0.11	0.31	0.12	0.3	0.61	0.31	0	0.12	0.02	1.41	0.42	0	0	0.11	0.58	0	0.45	0.32	0	1.05	1.49	1.73	1.67	1	0.94	0.91	1.7	0.89	1.41	1.42	2.36	3.5	3.32	1.42	2.88	2.24	1.61	2.62	2.82	4.15	2.39	2.26	1.6	1.96	0.93	0.89
HORVU3Hr1G091770	3.82	1.56	3	4.42	3.16	2.56	0.35	1.82	0.96	1.94	0.27	1.42	3.13	4.82	2.35	4.15	3.57	3.65	0.91	1.64	1.35	0	0.76	4.03	1.57	2.73	3.89	1.24	2.29	0.23	2.95	1.52	0	1.43	0.76	1.01	1.29	2.26	2.9	0	3.58	3.02	1.62	2.43	1.43	2.15	0.17	3.05	1.3
HORVU3Hr1G091780	2.15	0.91	0.71	1.26	0.63	2.35	1.66	1.45	0.22	0.23	0.22	0.66	4.34	3.71	4.23	4.35	3.23	2.58	6.61	8.3	5.14	6.47	9.67	10.42	10.73	8.36	7.01	7.56	7.5	8.3	13.58	16	12.61	17.34	12.92	15.33	15.25	10.63	18.05	14.5	13.19	19.87	20.19	21.78	23.67	4.22	6.96	9.76	7.21
HORVU3Hr1G091910	4.98	6.16	5.05	5.29	5.51	5.77	6.19	6.78	4.81	5.62	4.88	5.04	7.81	7.99	6.54	6.46	7.54	6.32	5.22	7.35	7.09	7.01	6.12	4.76	5.79	6.5	6.67	6.08	6.85	7.46	5.94	5.38	5.41	5.28	4.25	3.83	4.47	4.26	4.33	4.11	6.65	5.15	3.39	3.93	3.42	6.56	5.81	4.64	4.4
HORVU3Hr1G091920	0	0	0	0	0	0	0	0	0	0	0	0	0	0	0	0	0	0	0	0	0	0	0	0	0	0	0	0	0	0	0	0	0	0	0	0	0	0	0	0	0	0	0	0	0	0	0	0	0
HORVU3Hr1G091930	0	0	0	0	0	0	0.04	0.04	0	0	0	0	0	0	0	0	0	0	0	0	0.01	0	0	0	0.01	0.01	0	0	0.04	0.01	0	0	0	0	0	0	0	0	0	0	0	0	0	0	0	0	0	0.03	0
HORVU3Hr1G091940	0	0	0	0	0	0	0	0	0	0	0	0	0	0	0	0	0	0	0	0	0	0	0	0	0	0	0	0	0	0	0	0	0	0	0	0	0	0	0	0	0	0	0	0	0	0	0	0	0
HORVU3Hr1G091950	0	0	0	0	0	0	0	0	0	0	0	0	0	0	0	0	0	0	0	0	0	0	0	0	0	0	0	0	0	0	0	0	0	0	0	0	0	0	0	0	0	0	0	0	0	0	0	0	0
HORVU3Hr1G098870	54.86	54.21	54.02	53.53	65.54	64.44	63.38	63.82	57.54	58.8	57.72	58.52	42.44	43.1	53.06	54.76	52.23	53.71	54.97	56.35	54.42	56.39	27.53	27.23	26.21	27.12	27.67	27.24	25.84	26.55	28.49	29.14	27.67	28.85	18.22	18.41	17.58	19	17.37	17.16	17.5	16.84	18.94	18.18	18.95	20.62	20.83	22.39	22.94
HORVU3Hr1G098880	0.17	0.45	0.33	0.36	0.12	0.28	0.33	0.3	0.61	0.4	0.48	0.26	0.31	0.38	0.21	0.35	0.34	0.28	0.16	0.07	0.12	0.16	0.36	0.36	0.31	0.41	0.39	0.45	0.35	0.35	0.16	0.46	0.41	0.22	0.16	0.29	0.14	0.1	0.42	0.1	0.1	0.09	0	0.09	0.55	0.33	0.51	0.24	0.25
HORVU3Hr1G098900	0.41	0.61	0.35	0.37	0.48	0.39	0.43	0.28	0.33	0.35	0.36	0.41	0.23	0.25	0.32	0.49	0.69	0.49	0.34	0.51	0.48	0.53	0.32	0.33	0.23	0.16	0.44	0.39	0.36	0.58	0.31	0.42	0.58	0.18	0.15	0.15	0.11	0.26	0	0.23	0.12	0.14	0.15	0.42	0.33	0.16	0.48	0.52	0.43
HORVU3Hr1G098910	0	0.02	0.02	0.02	0	0	0	0	0	0.02	0	0	0	0	0	0.02	0.04	0	0.06	0	0.02	0.04	0	0	0	0.02	0	0	0	0	0	0	0	0	0	0	0	0	0	0	0	0	0	0	0	0	0	0	0
HORVU3Hr1G098920	106.86	103.8	108.67	109.02	134.9	131.83	130.5	128.29	97.96	99.03	100.97	97.71	160.32	160.5	130.28	133.41	126.31	133.06	147.75	143.96	143.94	147.23	137.58	138.81	144.15	143.46	165.54	157.12	165.38	163.24	141.3	137.19	141.53	139.07	136.78	135.06	131.21	124.93	122.2	119.8	128.11	124.51	131.06	126.16	124.47	145.36	135.8	132.71	133.63
HORVU3Hr1G098940	0.28	0.32	0.27	0.29	0.12	0.14	0.06	0.15	0.61	0.55	0.6	0.66	0.12	0.09	0.02	0.05	0.13	0.05	0.05	0.07	0.11	0.08	0.03	0.1	0.03	0.02	0	0.03	0.03	0.01	0.02	0	0	0.03	0.06	0.02	0.03	0.05	0	0.05	0	0.05	0.05	0	0	0	0	0.04	0.04
HORVU4Hr1G002250	5.56	5.99	6.4	6.01	7.08	6.91	6.78	7.33	4.7	5.5	4.95	4.99	5.7	5.92	6.74	6.28	6.69	6.67	6.16	6.21	6.19	5.96	4.79	5.24	5.96	5.36	6.42	7.02	6.2	6.31	5.54	6.46	5.85	5.75	4.58	4.29	4.29	4.21	4.56	4.15	4.69	3.99	4.71	4.32	4.42	5.26	4.54	4.64	4.87
HORVU4Hr1G002270	386.55	380.95	389.87	386.79	504.53	504.44	506.35	506.8	235.54	240.65	238.57	235.57	1130.17	1138.48	850	853.74	845.83	848.38	705.76	692.1	697.11	695.56	564.12	565.78	564.37	564.76	696.72	709.11	703.97	702.14	520.63	518.74	517.15	512.53	313.62	319.43	316.93	314.17	302.01	309.48	311.35	215.9	212.08	208.77	209.95	278.18	291.68	275.36	282.83
HORVU4Hr1G002280	1.85	2.01	1.7	2.09	1.58	1.57	1.98	1.78	0.74	0.46	0.58	0.68	2.08	1.76	1.94	1.98	2.78	2.41	1.15	1.38	1	1.46	1.54	2.28	1.82	2.11	5.29	5.66	5.5	5.07	1.63	1.71	1.26	1.16	0.58	0.72	0.88	0.56	0.68	0.69	0.67	1.15	0.54	0.62	0.43	0.59	0.78	1.19	1.13
HORVU4Hr1G002290	3.24	4.34	4.06	3.25	2.14	2.15	2.11	2.23	2.39	2.96	2.1	2.51	1.18	1.64	2.19	1.92	1.87	2.4	1.53	2.04	1.79	1.67	1.07	1.1	1.52	1.03	1.73	1.71	1.61	2	1.42	1.19	1.1	1.4	0.68	0.59	0.73	0.7	0.46	0.85	0.82	1.28	1.59	2.05	1.43	1.38	0.92	1.29	1.22
HORVU4Hr1G002300	19.35	19.84	21.52	20.8	22.4	23.14	24.32	21.99	26.47	26.98	25.91	24.28	24.55	23.59	21.2	23.01	23.1	22.03	20.88	20.99	19.99	19.06	16.92	19.31	16.85	17.21	22.03	24.44	24.16	22	19.84	17.96	16.95	17.65	14.7	15.82	14.76	12.66	10.78	12.32	13.59	18.97	12.9	17.2	15.54	17.65	14.87	19.36	15.24
HORVU4Hr1G002310	0	0	0.02	0	0	0	0	0	0	0	0	0	0.03	0	0.03	0	0	0	0	0	0	0	0	0	0	0	0	0	0.02	0	0	0	0	0	0	0	0	0	0	0	0	0	0	0	0	0	0	0	0
HORVU4Hr1G002320	0	0	0	0	0	0	0	0	0	0	0	0	0	0	0	0	0	0	0	0	0	0	0	0	0	0	0	0	0	0	0	0	0	0	0	0	0	0	0	0	0	0	0	0	0	0	0	0	0
HORVU4Hr1G002330	0.63	0.73	0.51	0.4	0.68	0.74	0.87	0.49	0.88	1.18	1.23	1.2	0.89	0.99	0.74	0.76	0.67	0.8	0.41	0.55	0.4	0.56	0.88	0.74	0.9	0.71	1.3	1.45	1.16	0.85	0.61	0.38	0.48	0.69	0.47	0.5	0.45	0.3	0.51	0.29	0.35	0.11	0.54	0.22	0.58	0.53	0.17	0.52	0.49
HORVU4Hr1G002350	31.48	32.13	32.96	30.56	32.44	32.26	29.71	29.2	51.29	51.7	50.72	49.34	27.55	27.4	21.14	19.41	20.34	19.92	12.13	11.57	11.4	11.44	15.33	17.31	15.91	15.29	16.12	18.11	17.13	18.44	30.22	31.2	28.96	28.63	16.71	15.21	15.26	14.96	16.77	16.29	14.79	11.39	10.76	12.13	11.29	13.92	13.51	13.67	15.78
HORVU4Hr1G002360	7.54	7.54	8	7.08	7.25	6.98	7.64	6.96	6.98	7.7	7.18	7.99	8.6	8.26	9.5	10.19	10.72	9.12	11.12	11.32	11.07	10.98	21.3	22.13	21.91	20.45	12.91	12.28	11.4	11.72	23.06	22.43	23.93	23.64	37.4	38.41	40.7	40.44	40.58	40.45	39.33	32.28	31.93	31.13	28.23	26.97	28.66	29.34	29.19
HORVU4Hr1G014290	0.26	0.19	0.28	0.31	0.18	0.2	0.26	0.27	0.5	0.2	0.18	0.12	0.3	0.16	0.31	0.35	0.49	0.11	0.29	0.31	0.34	0.31	0.12	0.19	0.19	0.2	0.37	0.29	0.46	0.29	0.13	0.17	0.09	0.33	0.08	0.09	0.14	0.2	0.14	0.05	0.11	0.2	0.44	0.31	0.1	0.67	0.42	0.22	0.16
HORVU4Hr1G015730	0	0	0	0	0	0	0	0	0	0	0	0	0	0	0	0	0	0	0	0	0	0	0	0	0	0	0	0	0	0	0	0	0	0	0	0	0	0	0	0	0	0	0	0	0	0	0	0	0
HORVU4Hr1G020190	7.38	6.82	7.39	6.52	7.16	6.97	8.46	8.01	7.29	7.72	7.79	7.52	6.97	7.65	7.66	7.88	6.51	7.83	7.04	8.33	7.24	6.5	7.61	7.21	7.93	7.54	8.55	9.41	8.74	8.5	9.13	8.7	9.16	8.34	8.6	8.27	8.33	8.37	8.21	9.41	7.09	6.3	8.06	8.33	7.58	8.23	7.6	9.38	8.63
HORVU4Hr1G023820	0	0	0	0	0	0	0	0	0	0	0	0	0	0	0	0	0	0	0	0	0	0	0	0	0	0	0	0	0	0	0	0	0	0	0	0	0	0	0	0	0	0.07	0	0.07	0	0	0	0	0
HORVU4Hr1G025760	24.07	26.22	26.55	26.14	13.8	14.12	14.73	14.67	16.8	17.11	15.68	16.79	12.48	11.66	14.22	13.86	13.33	14.27	9.74	11.75	10.19	11.27	9.4	8.79	9.04	9.6	18.8	17.83	19.53	18.21	11.29	9.67	11.02	10.06	10.01	9.53	9.82	9.2	10.04	10.82	8.52	12.08	11.23	11.82	12.64	13.95	12.25	13.41	13.06
HORVU4Hr1G029960	162.26	165.45	169.85	157.84	175.87	184.81	177.56	184.31	189.75	186.08	185.32	180.36	235.91	240.89	181.71	174.09	185.98	180.57	202.26	193.21	200.1	199.41	169.76	183.95	176.46	183.27	194.29	189.32	188	187.37	160.92	157.76	158.35	159.83	147.25	155.47	156.26	168.99	138.62	150.84	143.32	131.7	130.52	133.22	136.3	167.97	170.26	174.25	168.68
HORVU4Hr1G030610	3.85	3.07	3.2	4.08	2.03	2.55	1.61	2.65	2.15	3.27	2.74	2.85	1.63	2.24	2.69	2.56	1.6	1.42	1.34	0.89	0.91	1.08	1.5	1.31	0.74	1.51	2.77	2.39	3.45	1.99	1.99	1.27	1.43	1.54	0.99	0.79	1.28	0.67	1.03	1.74	1.01	1.5	1.18	1.14	1.22	2.72	0.99	1.08	0.78
HORVU4Hr1G040890	0	1.48	0	0.74	0.92	0	0	0	1.88	0	0	0	0	0	1.03	2.13	0	0	0	0	0	1.84	0.92	0	0	0	0.43	0	0	0.84	0	0.95	0.92	0	0	1.04	0	0	0	6.21	0	0	0	0	0	0	0	0	0
HORVU4Hr1G040900	18.69	17.98	18.99	18.6	19.08	18.72	18.88	18.91	19.18	17	19.15	18.37	26.3	22.77	21.16	20.72	20.19	20.16	24.63	24.31	25.23	23.61	29.99	29.21	29.3	28.03	31.61	30.89	32	33.12	32.43	33.52	33.18	32.67	30.38	29.19	29.67	28.55	27.6	32.04	31.7	28.48	26.74	28.97	27.75	31.61	32.6	31.92	33.32
HORVU4Hr1G041880	0	0	0	0	0	0	0	0	0	0	0	0	0	0	0	0	0	0	0	0	0	0	0	0	0	0	0	0	0	0	0	0	0	0	0	0	0	0	0	0	0	0	0	0	0	0	0	0	0
HORVU4Hr1G041890	0.15	0	0	0.07	0	0	0	0	0	0	0.07	0	0	0	0	0	0	0	0	0	0	0	0	0	0	0.17	0.08	0	0	0	0	0	0	0	0	0	0	0	0	0	0	0	0	0	0	0	0	0	0
HORVU4Hr1G044880	0	0	0	0	0	0	0	0	0	0	0	0	0	0	0	0	0	0	0	0	0	0	0	0	0	0	0	0	0	0	0	0	0	0	0	0	0	0	0	0	0	0	0	0	0	0	0	0	0
HORVU4Hr1G048490	16.24	16.3	15.47	16.11	24.02	24.89	23.54	22.98	11.76	11.48	11.48	11.28	25.5	25.53	26.07	25.88	25.18	24.79	28.95	26.51	27.6	27.71	21.54	20.94	22.86	21.98	24.85	23.95	24.94	23.89	19.15	19.09	19.6	20.15	18.27	17.41	18.02	18.13	17.61	16.46	19.1	15.65	16	16.8	17.28	17.49	17.51	18.45	18.75
HORVU4Hr1G049120	2.39	2.47	2.44	2.31	1.81	2.15	1.67	1.86	1.25	1.31	1.04	1.15	2.23	1.74	1.88	2.03	1.7	1.98	1.56	1.46	1.64	1.59	1.28	1.17	1.04	1.09	2.28	2.32	2.45	2.62	1.49	1.27	1.35	1.37	1.53	1.44	1.33	1.66	1.18	1.53	1.31	1.89	1.69	1.97	1.72	2.19	1.19	1.45	1.29
HORVU4Hr1G049130	0.07	0.08	0.31	0.25	0.06	0.13	0.1	0.14	0.1	0.06	0.06	0.09	0.03	0.16	0.09	0.09	0.15	0.1	0.17	0.19	0.16	0.14	0.07	0.14	0.03	0	0.1	0.14	0.03	0.06	0.04	0.06	0.03	0.11	0.03	0.03	0.03	0	0.18	0	0	0.06	0.09	0	0	0	0	0.08	0
HORVU4Hr1G058720	0	0	0	0	0	0	0	0	0	0	0.03	0.03	0	0	0	0	0.08	0.03	0	0	0.03	0.03	0.03	0	0	0.03	0.02	0	0.02	0.05	0.03	0.03	0	0	0.03	0.03	0	0	0	0	0	0.08	0	0	0.07	0	0.07	0	0
HORVU4Hr1G059860	146.58	151.58	155.55	153.46	105.53	108.4	108.57	109.69	206.37	205.55	211.09	206.88	115.84	117.22	72.63	72.98	75.83	74.58	76.4	78.19	78.07	77.88	204.39	204.99	213.36	207.8	217.78	219.89	219.75	217.11	139.94	143.48	143.78	142.38	167.14	167.98	169.76	165.36	176.35	171.27	169.41	157.65	156.46	157.68	154.71	145.51	139.62	143	145.63
HORVU4Hr1G060170	8.29	5.51	7.98	8.24	10.34	8.43	9.9	7.94	9.89	11.51	6.97	10.5	8.04	9.06	14.15	12.22	13.09	9.39	6.94	8.99	7.34	7.97	12.35	11.97	9.69	15.54	3.13	5.89	5.78	6.69	9.91	13.02	13.27	13.31	13.31	9.93	9.61	23.13	9.65	16.34	4.31	6.94	10.38	7.36	13.15	10.77	10.78	14.79	9.83
HORVU4Hr1G064040	1.6	2.08	3.14	3.63	4.6	0.99	0.18	0.64	1.96	0	0.5	0	3.58	3.58	1.79	3.36	1.69	2.97	3.78	3.52	3.52	1.6	2.34	0.35	0.81	2.58	4.36	3.02	3.42	3.11	4.52	0	2.48	0.36	3.05	4.5	4.73	0.66	3.28	7.12	0.71	0	0	4.41	0.44	1.31	0.9	4.21	0
HORVU4Hr1G071370	40.02	40.76	36.74	38.05	36.17	35.97	37.87	37.75	25.52	28.16	25.94	27.28	158.2	162.31	176.11	178.01	176.22	187.78	216.12	230.99	224.3	229.1	442.71	448.33	421.55	425.49	354.13	358.23	353.15	354.58	413.17	430.76	426.52	435.01	421.27	433.68	433.92	451.93	477.08	462	490	404.97	437.7	416.87	430.19	440.21	455.91	448.22	442.59
HORVU4Hr1G071380	47.89	49.13	55.19	46.34	39.19	34.52	54.28	40.25	29.46	46	32.42	22.19	60.7	51.06	34.46	40.86	25.69	46.81	51.49	39.1	26.85	45.11	42.87	40.26	44.31	22.1	54.15	28.23	51.72	52.21	33.51	36.34	48.07	42.19	41.54	33.92	51.89	44.41	42.77	51.19	55.56	46.08	30.67	19.21	33.29	39.06	62.69	71.06	56.76
HORVU4Hr1G071390	0.43	0.5	0.37	0.34	0.56	0.42	0.41	0.54	0.38	0.39	0.36	0.32	0.29	0.34	0.16	0.15	0.16	0.27	0.09	0.23	0.09	0.13	0.33	0.35	0.34	0.27	0.17	0.37	0.23	0.29	0.24	0.19	0.21	0.35	0.08	0.21	0.18	0.1	0.1	0.09	0.24	0.26	0.27	0.26	0.3	0.12	0.16	0.15	0.08
HORVU4Hr1G072020	54.51	54.63	57.65	55.8	54.66	61.73	62.24	57.06	62.58	61.55	65.84	62.66	68.2	74.74	62.64	59.39	58.71	57.49	68.75	64.89	69.96	68.36	75.66	77.68	73.87	77.5	71.06	66.59	68.23	67.22	77.24	73.57	75.09	74.4	70.71	69.88	71.27	66.43	68.95	70.57	71.84	74.66	72.52	72.27	76.14	86.02	80.48	75.83	82.58
HORVU4Hr1G072060	4.86	5.3	4.91	5.12	4.54	4.88	4.71	4.89	2.67	3.61	3.3	2.48	9.12	8.72	7.6	8.06	7.78	7.46	7.04	6.96	6.08	6.58	10.8	11.45	10.61	10.75	8.35	8.95	8.65	8.03	6.75	7.28	7.84	7.54	11.83	12.77	12.34	13.22	13.53	12.33	14.29	13.17	12.57	13.43	13.62	10.32	10.66	9.99	11.08
HORVU4Hr1G072070	0	0	0	0	0	0	0	0	0	0	0	0	0	0	0	0	0	0	0	0	0	0	0	0	0	0	0	0	0	0	0	0	0	0	0	0	0	0	0	0	0	0	0	0	0	0	0	0	0
HORVU4Hr1G073100	0.83	0.2	0.51	0.37	0.63	0.81	0.23	0.23	0	0.22	0.66	0.46	0.48	0	1.19	0.98	0.52	0.49	0.21	0.25	0	0	0.44	0.21	0.67	0.21	0.73	1.17	1.3	0.5	0.11	1.12	0.48	0.24	0	0.26	0.23	0	0	0.58	0.78	0	0.71	0.68	0	1.18	0.51	1.14	0
HORVU4Hr1G073120	0	0	0	0	0	0	0	0	0	0	0	0	0	0	0	0.04	0	0	0	0	0	0	0	0	0	0	0	0	0	0	0	0	0	0	0	0	0	0	0	0	0	0	0	0	0	0	0	0	0
HORVU4Hr1G073380	0.12	0.06	0.11	0.08	0.19	0.2	0.2	0.18	0.1	0.1	0.09	0.12	0.14	0.15	0.15	0.09	0.15	0.14	0.12	0.12	0.13	0.12	0.04	0.05	0.04	0.05	0.07	0.12	0.13	0.04	0.04	0.06	0.04	0.03	0	0.06	0.03	0	0	0.01	0.03	0.16	0.01	0.03	0	0.07	0.07	0.01	0.1
HORVU4Hr1G073400	74.04	77.48	76.39	75.41	93.43	92.88	94.13	95	72.03	72.63	75.22	72.99	36.83	36.3	36.59	36.53	38.01	36.75	29.26	29.15	31.39	29.59	22.12	22.65	22.39	22.26	29.59	30.07	30.11	29.79	19.4	20.37	19.28	19.58	11.85	11.29	11.34	11.95	10.04	10.45	12	11.08	10.56	12.38	12.25	13.83	15.51	14.55	13.79
HORVU4Hr1G073840	12.16	10.31	10.57	11.35	14.27	14.07	14.32	14.98	7.53	8.74	10.07	8.51	3.44	4.64	4.74	6.16	6.22	5.72	6.48	6.4	6.56	6.24	1.6	1.32	1.13	1.28	2.75	3.5	2.84	2.55	1.05	1.1	1.36	1.28	0.72	0.45	0.46	0.88	0.96	0.5	0.88	0.45	0.81	0.49	0.9	1.35	2.24	1.38	1.32
HORVU4Hr1G073880	13.73	14.2	14.13	14.53	10.55	10.12	10.16	10.77	10.6	10.79	11.57	11.26	6.81	7.89	10.99	10.79	9.55	10.41	9.33	8.16	8.97	9.51	8.34	8.83	9.02	8.91	10.95	11.61	11.45	11.47	7.69	8.26	9.85	8.12	7.86	8.85	8.29	7.09	8.81	7.31	9.35	9.67	8.48	7.92	9.3	9.82	8.65	7.88	9.67
HORVU4Hr1G074460	0	0	0.03	0	0.21	0.07	0	0.21	0	0	0	0	0	0.03	0	0	0.08	0	0	0	0	0	0.03	0	0	0	0.07	0	0	0	0	0	0	0	0	0	0	0	0	0	0	0	0	0	0	0	0	0	0
HORVU4Hr1G074470	0.23	0.4	0.22	0.2	0.14	0.11	0.08	0.12	0.51	0.59	0.38	0.3	0.02	0.1	0.04	0.05	0.04	0.1	0.06	0.01	0.06	0.02	0.06	0.07	0.02	0	0	0	0	0	0.02	0.02	0.02	0.01	0	0.06	0.03	0	0	0	0	0	0	0	0	0.06	0	0	0
HORVU4Hr1G074480	0.09	0.22	0.19	0.24	0.53	0.7	0.69	0.44	0.16	0.21	0.04	0.24	0.33	0.57	0.16	0.32	0.25	0.24	0.14	0.23	0.3	0.23	0.16	0	0.12	0.12	0.07	0.26	0.4	0.22	0	0.04	0.08	0.08	0.07	0.08	0.09	0	0	0	0	0	0	0.22	0.14	0	0	0.19	0
HORVU4Hr1G074520	0.83	0.85	0.64	0.3	1.05	0.71	1.17	0.81	0.89	0.62	0.42	0.82	1.42	1.27	1.28	1.12	1.52	1.73	1.03	1.43	1.5	1.32	1.93	2.51	2.23	2.62	0.93	0.55	1.02	0.58	2.12	3.03	3.13	3.21	4.36	4.85	4.43	4.65	4.52	3.67	3.91	2.59	2.56	5.21	5.41	3.68	4.39	3.64	2.1
HORVU4Hr1G074530	3.46	1.88	2.87	2.99	3.24	4.1	2.98	3.33	2.99	3.17	2.65	2.6	5.65	4.47	5.33	4.31	4.55	4.84	4.54	5.32	4.89	4.04	6.8	6.44	6.94	7.09	4.28	5.48	7.04	4.6	8.65	9.77	9.09	9.05	14.52	14.1	12.45	14.55	10.13	14.11	12.77	12.57	14.63	8.67	11.63	10.33	12.95	7.81	9.41
HORVU4Hr1G075310	43.68	44.53	46.09	45.85	51.71	52.93	50.97	50.79	33.84	33.17	33.95	33.67	53.63	54.61	53.9	53.69	52.88	52.48	60.67	59	59.51	58.38	74.4	74.82	75.94	74.93	75.3	76.26	75.71	74.91	69.27	67.27	66.63	65.43	77.29	75.88	74.36	76.27	75.31	73.27	71.31	88.54	88.59	87.31	88.37	68.96	70.08	68.79	68.79
HORVU4Hr1G081880	0	0	0	0	0	0	0	0	0	0	0	0	0	0	0	0	0	0	0	0	0	0	0	0	0	0	0	0	0	0	0	0	0	0	0	0	0	0	0	0	0	0	0	0	0	0	0	0	0
HORVU4Hr1G081920	0	0	0	0	0	0	0	0	0	0	0	0	0	0	0	0	0	0	0	0	0	0	0	0	0	0	0	0	0	0.29	0	0	0	0	0	0	0	0	0	0	0	0	0	0	0	0	0	0	0
HORVU4Hr1G081940	24.74	24.03	23.38	24.07	22.35	21.56	22.99	22.07	20.82	19.74	20.09	20.71	45.97	47.46	46.29	47.84	49.95	47.64	51.09	54.33	51.1	51.93	67.03	66.8	64.83	66.47	58.78	58.47	59.74	59.11	73.79	74.48	73.92	72.46	72.89	72.52	72.43	70.61	72.98	75.34	72.26	73.29	71.78	73.36	72.89	65.64	63.48	64.9	65.92
HORVU4Hr1G083310	33.11	33.36	31.09	31.79	41.1	39.08	39.42	40.74	27.81	31.72	30.42	30.47	34.72	34.8	31.45	33	33.69	33.81	30.16	32.17	30.13	32.51	24.97	27.58	28.31	29.8	31.67	35.58	33.36	34.47	26.43	25.81	23.77	23.67	20.62	20.05	21.97	18.71	24.73	22.92	19.19	19.59	16.9	18.94	22.37	18.72	20.5	22.53	25.02
HORVU4Hr1G083340	11.35	10.7	10.71	9.99	12.31	12.03	12.2	11.03	8.58	7.99	8.39	8.66	18.47	18.56	15.31	16.47	16.12	16.02	15.15	16.31	15.46	15.8	13.84	13.62	13.6	12.33	16.67	16.89	15.43	15.56	12.7	13.15	12.03	12.04	11.75	10.43	11.93	11.63	10.91	12.57	11.66	11.19	11.11	12.41	12.35	13.05	12.3	13.84	11.99
HORVU4Hr1G084080	0	0.03	0	0	0	0.03	0	0	0.03	0	0.03	0.03	0.06	0.03	0	0	0	0	0.03	0	0	0	0	0	0	0	0	0	0	0	0	0	0	0	0	0	0	0	0	0	0	0	0	0	0	0	0	0	0
HORVU4Hr1G084110	0.77	0.84	0.94	0.93	0.67	0.86	0.95	0.86	2.09	2.35	1.91	1.79	0.98	0.78	0.58	0.3	0.42	0.39	0.38	0.34	0.48	0.42	0.48	0.4	0.5	0.48	0.69	0.58	0.67	0.73	0.52	0.35	0.28	0.38	0.53	0.51	0.44	0.35	0.42	0.79	0.65	0.42	0.14	0.81	0.46	0.78	0.46	0.49	0.53
HORVU4Hr1G084120	0.02	0.04	0.02	0	0	0	0	0	0	0	0	0	0	0	0	0	0	0	0	0	0	0	0	0	0	0	0	0	0	0	0	0	0	0	0	0	0	0	0	0	0	0	0	0	0	0	0	0	0
HORVU4Hr1G084130	0	0	0	0	0	0	0	0	0	0	0	0	0	0	0	0	0	0	0	0	0	0	0	0	0	0	0	0	0	0	0	0	0	0	0	0	0	0	0	0	0	0	0	0	0	0	0	0	0
HORVU4Hr1G084140	0.26	0.2	0.16	0.26	0.68	0.47	0.53	0.56	0.38	0.19	0.48	0.38	0.24	0.28	0.12	0.16	0.2	0.16	0.26	0.27	0.22	0.33	0.08	0.08	0	0	0.07	0.07	0.2	0.1	0	0	0.04	0	0	0.04	0.08	0	0	0	0	0	0.11	0	0	0	0	0	0
HORVU4Hr1G084810	100.75	101.27	100.24	99.36	100.32	101.78	100.46	99.48	81.19	77.93	79.18	77.85	324.69	326.02	260.37	261.55	264.17	266.2	300.45	293.93	295.94	299.82	547.29	545.55	548.98	539.91	467.27	473.22	469.23	477.36	488.31	485.14	486.03	487.78	645.27	650.96	647.92	648.81	640.27	637.63	642.66	548.46	553.92	549.99	553.6	525.84	523.23	529.58	528.13
HORVU4Hr1G084820	0.15	0.08	0.04	0	0.04	0.08	0.04	0	0	0.19	0.04	0.04	0.05	0	0.15	0	0.11	0.06	0.05	0.05	0	0	0	0.04	0.04	0	0.16	0.04	0.12	0.08	0	0	0.04	0	0	0.05	0.06	0	0	0	0	0	0	0.12	0.13	0	0	0	0.11
HORVU4Hr1G084830	44.82	44.55	43.71	42.41	37.54	38.62	41.34	37.93	74.02	71.44	72.75	73.8	32.27	34.39	29.47	27.27	27.15	25.8	20.57	19.71	19.88	20.71	29.6	29.02	29.12	31.32	23.4	23.61	21.78	23.21	39.47	41.46	41.12	42.12	30.01	28.32	29.53	30.89	31.56	33.3	29.09	25.74	21.8	23.34	24.99	25.32	24.65	27.27	27.06
HORVU4Hr1G087200	0.44	0.37	0.44	0.47	0.24	0.15	0.1	0.22	0.65	0.91	0.32	0.58	1.03	0.66	0.45	0.6	0.85	0.51	0.54	0.46	0.33	0.5	0.84	0.71	0.78	0.94	1.06	1.2	0.93	1.2	1.52	0.91	1.16	1.17	1.98	2.15	1.75	2.33	2.35	1.47	2.25	1.82	1.98	2.02	1.43	1.75	2.6	2.34	2.24
HORVU4Hr1G087210	0.01	0.02	0	0.02	0.03	0.02	0.06	0	0.03	0.06	0.05	0.06	0	0.01	0	0.01	0	0	0	0	0	0	0	0.01	0.01	0	0	0	0.01	0	0	0.01	0	0.01	0	0	0	0	0	0	0	0	0	0	0.09	0	0	0	0
HORVU4Hr1G087220	0	0	0	0	0	0	0	0	0	0	0	0	0	0	0	0	0	0	0	0	0	0	0	0	0	0	0	0	0	0	0	0	0	0	0	0	0	0	0	0	0	0	0	0	0	0	0	0	0
HORVU4Hr1G087230	88.01	90.55	86.87	86.05	186.08	185.94	185.31	189.11	42.73	44.71	44.73	43.39	50.92	51.16	49.96	51.97	50.24	51.23	56.44	57.55	56.28	57.45	2.45	2.96	2	2.53	14.86	18.61	14.7	14.57	3.37	3.38	3.02	2.89	0.43	0.71	0.52	0.56	0.16	0.69	0.46	2.24	1.56	2.33	1.7	2.68	2.7	3.16	2.29
HORVU4Hr1G087250	0.02	0.04	0	0.02	0	0.02	0	0.04	0.02	0	0.02	0	0.13	0.05	0	0.05	0.05	0.05	0	0.02	0	0.02	0	0.02	0.05	0	0.02	0.02	0	0.07	0	0	0	0.02	0.02	0	0	0	0	0	0	0	0	0	0	0	0.06	0	0
HORVU4Hr1G088280	1	0.99	0.81	0.68	0.99	1.58	1.15	1.41	0.83	0.7	1.08	0.59	0.15	0.23	0.23	0.26	0.12	0.19	0.31	0.07	0.08	0.15	0	0	0.01	0	0.04	0.03	0	0.01	0	0	0	0	0	0	0	0	0	0	0	0	0	0	0	0	0	0	0
HORVU4Hr1G088320	0	0	0	0	0	0	0	0	0	0	0	0	0	0	0	0	0	0	0	0	0	0	0	0	0	0	0	0	0	0	0	0	0	0	0	0	0	0	0	0	0	0	0	0	0	0	0	0	0
HORVU4Hr1G088390	73.8	70.97	65.24	64.17	65	70.78	73.52	75.59	41.73	41.34	43.05	48.58	71.41	71.32	75.83	74.91	69.94	81.11	65.73	64.7	65.18	66.18	58.82	55.69	55.85	56.19	63.79	67.16	73.22	64.66	50.86	57.84	56.51	58.78	48.32	50.72	49.9	46.07	50.27	50.76	43.89	45.13	52.19	44.12	44.79	55.9	52.66	54.42	49.77
HORVU4Hr1G088410	12.71	12.02	9.69	11.67	10.61	9.86	10.38	11.35	11.27	9.88	12.35	10.24	13.2	12.3	10.06	11.69	9.71	10.65	13.36	12.16	11.87	11.83	11.78	11.87	11.72	10.11	12.85	13.17	13.81	14.07	9.56	10.93	10.49	10.25	7.83	6.33	6.71	7.44	6.73	7.02	7.61	11.04	7.6	10.53	7.57	11.25	8.51	11.67	9.97
HORVU4Hr1G088440	7.63	8.28	8	7.35	6.55	5.98	5.5	5.59	10.42	9.08	9.99	11.11	6.93	7.6	6.54	7.32	6.02	6.84	5.28	5.43	5.71	5.15	6.2	5.96	5.78	5.65	6.17	5.97	6.86	6.29	5.91	5.92	6.48	6.49	6.23	6.19	6.28	5.99	4.37	7.1	5.33	7.86	6.27	6.45	6.39	4.75	5.07	6.11	5.02
HORVU4Hr1G088460	0	0.31	0	0	0	0	0	0.36	0.25	0	0	0	0	0	0	0	0	0	0	0	0	0	0	0	0	0	0	0	0	0	0	0	0	0	0	0	0	0	0	0	0	0	0	0	2.54	0	0	0	0
HORVU4Hr1G088470	14.25	13.33	14.13	14.31	16.41	13.62	13.47	13.89	15.34	15.32	14.74	13.98	19.65	19.68	15.88	14.64	15.54	15.39	16.2	15.17	15.37	15.65	16.49	15.35	18.44	16.99	20.67	22.62	19.81	20.69	16.64	18.13	17.41	17.66	13.51	12.27	12.8	11.14	11.39	14.61	11.59	14.67	13.93	13.94	15.34	15.23	14.31	13.84	12.21
HORVU4Hr1G088480	1.72	1.61	1.91	1.76	1.49	1.27	1.4	1.81	1.66	1.96	1.92	1.49	1.98	1.78	1.29	1.44	1.42	1.66	1.29	1.39	1.27	1.47	1.24	1.53	1.39	1.12	1.7	1.53	1.5	1.74	1.07	1.37	1.36	1.26	1.15	0.96	1.1	1.05	1.07	1.84	1.34	1.11	0.84	0.77	0.98	1.44	1.14	1.14	1.1
HORVU4Hr1G088490	51.17	51.25	50.7	50.52	44.54	43.69	43.91	43.28	43.32	42.41	43.36	43.6	45.46	46.68	46.08	44.2	44.43	44.01	47.81	49.2	45.54	48.13	37.53	37.71	37.04	36.93	39.95	41.94	42.37	41.84	32.51	33.88	33.97	34.01	28.75	28.44	28.41	32.96	27.84	29.53	29.59	28.37	29.77	28.16	27.59	31.44	30.57	30.24	33.4
HORVU4Hr1G088520	0	0	0	0	0	0	0	0	0	0	0	0	0	0	0	0	0	0	0	0	0	0	0	0	0	0	0	0	0	0	0	0	0	0	0	0	0	0	0	0	0	0	0	0	0	0	0	0	0
HORVU4Hr1G088530	0	0.02	0	0.02	0.05	0.08	0.02	0.03	0.04	0.03	0.11	0.07	0.2	0.38	0.06	0	0.06	0.03	0.05	0.06	0.03	0.02	0.18	0.07	0.08	0.03	0.13	0.08	0.06	0.1	0.09	0.14	0.09	0.11	0.14	0.11	0.12	0.28	0.09	0.14	0.2	0.13	0	0.08	0.08	0	0.07	0.21	0.07
HORVU4Hr1G088540	0.28	0.24	0.43	0.26	0.35	0.28	0.34	0.38	1.02	0.58	0.84	0.66	0.51	0.3	0.19	0.2	0.24	0.23	0.18	0.23	0.15	0.11	0.07	0.12	0.19	0.16	0.2	0.19	0.18	0.28	0.16	0.16	0.14	0.18	0.06	0.09	0.09	0.03	0.23	0.11	0.29	0.1	0.07	0.06	0.2	0.09	0	0.07	0
HORVU4Hr1G088570	4.53	4.42	4.29	4.17	2.55	2.67	2.88	2.93	5.54	5.28	5.27	5.13	3.5	2.97	2.59	2.7	2.42	2.61	2.45	2.44	2.27	2.36	2.66	2.67	2.93	2.66	2.37	2.41	2.35	2.48	2.26	2.33	2.24	2.15	2.42	2.99	2.56	2.73	2.57	2.67	2.54	2.46	2.18	2.77	2.77	2.8	2.63	2.77	2.63
HORVU4Hr1G088580	4.27	4.08	4.22	4.38	3.25	3.37	2.88	3	3.68	3.35	3.77	3.65	2.16	2.29	2.79	2.2	2.25	2.26	1.9	2.26	1.77	2.07	1.38	1.64	1.52	1.43	2.32	2.01	1.81	2.17	1.66	1.73	2	1.6	0.96	0.99	1.38	1.6	1.13	1.3	1.46	1.21	1.03	1.23	1.31	1.33	1.59	1.46	1.57
HORVU5Hr1G013840	33.99	31.84	28.27	34.35	30.29	29.2	30.02	29.91	26.64	27.17	27.64	30.11	15.85	17.76	21.95	19.43	18.89	20.53	14.23	18.42	15.58	17.68	11.51	10.74	9.55	10.81	11.7	15.12	14.55	14.66	12.24	13.84	12.04	10.85	6.7	6.83	7.08	6.09	7.07	7.15	5.81	6.3	6.88	8.47	5.24	7.19	10.96	8.06	9.66
HORVU5Hr1G013880	3.32	2.66	3.11	2.93	3.22	2.83	2.76	3.09	3.05	3.08	3.3	3.13	1.82	1.74	2.25	2.07	1.77	1.62	2	1.9	2.04	2.19	0.69	0.68	0.46	0.77	1.6	1.51	1.55	1.25	0.7	0.72	0.69	0.82	0.27	0.2	0.24	0.08	0.48	0.5	0.17	0.46	0.36	0.35	0.35	0.39	0.66	0.36	0.69
HORVU5Hr1G013910	17.4	3.01	20.07	3.58	25.64	2.09	2.68	3.04	1.54	24.43	2.84	3.11	2.39	30.92	28.25	2.23	3.22	2.51	63.71	2.2	2.3	37.85	2.44	28.8	2.71	27.19	3.28	55.62	2.86	21.71	22.07	2.41	2.87	2.42	2.89	3.58	3.04	66.35	4.71	2.87	163.81	3.52	4.42	4.02	3.75	3.54	56	3.03	2.26
HORVU5Hr1G013940	0	0	0	1.72	0	0	0	0	0	2.04	2.28	2.31	2.4	4.91	0	0	0	5.2	1.52	0	2.26	0	0	0	0	3.84	0	0	0	2.07	1.83	0	0	0	0	0	0	0	0	0	0	0	0	0	0	0	0	4.95	4.94
HORVU5Hr1G013970	0	0	0	0	0	0	0	0	0	0	0	0	0	0	0	0	0	0	0	0	0	0	0	0	0	0	0	0	0	0	0	0	0	0	0	0	0	0	0	0	0	0	0	0	0	0	0	0	0
HORVU5Hr1G013990	0.05	0.09	0.03	0.05	0.06	0.04	0.03	0.03	0.03	0	0.04	0.03	0.03	0.03	0	0	0	0.03	0.04	0.04	0.12	0.09	0	0.03	0	0	0.14	0.06	0.11	0.06	0	0	0.03	0	0	0	0	0	0	0.1	0	0.09	0	0	0	0	0	0	0
HORVU5Hr1G015430	0.4	7.93	2.19	3.46	1.8	1.34	5.69	1.18	0.86	1.38	1.36	10.75	2.91	0.7	0.96	3.29	1.18	0.94	0.75	2.85	17.91	0.63	5.35	2.98	1.68	3.11	12.18	16.72	18.79	10.57	0.9	0.71	0.69	0.92	2.27	4.01	2.44	2.14	2	1.83	2.2	2.16	3.31	8.22	8.71	7.17	2.18	7.45	1.31
HORVU5Hr1G016060	0.34	0.53	0.4	0.46	0.48	0.52	0.42	0.35	0.31	0.1	0.3	0.2	0.11	0.19	0.19	0.33	0.11	0.18	0.15	0.15	0.1	0.1	0.27	0.48	0.34	0.17	0.92	1.06	1.01	0.59	0	0.34	0.27	0.32	0.48	0.97	0.68	0.39	0	0.77	0.48	0.56	1.12	1.39	0.25	1.36	0.28	0.84	0.59
HORVU5Hr1G016070	0	0	0.03	0	0	0	0	0	0.04	0	0	0.04	0	0	0	0.04	0	0	0	0	0	0	0	0	0	0.07	0	0.08	0	0.04	0	0	0.04	0	0	0	0	0	0	0.13	0	0.03	0.12	0	0.1	0.1	0	0.1	0
HORVU5Hr1G016090	0.03	0.03	0.04	0.06	0.04	0.11	0.16	0.08	0	0.02	0	0	0	0.07	0	0	0	0	0.03	0.02	0	0.02	0.19	0	0	0.02	0.28	0.12	0.11	0.35	0.05	0.14	0	0	0.07	0	0.18	0.19	0	0	0	0	0	0	0.17	0.06	0.12	0.27	0.2
HORVU5Hr1G016120	0	0	0	0	0	0.08	0.08	0.07	0	0	0	0	0	0	0	0.08	0	0	0	0	0	0	0	0	0.08	0	0.07	0.08	0.07	0.26	0.08	0.08	0	0	0	0	0	0	0	0	0	0	0	0	0	0	0	0	0
HORVU5Hr1G016140	0	0	0	0	0	0	0	0	0	0	0	0	0	0	0	0	0	0	0	0	0	0	0	0	0	0	0	0	0	0	0	0	0	0	0	0	0	0	0	0	0	0	0	0	0	0	0	0	0
HORVU5Hr1G016150	0.22	0.07	0.07	0	0.06	0	0	0	0	0	0	0	0	0.09	0.09	0	0	0	0	0.08	0	0	0.26	0	0.25	0.25	0.6	0.07	0.92	0.61	0	0.09	0.17	0.16	0.28	0.16	0.46	0.26	0.28	0.12	0	0.76	1.04	1	1.24	0.41	0.45	0.2	0.43
HORVU5Hr1G022200	0	0	0	0	0	0	0	0	0	0	0	0	0	0	0	0	0	0	0	0	0	0	0	0	0	0	0	0	0	0	0	0	0	0	0	0	0	0	0	0	0	0	0	0	0	0	0	0	0
HORVU5Hr1G029700	0.21	1.22	0.98	0.81	0.41	0.63	0.24	1.05	1.02	0.35	0.43	0.12	0.72	0	0.75	1.03	1.21	0.28	0.51	0.34	0.61	0.39	0.34	0.44	0.41	0.33	0.55	0.63	0.92	0.32	0.47	0.23	0.5	0.57	0.13	0.24	0	0	0	0.34	0	1.52	0	0.55	0	0	0.93	0	0.41
HORVU5Hr1G044440	16.47	17.06	17.88	17.19	22.34	23	23.91	20.96	17.34	14.69	16.14	16.51	11.5	13.36	12.64	12.48	12.54	13.3	12.66	12.82	13.36	11.38	8.77	9.06	7.31	7.8	9.57	10.03	9.83	9.81	8.2	8.49	8.51	7.14	5.58	6.25	6.06	6.52	5.34	5.73	6.21	5.13	6.75	5.5	5.22	7.87	6.48	8.56	7.45
HORVU5Hr1G044460	2.57	2.1	1.85	1.98	2.52	2.95	2.81	2.18	2.47	2.3	2.18	2.22	2.3	2.4	3.2	2.48	2.37	2.65	1.45	1.22	1.58	1.6	1.8	1.53	1.8	1.39	1.84	1.92	1.72	1.51	2.25	2.19	1.91	2.52	1.66	1.48	1.68	1.2	2.11	2.34	1.61	1.81	1.72	1.26	2.04	1.31	1.21	2.09	1.59
HORVU5Hr1G044470	0.16	0.05	0.11	0	0	0	0	0	0.06	0	0	0	0	0.13	0	0	0	0	0	0	0	0	0.06	0.06	0.18	0	0	0	0.06	0.06	0	0	0	0.06	0.13	0.19	0.07	0	0.41	0	0.2	0	0.19	0	0.18	0.16	0	0.16	0.32
HORVU5Hr1G056130	10.92	9.95	10.49	10.28	11.91	11.35	11.42	11.28	6.28	6.66	6.7	6.84	15.04	14.72	16.33	16.02	16.22	16.3	14.79	14.23	14.1	14.91	16.7	17.79	16.46	16.93	17.08	16.56	16.64	17.23	14.88	15.27	14.84	14.19	15.1	15.64	16.08	17.47	17.71	16.15	14.37	13.58	14.83	12.39	12.28	16.88	15.37	15.89	16.87
HORVU5Hr1G056140	21.67	17.93	16.91	23.8	22.33	21.82	22.88	22.63	18.21	19.42	17.1	18.62	21.13	19.55	19.51	21.48	17.53	18.33	21.65	17.67	18.39	19.5	14.74	15	14.11	14.89	20.17	19.06	21.86	16.65	16.07	15.67	16	16.2	10.58	10.6	11.55	10.78	11.36	14.9	11.58	11.18	16.61	15.84	9.91	16.05	12.69	16.47	11.39
HORVU5Hr1G056160	0	0	0	0	0	0	0	0	0	0	0	0	0	0	0	0	0	0	0	0	0	0	0	0	0	0	0	0	0	0	0	0	0	0	0	0	0	0	0	0	0	0	0	0	0	0	0	0	0
HORVU5Hr1G056170	0	0	0	0	0	0	0	0	0	0	0	0	0	0	0	0	0	0	0	0	0	0	0	0	0	0	0	0	0	0	0	0	0	0	0	0	0	0	0	0	0	0	0	0	0	0	0	0	0
HORVU5Hr1G067140	5.18	6.09	6.23	6.49	7.19	5.63	8.34	8.24	7.72	6.21	5.47	8.26	6.16	4.71	6.36	6.4	4.64	6.46	5.78	5.79	5.88	5.93	3.76	3.73	3.45	3.78	4.32	4.13	6.09	4.75	4.67	3.78	4.44	5.02	1.8	2.81	1.92	1.82	2.48	3.9	1.02	3.54	2.7	2.2	2.57	2.6	2.72	2.96	3.15
HORVU5Hr1G067150	0	0	0	0	0	0	0	0	0	0	0	0	0	0	0	0	0	0	0	0	0	0	0	0	0	0	0	0	0	0	0	0	0	0	0	0	0	0	0	0	0	0	0	0	0	0	0	0	0
HORVU5Hr1G067170	0.57	0.66	0.82	1.03	1.16	1.23	1.32	1.25	0.68	0.79	0.94	0.98	1.21	1.77	1.09	1.53	1.79	1.5	1.28	1.46	1.47	1.23	1.22	1.1	1.07	1.1	1.18	1.49	1.41	1.31	0.85	1.05	1.09	0.94	0.9	0.65	0.81	1.21	0.87	0.59	0.6	0.88	0.79	0.64	1.04	0.59	0.3	0.77	0.77
HORVU5Hr1G067180	0.16	0.25	0.26	0.52	0.15	0.31	0.14	0	0.09	0	0	0.24	0.08	0.72	0.25	0.19	0.17	0.39	0.28	0.37	0.21	0.15	0.14	0.59	0.62	0.48	1.02	0.61	0.07	0.6	0.14	0.25	0.07	0.15	0.18	0.08	0	0	0.23	0.22	0	0.41	0	0.6	0.68	0.18	0.55	0.35	0.71
HORVU5Hr1G071830	0.02	0.01	0	0.03	0	0.01	0.01	0	0	0	0.01	0	0	0	0	0	0	0	0.03	0	0	0	0	0	0	0.04	0	0	0.02	0	0.01	0.01	0.03	0	0.03	0.01	0.01	0.04	0	0.04	0	0.04	0.07	0	0.09	0.03	0.03	0.03	0.03
HORVU5Hr1G071840	20.03	18.96	20.05	19.01	26.9	27.57	25.95	26.29	17.48	17.87	18.01	17.54	21.15	22.23	22.88	20.57	21.76	21.7	22.58	22.36	21.67	22.63	15.42	15.78	15.41	15.17	16.12	16.85	17.11	16.41	14.08	14.85	15.61	14.78	13.95	13.41	13.96	12.5	12.11	12.27	12.96	11.68	11.53	12.47	11.52	14.48	16.08	14.69	13.19
HORVU5Hr1G071860	0.6	0.17	0.25	0.42	0.24	0.23	0.07	0.18	0.22	0.23	0.44	0.4	0.05	0.05	0.1	0.1	0.02	0.05	0.06	0.12	0.15	0.02	0.07	0	0.05	0.01	0.23	0.02	0.21	0.01	0.05	0	0.01	0.09	0.06	0.01	0	0	0	0	0	0	0.03	0	0	0	0	0	0.52
HORVU5Hr1G071880	0	0	0	0	0	0	0	0	0	0	0	0	0	0	0	0	0	0	0	0	0	0	0	0	0	0	0	0	0	0	0	0	0	0	0	0	0	0	0	0	0	0	0	0	0	0	0	0	0
HORVU5Hr1G074360	1.38	1.09	0.59	0.8	1.64	1.77	0.67	1.28	0.75	0.7	0.63	0.76	1.46	1.8	2.32	2.87	2.24	2.01	2.62	2.06	2.27	2.72	3.29	2.28	2.12	1.93	1.88	2.17	2.45	2.57	1.63	1.91	2.35	2.33	1.31	1.98	1.98	1.47	1.96	2.11	2.18	1.44	3.06	1.52	3.66	1.39	3.02	3.09	2.81
HORVU5Hr1G074370	1.65	1.61	1.49	1.41	1.32	1.52	1.52	1.54	1.09	1.36	1.21	1.13	0.9	1.29	1.67	1.39	1.68	1.54	1.26	1.29	1.36	1.14	0.63	0.56	0.79	0.92	1.31	1.05	1.05	1.12	0.66	0.58	0.61	0.7	0.47	0.64	0.56	0.35	0.48	0.57	0.52	0.85	0.72	0.79	0.61	0.56	0.62	0.32	1.65
HORVU5Hr1G074400	0	0	0	0	0	0	0	0	0	0	0	0	0	0	0	0	0	0	0	0	0	0	0	0	0	0	0.24	0.35	0.43	0.23	0.26	0	0	0	0.27	0	0.28	0	0	0	0	0	0	0.71	0	0	0.63	0	0.6
HORVU5Hr1G074410	0	0	0	0	0	0	0	0	0	0	0	0	0	0	0	0	0	0	0	0	0	0	0	0	0	0	0	0	0	0	0	0.52	0	0	0	0	0	0	0	0	0	0	0	0	0	0	0	0	0
HORVU5Hr1G074430	0	0	0	0	0	0	0	0	0	0	0	0	0	0	0	0	0	0	0	0	0	0	0	0	0	0	0	0	0.11	0	0	0	0	0	0	0	0.14	0	0	0	0	0	0	0	0	0	0	0	0
HORVU5Hr1G074660	0.75	0.61	0.66	0.71	0.89	0.84	1	0.91	0.78	0.64	0.64	0.74	1.02	1.16	0.96	0.97	0.82	0.98	0.54	0.7	0.86	1.05	0.53	0.54	0.51	0.41	0.79	0.71	0.77	0.75	0.72	0.7	0.81	0.81	0.52	0.5	0.58	0.74	0.62	0.8	0.69	0.48	0.63	0.55	0.46	0.64	0.48	0.61	0.56
HORVU5Hr1G074700	18.21	21.74	21.34	23.92	18.85	17.54	20.31	19.55	13.85	12.05	13.65	12.6	14.96	17.77	22.4	21.46	24.26	21.46	15.1	17.99	14.51	15.9	12.53	13.18	14.09	14.36	30.24	23.57	23.62	24.67	15.65	13.81	14.07	14.99	15.12	15.35	13.73	13.67	12.58	8.28	17.79	18.66	15.28	17.26	14.24	17.49	14.98	18.13	13.15
HORVU5Hr1G074710	0	0	0	0	0.22	0	0	0	0.46	0.81	0.09	0	0	1.23	0.52	2.1	0	0.86	0	0.78	0.46	0.37	0	0	0	0	0.45	0	0	0	0.28	0.4	0	0	0.1	0	0.95	0	0.66	0.9	0	0	0	0.82	0	0	0	0	0
HORVU5Hr1G074720	0	0	0	0	0	0	0	0	0	0	0	0	0	0	0	0	0	0	0	0	0	0	0	0	0	0	0	0	0	0	0	0	0	0	0	0	0	0	0	0	0	0	0	0	0	0	0	0	0
HORVU5Hr1G074740	0.92	1.19	1.07	1.25	1.22	1.54	1.61	1.12	0.95	0.72	0.65	0.56	1.49	1.79	1.22	1.36	1.16	1.24	1.8	0.91	1.22	1.46	1.76	1.63	1.59	1.85	1.74	1.88	1.78	1.69	1.3	1.02	1.26	1.1	1.35	0.95	1.16	1.2	0.97	1.17	0.74	0.62	0.27	1.15	1.76	1.78	1.07	1.67	1.72
HORVU5Hr1G074750	48.24	49.86	50.49	51.65	45.28	44.2	43.94	41.18	45.54	47.67	44.88	45.99	41.52	41	43.74	40.48	39.33	42.42	41.18	39.16	39.95	39.94	36.88	37.19	35.51	37.5	49.79	47.2	48.5	46.75	41.5	39.07	41.18	43.03	33.14	34.57	37.42	31.19	32.81	36.32	35.58	33.11	38.03	35.21	33.75	37.94	38.69	41.99	41.97
HORVU5Hr1G074770	52.95	54.47	54.57	53.84	58.14	57.64	59.68	57.68	52.21	55.34	55.38	55.12	70.71	72.06	58.49	58.65	60.58	59.04	66.33	60.66	61.03	64.83	56.12	58.91	58.94	58.42	55.51	55.2	53.87	57.72	52.03	51.19	49.81	50.52	44.31	44.94	47.44	47.04	44.38	44.88	45.76	44.64	40.45	47.36	44.15	46.81	54.09	48.06	49.89
HORVU5Hr1G074780	0.64	0.47	0.54	0.44	0.49	0.48	0.54	0.54	0.33	0.43	0.34	0.3	0.59	0.55	0.54	0.55	0.56	0.67	0.46	0.44	0.48	0.36	0.56	0.49	0.54	0.38	0.72	0.79	0.76	0.7	0.38	0.41	0.42	0.44	0.51	0.46	0.49	0.29	0.42	0.37	0.51	0.38	0.45	0.48	0.64	0.52	0.53	0.31	0.45
HORVU5Hr1G077260	0.05	0.06	0.04	0.06	0.16	0.02	0.06	0.03	0.1	0.03	0.32	0.33	0.01	0.03	0.06	0.02	0.03	0.06	0.09	0.02	0.02	0.05	0.06	0.02	0.05	0.09	0.08	0.06	0.05	0.03	0.02	0.04	0.04	0.04	0.05	0.04	0.02	0.07	0.1	0	0	0.06	0.03	0.03	0.12	0.03	0	0.11	0.03
HORVU5Hr1G077350	77.24	76.31	75.73	76.57	86.9	83.73	83.82	84	65.95	67.46	68.23	67.23	127.22	122.69	100.8	102.23	100.63	98.78	114.98	113.74	113.93	117.15	160.1	161.57	161.81	163.4	139.29	133.37	134.16	131.1	138.02	136.54	139.42	139.07	189.47	184.83	188.79	189.1	187.36	190.63	185.88	190.85	186.79	187.91	188.98	171.23	182.45	172.17	173.91
HORVU5Hr1G077380	0	0	0	0	0	0	0	0	0	0	0	0	0	0	0	0	0	0	0	0	0	0	0	0	0	0	0	0	0	0	0	0	0	0	0	0	0.65	0	0	0	0	0	0	0	0	0	0	0	0
HORVU5Hr1G077390	0.68	0.82	0.45	0.56	0.49	0.5	0.5	0.57	0.6	0.74	1.2	0.62	0.31	0.15	0.1	0.02	0.26	0	0	0.06	0.11	0.12	0	0	0	0.06	0	0.11	0.03	0	0	0.06	0	0	0.06	0	0	0	0	0	0	0	0	0	0	0	0	0.15	0
HORVU5Hr1G077430	22.09	22.98	22.45	21.71	19.96	19.68	19.1	19.88	16.36	17.52	18.64	16.65	26.6	25.42	22.3	21.73	21.16	23.04	19.67	17.93	19.25	19.1	18.19	15.94	15.63	16.27	18.96	19.12	20.55	20.01	14.42	15.13	14.63	17.48	11.21	11.39	12.21	12.44	11.7	13.83	14.2	11.85	11.84	10.47	12.31	11.75	14.1	11.33	14.69
HORVU5Hr1G077440	18.95	18.44	20.77	19.96	19.62	17.11	17.9	18.29	18.86	19.66	18.96	18.84	13.43	16.06	16.35	15.35	14.96	15.34	14.64	15.13	14.89	16.33	12.95	15.32	13.23	14.53	15.1	16.29	15.79	14.29	14.51	14.52	15.89	14.5	14.87	13.39	15.04	15.33	18.23	13.42	14.32	15.67	14.99	12.93	13.56	15.44	18.59	15.08	15.89
HORVU5Hr1G080950	0	0	0	0	0	0	0	0	0	0	0	0	0	0	0	0	0	0	0	0	0	0	0	0	0	0	0	0	0	0	0	0	0	0	0	0	0	0	0	0	0	0	0	0	0	0	0	0	0
HORVU5Hr1G080970	0.58	0	0	0	1.04	0	1.15	0.99	0	0	0.53	0	0.26	0.35	0	0	1.19	1.21	0	1.12	1.34	0	1.08	0	0	0	0	0.52	0	0	0	0	1.56	0.54	0.68	0.74	1.9	0	0	0	0	0	0	0	0	0	0	6.22	2.49
HORVU5Hr1G080980	22.58	23.79	22.49	23.62	20.07	19.85	19.72	18.29	36.09	35.75	34.89	36.43	50.4	50.86	32.49	31.14	33.63	29.08	25.13	27.96	25.13	28.12	36.55	34.67	38.17	38.18	21.59	21.2	21.42	21.16	27.62	28.18	30.53	28.48	38.52	36.74	35.97	38.84	39.91	41.4	36.73	27.67	25.44	30.16	27.67	34.35	33.84	35.56	39.1
HORVU5Hr1G080990	25.32	21.92	19.55	18.55	13.83	15.93	12.81	13.6	28.84	25.14	26.87	30.35	24.79	24.71	26.44	24.96	27.87	32.58	24.82	29.07	31.26	29.09	33.14	40.25	29.71	39.94	17.63	19.04	21.62	27.11	38.25	39.06	34.37	32.95	46.15	41.67	51.51	38.04	52.9	52.87	48.67	33.08	47.56	34.64	40.88	45.48	47.04	48.13	45.83
HORVU5Hr1G084610	0	0.05	0	0	0	0	0.14	0.06	0	0	0	0	0	0.07	0.1	0	0	0	0	0.13	0	0.14	0.05	0.03	0.13	0.12	0.1	0.09	0	0.11	0.11	0	0	0.13	0	0	0.05	0	0.14	0	0.09	0	0	0	0	0.08	0	0.08	0
HORVU5Hr1G084620	0	0	0	0	0	0	0	0	0	0	0	0	0	0	0	0	0	0	0	0	0	0	0	0	0	0	0	0	0	0	0	0	0	0	0	0	0	0	0	0	0	0	0	0	0	0	0	0	0
HORVU5Hr1G084630	14.1	14.26	13.72	14.02	15.32	14.71	15.69	15.59	13.53	13.49	13.55	13.66	16.94	17.14	14.4	14.19	14.38	14.13	15.31	14.27	14.7	15.13	14.72	15.63	15.46	15.16	16.26	16.01	16.08	16.55	14.13	14.61	13.42	13.31	14.12	13.91	13.25	13.38	14.24	13.8	14.62	14.22	12.54	13.72	13.89	15.08	15.98	15.47	15.95
HORVU5Hr1G084650	4.16	4.2	4.32	4.42	2.21	2.6	2.89	3.12	2.68	2.6	2.99	3.05	0.22	0.22	0.79	1.01	0.44	0.73	0.62	1.02	0.66	0.81	0.09	0.03	0.17	0.1	0.19	0.16	0.18	0.19	0.06	0.03	0.06	0.05	0	0	0	0	0	0	0	0.26	0.09	0	0	0	0.08	0	0
HORVU5Hr1G084670	0.05	0.18	0.13	0.27	0.09	0.1	0.1	0.3	0.16	0.06	0.05	0.06	0.07	0.06	0.06	0.11	0.18	0.11	0.12	0.1	0.05	0.13	0.05	0.21	0.04	0.1	0.1	0.05	0.1	0.1	0.05	0.11	0.02	0.1	0.05	0	0	0.17	0	0	0.34	0	0	0.14	0	0.13	0	0.13	0.15
HORVU5Hr1G084680	0	0	0	0	0	0	0	0	0	0	0	0	0	0	0	0	0	0	0	0	0	0	0	0	0	0	0	0	0	0	0	0	0	0	0	0	0	0	0	0	0	0	0	0	0	0	0	0	0
HORVU5Hr1G095060	0	0.03	0	0.02	0.1	0.12	0.26	0.03	0.73	0.27	0	0.02	0.04	0.02	0.16	0.13	0.06	0	1.14	0.07	1.77	2.39	0.24	0.24	0.24	0.49	0.21	0.12	0.07	0.16	0.29	0.17	0.32	0.1	0.41	0.45	0.54	1.98	0.9	0.53	1.04	0.31	0.43	0.47	0.49	0.35	0.26	0.7	0.53
HORVU5Hr1G095100	1.17	2.01	1.74	0.74	0.01	1.02	0.43	2.24	0	0.51	0	0.26	2.98	1.96	0	0	0	0.46	0.78	0	1.38	0.83	2.23	0.92	3.32	3.05	8.43	9.68	5.76	7.37	1.43	1.95	1.9	3.56	9.87	9.49	10.26	10.29	2.91	8.78	8.11	2.32	6.78	6.9	0	4.68	2.69	1.05	7.69
HORVU5Hr1G095110	0.54	0.68	0.59	0.51	0.66	0.41	0.7	0.58	0.57	0.82	0.48	0.66	0.71	0.68	0.64	0.71	0.78	0.94	0.88	0.59	0.62	0.62	0.41	0.36	0.32	0.3	0.53	0.38	0.55	0.48	0.33	0.57	0.49	0.33	0.54	0.42	0.23	0.4	0.33	0.47	0.4	0.3	0.11	0.25	0.22	0.36	0.34	0.29	0.46
HORVU5Hr1G095120	1.07	1.6	1.49	1.19	1.44	1.5	1.48	1.14	0.78	1.12	0.87	0.91	2.11	2.65	0.71	1.06	1.02	1.11	0.83	0.9	1.01	0.7	1.12	1.61	1.29	1.75	1.56	1.49	1.63	1.64	0.78	0.76	0.61	0.94	1.45	1.29	1.32	2.24	1.17	1.1	0.79	0.85	1.15	1.04	0.98	1.25	0.98	1.27	1.06
HORVU5Hr1G095130	83.1	84.02	88.31	86.35	88.96	86.3	85.58	85.96	29.74	28.83	27.06	29.71	154.55	153.65	127.42	124.28	127.67	131.09	136.86	135.41	132.88	129.66	393.29	385.02	387.22	382.69	225.5	235.41	231.58	226.92	299.54	303.85	293.42	288.46	705.45	703.04	714.92	710.21	729.15	704	703.81	813.72	823.19	847.56	819.32	560.87	536.48	563.25	542.68
HORVU5Hr1G095140	3.53	3.31	3.02	3.49	3.98	3.63	3.95	3.94	2.98	3.42	3.16	3.18	4.83	4.63	4.24	4.71	4.75	4.27	4.14	3.84	4.4	3.71	4.93	4.78	4.92	4.66	4.59	4.33	4.92	4.75	4.38	4.33	4.01	4.17	4.22	3.78	3.59	3.47	4.35	4.18	4.14	3.81	4.69	4.21	3.89	4.05	3.55	3.49	3.62
HORVU5Hr1G095150	12.69	12.83	13.68	12.84	14.05	13.68	13.71	13.03	10.49	10.57	10.5	11.86	11.83	12.13	14.78	13.14	14.5	14.03	14.29	14.17	14.19	14.22	8.99	8.73	8.94	7.85	10.66	10.59	10.39	10.1	8.65	9.74	9.01	9.4	7.05	7.4	7.33	9.12	6.89	7.97	7.95	7.2	9.31	8.31	7.06	8.82	9.95	9.99	9.52
HORVU5Hr1G095160	0	0	0	0.03	0.14	0	0.03	0	0.11	0.22	0.18	0.14	0.04	0.08	0	0	0.08	0	0.04	0.07	0.07	0.1	0.25	0.07	0.07	0.11	0	0.03	0.03	0	0.08	0.04	0.07	0.11	0.14	0.3	0.11	0.11	0	0.11	0.11	0.2	0.21	0.2	0.32	0	0.1	0.36	0.19
HORVU5Hr1G095170	1.31	1.41	1.39	1.24	1.36	1.22	1.24	1.2	0.24	0.23	0.29	0.37	1.73	1.65	2.63	2.4	2.51	2.75	1.45	1.7	1.42	1.55	3.15	3.19	3.28	3.32	5.58	5.57	5.55	6.01	2.64	2.76	2.58	2.63	4.09	4.16	4.23	4.15	3.73	3.67	3.24	4.55	5.13	4.46	4.38	3.92	3.13	4.45	4.08
HORVU5Hr1G098440	4.73	5.4	5.23	5.36	8.59	8.38	7.57	8.23	5.55	4.08	4.94	4.62	7.13	8.2	6.02	6.31	5.63	5.34	6.36	5.81	6	6.33	4.43	4.86	4.8	4.61	5.99	4.36	4.2	5.19	4.86	4.84	4.19	4.23	3.78	4.51	4.11	5.84	5.16	4.8	5.52	3.78	3.38	3.37	2.67	5.78	3.48	3.66	4.05
HORVU5Hr1G098450	0	0	0	0	0.02	0	0.02	0	0	0	0	0	0	0	0	0	0	0.06	0	0	0	0	0	0	0	0	0	0	0	0	0	0	0	0	0	0	0	0	0	0	0	0	0	0	0	0	0	0	0
HORVU5Hr1G101210	0	0	0	0	0	0	0	0	0	0	0	0	0	0	0	0	0	0	0	0	0	0	0	0	0	0	0	0	0	0	0	0	0	0	0	0	0	0	0	0	0	0	0	0	0	0	0	0	0
HORVU5Hr1G101340	0	0	0	0	0	0.02	0	0	0	0	0	0	0	0	0	0	0	0	0	0	0	0	0	0	0	0	0.01	0	0	0	0	0	0	0	0	0	0	0	0	0	0	0	0	0	0	0	0	0	0
HORVU5Hr1G101470	0	0	0.03	0	0	0	0	0	0	0	0	0	0	0	0	0	0	0	0	0	0	0	0	0	0	0	0	0	0	0	0	0	0	0	0	0	0	0	0	0	0	0	0	0	0	0	0	0	0
HORVU5Hr1G101480	12.85	12.58	11.17	12.11	13.18	12.37	11.96	12.2	7.62	8.23	8.68	8.49	16.2	15.88	16.69	16.86	17.57	18.58	19.53	20	19.26	21.29	20.14	20.75	18.56	20.94	23.86	22.84	25.45	23.71	20.51	21.3	21.08	21.33	18.2	17.63	18.22	17.39	18.53	18.08	17.78	16.71	16.75	18.94	16.23	23.72	21.2	18.56	19.52
HORVU5Hr1G104560	0	0	0	0	0	0	0	0	0	0	0	0	0	0	0	0	0	0	0	0	0	0	0	0	0	0	0	0	0	0	0	0	0	0	0	0	0	0	0	0	0	0	0	0	0	0	0	0	0
HORVU5Hr1G104570	0.05	0.11	0.05	0.11	0.3	0	0.06	0.06	0.06	0.13	0	0	0.13	0	0.14	0	0	0.14	0	0	0	0	0.13	0.13	0.23	0.13	0.06	0.24	0.17	0.06	0	0.13	0.06	0.06	0.06	0.13	0.2	0	0	0.2	0	0	0	0.18	0	0.32	0.33	0	0.16
HORVU5Hr1G104580	14.08	12.84	12.53	13.08	15.65	16.4	15.98	15.8	8.34	8.4	8.29	9.6	31.41	30.16	30.62	29.8	31.93	30.91	25.63	25.72	25.96	25.96	42.93	43.29	42.91	41.81	33.15	34.13	33.23	33.5	36.37	36.44	36.8	37.09	44.46	43.9	45.46	44.69	45.51	45.58	47.52	44.35	43.46	46.6	46.14	44.36	43.18	44.5	44.91
HORVU5Hr1G104600	0.1	0.09	0.12	0.13	0.35	0.17	0.34	0.46	0.05	0.16	0.17	0.18	0.75	0.48	0.12	0.14	0.12	0.11	0	0.12	0	0	0.23	0.24	0.17	0.22	0.26	0.35	0.28	0.36	0.08	0.16	0.04	0.16	0.18	0.33	0.22	0.39	0	0.35	0.12	0	0.27	0.17	0.26	0.58	0.31	0.3	0.6
HORVU5Hr1G104610	0	0	0	0	0	0	0	0	0	0	0	0	0	0	0	0	0	0	0	0	0.01	0	0	0	0	0	0	0	0	0	0	0	0	0	0	0	0	0	0	0	0	0	0	0	0	0	0	0	0
HORVU5Hr1G104620	15.14	14.76	16.7	15.6	16.51	15.38	16.12	15.33	17.05	17.55	17	15.62	18.59	18.88	15.56	14.87	15.04	14.37	12.87	14.38	14.57	14.44	17.02	18.1	16.95	17.31	18.11	18.21	18.65	19.4	12.91	13.73	13.78	11.68	9.84	8.61	8.77	8.21	7.42	10.71	8.34	9.13	8.84	6.38	9.84	7.83	6.76	8.56	6.47
HORVU5Hr1G109840	0.07	0	0.03	0.02	0.08	0.15	0.04	0	0	0	0	0	0	0	0	0.02	0	0	0.04	0	0	0.04	0	0	0	0	0	0	0	0	0	0.12	0	0.04	0	0	0	0	0	0	0	0	0	0	0	0	0	0	0
HORVU5Hr1G109860	0	0	0	0	0	0.02	0	0	0	0	0	0	0	0	0	0.04	0.02	0.02	0.04	0.02	0.08	0.02	0	0	0	0.08	0	0	0.06	0	0.02	0	0.02	0.04	0.02	0.02	0.02	0	0	0.06	0	0	0	0	0	0	0	0	0.05
HORVU5Hr1G109870	0.63	0.53	0.56	0.56	0.67	0.59	0.54	0.66	0.47	0.26	0.54	0.37	0.51	0.53	0.54	0.5	0.74	0.77	0.63	0.36	0.45	0.6	0.31	0.11	0.38	0.29	0.4	0.4	0.45	0.52	0.37	0.23	0.16	0.09	0.14	0.25	0.07	0.14	0.35	0.11	0.14	0.08	0	0	0.06	0.07	0.06	0.23	0.19
HORVU5Hr1G109880	0.03	0	0.03	0	0	0.06	0.02	0	0.09	0	0.03	0.03	0	0	0	0	0	0	0	0	0	0	0	0	0	0.03	0	0	0	0	0	0	0	0	0.03	0	0	0	0	0	0	0	0	0	0	0	0	0	0
HORVU5Hr1G109910	202.29	220.44	212.19	216.87	250.03	245.74	254.31	236.53	188.24	197.34	196.89	199.42	204.64	195.91	191.55	191.04	186.98	179.65	197.96	205.83	193.7	185.6	100.18	102.86	92.77	97.22	158.85	151.09	161.8	157.58	85.41	85.15	96.93	91.49	60.86	58.74	55.62	55.16	50.42	45.79	59.03	55.3	56.3	67.15	51.71	66.05	54.3	66.36	65.07
HORVU5Hr1G112670	2	1.82	2	1.68	1.28	1.38	1.74	1.48	12.96	13.67	13.13	13.57	1.21	1.09	0.44	0.47	0.51	0.45	0.87	0.28	0.58	0.58	0.48	0.64	0.35	0.24	0.41	0.24	0.47	0.27	0.28	0.25	0.31	0.28	0.14	0.18	0.38	0.34	0.12	0.45	0.11	0.3	0.21	0.68	0.59	0	0.19	0.14	0.44
HORVU5Hr1G112680	20.63	20.92	22.04	21.78	25	23.74	24.64	24.13	17.71	17.04	17.32	16.92	21.18	20.81	24.29	23.26	21.97	23.04	24.82	24.71	24.08	24.84	19.29	18.45	19.28	18.53	22.34	23.09	22.37	22.23	23.22	23.15	22.56	23.94	22.11	21.55	22.16	20.9	23.4	20.42	21.37	20.63	20.27	21.87	20.53	22.26	22.35	22.61	22.64
HORVU5Hr1G112710	9.68	10.01	10.08	9.37	7.81	7.43	7.47	7.54	9.98	9.82	9.57	9.23	7.01	6.97	8.48	8.02	8.22	8.7	6.93	6.38	6.44	7.17	5.99	6.01	5.67	5.95	5.9	6.3	6.41	6.03	6.05	6	6.09	6.37	3.24	3.48	2.94	3.14	3.49	3.41	3.52	3.8	4.55	4.85	3.86	3.6	4.35	4.22	3.59
HORVU5Hr1G112720	0.51	0.4	0.37	0.31	0.29	0.29	0.39	0.3	0.44	0.28	0.5	0.39	0.48	0.34	0.3	0.38	0.31	0.29	0.27	0.3	0.33	0.32	0.21	0.21	0.2	0.18	0.19	0.21	0.25	0.17	0.32	0.21	0.32	0.27	0.17	0.23	0.22	0.16	0.22	0.15	0.14	0.13	0.27	0.26	0.13	0.12	0.12	0.18	0.06
HORVU5Hr1G112750	6.59	6.78	5.77	6.78	5.87	6.33	5.88	4.93	7.88	6.95	6.89	7.16	4.69	5.54	6.4	5.54	5.84	5.33	6.32	6.04	5.58	5.5	4	4.4	3.97	3.96	3.1	2.98	3.42	3.71	3.89	4.22	3.75	3.91	2.86	2.22	2.74	3.85	2.7	2.33	3.09	2.61	2.15	3.09	3.16	3.48	2.96	2.82	4.2
HORVU5Hr1G122720	0.14	0.14	0	0.14	0	0	0.03	0	0.17	0	0	0	0	0	0	0	0	0	0.02	0	0	0	0	0	0	0	0	0	0	0	0	0.54	0	0	0	0	0	0	0	0	0	0	0	0	0.17	0	0	0	0
HORVU5Hr1G122750	0.36	0.51	0.45	0.43	0.62	0.47	0.51	0.44	0.52	0.46	0.55	0.63	0.43	0.59	0.56	0.56	0.56	0.37	0.33	0.68	0.59	0.37	0.32	0.44	0.37	0.4	0.33	0.28	0.27	0.32	0.21	0.16	0.33	0.39	0.23	0.21	0.19	0.16	0.31	0.14	0.28	0.08	0.27	0.21	0.15	0.15	0.06	0.05	0.1
HORVU5Hr1G122760	17.01	15.55	16.98	16.95	12.83	13.37	12.19	12.24	16.37	16.24	15.38	15.54	18.17	18.05	18.13	18.23	18.74	19.77	17.05	18.47	17.42	16.6	21.19	23.61	21.9	22.16	15.27	14.88	14.07	15.61	23.29	23.82	24.23	24.39	17.56	17.51	17.97	18.43	20.37	22.92	20.02	18.5	17.33	17.6	18.7	18.98	22.28	19.73	20.36
HORVU5Hr1G122800	0.02	0	0.04	0	0	0	0	0	0.04	0	0	0	0	0	0	0	0	0	0	0	0	0	0	0	0.04	0	0	0	0	0	0	0	0	0	0	0	0	0	0	0	0	0	0	0	0	0	0	0	0
HORVU5Hr1G122810	12.86	13.43	13.65	13.95	13.33	12.27	13.83	13.36	10.75	10.9	11.56	11.49	10.86	9.76	12.31	12.57	12.31	12.17	10.73	10.85	10.62	10.55	9.22	8.87	8.56	8.85	10.82	10.44	10.32	11.08	9.01	9.22	8.91	9.95	8.57	8.09	8.2	7.89	8.66	8.7	7.8	8.47	9.08	7.6	8.02	10.81	9.15	9.35	8.92
HORVU5Hr1G122820	78.73	77.67	74.51	73.72	52.56	53.98	51.71	55.59	124.71	127.56	128.77	129.76	46.22	46.74	41.72	42.78	44.69	44.79	36.23	36.95	38.73	37.23	30.67	30.32	28.95	29.13	26.54	26.89	26.39	28.17	31.31	31.32	32.34	31.68	33.95	33.07	34.58	34.19	37.39	36.26	36.92	36.97	36.45	36.91	36.07	31.61	32.37	31.87	30.47
HORVU6Hr1G010010	0	0	0	0	0	0.02	0	0	0	0	0	0	0	0	0	0	0	0	0	0	0	0	0	0	0	0	0	0	0	0	0	0	0	0	0	0	0	0	0	0	0	0	0	0	0	0	0	0	0
HORVU6Hr1G010040	11.33	9.35	9.93	9.89	6.53	6.62	6.49	7.77	5.8	7.57	7.04	7.17	5.57	4.5	9.26	8.99	9.33	9.43	7.57	7.89	6.9	7.4	5.28	6.29	7.03	7.03	7.26	8.9	8.92	8.33	7.59	7.45	6.8	6.84	6.5	6.54	6.46	4.72	5.06	5.48	6.2	6.47	9.09	7.9	8.96	7.33	6.39	8.03	9.14
HORVU6Hr1G010050	30.55	28.73	30.42	30.43	35.7	34.88	35.97	32.42	22.82	23.31	24.36	25.35	45.86	45.42	45.43	47.57	47.03	43.69	46	46.74	46.87	47.77	50.88	56.71	56.83	56.14	56.56	54.43	55.02	52.11	59.3	56.93	54.73	54.08	50.45	47.77	48.53	47.61	48.7	48.27	52.93	41.92	43.19	40.32	47.99	46.51	45.27	45.78	48.58
HORVU6Hr1G010100	0.49	0.64	0.62	0.43	0.62	0.59	0.65	0.67	0.53	0.44	0.65	0.36	0.58	0.46	0.53	0.44	0.56	0.5	0.57	0.48	0.59	0.55	0.31	0.46	0.26	0.29	0.53	0.54	0.49	0.61	0.38	0.37	0.28	0.35	0.2	0.16	0.14	0.22	0.23	0.11	0.13	0.25	0.37	0.19	0.32	0.28	0.39	0.24	0.2
HORVU6Hr1G010110	0.05	0.08	0.03	0.08	0.03	0	0.06	0.15	0.06	0	0.03	0.06	0.07	0.03	0.03	0.03	0.03	0.07	0.03	0	0.21	0	0	0.03	0	0	0	0	0.03	0.06	0.16	0	0	0.06	0	0.03	0.1	0.1	0	0	0	0.09	0	0	0.09	0	0.25	0	0
HORVU6Hr1G010120	1.08	1.1	1.21	1.02	1.03	1.15	1.25	1.12	1.28	1.25	1.21	1.15	1.15	1.26	1.25	1.26	1.24	1.25	1.43	1.17	1.29	1.14	0.64	0.79	0.9	0.58	1.17	1.1	1.03	0.89	0.82	0.85	0.97	0.73	0.63	0.44	0.55	0.46	0.73	0.91	0.51	0.59	0.42	0.55	0.27	0.56	0.63	0.69	0.57
HORVU6Hr1G010130	0	0	0	0	0	0	0	0	0	0	0	0	0	0	0	0	0	0	0	0	0	0	0	0.1	0	0	0	0	0	0	0	0	0	0	0	0	0	0	0	0	0	0	0	0	0	0	0	0	0
HORVU6Hr1G010140	0	0	0	0	0	0	0	0	0	0	0	0	0	0	0	0	0	0	0	0	0	0	0	0	0	0	0	0	0	0	0	0	0	0	0	0	0	0	0	0	0	0	0	0	0	0	0	0	0
HORVU6Hr1G010150	0	0	0	0	0	0	0	0	0	0	0	0	0	0	0	0	0	0	0	0	0	0	0	0	0	0	0	0	0	0	0	0	0	0	0	0	0	0	0	0	0	0	0	0	0	0	0	0	0
HORVU6Hr1G010180	0	0	0	0	0	0.04	0	0	0.04	0	0	0	0	0	0	0.04	0	0	0	0	0	0.07	0	0.07	0	0.07	0	0	0	0	0	0	0	0	0.01	0	0	0	0	0	0	0	0	0.1	0	0	0	0	0
HORVU6Hr1G010190	0	0	0	0	0	0	0	0	0	0	0	0	0	0	0	0	0	0	0	0	0	0	0	0	0	0	0	0	0	0	0	0	0	0	0	0	0	0	0	0	0	0	0	0	0	0	0	0	0
HORVU6Hr1G010200	2.65	3.07	2.96	3.04	2.64	2.76	2.81	2.85	2.35	2.15	2.7	2.72	3.8	4.2	4.6	4.82	5.03	5.02	8.87	9.94	9.98	8.83	3.43	4.46	4.32	3.6	7.15	7.37	7.06	7.54	5.11	5.27	4.73	4.67	6.69	6.4	5.77	5.97	5.67	5.43	6.36	6.11	6.1	6.45	5.59	7.39	8.22	7.65	8.01
HORVU6Hr1G025830	0.33	0.42	0.29	0.21	0.31	0.15	0.24	0.21	0.57	0.34	0.44	0.64	0.24	0.29	0.39	0.3	0.22	0.26	0.17	0.16	0.08	0.2	0.17	0.17	0.17	0.2	0.49	0.45	0.57	0.33	0.26	0.19	0.29	0.12	0.05	0.19	0.15	0.05	0.11	0.27	0.16	0.3	0.1	0.15	0.2	0.22	0.09	0.17	0.13
HORVU6Hr1G025840	17.95	16.66	18.02	16.62	15.94	15.79	15.06	14.61	23.92	26.25	24.85	23.73	19.78	20.3	17.64	17.31	17.87	16.51	13.66	14.56	13.7	13.74	7.3	6.91	6.52	6.81	8.47	8.9	9.17	9.4	8.55	8.96	9.06	9.6	4.89	5.23	5.07	4.33	5.15	4.76	4.59	5.11	4.38	3.99	4.84	6.33	8.06	6.19	7.34
HORVU6Hr1G025850	0.8	0.53	0.26	0.16	0.06	0.3	0.12	0.09	0.12	0.19	0.24	0.12	0.07	0.36	0.37	0.61	0.32	0.76	0.18	0.25	0.18	0.18	0.33	0.38	0.43	0.5	0.28	0.51	0.22	0.37	0.21	0.31	0.27	0.39	0.31	0.44	0.07	0.8	0.25	0	0.19	0.25	0.56	0.52	0.72	0.65	0	0.49	0.62
HORVU6Hr1G025860	0	0	0	0	0	0	0	0	0	0	0	0	0	0	0	0	0	0	0	0	0	0	0	0	0	0	0	0	0	0	0	0	0	0	0	0	0	0	0	0	0	0	0	0	0	0	0	0	0
HORVU6Hr1G030790	1.33	3.18	3.43	1.05	3.35	1.08	3.32	1.28	0.35	0.31	0.73	0.61	3.28	1.72	3.74	5.02	1.47	6.74	1	0.52	1.47	0.66	1.21	0.96	4.83	1.31	1.72	2	2.54	1.57	1.75	1.25	0.69	1.5	0.46	0.9	1.41	1.62	2.2	1.44	2.09	2.06	0.97	1.5	3.07	5.01	2.44	1	3.39
HORVU6Hr1G030800	39.47	36.66	35.84	36.34	40.84	41.8	38.44	40.81	40.92	41.5	40.61	42.02	79.6	81.25	62.05	61.85	62.95	59.5	62.19	65.01	62.89	61.14	81.68	81.91	79.65	81.32	75.52	74.76	78.37	75.44	75.58	71.91	73.57	74.56	78.52	80.51	80.63	78.61	85.64	84.75	83.47	76.6	74.9	76.14	81.41	78.62	86.18	81.13	82.03
HORVU6Hr1G030820	0	0	0	0	0	0	0	0	0	0	0	0	0	0	0	0	0	0	0	0	0	0	0	0	0	0	0.03	0	0.03	0	0	0	0	0	0	0	0.03	0	0	0	0	0	0	0	0	0	0	0	0.08
HORVU6Hr1G030830	0	0	0	0	0	0	0	0	0	0	0	0	0	0	0	0	0	0	0	0	0	0	0	0	0	0	0	0	0	0	0	0	0	0	0	0	0	0	0	0	0	0	0	0	0	0	0	0	0
HORVU6Hr1G030980	0	0	0	0	0	0	0	0	0	0	0	0	0	0	0	0	0	0	0.03	0	0.03	0	0	0	0	0	0.01	0	0.04	0	0.04	0	0	0.03	0	0	0	0	0	0.07	0	0	0	0	0	0	0	0	0
HORVU6Hr1G030990	3.99	5.45	3.67	3.53	3.13	3.83	4.12	4.05	2.68	2.89	2.9	3.11	5.17	5.28	5.15	4.1	4.2	4.28	4.84	5.32	6.17	4.88	4.59	4.77	4.06	4.4	5.73	5.93	6.89	5.86	4.4	4.18	4.13	4.54	4.17	4.44	4.85	5.19	4.11	4.91	5.2	3.43	4.35	5.45	4.31	4.91	6.2	6.3	6.09
HORVU6Hr1G035370	39.56	38.29	36.05	36.92	32.88	34.13	32.67	33.11	35.71	37.24	34.64	35.75	44.39	43.71	58.77	58.06	59.53	58.1	49.51	52.33	53.1	52.03	74.23	72.6	70.21	73.08	72.06	70.41	67.85	71.55	78.41	84.16	79.61	81.38	54.51	54.28	56.9	59.17	65.53	65.41	60.13	66.35	70.62	66.63	70.97	67.3	67.26	63.32	65.2
HORVU6Hr1G035390	0	0	0	0	0	0	0	0	0	0	0	0	0	0	0	0	0	0	0	0	0	0	0	0	0	0	0	0	0	0	0	0	0	0	0	0	0	0	0	0	0	0	0	0	0	0	0	0	0
HORVU6Hr1G041270	0	0	0	0	0	0	0	0	0	0	0	0	0	0	0	0	0	0	0	0	0	0	0	0	0	0	0	0	0	0	0	0	0	0	0	0	0	0	0	0	0	0	0	0	0	0	0	0	0
HORVU6Hr1G048020	0	0	0	0	0	0	0	0	0	0	0	0	0	0	0	0	0	0	0	0	0	0	0	0	0	0	0	0	0	0	0	0	0	0	0	0	0	0	0	0	0	0	0	0	0	0	0	0	0
HORVU6Hr1G051210	32.09	34.13	33.66	35.49	44.23	41.32	44.54	42.96	39.57	37.22	37.22	39.18	53.21	59.36	44.48	44.33	44.12	41.86	45.34	45.83	45.04	48.95	45.36	45.7	49.8	48.48	50.25	49.74	51.01	50.74	49.89	47.5	46.9	49.08	46.44	48.53	47.68	46.57	42.56	45.55	36.65	40.76	35.86	43.52	46.68	49.53	46.52	44.56	44.54
HORVU6Hr1G052770	0	0	0	0	0	0	0	0	0	0	0	0	0	0	0	0	0	0	0	0	0	0	0	0	0	0	0	0	0	0	0	0	0	0	0	0	0	0	0	0	0	0	0	0	0	0	0	0	0
HORVU6Hr1G052780	0	0	0	0	0	0	0	0	0	0	0	0	0	0	0	0	0	0	0	0	1.48	0	0	0	0	0	0	0	0	0	0	0	0	0	0	0	0	0	0	0	0	0	0	0	0	0	0	0	0
HORVU6Hr1G052790	0	0	0	0	0	0	0	0	0	0	0	0	0	0	0	0	0	0	0	0	0	0	0	0	0	0	0	0	0	0	0	0	0	0	0	0	0	0	0	0	0	0	0	0	0	0	0	0	0
HORVU6Hr1G052810	0.17	0.38	0.18	0.23	0.25	0.26	0.23	0.15	0.26	0.25	0.34	0.13	0.28	0.43	0.23	0.3	0.23	0.15	0.15	0.22	0.45	0.18	0.3	0.37	0.25	0.19	0.21	0.21	0.33	0.34	0.21	0.16	0.26	0.28	0.21	0.3	0.24	0	0.21	0.27	0.34	0.41	0.15	0.17	0.48	0.07	0.28	0.16	0.17
HORVU6Hr1G054090	0	0	0.07	0.04	0	0.02	0	0	0.17	0	0.09	0.04	0.05	0.11	0.1	0.02	0.14	0.05	0	0	0.06	0.13	0.09	0.04	0.04	0.13	0.14	0.08	0.18	0.08	0.15	0.22	0.13	0.17	0.13	0.13	0.09	0.14	0	0.13	0.27	0	0	0.24	0.12	0.11	0	0	0.11
HORVU6Hr1G054560	38.65	38.93	40.54	41.3	37.93	38.04	36.84	39.11	33.34	31.48	30.16	33.89	36.72	36.28	39.19	39.87	39.16	38.48	36.06	34.72	34.29	34.34	35.17	33.22	35.42	35.81	38.09	38.66	38.85	39.5	33.6	35.36	32.64	33.15	35.03	35.45	36.73	37.44	33.69	32.9	35.89	36.79	37.57	36.06	36.09	30.97	34.02	34.94	33.77
HORVU6Hr1G054580	5.3	5.29	5.1	5.44	4.97	5.03	5	5.25	7.92	7.93	8.44	7.77	2.19	1.9	1.55	1.75	1.96	1.63	1.67	1.56	1.72	1.74	0.52	0.43	0.43	0.46	0.83	0.76	0.77	0.82	0.48	0.57	0.53	0.52	0.24	0.28	0.26	0.18	0.04	0.12	0.12	0.29	0.47	0.34	0.49	0.3	0.48	0.38	0.44
HORVU6Hr1G054660	0	0	0	0	0	0	0	0	0	0	0	0	0	0	0	0	0	0	0	0	0	0	0	0	0	0	0	0	0	0	0	0	0	0	0	0	0	0	0	0	0	0	0	0	0	0	0	0	0
HORVU6Hr1G054690	1.37	1.27	1.28	1.17	1.21	1.19	1.52	1.24	1.09	1.21	0.95	1.06	0.79	0.8	1.17	1.52	1.41	0.9	1.49	1.05	1.22	1.51	0.98	0.77	0.78	0.89	1.06	0.9	0.76	1.16	0.85	1.13	1	1.34	1.19	1.23	1.26	0.9	0.84	1.2	0.8	1.06	2.09	0.89	1.1	0.82	0.71	1.01	0.91
HORVU6Hr1G058100	31.9	31.82	33.18	35.11	39	36.66	35.29	35.54	36.88	35.91	35.38	35.04	33.26	36.91	31.5	32.9	30.44	31.32	34.19	29.78	30	30.99	32.65	30.54	29.31	31.3	35.08	36.01	34.69	33.32	32.4	31.69	35.75	32.17	29.4	35.96	33.76	32.03	26.09	30.92	34.02	30.82	32.77	35.35	30.46	41.96	36.2	38.91	34.53
HORVU6Hr1G059210	6.15	5.74	5.9	6.09	8.74	8.86	9.28	8.46	7.03	7.39	6.99	6.74	10.39	10.21	10.05	9.56	9.28	10.27	10.5	10.69	10.57	10.85	7.41	7.12	7.01	7.4	7.87	7.78	7.72	7.04	6.77	7.23	6.32	6.8	5.2	4.89	5	5.29	4.73	4.57	4.88	5.2	4.86	4.63	3.93	6.25	6.99	7.5	6.43
HORVU6Hr1G059220	0	0.32	0	0	0	0	0	0.36	0	0	0.4	0	0	0.79	0.5	0	0	0	0	0	0	0	0	0	0	0	0	0.35	0.67	0.68	0.38	0	0.73	0	0	0.4	0	0	0	0	0	1.06	0	0	0	0	0	0	0
HORVU6Hr1G059360	0	0	0	0	0	0	0	0	0	0	0	0	0	0	0	0	0	0	0	0	0	0	0	0	0	0	0	0	0	0	0	0	0	0	0	0	0	0	0	0	0	0	0	0	0	0	0	0	0
HORVU6Hr1G059370	29.04	28.57	27.16	27.52	33.48	36.37	34.05	37.14	26.99	28.26	26.27	26.4	23.93	24.35	27.45	29.75	28.2	31.56	29.89	31.35	29.07	29.5	15.89	16.11	17.06	15.62	17.55	15.54	16.88	17.66	15.58	14.46	14.23	15.43	10.08	9.08	9.8	9.54	8.96	11.04	9.76	9.45	8.95	9.95	8.48	10.95	10.82	11.02	10.96
HORVU6Hr1G059620	0.08	0	0	0.08	0.12	0.17	0.11	0.06	0	0.12	0.03	0.12	0.13	0.32	0.16	0.07	0.06	0.03	0.03	0.03	0.12	0.06	0.24	0.06	0.06	0.09	0.19	0.11	0.08	0	0.09	0.09	0.12	0.06	0.15	0.15	0.16	0.19	0.1	0.28	0.29	0.09	0	0	0.26	0	0.08	0.23	0.08
HORVU6Hr1G059640	0.45	0.3	0.49	0.65	0.46	0.73	0.56	0.51	0.49	0.46	0.58	0.78	0.97	0.72	0.9	0.84	1.06	0.9	0.94	0.67	0.64	0.71	0.6	0.72	0.52	0.71	0.34	0.62	0.62	0.43	0.71	1.13	0.89	0.85	1.04	0.98	1.06	0.83	1.17	0.78	1.22	1.15	1.53	0.96	0.98	0.82	0.58	1.08	0.99
HORVU6Hr1G059650	0	0	0.04	0	0	0	0	0	0	0	0	0	0	0	0	0	0	0	0	0	0	0	0	0	0.16	0	0	0.16	0	0	0	0	0	0	0	0	0	0	0	0	0	0	0	0	0	0	0	0	0
HORVU6Hr1G059660	0	0	0	0	0	0	0	0	0	0	0.06	0.06	0.06	0	0.06	0	0	0	0	0	0	0	0	0	0	0	0	0.03	0	0	0	0	0	0	0	0	0	0	0.18	0	0	0	0.17	0	0	0	0	0	0
HORVU6Hr1G059700	0.13	0.03	0.07	0.07	0.15	0.13	0.07	0.08	0.08	0.08	0.09	0	0.16	0.28	0.04	0.09	0	0.04	0.13	0.09	0.08	0.11	0.15	0	0.04	0.23	0.06	0.04	0.1	0.06	0.08	0	0.07	0.12	0.18	0.28	0.12	0.21	0.27	0.36	0	0.26	0	0.12	0	0.11	0.45	0.19	0.09
HORVU6Hr1G061490	0	0	0	0	0	0	0	0	0	0	0	0	0	0	0	0	0	0	0	0	0	0	0	0	0	0	0	0	0	0	0	0	0	0	0	0	0	0	0	0	0	0	0	0	0	0	0	0	0
HORVU6Hr1G064060	0	0	0	0	0	0	0	0	0	0	0	0	0	0	0	0	0	0	0	0	0	0	0	0	0	0	0	0	0	0	0	0	0	0	0	0	0	0	0	0	0	0	0	0	0	0	0	0	0
HORVU6Hr1G064070	0	0	0	0	0	0	0	0	0	0	0	0	0	0	0	0	0	0	0	0	0	0	0	0	0	0	0	0	0	0	0	0	0	0	0	0	0	0	0	0	0	0	0	0	0	0	0	0	0
HORVU6Hr1G064110	3.17	2.76	2.75	2.59	3.2	2.84	2.28	2.48	2.41	2.51	1.72	1.87	5.3	5.37	4.41	4.51	3.9	4.62	3.67	2.49	3.91	3.9	8.79	8.16	7.51	8.92	7.3	7.63	8.12	7.73	6.41	6.71	6.64	6.29	5.77	4.79	6.16	4.8	5.29	5.54	7.51	6.74	7.49	7.84	6.55	7.17	7.5	7.84	5.99
HORVU6Hr1G064120	3.99	4.23	4.02	4.04	4.07	4.01	4.6	4.85	3.95	3.96	4.5	4.42	6.94	6.41	6.03	5.44	5.87	5.27	5.03	6.54	5.06	5.39	9.08	9.23	9.64	8.42	7.73	7.59	7.36	7.63	7.59	7.55	7.62	8.01	6.86	8.33	7.49	8.9	8.97	8.54	6.45	9.04	7.89	8.32	9.91	8.02	7.47	6.71	7.97
HORVU6Hr1G064130	2.37	2.41	2.62	2.14	2.27	2.2	1.99	2.24	2.55	2.44	2.27	2.53	4.66	4.89	3.34	3.73	3.69	3.07	3.34	3.3	3.45	2.98	3.12	3.19	3.34	3.68	2.58	2.63	2.44	2.51	2.57	2.84	2.98	2.83	3.67	3.22	3.55	3.72	3.46	4.03	3.14	2.2	2.46	3.13	3.09	2.82	2.63	2.72	3.46
HORVU6Hr1G068270	27.19	32.48	25.79	29.29	29.38	31.56	31.17	30.24	28.76	36.55	28.52	29.24	24.5	30.66	27.23	29.75	30.57	27.4	29.75	27.76	28.31	28.72	22.9	16.44	16.46	14	22.2	21.18	21.06	19.78	16.86	18.14	17.01	19.23	18.4	15.41	16.86	15.35	14.93	16.39	17.02	14.27	15.71	18.65	14.13	17.02	19.52	15.66	21.16
HORVU6Hr1G069560	40.27	41.6	42.72	42.94	43.03	42.6	42.86	43.33	40.86	42.19	41.02	41.69	44.7	44.87	47.49	47.46	46.58	47.28	51.96	52.7	50.1	51.11	52.52	54.18	54.47	52.84	48.85	48.86	48.87	47.97	54.3	54.42	53.88	54.34	56.76	55.41	55.72	56.2	54.44	52.73	53.52	57.17	58.59	57.51	57.64	56	53.78	54.39	55.25
HORVU6Hr1G069570	62.37	61.49	63.69	62.35	74.32	74.68	73.74	75.02	61.49	61.18	59.93	60.19	94.46	91.36	83.07	81.2	80.45	81.4	95.59	94.83	94.97	95.28	165.64	165.39	167.63	169.04	163.73	161.47	163.49	159.49	178.42	179.07	178.26	180.5	228.28	228.69	228.5	223.12	222.97	221.98	219.79	207.63	208.45	205.93	204.77	240.7	245.91	242.29	245.95
HORVU6Hr1G071030	0	0	0	0	0	0	0	0	0	0	0	0	0	0	0	0	0	0	0	0	0	0	0	0	0	0	0	0	0	0	0	0	0	0	0	0	0	0	0	0	0	0	0	0	0	0	0	0	0
HORVU6Hr1G073440	18.18	18.27	18.48	19.17	19.1	18.05	19.31	18.64	16.37	15.83	16.13	16.06	17.31	19.22	17.99	18.11	18.28	17.51	17.76	17.2	16.64	17.61	15.27	14.72	15.62	14.56	19.89	18.35	20.5	19.02	18.92	17.35	17.96	17.41	18.11	20.22	17.47	17.13	17.39	18.25	18.82	18.83	16.28	17.78	17.43	19.53	18.27	21.74	20
HORVU6Hr1G073450	0	0	0	0	0	0	0	0	0	0	0	0	0	0	0	0	0	0	0	0	0	0	0	0	0	0	0.06	0.06	0	0	0	0	0	0	0	0	0.07	0	0	0	0	0	0.18	0	0	0	0	0	0
HORVU6Hr1G073460	0	0	0	0	0	0	0	0	0	0	0	0	0	0	0	0	0	0	0	0	0	0	0	0	0	0	0	0	0	0	0.18	0	0	0	0	0.23	0	0	0	0	0	0	0	0	0	0	0.6	0	0
HORVU6Hr1G073500	0.39	0.24	0.26	0.34	0.35	0.42	0.53	0.49	0.42	0.37	0.29	0.35	0	0.06	0.03	0.1	0.06	0.06	0	0	0	0.06	0	0.07	0	0	0	0	0	0	0	0	0	0	0	0	0	0	0	0	0	0	0	0	0	0	0	0	0
HORVU6Hr1G075340	3.34	3.77	3.54	3.53	2.32	2.78	2.22	2.45	5.31	5.18	5.2	4.89	2.06	2.27	2.21	2.39	2.12	2.16	2.01	2.01	1.92	1.69	1.94	2.05	2.36	1.87	1.55	2	1.76	1.77	2.59	2.42	2.12	2.66	2.39	3.08	2.55	2.94	2.72	3.32	2.85	3.25	2.57	2.82	3.78	2.5	1.93	1.93	2.74
HORVU6Hr1G075350	14.07	14.31	15.09	14.41	12.7	14.35	14.56	14.87	12.85	12.42	12.26	12.84	16.11	15.34	14.73	15.56	15.27	15.52	13.54	13.55	13.39	13.61	16.77	17.67	17.1	17.66	20.6	21.87	21.56	22.33	18.8	18.17	19.32	17.75	18.22	19.28	18.16	18.24	18.5	17.31	16.95	21.3	19.73	21.85	19.32	21.08	18.96	19.85	19.14
HORVU6Hr1G075380	0	0	0	0	0	0	0	0	0.02	0.02	0	0.02	0.06	0.02	0	0	0	0	0	0	0.04	0	0.97	1.16	0.9	0.78	0.15	0.09	0.25	0.23	0.15	0.16	0.33	0.13	7.34	8.2	7.38	7.34	7.46	7.21	7.8	9.02	8.44	9.4	8.35	2.06	3.11	2.56	2.48
HORVU6Hr1G075400	52.93	51.79	51.3	52.32	52.06	48.4	50.49	51.43	38.58	37.54	36.92	39.25	80.32	79.88	68.71	71.66	67.7	69.37	87.06	86.38	86.69	90.12	90.51	90.14	94.9	94.14	107.37	103.74	99.09	106.26	92.56	94.35	90	92.66	102.77	103.47	100.55	95.73	101.45	101.34	97.28	102.73	103.86	104.93	101.33	108.28	112.14	106.47	110.78
HORVU6Hr1G076260	0	0	0	0	0	0	0	0	0	0	0	0	0	0	0	0	0	0	0	0	0	0	0	0	0	0	0	0	0	0	0	0	0	0	0	0	0	0	0	0	0	0	0	0	0	0	0	0	0
HORVU6Hr1G076270	4.2	5.25	2.77	5.28	6.19	6.43	6.45	3.77	5.56	4.62	3.79	2.36	6.7	5.02	6.19	7.49	7.5	8.58	6.7	7.83	6.34	5.18	7.48	6.78	6.87	6.42	6.3	4.54	4.3	4.31	6.95	6.1	8.55	7.66	9.68	9.45	6.18	8.85	7.52	10.15	7.2	4.69	9.05	12.09	3.61	10.05	2.78	6.26	5.07
HORVU6Hr1G076280	0	0.63	0.89	0.4	0.18	0.13	0.68	0.26	0.3	0.16	0	0	0	0.33	0.22	0	0.27	0	0.19	0	0.17	0	0	0.2	0.29	0.74	0.24	0	0	0.67	0.34	0	0	0.47	0.35	0.38	0.22	0	0.45	0	0	0.39	0.7	0	0	0	0	0	1.37
HORVU6Hr1G076290	0	0	0	0	0	0	0	0.02	0	0	0	0	0	0	0	0	0.02	0.02	0	0	0	0	0	0	0	0	0	0	0	0	0	0	0	0	0	0	0	0	0	0	0	0	0	0	0	0	0	0	0
HORVU6Hr1G080870	3.47	3.66	3.57	3.42	3	3.2	2.83	3.39	9.03	9.6	9.53	9.27	3.6	3.27	2	2.02	2.23	2.16	2.16	2.43	2.28	2.16	1.69	1.78	1.63	1.6	2.63	2.7	2.49	2.61	0.96	1.12	1.27	1.17	0.21	0.35	0.31	0.28	0.68	0.22	0.17	0.35	0.57	0.44	0.75	0.41	0.09	0.4	0.22
HORVU6Hr1G080890	0	0	0	0	0	0	0	0	0	0	0	0	0	0	0.1	0.11	0	0	0	0	0	0	0	0	0	0	0	0.09	0.08	0	0	0	0	0	0	0.1	0	0	0	0	0	0	0	0	0	0	0	0	0
HORVU6Hr1G080900	0	0	0	0	0	0	0	0	0	0	0	0	0	0	0	0	0	0	0	0	0	0	0	0	0	0	0	0	0	0	0	0	0	0	0	0	0	0	0	0	0	0	0	0	0	0	0	0	0
HORVU6Hr1G084940	0	0	0	0	0	0	0	0	0	0	0	0	0	0	0.02	0	0	0	0	0	0	0	0	0	0	0	0	0	0	0	0	0	0	0	0	0	0	0	0	0	0	0	0	0	0	0	0	0	0
HORVU6Hr1G084950	0	0	0	0	0	0	0	0	0	0	0	0	0	0	0	0	0	0	0	0	0	0	0	0	0	0	0	0	0	0	0	0	0	0	0	0	0	0	0	0	0	0	0	0	0	0	0	0	0
HORVU6Hr1G084960	254.63	256.73	258.74	259.4	349.16	350.45	351.52	346.88	201.86	203.62	203.61	200.21	483.86	488	334.66	333.82	332.94	326.86	332.07	335.1	337.94	335.77	505.93	505.8	518.8	517.89	361.82	362.47	363.19	364.08	376.08	373.97	372.87	367.32	534.64	542.51	541.24	538.38	524.32	524.83	525.92	537.88	531.36	533.67	537.64	483.7	472.93	472.46	470.28
HORVU6Hr1G085000	0	0	0.08	0	0.04	0	0	0	0	0	0	0	0	0.1	0.05	0	0	0	0.05	0.09	0	0	0	0	0	0.05	0	0	0	0	0	0	0.05	0	0.05	0	0	0	0.15	0	0	0	0.14	0.13	0.09	0.24	0	0.24	0
HORVU6Hr1G085010	0	0	0	0	0	0	0	0	0	0	0	0	0	0	0	0	0	0	0	0	0	0	0	0	0	0	0	0	0	0	0	0.06	0	0	0	0	0	0	0	0	0	0	0	0	0	0	0	0	0
HORVU6Hr1G085030	12.45	11.47	11.95	12.45	9.69	10.27	9.26	10.54	10.03	9.35	9.05	9.07	11.39	10.29	11.53	11.67	11.21	10.54	11.65	11.58	11.24	11.88	15.26	15.52	13.5	14.79	14.92	15.14	15.39	14.38	15.1	15.98	16.4	16.64	17.31	17.11	18.12	20.68	19.47	15.95	20.4	18.14	17.77	19.31	19.34	20.08	19.9	16.59	17.95
HORVU6Hr1G094500	0	0	0	0	0	0	0	0	0	0	0	0	0	0	0	0	0	0	0	0	0	0	0	0	0	0	0	0	0	0	0	0	0	0	0	0	0	0	0	0	0	0	0	0	0	0	0	0	0
HORVU6Hr1G094520	0	0	0	0	0	0	0	0	0	0	0	0	0	0	0	0	0	0	0	0	0	0	0	0	0	0	0	0	0	0	0	0	0	0	0	0	0	0	0	0	0	0	0	0	0	0	0	0	0
HORVU6Hr1G094530	0	0	0	0	0	0	0	0	0	0	0	0	0	0	0	0	0	0	0	0	0	0	0	0	0	0	0	0	0.07	0	0	0	0	0	0	0	0	0	0	0	0	0	0	0	0	0	0	0	0
HORVU6Hr1G094550	4.4	5.45	4.93	4.27	3.63	2.41	2.95	3.58	4.03	4.56	3.45	5.47	9.04	9.68	9.13	9.7	10.22	9	14.18	15.03	11.77	12.16	32.03	35.33	32.59	31.39	30.05	30.47	30.08	30.67	43.66	50.48	46.24	45.02	54.09	54.04	50.84	46.12	51.73	51.93	54.04	49.65	40.73	43.91	41.29	48.68	43.58	46.78	44.8
HORVU6Hr1G094560	94.79	95.42	98.18	95.85	104.18	100.01	100.49	101.49	109.9	107.29	109.85	109.64	108.69	106.61	101.62	99.09	99.26	99.5	108.73	105.46	101.71	104.97	92.11	92.45	95.04	93.24	84.98	78.8	81.5	80	94.04	93.18	93.3	95.58	86.55	83.9	88.63	87.76	84.24	89.36	86.83	80.98	83.61	83.59	82.59	88.66	84.37	92.79	91.19
HORVU6Hr1G094580	0	0	0	0	0	2.65	0	3.5	0	0	6.5	0	0	0	0	0	0	0	0	0	0	0	0	0	0	0	0	0	0	0	0	0	0	0	6.49	0	8	10.38	0	0	0	0	0	0	0	0	4.12	0	0
HORVU6Hr1G094590	0	0	0	0	0	0	0	0	0	0	0	0	0	0	0	0	0	0	0	0	0	0	0	0	0	0	0	0	0	0	0	0	0	0	0	0	0	0	0	0	0	0	0	0	0	0	0	0	0
HORVU7Hr1G002260	3.12	3	2.72	2.97	3.12	3	3.55	3.81	2.03	2.17	2.1	1.88	1.88	1.75	2.75	3.33	2.8	2.71	2.41	2.27	2.41	2.41	1.29	1.18	1.25	1.21	1.57	1.99	1.6	1.99	1.44	1.39	1.31	1.26	1.18	0.96	1.14	1.41	1.26	0.94	1.03	1.18	1.48	1.14	0.94	0.76	1.28	1.33	1.28
HORVU7Hr1G002270	1.46	1.67	3.06	0.73	0.43	1.31	1.27	1.05	0.89	0.7	0.89	2.06	0.23	0.47	0.24	1.73	0.94	0	0.23	0.23	0	0.44	0.44	0.22	0.65	0.22	1.22	0.21	1.41	1.01	0.22	0.23	0.38	0	0	0.47	0.73	0	0	0	0.71	0.63	2.58	0.62	0	0	0.55	0	0
HORVU7Hr1G002280	0.08	0	0	0.13	0.04	0.08	0.07	0	0	0.12	0.08	0.04	0	0	0	0	0	0	0.04	0.04	0	0	0.04	0.04	0	0	0.05	0.04	0	0.04	0.03	0	0.04	0	0	0	0	0	0	0	0	0	0	0	0	0	0	0.1	0
HORVU7Hr1G002290	2.22	2.24	2.36	2.41	2.85	2.91	2.95	2.9	1.76	1.55	1.5	1.65	1.67	1.79	2.36	2.44	2.14	2.22	2.32	2.24	2.3	1.97	1.06	1.01	1.17	1.11	1.63	1.86	1.72	1.73	1.1	1.33	1.2	1.1	0.8	0.73	0.76	0.73	0.92	0.74	0.83	0.96	0.88	1.38	0.75	1.03	0.93	1.04	1.14
HORVU7Hr1G002300	9.24	9.82	8.9	9.01	13.1	13.41	13.76	13.22	16.8	14.87	14.82	15.05	6.1	5.99	6.1	6.4	6.12	5.8	4.54	5.45	5.33	5.22	0.12	0.33	0.15	0.29	0.34	0.42	0.37	0.39	0.16	0.24	0.11	0.17	0.08	0.02	0.04	0.06	0	0.06	0	0.06	0.06	0	0	0.05	0	0	0.05
HORVU7Hr1G002310	0	0	0	0	0	0	0	0	0	0	0	0	0	0	0	0	0	0	0	0	0	0	0	0	0	0	0	0	0	0	0	0	0	0	0	0	0	0	0	0	0	0	0	0	0	0	0	0	0
HORVU7Hr1G002320	0.04	0.1	0.04	0.1	0	0.12	0	0	0	0	0	0	0	0	0	0.27	0	0	0	0	0	0	0	0	0	0	0	0.11	0.11	0	0	0	0	0	0	0	0	0	0	0	0	0	0	0	0	0	0.31	0	0
HORVU7Hr1G002350	0.48	0.46	0.41	0.38	0.41	0.45	0.51	0.43	0.37	0.28	0.29	0.25	0.28	0.27	0.31	0.34	0.24	0.41	0.39	0.27	0.33	0.37	0.27	0.24	0.29	0.2	0.3	0.29	0.26	0.28	0.21	0.21	0.22	0.25	0.13	0.11	0.17	0.11	0.16	0.04	0.13	0.1	0.23	0.1	0.11	0.11	0.13	0.12	0.12
HORVU7Hr1G002360	0.18	0.22	0.28	0.24	0.02	0.1	0.08	0.12	0.15	0.24	0.25	0.11	0.96	0.9	0.31	0.3	0.31	0.43	0.64	0.62	0.77	0.58	0.49	0.45	0.49	0.48	0.31	0.41	0.42	0.44	0.09	0.09	0.12	0.13	0.11	0.15	0.22	0.47	0.14	0.39	0.13	0.12	0.06	0	0.12	0.11	0.06	0.05	0.05
HORVU7Hr1G002370	14.67	15.17	15.99	15.1	22.82	24.37	25.36	26.05	16.41	15.14	15.83	16.17	247.62	264.46	159.04	167.23	161.9	158.8	298.71	301.73	301.51	298.99	511.19	510.04	504.03	519.2	446.94	458.16	446.82	442.85	590.54	594.44	603.51	596.75	831.32	841.18	825.13	812.22	819.92	822.37	874.84	775.26	817.33	799.9	777.32	781	785.18	756.47	750.33
HORVU7Hr1G002380	0	0	0	0	0	0	0	0	0	0	0	0	0	0	0	0	0	0	0	0	0	0	0	0	0	0	0.04	0	0	0	0.05	0	0.05	0	0	0	0	0	0	0	0	0	0	0	0	0	0	0	0
HORVU7Hr1G024470	0	0	0	0	0	0	0	0	0	0	0	0	0	0	0	0	0	0	0	0	0	0	0	0	0	0	0	0	0	0	0	0	0	0	0	0	0	0	0	0	0	0	0	0	0	0	0	0	0
HORVU7Hr1G024480	0.02	0	0	0	0	0	0	0	0	0	0	0	0	0	0	0	0.02	0	0	0	0	0.02	0.1	0.14	0.24	0.18	0.04	0.21	0.15	0.06	0.1	0.14	0.04	0.18	0.45	0.52	0.32	0.39	0.47	0.32	0.69	0.24	0.49	0.17	0.23	0.32	0.32	0.62	0.52
HORVU7Hr1G024980	78.74	77.72	77.59	78.6	95.04	95.33	92.43	93.88	46.48	45.82	46.58	45.98	73.27	73.24	65.81	65.15	65.08	65.43	63.05	64.76	61.07	61.26	91.53	92.49	92.37	92.94	99.76	99.6	100.74	101.47	85.15	88.54	83.98	86.56	92.14	90.65	91.77	91.43	87.08	87.74	88.16	92.14	90.13	87.98	90.61	92.69	96.91	95.54	93.56
HORVU7Hr1G024990	0.61	0.49	0.44	0.45	0.75	0.65	0.52	0.41	0.43	0.32	0.79	0.23	0.38	0.23	0.31	0.47	0.72	1.15	0.65	0.22	0.35	0.99	0	0.29	0.07	0.07	0.42	0.14	0.3	0.27	0.08	0.32	0.14	0.2	0.02	0	0	0.23	0.12	0	0	0	0	0	0	0	0.19	0	0.34
HORVU7Hr1G025000	32.68	36.18	33.43	36.7	54.46	45.88	47.02	49.02	38.08	38.7	34.63	35.53	58.08	57.25	40.53	46.47	42.7	45.75	36.96	34.99	34.86	36.19	73.79	73.2	76.1	74.18	70.77	64.47	65.54	69.63	55.28	52.79	51.3	55.64	70.69	64.11	64.24	68.4	71.58	68.2	72.21	69.43	65.29	61.81	73.41	57.44	61.75	50.77	60.55
HORVU7Hr1G025040	0.05	0	0.01	0	0.03	0.04	0.11	0.02	0.03	0	0.02	0.08	0.02	0.24	0.08	0.04	0.02	0	0.02	0.06	0.02	0.01	0.21	0.06	0.1	0.07	0.08	0.03	0.04	0.12	0.02	0.04	0.11	0	0.04	0.09	0	0.05	0	0	0.1	0.05	0.07	0.17	0.09	0.2	0.25	0.12	0
HORVU7Hr1G025050	0	0	0	0	0	0	0	0	0	0	0	0	0	0	0	0	0	0	0	0	0	0	0	0	0	0	0	0	0	0	0	0	0	0	0	0	0	0	0	0	0	0	0	0	0	0	0	0	0
HORVU7Hr1G025100	0	0	0	0.39	0	0	0	0	0	0	0	0	0	0	0	0	0	0	0	0	0	0	0	0	0	0	0	0	0	0	0	0	0	0	0	0	0	0	0	0	0	0	0	0	0	0	0	0	0
HORVU7Hr1G025110	0.04	0.07	0.01	0.04	0.06	0.02	0.04	0.03	0.03	0.03	0.02	0.01	0.03	0.06	0.03	0.02	0.06	0.03	0.04	0.02	0.02	0	0	0.01	0.08	0.05	0.02	0.05	0.01	0.02	0.03	0.06	0.06	0.02	0.03	0.02	0.03	0	0	0	0.03	0.03	0	0	0.06	0	0.03	0	0
HORVU7Hr1G025130	0	0	0	0	0	0	0	0	0	0	0	0	0	0	0	0	0	0	0	0	0	0	0	0	0	0	0	0	0	0	0	0	0	0	0	0	0	0	0	0	0	0	0	0	0	0	0	0	0
HORVU7Hr1G027410	0	0.03	0.03	0.07	0.11	0.07	0.07	0.18	0.04	0	0.12	0.04	0.12	0.25	0	0	0.12	0.08	0.08	0.12	0	0.04	0.08	0.12	0.11	0.08	0.11	0.11	0.14	0.18	0	0	0	0.04	0.08	0.16	0.08	0	0	0	0.12	0	0.11	0	0.11	0.4	0.1	0.1	0.1
HORVU7Hr1G027420	0	0	0	0	0.12	0	0	0	0	0	0	0	0	0	0	0	0	0	0	0	0	0.12	0	0	0	0	0	0.12	0	0	0	0	0	0	0	0	0	0	0	0	0	0	0	0	0	0	0	0	0
HORVU7Hr1G027430	0.96	1.01	0.82	0.95	2.25	1.97	1.93	2.3	0.73	0.65	0.61	0.47	1.33	1.47	1.5	1.63	1.8	1.52	1.43	1.85	1.91	1.43	0.93	0.83	0.97	0.78	1.29	1.39	1.21	1.3	0.69	0.81	0.76	0.52	0.56	0.5	0.52	0.14	0.83	0.34	0.59	0.74	0.68	0.6	0.76	1.01	0.45	0.57	0.42
HORVU7Hr1G027440	0	0	0	0	0	0	0	0	0	0	0	0	0	0	0	0	0	0	0	0	0	0	0	0	0	0	0	0	0	0	0	0	0	0	0	0	0	0	0	0	0	0	0	0	0	0	0	0	0
HORVU7Hr1G040670	48.01	49.93	49.98	47.59	54.14	52.77	52.8	51.04	47.71	48.31	49.61	49.52	72.28	75.62	67.62	62.17	63.66	63.25	69.87	71.86	69.36	71.65	76.44	77.23	78.51	75.12	79.25	78.33	79.07	78.16	82.71	80.28	81.41	82.51	97.68	97.56	99.77	94.08	96.51	92.38	91.94	81.57	87.06	85.88	83.87	100.11	96.74	92.78	97.65
HORVU7Hr1G040680	4.11	0	0	0.13	0.15	0	0.15	4.34	1.26	0	1.31	0	2.37	0	0	0	4.15	0.15	0.73	1.98	2.88	0.15	0.27	1.43	0.64	0.92	0.56	2.39	4.51	1.06	0.16	0.9	0	0.28	0	2.78	0	0.06	4.18	0	0	0.63	0.56	0.24	0	0	3.95	0	0
HORVU7Hr1G040690	4.96	4.45	4.32	4.86	8.87	9.12	9.2	8.77	3.23	3.51	3.04	3.28	8.04	7.77	9.72	10.26	10.93	11.29	12.07	11.19	10.96	11.04	8.69	9.53	9.41	9.25	12.05	12.7	12.14	12.59	7.79	8.62	8.42	8.05	4.38	4.31	4.05	4.57	4.37	4.95	4.35	6.7	6.93	6.45	8.46	4.61	5.28	5.03	5.21
HORVU7Hr1G056610	0	0	0	0	0	0	0	0	0	0	0	0	0	0	0	0	0	0	0	0	0	0	0	0	0	0	0	0	0	0	0	0	0	0	0	0	0	0	0	0	0	0	0	0	0	0	0	0	0
HORVU7Hr1G056620	0.17	0	0	0.49	0	0	0	0	0	0.28	0	0	0	0	0.11	0	0	0	0.46	0	0	0	0	0	0	0	0	0	0	0	0	0	0	0	1.33	0.29	0.22	0.84	0	0	0	0	0	0	0	0	0	0	0.49
HORVU7Hr1G057780	0.42	0.45	0.32	0.49	0.33	0.47	0.32	0.38	0.26	0.21	0.37	0.23	0.24	0.31	0.58	0.25	0.33	0.46	0.23	0.32	0.36	0.31	0.38	0.35	0.47	0.28	0.58	0.19	0.52	0.42	0.2	0.3	0.28	0.23	0.26	0.29	0.18	0.55	0.09	0.18	0.18	0.58	0.08	0.16	0.33	0.3	0.38	0.29	0.51
HORVU7Hr1G059460	34.61	37.6	35.8	34.22	41.19	41.4	40.2	44.84	35.57	36.07	40.14	39.77	42.79	41.89	38.8	37.82	38.95	39.67	43.85	38.95	40.58	33.13	28.87	27.09	33.4	27.86	37.16	38.84	39.76	40.67	35.74	35.09	31.72	33.08	25.27	24.52	23.19	22.31	21.17	21.59	21.35	26.36	37.13	22.47	24.71	30.3	28.7	28.88	31.63
HORVU7Hr1G069720	1.27	0.59	0.76	1.09	1.47	0.7	0.62	0.78	0.12	0	0.29	0.26	0.19	0.07	0.18	0.26	0	0.63	0.12	0.46	0.53	0	0.26	0.69	0.6	0.61	0.26	0.36	0.04	0.2	0.35	0.3	0	0.42	0.15	0.23	0.11	0	0.12	0.19	0	0.15	0	0.69	0.12	0.13	0.25	0.08	0.43
HORVU7Hr1G080780	1.62	2.3	2.08	1.89	1.39	1.69	1.46	1.53	1.5	1.38	1.31	1.28	2.17	2.16	2.01	1.94	2.21	1.9	1.61	1.43	2.41	1.42	6.32	5.83	6.71	6.16	6.25	6.26	7.07	7.26	5.73	5.61	5.64	5.08	9.05	9.59	9.13	10.51	11.75	9.12	8.11	11.07	11.33	11.47	11.12	8.91	8.57	10.3	9.28
HORVU7Hr1G080790	24.5	22.59	24.45	23.6	27.83	27.59	26.26	26.28	24.27	24.07	24.46	23.96	26.48	28.84	23.26	23.17	23.97	22.44	28.43	26.19	26.24	26.7	33.22	32.29	32.86	33.73	31.97	29.85	32.31	31.34	32.47	31.47	31.64	30.42	32.31	35.6	34.29	33.55	34.51	32.64	38.08	31.56	32.31	36.02	30.56	35.48	35.59	33.29	32.61
HORVU7Hr1G080800	401.91	450.89	385.34	292.14	181.78	184.06	186.47	187.74	142.88	147.81	145.15	147.34	273.71	278.43	220.1	216.45	217.34	218.26	225.54	230.57	225.7	225.97	285.94	277.91	283.71	282.98	308.65	312.53	312.24	318.01	255.32	254.07	254.25	259.39	330.91	323	331.77	317.69	335.72	329.31	341.63	318.16	557.55	390.37	624.47	436.95	387.87	327.89	361.47
HORVU7Hr1G080990	69.8	68.51	69.2	70.98	57.51	57.59	57.69	54.63	90.04	82.69	83.87	86.9	47.66	44.62	35.36	34.82	31.91	35.69	27.57	29.37	29.97	28.66	30.61	33.13	34.95	29.48	33.89	34.07	34.37	34.37	29.07	31.01	31.63	30.46	27.44	26.65	26.19	23.46	31.58	23.54	30.14	28.9	26.9	23.31	25.65	28.86	26.36	30.54	28.67
HORVU7Hr1G089280	2.19	2.28	2.12	2.13	2.22	2.06	2.29	2.22	1.61	2.2	2.18	2.02	2.26	2.6	2.41	2.6	2.33	2.87	2.81	2.75	3.25	3.09	2.42	2.12	2.81	2.4	2.51	2.77	2.87	2.59	2.54	2.8	2.31	2.99	2.36	2.39	2.09	2.4	2.03	2.4	1.91	2.94	2.96	2.09	2.39	2.86	1.75	2.3	1.81
HORVU7Hr1G096760	0	0	0	0	0	0	0	0	0	0	0	0	0	0	0	0	0	0	0	0	0	0	0.01	0	0	0	0	0	0	0	0	0	0	0	0	0	0	0	0.03	0	0	0	0	0	0	0	0	0	0
HORVU7Hr1G096770	0.51	1.64	1.09	0	4.12	4.95	0.51	2.26	3.61	2.56	3.01	2.99	0	5.63	8.36	9.01	6.1	3.78	5.86	8.2	8.63	12.17	0	3.8	0.93	2.22	0	3.14	3.8	2.17	4.69	6.61	9.83	1.76	8.34	4.18	6.53	0	5.48	2.32	11.45	10.51	0	7.71	8.7	4.68	14.52	5.49	8.33
HORVU7Hr1G096780	0	0	0	0	0	0	0	0	0	0	0	0	0	0	0	0	0	0	0	0	0	0	0	0	0	0	0	0	0	0	0	0	0	0	0	0	0	0	0	0	0	0	0	0	0	0	0	0	0
HORVU7Hr1G097270	1.45	1.66	1.49	1.76	4.18	3.96	4.27	4.28	1.7	1.78	2.12	1.93	25.18	24.55	5.61	4.92	5.19	5.65	1.7	1.8	2.28	2.27	5.31	5.51	5.17	5.59	4.91	5	5.16	5	2.63	2.76	2.16	2.05	2.65	2.75	2.55	2.64	3.26	2.31	2.87	15.42	16.65	15.83	15.03	3.87	4.85	5.01	4.07
HORVU7Hr1G097350	4.13	4.89	4.5	4.79	5.57	5.56	4.56	5.85	3.21	2.67	3	2.73	13.83	14.81	8.93	10.43	8.43	9.73	16.18	16.87	18.06	16.13	14.33	14.89	14.61	15.23	14.27	15.81	13.92	15.29	17.67	17.52	17.34	16.78	14.41	15.83	15.62	13.47	15	15.84	13.89	17.81	18.15	18.47	18.49	12.05	12.81	11.84	13.07
HORVU7Hr1G097360	0.04	0.04	0	0.04	0.05	0	0	0	0	0	0.1	0	0.11	0	0.16	0	0	0.06	0.05	0	0	0.05	0	0.05	0.05	0	0	0.05	0.09	0.09	0	0.05	0	0.1	0	0.1	0.05	0	0.16	0.15	0	0	0.15	0	0	0	0.13	0	0
HORVU7Hr1G099580	16.01	4.63	5.24	9.52	3.9	17.54	9.48	4.59	4.08	4.06	3.69	4.21	2.78	2.41	3.81	10.17	3.81	9.04	2.88	2.94	9.34	3.13	4.65	4.01	10.78	11.67	10.46	4.87	9.4	5.3	19.33	5.24	11.04	15.6	30.27	20.94	9.92	4.57	3.8	4.97	3.04	23.72	24.59	3.48	4.43	4.89	4.6	19.72	4.28
HORVU7Hr1G099640	1.97	1.93	1.83	1.55	0.86	1.56	1.16	1.58	1.6	2.87	2.78	2.52	0.72	0.87	1.36	1.58	1.79	1.88	0.45	1.25	1.01	0.67	1.85	2.12	1.26	0.78	0.65	0.81	1.18	1.36	0.8	1.26	0.74	1.07	0.77	0.91	0.83	1.04	1.43	0.25	0.77	1.33	0.98	1	1.64	0.62	0.63	0.76	1.73
HORVU7Hr1G099650	0	0	0	0	0	0	0	0	0	0	0	0	0	0.02	0	0	0	0	0	0	0	0	0	0	0	0	0	0	0	0	0	0	0	0	0	0	0	0	0	0	0	0	0	0	0	0.06	0	0	0
HORVU7Hr1G101690	0	0.14	0.26	0.21	0	0.08	0	0.06	0.15	0.06	0.02	0	0	0	0	0	0	0.05	0	0	0.06	0	0.01	0.06	0	0	0.12	0.06	0.09	0.44	0	0.08	0.01	0.12	0	0.16	0.02	0	0.37	0	0	0.17	0.02	0	0	0	0.02	0	0
HORVU7Hr1G101700	0.45	0.45	0.36	0.48	0.79	0.87	0.94	0.84	0.37	0.38	0.53	0.4	0.31	0.28	0.47	0.37	0.52	0.36	0.49	0.46	0.34	0.42	0.09	0.1	0.11	0.06	0.14	0.22	0.2	0.2	0.07	0.16	0.09	0.07	0.04	0.06	0.04	0.03	0.09	0.05	0	0.13	0.11	0.1	0.07	0.07	0.05	0.05	0.07
HORVU7Hr1G101800	0.93	0.76	0.79	0.75	1.97	1.57	1.47	1.67	1.13	0.68	1.32	1.24	2.62	2	1.43	0.77	1.24	0.81	1.76	0.84	1.58	0.99	2.33	1.96	3.3	2.94	2.02	1.77	2.66	2.28	3.83	2.37	4.44	3.22	4.96	4.46	5.05	6.11	6.06	4.96	5.25	4.94	4.21	5.2	4.77	3.39	3.93	3.26	3.18
HORVU7Hr1G101810	126.65	129.02	129.6	129.73	119.28	117.11	116.55	119.82	198.45	203.61	210.29	207.43	109.19	104.45	69.97	66.49	70.3	70.99	54.59	48.78	49.87	45.14	97.62	84.93	87.54	90.65	72.13	71.5	71.6	72.73	109.95	112.24	111.22	116	103.46	102.44	104.17	97.49	99.84	99.79	97.65	95.47	98.53	96.4	92.24	95.11	89.53	85.53	81.81
HORVU7Hr1G101830	5.28	5.79	5.31	5.92	5.38	5.21	5.33	5.4	4.09	4.55	4.92	4.09	6.12	5.84	6.52	5.83	5.84	6.38	5.22	4.97	5.62	5.84	5.72	6.26	6.19	5.93	5.97	5.96	6.3	6.05	6.74	6.2	6.46	5.92	7.37	7.24	7.52	6.99	7.85	8.62	7.16	7.39	7.7	7.21	8.78	7.77	7.97	7.41	7.95
HORVU7Hr1G101860	0.13	0.08	0.03	0.04	0.11	0.09	0.06	0.04	0.05	0.17	0.16	0.04	0.04	0.05	0.08	0.05	0.04	0.07	0.05	0.08	0.1	0.08	0	0.05	0.1	0.07	0.09	0.04	0	0.04	0.07	0.1	0.11	0.09	0.07	0.05	0.05	0	0	0.14	0.07	0.13	0.2	0	0.21	0	0.25	0	0
HORVU7Hr1G103510	37.43	32.09	41.63	40.29	41.06	36.36	40.35	43.56	45.13	46.84	46.58	41.64	68.97	57.55	41.84	46.69	48.38	51.34	49.36	41.24	45.05	47.61	50.54	53.83	54.24	53.88	45.56	47.27	46.22	46.36	51.93	49.44	47.67	47.45	45.18	44.47	47.99	51.95	43.09	41.31	34.49	37.4	41.68	37.9	40.69	44.59	47.53	43.07	46.05
HORVU7Hr1G103550	27.98	28.17	28.08	26.95	39.53	38.71	39.48	41.84	33.21	32.67	34.48	37.43	79.41	76.69	52.79	54.17	48.94	53.4	50.01	48.47	49.12	47.79	67.43	68.73	67.73	67.51	59.59	60.1	59.03	57.99	59.59	64.23	62.52	60.66	103.62	99.96	100.41	113.67	114.53	106.29	109.36	86.86	80.71	78.48	80.43	100.84	96.48	98.51	94.83
HORVU7Hr1G103560	15.38	15.26	17.53	17.81	20.06	19.64	18.19	20.62	19.72	14.36	20.12	19.38	41.12	46.26	26.26	25.98	28.49	28.06	25.68	31.12	26.38	29.72	37.87	37.91	40.95	33.84	52.96	47.19	46.94	40.51	30.56	33.83	31.13	31.92	49.68	44.63	50.47	50.64	56.49	58.98	46.03	49.15	45.35	50.98	44.7	47.77	49.81	45.44	55.16
HORVU7Hr1G103600	0	0	0	0	0	0	0	0	0.08	0	0	0	0	0	0	0	0	0	0	0	0	0	0	0	0	0	0	0	0	0	0	0	0	0	0	0	0	0	0	0	0	0	0	0	0	0.2	0	0	0
HORVU7Hr1G103690	0.25	0.25	0.16	0.27	0.21	0.21	0.13	0.19	0.13	0.12	0.1	0.17	0.19	0.14	0.27	0.39	0.43	0.3	0.35	0.43	0.49	0.66	0.39	0.27	0.15	0.22	0.28	0.5	0.6	0.37	0.6	0.46	0.4	0.27	0.28	0.38	0.33	0.4	0.93	0.1	0.21	0.47	0.45	0.22	0.44	0.16	0.33	0.39	0.28
HORVU7Hr1G103710	0.83	1.36	0.83	0.89	1.27	1.03	0.79	0.91	0.62	0.66	0.51	0.47	1.19	1.13	1.69	1.88	1.84	1.03	1.81	1.67	1.16	1.58	1.81	0.88	1.11	0.73	2.38	1.48	1.41	2.32	1.43	1.53	1.95	1.16	1.74	1.69	1.48	1.37	1.9	1.15	1.69	1.9	2.23	1.15	1.61	0.83	1.27	1.57	1.5
HORVU7Hr1G110470	0	0	0.02	0	0	0	0	0.05	0	0	0.03	0	0	0	0	0.03	0.03	0	0.03	0	0.02	0.03	0.03	0.03	0	0.03	0	0	0.02	0.02	0	0.03	0	0	0	0.03	0	0	0	0	0	0	0	0	0	0	0	0.07	0.07
HORVU7Hr1G110490	0	0	0	0	0	0	0	0	0	0	0	0	0	0	0	0	0	0	0	0	0	0	0	0	0	0	0	0	0	0	0	0	0	0	0	0	0	0	0	0	0	0	0	0	0	0	0	0	0
HORVU7Hr1G110710	0	0	0.03	0.06	0.03	0.03	0.06	0.06	0.06	0	0.04	0	0.22	0.26	0.06	0.2	0.19	0.12	0.23	0.09	0.18	0.18	1.11	1.11	0.94	1.19	1.49	1.65	1.38	1.16	1.16	1.19	1.35	1.85	1.33	1.42	1.5	1.48	2.12	1.06	1.4	1.41	0.95	1.56	1.3	1.55	1.52	1.63	2.29
HORVU7Hr1G110720	59.26	56.56	59.04	56.83	59.79	64.18	62.69	58.56	49.34	52.74	53.33	55.03	77.92	74.72	61.71	55.43	61.14	58.82	62.73	61.36	61.69	64.16	61.86	58.52	61.73	63.06	81.18	88.78	83.66	85.19	69.47	59.05	58.41	60.7	59.22	60.54	62.88	60.26	50.45	53.61	59.29	41.56	50.07	53.47	45.81	62.51	66.3	63.98	63.26
HORVU7Hr1G110730	0.04	0	0	0	0	0	0	0	0	0	0	0	0	0.01	0.04	0	0	0.05	0	0	0	0	0	0.05	0	0.05	0	0.04	0	0	0	0.05	0	0	0.14	0.16	0.1	0.14	0.16	0.14	0	0	0	0.13	0.26	0.12	0	0	0
HORVU7Hr1G110750	0.09	0	0	0	0	0	0	0	0	0.05	0	0	0	0	0	0	0	0	0	0	0	0	0	0	0	0	0	0	0	0	0	0	0	0	0	0	0	0	0	0	0	0	0	0	0	0	0	0	0
HORVU7Hr1G110760	2.38	3.55	2.99	2.91	4.19	3.64	4.57	5.31	1.79	1.59	1.26	1.61	2	1.6	3.17	3.91	4.74	4.05	3.25	3.65	4.05	3.7	2.53	2.15	2.56	2.83	2.56	3.17	2.66	2.67	3.1	2.91	3.32	3.11	2.74	2.49	3.13	2.73	3.95	2.71	2.47	3.82	2.83	3.43	3.35	2.85	2.84	2	3.35
HORVU7Hr1G110770	0.69	0.48	0.5	0.47	1.22	0.87	0.96	0.61	0.34	0.42	0.27	0.33	0.26	0.35	0.61	0.89	0.86	0.64	0.57	0.77	0.9	0.52	0.3	0.22	0.28	0.4	0.43	0.2	0.38	0.29	0.54	0.95	0.44	0.69	0.45	0.45	0.7	0.76	0.79	0.33	0.74	0.59	0.81	0.56	0.27	1.31	0.82	0.76	0.55
HORVU7Hr1G110790	0	0	0	0	0	0	0	0	0	0	0	0	0	0	0	0	0	0	0	0	0	0	0	0	0	0	0	0	0	0	0	0	0	0	0	0	0	0	0	0	0	0	0	0	0	0	0	0	0
HORVU7Hr1G110810	6.53	6.32	6.58	7.6	4.65	5.57	5.26	5.94	6.94	6.83	6.05	7.19	8.1	8.53	8.4	8.59	8.29	7.44	8.07	8.23	7.72	6.53	7.46	7.99	7.34	7.53	5.79	6.11	6.42	6.62	7.33	7.2	7.31	6.37	4.86	5.36	5.12	5.27	6.26	4.79	5.89	5.25	6.15	6.16	5.71	6.21	5.98	6.85	5.94
HORVU7Hr1G110820	0	0	0	0	0	0	0	0	0	0	0	0	0	0	0	0	0	0	0	0	0	0	0	0	0	0	0	0	0	0	0	0	0	0	0	0	0	0	0	0	0	0	0	0	0	0	0	0	0
HORVU7Hr1G110830	0	0	0	0	0	0	0	0	0	0	0	0	0	0	0	0.01	0	0	0	0	0	0	0	0	0.01	0	0	0	0	0	0	0	0	0	0	0	0	0	0	0	0	0	0	0	0	0	0	0	0
HORVU7Hr1G113650	0.12	0.06	0.1	0.13	0.18	0.32	0.18	0.32	0.14	0.22	0.11	0.27	0.11	0.27	0.07	0.09	0.1	0.12	0.12	0.15	0.05	0.03	0.25	0.27	0.34	0.22	0.7	0.5	0.46	0.24	0.3	0.66	0.34	0.29	0.41	0.25	0.25	0.33	0.13	0.25	0.76	0.53	0.18	0.48	0	0.42	0.82	0.34	1.12
HORVU7Hr1G119150	0	0	0	0	0	0	0	0	0	0	0	0	0	0	0	0	0	0	0	0	0	0	0	0	0	0	0	0	0	0	0	0	0	0	0	0	0	0	0	0	0	0	0	0	0	0	0	0	0
HORVU7Hr1G119170	0	0	0	0	0	0	0	0	0	0	0	0	0	0	0	0	0	0	0	0	0	0	0	0	0	0	0	0	0	0	0	0	0	0	0	0	0	0	0	0	0	0	0	0	0	0	0	0	0
[truncated: 179 more columns]

## Sheet: 4 bp
Table S6E FPKM data of barley genes within 100 kb of 4-bp repeats enhancers
Barley genes	ERR3500503	ERR3500504	ERR3500505	ERR3500506	ERR3500507	ERR3500508	ERR3500509	ERR3500510	ERR3500511	ERR3500512	ERR3500513	ERR3500514	ERR3500515	ERR3500516	ERR3500519	ERR3500520	ERR3500521	ERR3500522	ERR3500523	ERR3500524	ERR3500525	ERR3500526	ERR3500527	ERR3500528	ERR3500529	ERR3500530	ERR3500531	ERR3500532	ERR3500533	ERR3500534	ERR3500535	ERR3500536	ERR3500537	ERR3500538	ERR3500539	ERR3500540	ERR3500542	ERR3500543	ERR3500544	ERR3500545	ERR3500546	ERR3500547	ERR3500548	ERR3500549	ERR3500550	ERR3500551	ERR3500552	ERR3500553	ERR3500554
HORVU1Hr1G040640	0	0	0	0	0	0	0	0	0	0	0	0	0	0	0	0	0	0	0	0	0	0	0	0	0	0	0	0	0	0	0	0	0	0	0	0.3	0	0	0	0	0	0	0	0	0	0	0	0	0
HORVU3Hr1G026550	0	0.1	0.03	0	0.08	0	0	0.19	0	0	0	0	0	0	0	0	0	0	0	0	0	0	0	0	0	0	0	0	0	0	0	0	0	0	0	0	0	0	0	0	0	0	0	0	0	0	0	0	0
HORVU3Hr1G026560	0	0	0	0	0	0	0	0	0	0	0	0	0	0	0	0	0	0	0	0	0	0	0	0	0	0	0	0	0	0	0	0	0	0	0	0	0	0	0	0	0	0	0	0	0	0	0	0	0
HORVU3Hr1G068630	0	0	0	0	0	0	0.07	0.15	0	0	0	0	0.09	0	0	0	0	0	0.08	0.08	0	0.08	0	0	0	0.08	0.16	0.08	0	0.08	0.08	0.13	0	0.08	0	0.08	0.09	0	0	0	0	0	0	0	0	0	0	0	0.21
HORVU3Hr1G068640	0.04	0.05	0.02	0.02	0.04	0.03	0.04	0.03	0.04	0.03	0.01	0.02	0.02	0.04	0.02	0.01	0.04	0.04	0	0.01	0.02	0.02	0	0	0	0.01	0.06	0.01	0.04	0.06	0.05	0.03	0.02	0.01	0.04	0.02	0.04	0	0	0.12	0.06	0	0	0	0	0	0	0.03	0
HORVU3Hr1G068650	3.68	3.66	3.63	3.31	2.63	2.57	2.64	2.76	4.72	4.44	4.67	4.93	4.45	5.17	3.95	3.72	4.02	3.92	4.2	3.96	4.47	4.49	3.42	3.23	3.27	3.22	4.07	4.04	3.71	4.12	3.86	4.09	4.1	4.02	2.49	2.44	2.63	2.17	2.27	2.63	2.07	2.72	2.69	2.42	2.27	3.17	2.41	2.64	2.62
HORVU3Hr1G078820	31.39	31.72	30.73	31.08	16.15	16.91	16.72	17.12	38.45	39.14	38.83	40.03	10.45	9.8	9.3	9.08	8.65	8.91	6.7	7.06	7.58	7.17	6.73	7.24	7.82	7.38	4.75	5.36	4.79	4.68	6.97	6.66	7.92	6.91	4.46	4.65	4.68	5.2	4.55	4.51	3.96	4.33	4.04	4.18	3.96	4.43	3.78	3.41	3.98
HORVU3Hr1G078830	278.97	281.79	277.22	285.84	216.73	215.92	214.78	223.98	416.56	416.22	415.78	426.38	291.39	295.38	204.07	198.58	198.84	196.5	158.13	163.07	161.26	155.72	199.58	204.88	201.85	210.51	152.94	154.99	153.24	157.94	187.05	190.31	189.44	187.8	248.28	235.82	246.13	244.34	232.39	233	238.69	196.75	200.3	183.66	185.51	204.92	197.64	196.75	196.61
HORVU3Hr1G078840	9.46	9.49	10.01	9.05	12.3	10.87	11.24	10.82	4.79	4.64	4.96	4.48	15.26	16.95	22.11	23.7	21.05	22.75	22.66	23.05	23.33	22.79	20.1	21.33	21.01	20.67	24.32	24.76	24.96	25.07	21.94	22.57	21.19	21.9	16.93	16.96	16.36	18.84	15.87	16.87	16.97	22.23	26.81	21.55	26.53	20.97	20.96	19.39	21.39
HORVU5Hr1G022690	6.52	5.52	6.44	6.4	9.97	9.42	10.57	8.91	3.2	3.11	3.64	3.38	15.92	15.26	14.4	14.33	13.82	13.7	14.39	14.04	14.21	14.86	27.15	27.21	25.16	26.22	24.93	22.99	23.7	24.33	22.47	22.27	24.8	22.48	30.99	31.39	30.2	28.38	29.02	29.66	29.71	31.48	29.97	33.53	29.06	23.48	26.3	23.89	26.27
HORVU5Hr1G041850	0	0	0	0	0	0	0	0	0	0	0	0	0	0	0	0	0	0	0	0	0	0	0	0	0.02	0	0	0	0.02	0	0	0	0	0	0	0	0	0	0	0	0	0	0	0	0	0	0	0	0
HORVU5Hr1G041860	15.37	15.71	15.38	15.39	16.13	16.17	16.74	15.57	14.54	15.28	13.77	15.33	17.17	17.79	15.86	15.41	16.02	15.37	16.04	16.8	15.95	16.29	15.34	15.78	15.99	15.89	15.91	15.8	16.41	15.79	15.37	15.09	15.27	15.42	17.01	17.22	16.81	16.21	16.66	15.73	17	14.9	15.47	16.07	15.49	15.81	17.24	15.39	16.32
HORVU5Hr1G041870	23.79	21.94	22.64	20.74	23.1	23.33	23	23.1	18.46	18.32	18.64	18.39	24.63	26.31	25.31	28.01	29.49	31.2	26.77	27.3	25.73	27.5	20.04	18.62	18.54	19.22	18.04	21.13	19.19	19.28	17.57	16.6	18.39	18.36	17.49	15.43	18.04	13.79	14.06	13.23	16.63	13.23	18.43	16.58	13.57	15.3	12.35	15.71	15.55
HORVU6Hr1G086010	0	0	0	0	0	0	0	0	0	0	0	0	0	0	0	0	0	0	0	0	0	0	0	0	0	0	0	0	0	0	0	0	0	0	0	0	0	0	0	0	0	0	0	0	0	0	0	0	0
HORVU6Hr1G086020	0.6	0.94	1.06	0.78	0.64	0.68	0.52	0.56	0.53	0.68	0.61	0.53	0.61	0.64	0.66	0.57	1.01	0.88	0.43	0.4	0.63	0.46	0.52	0.53	0.61	0.57	0.63	0.75	0.73	0.59	0.4	0.65	0.68	0.37	0.57	0.5	0.66	0.63	0.6	0.74	0.62	0.55	0.38	0.48	0.9	0.96	0.9	0.8	0.68
HORVU7Hr1G033520	47.67	48.05	48.6	47.84	55.78	56.55	56.3	56.07	39.5	41.26	41.49	41.53	69.44	69.32	92.25	92.6	91.99	92.08	83.8	83.92	85.25	85.36	70.63	69.14	66.28	68.88	65.09	64.27	66.68	65.66	69.07	69.9	70.16	69.78	47.44	48.64	47.41	48.67	48.29	51.71	52.42	52.21	55.41	53.11	52.89	49.94	51.67	52.64	50.75
HORVU7Hr1G095050	0	1.19	1.71	1.69	0	0	0	0	1.42	1.15	0.74	1.7	0.29	0.88	1.64	0	1.15	0	0.76	0.51	0.73	0.73	0	0	0	0.17	1.36	3.33	0	0	0	0.83	0	0	0.81	0	0	0	0	0	0	0	0	0	0	1.69	0	0	1.64
HORVU7Hr1G095060	26.25	27.96	29.98	27.13	31.89	29.93	27.05	27.98	28.34	29.25	27.49	28.26	27.71	26.6	30.98	25.47	28.65	31.57	29.44	29.26	27.66	29.07	20.98	21.84	18.85	22	29.13	31.79	29.35	31.57	22.67	25.16	20.76	25.9	22.22	23.16	22.13	20.52	28.77	22.51	23.6	25.71	20.49	25.61	23.23	28.2	33.14	27.81	25.91
HORVU7Hr1G095080	1.99	2.36	2.93	2.7	1.99	2.24	2.22	1.51	2.18	1.86	1.76	2.12	3.87	3.85	4.39	4.38	4.26	3.63	3.37	4.04	2.84	3.32	4.17	4.37	3.4	5.22	3.97	4.42	3.77	4.44	3.23	3.13	3.4	2.75	1.74	1.56	1.48	3.04	2.82	2.18	1.59	5.13	3.38	3.92	2.88	3.25	3.27	5.28	4.02
[truncated: 179 more columns]

## Sheet: 5 bp
Table S6F FPKM data of barley genes within 100 kb of 5-bp repeats enhancers
Barley genes	ERR3500503	ERR3500504	ERR3500505	ERR3500506	ERR3500507	ERR3500508	ERR3500509	ERR3500510	ERR3500511	ERR3500512	ERR3500513	ERR3500514	ERR3500515	ERR3500516	ERR3500519	ERR3500520	ERR3500521	ERR3500522	ERR3500523	ERR3500524	ERR3500525	ERR3500526	ERR3500527	ERR3500528	ERR3500529	ERR3500530	ERR3500531	ERR3500532	ERR3500533	ERR3500534	ERR3500535	ERR3500536	ERR3500537	ERR3500538	ERR3500539	ERR3500540	ERR3500542	ERR3500543	ERR3500544	ERR3500545	ERR3500546	ERR3500547	ERR3500548	ERR3500549	ERR3500550	ERR3500551	ERR3500552	ERR3500553	ERR3500554
HORVU1Hr1G021880	0	0	0	0	0	0	0	0	0	0	0	0.03	0	0	0	0	0	0	0	0	0	0	0	0	0	0	0	0	0	0	0	0	0	0	0	0	0	0	0	0	0	0	0	0	0	0	0	0	0
HORVU1Hr1G021890	6.57	7.41	8.08	7.88	7.28	6.98	7.44	7.03	9.58	10.04	9.73	9.59	12.74	12.46	9.64	10.71	10.46	10.35	10.88	11.48	10.18	11.35	14.89	15.43	16.49	16.76	14.99	15.48	14.92	15.62	18.12	18.49	16.74	18.27	19.39	19.43	19.81	18.38	19.77	17.99	20.15	18.14	20.03	15.77	16.55	18.15	18.69	20.01	17.13
HORVU5Hr1G020840	2.19	2.67	2.37	2.44	2.49	2.93	2.71	2.61	1.88	1.69	2.16	1.97	3.03	2.45	2.31	2.68	2.29	2.21	2.71	2.82	2.78	2.63	2.11	2.09	1.89	2.13	2.55	2.45	2.51	2.39	2.18	1.72	1.92	1.55	2.02	2.19	2.78	2.3	2.08	2.05	2.92	2.72	1.64	2.62	1.75	3.19	1.97	2.26	3.32
HORVU5Hr1G022040	0.3	0.36	0.26	0.24	0.39	0.29	0.37	0.38	0.18	0.2	0.07	0.19	0.39	0.81	0.87	1.01	1.1	0.93	1.1	1.06	1.23	1.35	0.66	0.49	0.63	0.66	0.89	0.87	0.74	1.02	0.79	1.02	0.93	0.71	0.35	0.51	0.73	0.81	0.53	0.64	0.34	0.72	0.56	0.45	0.42	0.54	0.66	0.94	0.84
HORVU5Hr1G022050	14.2	13.81	13.3	14.36	11.94	12.24	10.94	11.41	9.05	8.35	8.68	8.57	10.08	10.73	14.63	13.99	12.62	13.61	11.77	10.98	10.74	11.78	12.85	12.47	12.91	12.64	17.14	16.92	17.1	16.92	13.63	13.48	12.89	13.11	15.7	14.62	15.02	14.62	15.07	15.49	14.54	16.56	17.9	16.31	16.34	14.86	14.25	14.85	14.87
HORVU5Hr1G022060	53.27	54.8	55.15	53.19	60.86	60.54	61.81	59.91	52.31	51.81	54.93	55.8	72.53	76.54	62.63	61.18	63.28	63.25	60.33	61.76	63.2	62.77	54.3	54.83	54.04	53.95	57.07	61.88	59.42	58.58	49.26	50.36	50.2	50.65	46.59	47.37	48.48	51.2	48.59	47.1	48.01	41.98	43.44	40.52	36.72	49.33	49.18	51.95	45.83
HORVU6Hr1G050490	9.88	10.19	10.87	10.25	11.15	11.24	10.88	10.8	8.8	9.17	9.02	8.58	10.43	11.21	11.07	10.98	11.4	11.57	11.23	11	11.58	11.9	10.41	9.99	10.23	9.95	12.48	12.54	12.24	12.1	10.36	10.28	10.73	9.73	8.52	7.01	8.21	6.88	8.05	7.2	8.08	8.38	7.7	8.48	8.81	9.02	8.12	9.46	9.45
HORVU7Hr1G107540	0	0	0	0	0	0	0	0	0	0	0	0	0	0	0	0	0	0	0	0	0	0	0	0	0	0	0	0	0	0	0	0	0	0	0	0	0	0	0	0	0	0	0	0	0	0	0	0	0
HORVU7Hr1G107550	30.8	30.95	30.01	29.99	31.89	32.27	30.5	42.39	29.43	30.61	30.68	29.27	31.17	31.06	26.22	27.09	26.89	26.04	29.47	28.94	29.42	28.3	33.19	32.03	33.01	34.1	30.92	27.62	29.24	29.65	32.4	33.57	35.42	33.52	35.86	36.51	37.75	30.54	36.51	54.06	35.33	35.42	34.53	34.54	34.92	36.32	34.5	36.06	43.82
HORVU7Hr1G107560	0	0	0	0	0	0	0	0	0	0	0	0	0	0	0	0	0	0	0	0	0	0	0	0	0	0	0	0	0	0	0	0	0	0	0	0	0	0	0	0	0	0	0	0	0	0	0.31	0	0
HORVU7Hr1G107570	0	0	0	0	0	0	0	0	0	0	0	0	0	0	0	0	0	0	0	0	0	0	0	0	0	0	0	0	0	0	0	0	0	0	0	0	0	0	0	0	0	0	0	0	0	0	0	0	0
HORVU7Hr1G107580	0	0	0	0	0	0	0	0	0	0	0.11	0	0	0	0	0	0	0	0	0	0	0	0	0	0	0	0	0	0	0	0	0	0	0	0	0	0	0	0	0	0	0	0	0	0	0	0	0	0
HORVU7Hr1G107590	16.76	15.96	16.79	17.25	13.55	13.47	13.77	13.32	12.87	13.37	12.68	13.21	15.56	16.89	13.96	13.09	13.74	14.27	14.26	14.02	13.8	14.67	21.32	21.51	21.02	21.26	22.77	22.73	23.07	20.99	20.25	20.24	19.36	19.72	22.78	21.39	22.39	23.45	22.6	23.03	21.1	22.99	26.11	21.94	25.32	23.25	22.54	22.92	22.82
HORVU7Hr1G107600	0.67	0.49	0.53	0.52	0.76	0.81	0.51	0.67	0.31	0.58	0.23	0.38	1.82	1.69	1.68	0.83	1.72	1.3	2.47	2.93	2.8	1.85	8.4	7.2	6.39	8.53	6.38	6.06	5.92	6.38	8.24	6.91	8.56	8.4	12.03	10.58	9.45	9.8	12.57	10.6	10.09	11.67	10.73	10.47	10.66	10.19	10.5	11.28	10.09
HORVU7Hr1G107630	2.14	2.43	2.13	1.91	2.25	2.33	2.66	1.98	1.12	0.9	1.03	0.84	6.35	7.1	3.87	4.52	3.87	4.21	5.25	6.18	4.72	5.34	12.12	11.33	12.06	11.6	12.88	13.25	14.81	14.29	14.4	16.13	14.6	15.19	15.14	15.5	15.5	18.05	15.38	13.69	15.4	16.47	17.72	18.18	16.85	11.86	13.89	12.69	11.25
HORVU7Hr1G107660	0	0	0	0	0	0	0	0	0	0	0	0	0	0	0	0	0	0	0	0	0	0	0	0	0	0	0	0	0	0	0	0	0	0	0	0	0	0	0	0	0	0	0	0	0	0	0	0	0
HORVU7Hr1G107670	3.52	3.74	3.71	3.31	4.7	4.52	5.09	4.79	2.74	2.51	2.22	2.88	18.99	18.77	13.41	13.14	13.69	13.79	14.64	15.33	15.37	14.17	44.18	44.82	45.52	45.16	44.74	43.89	45.84	45.15	46.89	43.56	44.93	43.18	71.01	72.56	74.76	79.31	70.93	69.89	74.15	59.22	60.97	64.66	59.58	58.97	59.66	60.87	56.71
[truncated: 179 more columns]

## Sheet: 6 bp
Table S6G FPKM data of barley genes within 100 kb of 6-bp repeats enhancers
Barley genes	ERR3500503	ERR3500504	ERR3500505	ERR3500506	ERR3500507	ERR3500508	ERR3500509	ERR3500510	ERR3500511	ERR3500512	ERR3500513	ERR3500514	ERR3500515	ERR3500516	ERR3500519	ERR3500520	ERR3500521	ERR3500522	ERR3500523	ERR3500524	ERR3500525	ERR3500526	ERR3500527	ERR3500528	ERR3500529	ERR3500530	ERR3500531	ERR3500532	ERR3500533	ERR3500534	ERR3500535	ERR3500536	ERR3500537	ERR3500538	ERR3500539	ERR3500540	ERR3500542	ERR3500543	ERR3500544	ERR3500545	ERR3500546	ERR3500547	ERR3500548	ERR3500549	ERR3500550	ERR3500551	ERR3500552	ERR3500553	ERR3500554
ENSRNA049484099	0	0	0	0	0	0	0	0	0	0	0	0	0	0	0	0	0	0	0	0	0	0	0	0	0	0	0	0	0	0	0	0	0	0	0	0	0	0	0	0	0	0	0	0	0	0	0	0	0
ENSRNA049484115	0	0	0	0	0	0	0	0	0	0	0	0	0	0	0	0	0	0	0	0	0	0	0	0	0	0	0	0	0	0	0	0	0	0	0	0	0	0	0	0	0	0	0	0	0	0	0	0	0
ENSRNA049489204	0	0	0	0	0	0	0	0	0	0	0	0	0	0	0	0	0	0	0	0	0	0	0	0	0	0	0	0	0	0	0	0	0	0	0	0	0	0	0	0	0	0	0	0	0	0	0	0	0
ENSRNA049489206	0.37	0.38	0.37	0	0	0.95	0.46	0.46	0.48	0.49	0	1.44	0.5	0.51	0.53	0.54	1.04	1.05	0	0.49	0.47	0.94	1.4	0.48	2.31	0	2.18	0.97	0	0	0.48	1.46	0.47	1.4	0.52	1.06	0	0	0	1.58	0	1.34	1.36	0	0	1.07	1.09	1.04	2.08
ENSRNA049489208	0	0	0	0	0	0	0	0	0	0	0	0	0	0	0	0	0	0	0	0.98	0	0	2.81	0	0	0.94	0.87	0.89	0	0.86	0	0	0	0	2.1	1.06	0	3.27	0	0	0	0	2.72	2.61	0	2.15	0	2.08	0
HORVU1Hr1G011350	0	0	0	0	0	0	0	0	0	0	0	0	0	0	0	0	0	0	0	0	0	0	0	0	0	0	0	0	0	0	0	0	0	0	0	0	0	0	0	0	0	0	0	0	0	0	0	0	0
HORVU1Hr1G011360	0	0	0	0	0	0	0	0	0	0	0	0	0	0	0	0	0	0	0	0	0	0	0	0	0	0	0	0.08	0.04	0	0	0	0	0	0	0	0	0	0	0	0	0	0	0	0	0	0	0	0
HORVU1Hr1G011370	9.99	9.86	10.25	10.13	10.04	10.63	10.24	10.56	9.41	9.37	9.16	9.37	14.27	15.25	13.97	14.85	14.33	16.16	14.56	14.63	14.36	14.69	16.95	18.44	17.23	18.72	15.68	16.59	16.07	16.54	17.31	18.6	16.61	17.19	21.84	20.18	19.94	22.35	18.82	22.5	21.09	20.03	19.42	21.39	21.02	22.45	19.42	20.79	19.99
HORVU1Hr1G011380	0.04	0	0.04	0	0.15	0.1	0.05	0.1	0.1	0.05	0	0.26	0	0	0	0	0	0	0	0.05	0.05	0.1	0	0	0	0	0	0.05	0.05	0	0	0	0	0	0	0	0	0	0	0	0	0.15	0	0	0	0.13	0	0	0
HORVU1Hr1G011390	1.87	1.88	1.73	2.58	1.63	1.62	1.64	1.76	2.37	2.4	2.62	2.82	1.19	1.34	0.62	0.49	0.65	0.66	0.76	0.8	0.79	0.64	0.82	1.02	0.64	0.99	1.03	1	1.2	0.97	1.17	0.81	0.93	0.7	0.69	0.91	1.07	0.7	0.9	0.6	0.95	0.78	0.55	0.67	1.01	0.84	1.3	0.62	0.83
HORVU1Hr1G011400	1.31	1.45	1.35	1.24	1.07	1.13	1.42	1.2	1.47	1.35	1.29	1.25	0.98	0.97	1.34	1.47	1.08	0.94	1.04	0.91	1.1	0.97	0.74	0.73	0.9	0.81	1.27	1.14	1.29	1.19	1.04	1.16	0.84	0.97	0.85	0.99	0.96	0.92	1.02	0.75	0.76	0.84	0.92	1.08	0.91	0.97	1.07	1.02	1.12
HORVU1Hr1G011420	2.6	1.9	2.5	2.45	2.77	1.97	2.26	1.98	2.21	1.73	1.87	2.36	1.39	0.89	1.34	0.81	1.1	1.26	1.05	1	0.99	1.23	0.68	1.14	0.81	0.56	1.93	1.43	1.59	1.35	0.96	0.98	0.77	0.91	0.53	0.73	0.79	0.91	0.31	0.78	0.65	0.69	0.79	0.97	0.81	0.88	0.75	0.64	0.42
HORVU1Hr1G025670	91.2	91.4	92.25	91.62	99.64	100.73	98.97	97.32	70.9	73.47	72.56	73.26	129.04	126.41	154.39	154.24	159.36	151.93	142.55	138.3	142.47	139.39	88.61	89.79	88.44	88.33	119	117.79	125.03	120.94	113.76	112.5	112.88	115.2	54.54	54.01	54.1	53.92	53.71	56.25	53.85	52.51	54.13	51.77	57.56	52.22	56.11	55.11	54.44
HORVU1Hr1G075390	0	0	0	0	0	0	0	0	0	0	0	0	0	0	0	0	0	0	0	0	0	0	0	0	0	0	0	0	0	0	0	0	0	0	0	0	0	0	0	0	0	0	0	0	0	0	0	0	0
HORVU1Hr1G075460	0	0	0	0	0	0	0	0	0	0	0	0	0	0	0	0	0	0	0	0	0	0	0	0	0	0	0	0	0	0	0	0	0	0	0	0	0	0	0	0	0	0	0	2.9	0	0	0	0	0
HORVU1Hr1G083080	0	0	0	0	0	0.07	0	0	0	0	0	0	0	0	0	0	0	0	0	0	0	0	0	0	0	0	0	0.07	0	0	0	0	0.07	0	0	0.07	0	0	0.24	0	0	0	0	0	0	0	0	0	0
HORVU1Hr1G083090	0	0	0	0	0	0	0	0	0	0	0	0.04	0	0	0	0	0	0	0	0	0	0	0	0.01	0.02	0	0	0	0	0	0	0	0	0	0.05	0	0.02	0	0.04	0.02	0	0	0.06	0	0	0	0	0	0.04
HORVU1Hr1G083100	0.9	0.99	0.94	1.03	1.43	1.33	1.4	1.35	0.68	0.55	0.6	0.5	1.3	1.17	1.45	1.53	1.56	1.57	1.13	1.28	1.29	1.21	0.95	0.95	0.96	0.83	1.58	1.38	1.55	1.55	0.84	0.83	0.77	0.86	0.62	0.57	0.59	0.78	0.53	0.71	0.57	0.5	0.67	0.52	0.54	0.61	0.61	0.62	0.95
HORVU1Hr1G083110	2.4	1.24	1.34	2.23	1.09	1.35	1.15	1.56	1.57	1.27	1.55	1.34	0.6	0.55	0.72	0.97	0.91	0.96	0.86	0.81	0.22	0.82	0.54	0.33	0.79	0.15	0.3	0.46	0.85	0.52	0.48	0.67	0.84	0.67	0.71	0.17	0.97	0.74	0.36	0	0.17	0.37	0.33	1.02	0.7	0.21	1.06	0.63	1.57
HORVU1Hr1G083120	0	0	0	0	0	0	0	0	0	0	0	0	0	0	0	0	0	0	0	0	0	0	0	0	0	0	0	0	0	0	0	0	0	0	0	0	0	0	0	0	0	0	0	0	0	0	0	0	0
HORVU1Hr1G083130	4.73	4.37	3.92	4.03	4	3.79	4.27	4.21	3.71	3.3	3.22	3.66	5.07	5.42	6.17	6.5	6.54	6.11	5.46	5.59	6.32	5.96	5.74	5.97	6.83	6.1	3.94	3.91	4.58	4.44	6.29	5.74	6.16	5.33	4.58	4.65	4.74	5.78	4.39	5.41	4.58	5.15	5.92	5.63	4.38	4.02	4.77	5.28	4.99
HORVU2Hr1G099850	41.12	43.2	43.68	42.54	36.63	38	40.15	35.56	47.35	46.68	47.85	50.55	27.53	27.56	24.35	23.36	20.31	23.4	28.19	24.31	23.69	24.8	19.19	20.63	22.25	18.61	16.75	16.06	16.14	18.95	20.86	22.2	22.92	22.44	13.86	14.88	15.18	14.45	15.8	15.67	15.03	14.83	12.32	14.98	13.67	15.3	15.85	16.06	15.12
HORVU2Hr1G099860	0.09	0.02	0.09	0.01	0.09	0.13	0.15	0.21	0.03	0.04	0.04	0.03	0.17	0.16	0.12	0.09	0.1	0.06	0.05	0.09	0.13	0.03	0.16	0.19	0.14	0.26	0.21	0.1	0.19	0.19	0.07	0.05	0.1	0.15	0.16	0.22	0.15	0.04	0.25	0.15	0.27	0.08	0.08	0.22	0.08	0.19	0.21	0.24	0.25
HORVU2Hr1G099870	0	0	0	0	0	0	0	0	0	0	0	0	0	0	0	0.03	0	0	0	0.03	0.02	0	0.02	0	0.02	0	0	0	0	0	0	0	0	0	0	0	0	0	0.08	0	0	0	0	0	0	0	0	0	0
HORVU2Hr1G099890	32.14	32.17	31.74	29.97	33.11	32.8	33.86	33.36	15.75	16.16	15.56	15.74	26.35	25.11	29.17	30.83	29.11	31.79	26.59	28.91	26.66	29.15	37.14	35.71	35.1	34.31	34.86	35.78	34.51	35.14	29.72	30.58	31.28	31.59	19.06	19.59	19.81	19.76	21.87	22.66	19.8	24.64	23.66	23.38	21.25	24.74	24.06	22.91	25.98
HORVU3Hr1G018880	5.41	5.13	5.27	5.1	5.99	6.78	6.22	5.9	4.9	4.55	4.54	5.46	6.07	7.29	5.78	6.17	6.51	6.55	6.69	6.25	6.58	6.13	6.1	6.01	6.15	6.63	6.39	7.07	5.54	5.66	6.95	6.21	6.89	7.1	4.52	4.67	5.06	5.29	5.05	5.84	4.8	5.61	5.06	5.18	5.3	4.26	5.08	5.36	4.56
HORVU3Hr1G026550	0	0.1	0.03	0	0.08	0	0	0.19	0	0	0	0	0	0	0	0	0	0	0	0	0	0	0	0	0	0	0	0	0	0	0	0	0	0	0	0	0	0	0	0	0	0	0	0	0	0	0	0	0
HORVU3Hr1G026560	0	0	0	0	0	0	0	0	0	0	0	0	0	0	0	0	0	0	0	0	0	0	0	0	0	0	0	0	0	0	0	0	0	0	0	0	0	0	0	0	0	0	0	0	0	0	0	0	0
HORVU4Hr1G066090	36.46	34.31	34.52	33.32	36.09	36.58	37.11	38.35	28.26	29.16	29.28	29.78	32.57	33.21	31.58	33.66	32.7	31.26	32.27	32.99	31.78	30.49	32.68	32.96	35.23	33.32	34.84	35.34	36.78	35.11	32.49	34.14	31.54	32.29	29.09	29.92	29.37	30.92	31.57	30.14	27.57	28.9	30.32	30.82	29.24	30.23	30.27	32.12	30.19
HORVU4Hr1G074960	6.64	7.11	6.18	7.32	7.08	7.22	7.47	7.84	5.66	5.42	5.54	5.75	7.14	7.51	7.3	6.1	7.41	6.62	9.01	9.07	8.9	8.36	6.86	6.27	6.99	7.35	6.58	6.53	8.46	7.01	5.74	7.03	5.82	6.4	5.03	4.23	4.66	5.33	5.05	4.25	5.2	5.27	3.2	2.83	5.42	4.78	5.07	4.11	4.48
HORVU4Hr1G074970	8.79	9.06	8.48	7.67	3.71	3.74	3.98	4.25	12.12	11.94	13.13	11.93	1.96	1.79	2.27	1.97	1.87	2.06	1.82	1.26	1.69	1.2	1.99	2.09	2.25	2.04	1.57	1.55	1.33	1.46	2.07	1.5	1.32	1.67	0.65	0.72	0.66	0.66	0.72	0.51	0.35	0.82	0.76	0.54	0.64	0.72	0.43	1.07	0.72
HORVU4Hr1G074980	42.11	40.94	42.98	41.23	34.02	31.61	33.24	31.54	52.37	56.92	56.06	56.23	39.3	36.32	28.78	28.29	30.42	28.67	27.48	27.95	29.94	28.56	39.01	39.69	38.96	39.32	37.41	36.32	35.5	36.28	42.89	42.21	42.06	42.18	43	42.94	45.51	41.61	45.13	43.35	41.61	40.31	41.23	40.51	40.38	43.62	43.54	46.98	44.42
HORVU4Hr1G074990	21.17	19.29	19.4	21.29	21.18	21.05	20.87	20.43	12.41	12.53	11.3	10.91	7.09	7.3	9.53	9.91	9.4	9.33	8.51	8.81	8.47	8.05	9.39	9.39	9.22	8.92	11.66	11.43	11.97	11.38	8.27	7.3	7.63	7.6	6.23	6.3	6.38	5.48	5.77	5.35	6.26	7.82	6.17	6.74	6.58	5.52	7.43	7.65	5.78
HORVU4Hr1G075000	0.53	0.54	0.72	0.69	0.55	0.6	0.68	0.53	0.49	0.48	0.61	0.57	0.47	0.76	0.45	0.79	0.55	0.48	0.71	0.6	0.61	0.73	0.39	0.38	0.38	0.31	0.46	0.49	0.65	0.55	0.41	0.59	0.42	0.38	0.25	0.22	0.37	0.35	0.45	0.33	0.38	0.19	0.34	0.46	0.43	0.38	0.47	0.43	0.23
HORVU4Hr1G075010	19.06	18.12	17.1	18.27	13.87	13.29	13.92	12.76	16.49	15.21	15.75	13.94	9.6	10.07	10.92	10.6	11.54	10.56	8.77	8.02	8.99	8.6	8.22	8.35	8.27	8.22	8.53	7.95	6.81	7.22	9.04	9.77	8.12	8.36	5.35	7.32	5.77	7.48	4.58	5.93	5.44	6.8	7.38	6.56	5.47	9.22	6.24	5.93	6.84
HORVU4Hr1G084080	0	0.03	0	0	0	0.03	0	0	0.03	0	0.03	0.03	0.06	0.03	0	0	0	0	0.03	0	0	0	0	0	0	0	0	0	0	0	0	0	0	0	0	0	0	0	0	0	0	0	0	0	0	0	0	0	0
HORVU4Hr1G084110	0.77	0.84	0.94	0.93	0.67	0.86	0.95	0.86	2.09	2.35	1.91	1.79	0.98	0.78	0.58	0.3	0.42	0.39	0.38	0.34	0.48	0.42	0.48	0.4	0.5	0.48	0.69	0.58	0.67	0.73	0.52	0.35	0.28	0.38	0.53	0.51	0.44	0.35	0.42	0.79	0.65	0.42	0.14	0.81	0.46	0.78	0.46	0.49	0.53
HORVU4Hr1G084120	0.02	0.04	0.02	0	0	0	0	0	0	0	0	0	0	0	0	0	0	0	0	0	0	0	0	0	0	0	0	0	0	0	0	0	0	0	0	0	0	0	0	0	0	0	0	0	0	0	0	0	0
HORVU4Hr1G084130	0	0	0	0	0	0	0	0	0	0	0	0	0	0	0	0	0	0	0	0	0	0	0	0	0	0	0	0	0	0	0	0	0	0	0	0	0	0	0	0	0	0	0	0	0	0	0	0	0
HORVU4Hr1G084140	0.26	0.2	0.16	0.26	0.68	0.47	0.53	0.56	0.38	0.19	0.48	0.38	0.24	0.28	0.12	0.16	0.2	0.16	0.26	0.27	0.22	0.33	0.08	0.08	0	0	0.07	0.07	0.2	0.1	0	0	0.04	0	0	0.04	0.08	0	0	0	0	0	0.11	0	0	0	0	0	0
HORVU5Hr1G017260	4	4.41	3.89	4.4	3.49	3.4	3.35	3.61	5.31	5.84	5.69	5.2	8.66	8.29	7.59	6.71	6.94	6.31	5.86	6.81	6.03	6.23	13.73	13.3	12.2	13.22	9.69	10.29	9.48	9.67	9.99	10.29	10.88	10.06	9.11	8.76	9.37	10.83	11.5	9.97	10.34	7.87	9.9	8.96	9.74	8.57	9.21	8.08	8.67
HORVU5Hr1G018610	0	0	0	0	0	0	0	0	0	0	0	0	0	0	0	0	0	0	0	0	0	0	0	0	0	0	0	0	0	0	0	0	0	0	0	0	0	0	0	0	0	0	0	0	0	0	0	0	0
HORVU5Hr1G018620	0	0	0	0	0	0	0	0	0	0	0	0	0	0	0	0	0	0	0	0	0	0	0	0	0	0	0	0	0	0	0	0	0	0	0	0	0	0	0	0	0	0	0	0	0	0	0	0	0
HORVU5Hr1G062160	5.24	5.82	4.45	4.95	7.8	8.25	7.19	8.13	3.67	4.11	4.59	3.7	9.13	9.24	8.11	8.23	7.94	9.05	8.85	8.87	8.33	8.8	4.9	4.37	4.55	5.08	6.4	6.38	6.07	6.56	4.27	3.98	4.64	4.51	3.21	3.44	3.32	2.57	2.51	3.68	2.75	2.32	3.64	2.91	3.32	4.07	4.14	3.51	4.4
HORVU5Hr1G062200	4.81	4.72	4.78	4.68	4.08	4.4	4.94	4.65	4.76	5.33	5.21	4.72	4.73	4.09	4.43	5.04	4.61	5.12	5.05	4.62	4.91	4.25	2.98	3.75	3.55	3.64	4.4	4.4	4.74	4.48	3.93	3.74	3.71	3.54	2.93	3.34	3.19	2.65	2.2	3.02	2.77	3.85	2.69	3.51	3.03	3.18	4.12	3.3	3.54
HORVU7Hr1G080990	69.8	68.51	69.2	70.98	57.51	57.59	57.69	54.63	90.04	82.69	83.87	86.9	47.66	44.62	35.36	34.82	31.91	35.69	27.57	29.37	29.97	28.66	30.61	33.13	34.95	29.48	33.89	34.07	34.37	34.37	29.07	31.01	31.63	30.46	27.44	26.65	26.19	23.46	31.58	23.54	30.14	28.9	26.9	23.31	25.65	28.86	26.36	30.54	28.67
HORVU7Hr1G087800	0.07	0.06	0.33	0.23	0.13	0.21	0.18	0.28	0.25	0.12	0.11	0.09	0.1	0.32	0.06	0	0.18	0.02	0.05	0.04	0.41	0.02	0.75	0.56	0.41	1.35	0.36	0.24	0.68	0.31	0.9	0.57	0.7	0.58	1.51	1.76	1.39	1.01	1.71	1.07	1.13	1.37	0.89	1.51	1.59	1.06	2.04	1	0.91
HORVU7Hr1G087810	32.06	32.18	29.4	31.59	22.38	23.85	22.9	22.46	30.19	29.35	28.05	30.21	30.18	30.17	26.72	25.83	23.59	25.54	26.04	24.6	22.52	24.01	38.27	40.59	38.56	38.92	37.98	38.01	37.67	35.61	37.59	38.61	34.95	34.53	56.86	56.26	55.24	55.3	58.82	55.92	53.59	63.43	54.05	56.72	54.71	47.71	48.09	46.81	48.68
HORVU7Hr1G117680	0	0	0	0	0	0	0	0	0	0	0	0	0	0	0	0	0	0	0	0	0	0	0	0	0	0	0	0	0	0	0	0	0	0	0	0	0	0	0	0	0	0	0	0	0	0	0	0	0
HORVU7Hr1G117690	0	0.02	0	0	0.02	0	0.02	0	0	0	0	0	0.01	0.02	0	0	0	0	0	0	0	0	0	0	0	0	0	0.01	0	0.02	0.01	0	0	0	0	0.02	0	0	0	0	0	0	0	0	0	0	0	0.02	0
HORVU7Hr1G117710	0.91	0.76	0.76	0.83	3.97	3.91	4.1	4.03	0.76	0.61	0.68	0.73	0.22	0.22	0.39	0.38	0.44	0.38	0.71	0.77	0.78	0.85	0	0	0	0	0	0.03	0	0	0.03	0	0.03	0.03	0	0	0	0	0	0	0	0.08	0.08	0	0	0	0	0.07	0
HORVU7Hr1G117720	0	0	0	0	0	0	0	0	0	0	0	0	0	0	0	0	0	0	0	0	0	0	0	0	0	0	0	0	0	0	0	0	0	0	0	0	0	0	0	0	0.34	0	0	0	0	0	0	0	0
HORVU7Hr1G117730	0	0	0	0	0	0	0	0	0	0	0	0	0	0	0	0	0	0	0	0	0	0	0	0	0	0	0	0	0	0	0	0	0	0	0	0	0	0	0	0	0	0	0	0	0	0	0	0	0
HORVU7Hr1G117760	0	0	0	0	0	0	0	0	0	0	0	0	0	0	0	0	0	0	0	0	0	0	0	0	0	0	0	0	0	0	0	0	0	0	0	0	0	0	0	0	0	0	0	0	0	0	0	0	0
HORVU7Hr1G117770	0	0	0	0	0	0	0	0	0	0	0	0	0	0	0	0	0	0	0	0	0	0	0	0.03	0.03	0	0	0	0	0	0	0	0	0	0.06	0	0	0	0	0	0	0	0	0	0	0	0	0	0
HORVU7Hr1G117780	33.44	33.65	34.05	33.5	36.41	35.07	34.5	35.85	26.59	28.42	27.22	28.23	38.75	40.6	39.81	40.63	41.05	38.94	41.07	44.8	43.34	43.97	42.05	42.27	43.52	42.02	45.85	46.11	47.2	45.75	43.47	44.28	43.22	42.03	39.43	38.96	39.64	35.47	39.2	39.01	38.27	43.18	40.9	41.93	41.51	41.28	42.03	43.13	45.05
[truncated: 179 more columns]

## Sheet: details in 2-bp category
Table S6H FPKM data of barley genes within 100 kb of 2-bp repeats enhancers with different base pair composition
(CA)n
Barley genes	ERR3500503	ERR3500504	ERR3500505	ERR3500506	ERR3500507	ERR3500508	ERR3500509	ERR3500510	ERR3500511	ERR3500512	ERR3500513	ERR3500514	ERR3500515	ERR3500516	ERR3500519	ERR3500520	ERR3500521	ERR3500522	ERR3500523	ERR3500524	ERR3500525	ERR3500526	ERR3500527	ERR3500528	ERR3500529	ERR3500530	ERR3500531	ERR3500532	ERR3500533	ERR3500534	ERR3500535	ERR3500536	ERR3500537	ERR3500538	ERR3500539	ERR3500540	ERR3500542	ERR3500543	ERR3500544	ERR3500545	ERR3500546	ERR3500547	ERR3500548	ERR3500549	ERR3500550	ERR3500551	ERR3500552	ERR3500553	ERR3500554
HORVU2Hr1G096100	1.6	1.82	2.05	1.75	3.01	2.93	2.99	3.12	1.38	1.53	1.3	1.15	4.21	3.97	4.98	4.01	4.16	4.25	5.12	5.41	5.23	5.18	5.52	5.32	4.84	5.27	7.5	6.78	7.04	6.91	5.55	6.54	6.03	7.2	5.42	5.93	6.27	6.66	5.84	6.65	6.55	5.06	5.88	5.32	7.18	6.24	7.36	7.37	6.41
HORVU5Hr1G017260	4	4.41	3.89	4.4	3.49	3.4	3.35	3.61	5.31	5.84	5.69	5.2	8.66	8.29	7.59	6.71	6.94	6.31	5.86	6.81	6.03	6.23	13.73	13.3	12.2	13.22	9.69	10.29	9.48	9.67	9.99	10.29	10.88	10.06	9.11	8.76	9.37	10.83	11.5	9.97	10.34	7.87	9.9	8.96	9.74	8.57	9.21	8.08	8.67
HORVU6Hr1G031470	9.08	10.65	10.58	10.06	10.35	8.08	9.21	8.87	7.46	7.9	9.38	8.33	5.94	7.32	6.47	7.07	7.58	7.24	6.9	6.36	7.51	6.88	7.26	8.05	8.52	7.05	9.66	9.24	8.88	11.15	7.7	7.32	7.87	6.59	6.25	4.7	6.32	8.04	6.72	7.77	7.75	9.67	8.44	7.75	7.94	9.34	8.09	8.94	8.8
HORVU6Hr1G031480	61.51	58.55	58.57	60.71	93.25	92.03	91.04	89.98	31.35	32.58	33.17	33.71	55.37	54.93	64.02	60.37	60.37	63.62	65.17	64.02	67.75	62.67	63.58	67.49	64.61	67.15	89.66	84.84	90.38	86.05	75.17	72.36	71.85	73.42	57.41	57.1	55.71	57.87	54.71	57.85	55.82	64.9	63.09	62.83	60.34	68.16	70.24	70.56	65.06
HORVU6Hr1G031510	0	0	0	0	0	0	0	0	0	0	0	0	0	0	0	0	0	0	0	0	0	0	0	0	0	0	0	0	0	0	0	0	0	0	0	0	0	0	0	0	0	0	0	0	0	0	0	0	0
HORVU7Hr1G061220	35.05	37.27	38.27	39.06	41.92	42.4	38.7	42.34	33.16	31.39	35.61	33.86	56.37	45.98	49.03	48.97	50.48	45.48	47.32	50.35	49.44	50.02	41.75	47.18	42.15	43.86	34.65	38.31	40.92	39.32	34.27	40.2	41.69	33.91	27.48	32.45	29.58	36.67	32.34	28.88	31.43	28.22	29.48	32.49	34.21	37.44	38.43	33.44	36.95
HORVU7Hr1G061240	0.11	0.22	0.11	0	0	0.21	0.29	0.13	0.52	0	0.14	0	0	0.29	0.29	0	0	0.29	0	0	0	0.27	0.11	0	0.13	0	0.25	0	0	0	0	0.14	0.13	0	0	0	0	0	0	0	0	0.39	0	0	0	0	0	0.31	0
HORVU7Hr1G061250	0	0	0	0	0	0	0	0	0	0	0	0	0	0	0	0	0	0	0	0	0	0	0	0	0	0	0	0	0	0	0	0	0	0	0	0	0	0	0	0	0	0	0	0	0	0	0	0	0
HORVU7Hr1G061260	0.11	0.22	0.11	0	0	0.21	0.29	0.13	0.52	0	0.14	0	0	0.29	0.29	0	0	0.29	0	0	0	0.27	0.11	0	0.13	0	0.25	0	0	0	0	0.14	0.13	0	0	0	0	0	0	0	0	0.39	0	0	0	0	0	0.31	0
HORVU2Hr1G096130	0	0	0	0	0	0	0	0	0	0	0	0	0	0	0	0	0	0	0	0	0	0	0	0	0	0	0	0	0	0	0	0	0	0	0	0	0	0	0	0	0	0	0	0	0	0	0	0	0
HORVU2Hr1G096140	0.14	0.02	0.02	0.03	0	0.05	0.03	0.05	0.09	0.07	0	0	0.07	0.06	0.15	0	0.03	0.03	0	0.03	0.06	0.06	0.07	0.03	0.07	0.06	0.07	0.07	0	0.06	0.14	0.07	0	0	0	0	0	0.23	0	0	0	0	0	0	0.08	0	0.08	0	0
HORVU2Hr1G096160	0	0	0	0	0	0	0	0	0	0	0	0	0	0	0	0	0	0	0	0	0	0	0	0	0	0	0	0	0	0	0	0	0	0	0	0	0	0	0	0	0	0	0	0	0	0	0	0	0
HORVU2Hr1G096180	0	0.03	0	0	0.02	0.04	0	0	0	0	0	0.02	0.03	0.04	0	0.02	0	0	0	0	0	0	0	0	0	0	0.03	0	0	0	0	0	0	0	0	0	0.03	0	0	0.05	0	0	0	0	0	0	0	0	0
(CT)n
Barley genes	ERR3500503	ERR3500504	ERR3500505	ERR3500506	ERR3500507	ERR3500508	ERR3500509	ERR3500510	ERR3500511	ERR3500512	ERR3500513	ERR3500514	ERR3500515	ERR3500516	ERR3500519	ERR3500520	ERR3500521	ERR3500522	ERR3500523	ERR3500524	ERR3500525	ERR3500526	ERR3500527	ERR3500528	ERR3500529	ERR3500530	ERR3500531	ERR3500532	ERR3500533	ERR3500534	ERR3500535	ERR3500536	ERR3500537	ERR3500538	ERR3500539	ERR3500540	ERR3500542	ERR3500543	ERR3500544	ERR3500545	ERR3500546	ERR3500547	ERR3500548	ERR3500549	ERR3500550	ERR3500551	ERR3500552	ERR3500553	ERR3500554
HORVU1Hr1G031970	22.13	24.08	25.63	23.97	20.33	25.47	23.48	23.11	28.63	26.98	30.12	27.76	18.29	18.43	19	20.3	26.23	17.73	17.74	17.99	18.96	18.74	15.2	17.02	14.14	15.6	22.08	19.22	19.36	22.31	15.68	14.4	15.08	15.15	11.86	14.47	14.08	9.2	9.11	12.9	12.34	11.18	16.07	10.4	12.27	12.29	13.47	12.81	12.31
HORVU1Hr1G031990	0.53	0.59	0.59	0.59	0.38	0.38	0.4	0.39	0.27	0.26	0.32	0.18	0.31	0.34	0.52	0.49	0.46	0.39	0.32	0.4	0.3	0.39	0.54	0.53	0.61	0.54	0.84	0.93	0.86	0.82	0.56	0.46	0.47	0.55	0.84	0.95	0.98	0.81	0.83	0.84	0.9	1.09	1.45	1.63	1.22	0.76	0.92	0.77	0.94
HORVU1Hr1G032000	0.03	0.05	0.06	0.05	0.02	0.01	0.01	0.04	0.01	0	0.01	0	0.06	0.04	0.03	0.03	0.01	0.11	0.01	0	0	0.04	0.04	0.09	0.04	0.05	0.06	0.07	0.09	0.11	0.03	0.05	0.06	0.03	0.1	0.13	0.11	0	0.08	0.04	0.04	0.11	0.15	0.11	0.07	0.1	0.03	0.13	0.07
HORVU4Hr1G036120	9.41	9.96	8.79	9.26	6.84	7.18	7.49	6.85	5.85	6.14	5.39	5.68	5.97	5.96	7.08	7.24	7.24	7.72	6.49	5.68	6.36	6.47	4.85	5.59	4.85	5.85	8.1	7.86	8.55	7.8	4.7	5.31	5.37	5.22	4.61	4.77	4.29	4.82	4.31	11.51	6.07	7.32	5.54	5.55	6.16	5.71	7.83	5.76	6.67
HORVU4Hr1G036220	0	0	0	0	0	0	0	0	0	0	0	0	0	0	0	0	0	0.11	0	0	0	0	0	0	0	0.1	0	0	0	0	0	0	0	0	0.1	0	0.11	0	0	0	0	0	0	0	0	0	0	0	0.24
HORVU7Hr1G090040	0.11	0.04	0.1	0.04	0.12	0.04	0.04	0.16	0	0	0.04	0	0.04	0.09	0.13	0.14	0.13	0.18	0.08	0.04	0.04	0	0.04	0.04	0.04	0.12	0.15	0.08	0.07	0.11	0.08	0.21	0.04	0.12	0.13	0.21	0.18	0	0.27	0.13	0.13	0	0	0.23	0.12	0.11	0.22	0.21	0.21
HORVU7Hr1G090050	0.1	0.03	0	0.08	0	0.03	0	0.06	0	0	0	0.06	0.12	0.06	0.09	0.03	0.06	0	0.03	0.06	0.03	0.03	0	0.09	0.06	0.06	0.13	0.08	0.05	0.05	0.06	0.03	0.06	0.06	0.03	0.03	0.12	0	0.1	0	0.18	0.08	0.09	0.08	0.08	0	0	0	0.07
HORVU3Hr1G053650	0.7	1.06	0.48	0.69	0.31	0.16	0.23	0	0.74	0.25	0.65	0.5	0.52	0.17	0.53	0.72	0.86	0.18	0.41	0.17	0.16	0.08	0.49	0.33	0.08	0.32	0.75	0.61	0.3	0.67	0.5	0.08	0.4	0.32	0.17	0.17	0.53	0	0	0.51	0	0.71	0.96	0.23	0.69	0.21	0.42	0	0
HORVU3Hr1G053680	0	0	0	0	0	0	0	0	0	0	0	0	0	0	0	0	0	0	0	0	0	0	0	0	0	0	0	0	0	0	0	0	0	0	0	0	0	0	0	0	0	0	0	0	0	0	0	0	0
HORVU3Hr1G053690	0	0	0	0	0	0	0	0	0	0	0	0	0	0	0	0	0	0	0	0	0	0	0	0	0	0	0	0	0	0	0	0	0	0	0	0	0	0	0	0	0	0	0	0	0	0	0	0	0
HORVU3Hr1G080890	0	0	0	0	0	0	0	0	0	0	0	0	0	0	0	0	0	0	0	0	0	0	0	0	0	0	0	0	0	0	0	0	0	0	0	0	0	0	0	0	0	0	0	0	0	0	0	0	0
HORVU4Hr1G060420	0	0.38	0	0	0	0	0	0	0	0	0	0	0	0	0	0	0	0	0	0	0	0	0	0	0	0	0	0	0	0	0	0	0	0.46	0	0	0	0	0	0	0	0	0	0	0	0	0	0	0
HORVU4Hr1G060430	0.03	0	0.03	0	0.03	0	0.06	0	0	0	0	0.03	0	0	0	0	0	0	0.03	0	0	0	0	0	0	0.03	0	0	0	0	0	0	0	0	0	0	0	0	0	0	0	0	0	0	0	0	0	0	0
HORVU4Hr1G060440	10.25	9.8	10.31	10.34	9.8	9.94	9.64	9.81	9.36	9.35	9.96	9.75	6.96	6.51	5.85	6.12	5.67	6.18	5	5.04	4.25	4.08	2.48	2.08	1.99	2.79	3.75	3.4	3.21	2.95	3.75	3.14	3.34	3.61	1.73	1.61	2.04	1.19	2.29	1.8	1.37	2.26	1.37	1.22	1.32	1.98	2.69	2.31	2.38
HORVU4Hr1G060450	31.18	30.74	33.13	31.93	28.81	27.87	28.59	27.34	29.16	28.29	28.59	29.19	39.98	43.24	38.29	35.35	36.42	35.31	34.03	33.15	31.32	33.67	57.18	54.66	57.18	57.58	48.08	46.59	48.42	47.95	58.54	60.8	57.64	59.38	72.41	72.07	70.36	73.12	64.81	74.42	69.45	71.83	69.6	66.96	67.15	64.77	66.68	63.16	67.71
GA-rich
Barley genes	ERR3500503	ERR3500504	ERR3500505	ERR3500506	ERR3500507	ERR3500508	ERR3500509	ERR3500510	ERR3500511	ERR3500512	ERR3500513	ERR3500514	ERR3500515	ERR3500516	ERR3500519	ERR3500520	ERR3500521	ERR3500522	ERR3500523	ERR3500524	ERR3500525	ERR3500526	ERR3500527	ERR3500528	ERR3500529	ERR3500530	ERR3500531	ERR3500532	ERR3500533	ERR3500534	ERR3500535	ERR3500536	ERR3500537	ERR3500538	ERR3500539	ERR3500540	ERR3500542	ERR3500543	ERR3500544	ERR3500545	ERR3500546	ERR3500547	ERR3500548	ERR3500549	ERR3500550	ERR3500551	ERR3500552	ERR3500553	ERR3500554
HORVU1Hr1G005070	0	0	0	0	0	0	0	0	0	0	0	0	0	0	0	0	0	0	0	0	0	0	0	0	0	0	0	0	0	0	0	0	0	0	0	0	0	0	0	0	0	0	0	0	0	0	0	0	0
HORVU1Hr1G005090	0.33	0.53	0.55	0.47	0.34	0.59	0.36	0.43	0.59	0.34	0.25	0.44	0.74	0.93	0.94	0.76	0.79	0.89	0.99	1.12	1.2	1.14	2.06	2.14	1.95	1.79	1.68	1.5	1.81	1.79	1.86	2.2	2.12	2.07	2.11	2.13	2.11	2.13	3.09	2.66	2.89	2.34	1.79	1.89	1.24	2.17	2.66	2.5	2.12
HORVU1Hr1G005100	138.79	142.41	136.86	123.08	259.32	265.07	275.52	255.03	36.52	35.7	37.93	42.68	87.87	92.04	115.33	102.82	104.24	112.81	67.73	73.75	68.42	69.23	25.46	21.14	24.9	22.28	43.56	47.35	44.84	50.06	18.16	18.88	19.33	22.76	10.33	11.28	10.66	14.95	20.68	12.57	12.14	15.31	19.05	13.68	18.63	14.05	20.73	12.49	17.49
HORVU1Hr1G005110	69.38	68.53	67.1	67.93	161.12	156.52	155.08	157.17	27.44	30.32	28.43	27.03	57.36	56.76	61.65	61.23	61.67	61.16	44.39	45.78	46.7	46.15	13.42	13.67	12.95	14.04	17.51	16.64	15.18	16.33	10.25	11.33	11.01	10.46	7.49	7.3	7.2	8.08	7.11	7.4	7.88	8.46	11.5	10.11	8.18	8.14	7.68	9.63	9.84
HORVU1Hr1G005120	71.06	59.66	66.46	60.68	76.17	71.29	79.21	71.76	62.91	57.27	51.64	56.66	25.05	24.34	22.83	27.87	33.81	31.35	34.24	26.28	31.08	35.98	12.53	13.99	14.15	13.65	19.54	18.54	17.61	18.69	16.86	22.33	18.31	18.96	9.5	10.38	19.41	12.6	11.92	8.7	11.17	14.32	11.27	10.98	17.49	11.44	10.79	11.46	26.49
ENSRNA049449260	0	0	0	0	0	0	0	0	0	0	0	0	0	0	0	0	0	0	0	0	0	0	0	0	0	0	0	0	0	0	0	0	0	0	0	0	0	0	0	0	0	0	0	0	0	0	0	0	0
HORVU1Hr1G005130	0	0	0	0	0	0	0	0	0	0	0	0	0	0	0	0	0	0	0	0	0	0	0	0	0	0	0	0	0	0	0	0	0	0	0	0	0	0	0	0	0	0	0	0	0	0	0	0	0
HORVU1Hr1G005140	5.58	6.1	5.85	5.84	5.54	5.95	6.66	6.26	3.66	3.45	4.93	4.35	5.26	6.66	4.2	4.94	5.17	4.57	5.38	4.09	4.13	4.73	4.16	4.27	4.01	4.18	7.3	7.62	6.53	6.21	4.37	3.86	4.55	4.27	4.35	3.16	4.57	3.96	4.02	4.7	3.82	4.63	4.83	4.35	4.11	6.09	4.74	5.7	4.82
HORVU1Hr1G005150	0	0	0	0	0	0	0	0	0	0	0	0	0	0	0	0	0	0	0	0	0	0	0	0	0	0	0	0	0	0	0	0	0	0	0	0	0	0	0	0	0	0	0	0	0	0	0	0	0
HORVU1Hr1G005170	0.37	0.17	0.51	0.31	0.28	0.12	0.3	0.46	0.49	0.13	0.24	0.25	0.88	0.39	0.39	0.27	0.39	0.39	0	0	0.24	0.28	0.12	0.12	0.24	0	0.23	0	0.11	0.11	0	0	0.12	0	0	0	0	0	0	0	0	0	0	0	0.52	0.66	0	0.3	0.3
HORVU1Hr1G017670	0.19	0.35	0.15	0.33	0.38	0.35	0.27	0.4	0.11	0.05	0.27	0.2	0.05	0.22	0.34	0.25	0.24	0.22	0.15	0.14	0.19	0.28	0.02	0.02	0.02	0.02	0.02	0.02	0.04	0.04	0	0.07	0.02	0.04	0.02	0.02	0.02	0	0.07	0.14	0	0.06	0.13	0	0	0	0	0	0
HORVU1Hr1G017700	120.87	112.84	118.52	110.33	159.44	161.06	162.29	156.28	47.94	50.54	51.14	51.46	319.82	319.98	324.69	334.64	335.63	338.06	438.98	423.94	427.22	421.25	706.84	714.63	723.04	713.51	779.08	773.11	789.72	781.79	707.49	701.77	734.42	707.95	1051.74	1065.08	1072.95	1018.15	1043.33	1055.36	1043.9	1038.07	1024.62	1045.54	1028.52	1104.71	1092.06	1116.29	1103.07
HORVU1Hr1G017710	42.26	40.83	42.31	41.86	48.92	47.66	46.91	45.7	33.95	34.36	35.33	34.61	51.86	55.32	55.67	55.33	54.06	53.37	57.81	59.52	56.47	57.28	51.81	50.97	52.55	51.9	61.25	59.45	59.43	59.06	54.19	53.97	53.06	55.17	53.12	54.01	54.13	53.4	53.19	57.59	53.36	50.24	49.3	51.93	52.88	59.7	55.95	58.97	56.78
HORVU1Hr1G017720	10.67	11.56	11.14	11.63	9.48	8.17	9.45	8.76	7.83	7.19	7.88	8.05	7.15	9.26	11.05	11.68	11.48	11.85	9.55	7.66	8.09	7.69	8.68	8.79	9.55	8.71	14.31	14.67	15.46	14.17	11.34	9.58	8.98	9.76	9.83	9.89	9.85	11.3	9.55	8.39	14.08	11.32	13.73	10.86	10.71	10.06	9.88	10.5	12.56
HORVU1Hr1G017730	0.24	0.11	0.17	0	0.15	0.04	0.09	0.16	0	0.05	0	0.04	0.17	0.21	0.05	0.13	0	0.21	0	0	0.13	0.04	0	0.13	0.13	0.09	0.05	0.04	0	0.16	0.09	0.1	0.12	0.09	0.09	0.04	0.13	0	0	0.36	0	0	0.12	0.51	0.13	0.1	0.12	0.43	0
HORVU1Hr1G017740	7.45	7.01	7.32	6.36	3.63	4.68	4.17	4.42	4.86	4.01	4.17	3.24	3.29	2.71	4.98	5.2	4.8	3.8	3.15	2.46	3.05	3.21	1.55	2.64	2.76	2.85	5.2	4.73	4.85	3.68	2	2.57	2.12	2.55	2.47	2.48	1.78	2.42	1.59	2.43	3.96	2.33	4.05	3.18	3.17	5.02	2.7	2.49	3.98
HORVU1Hr1G017750	1.69	1.74	1.22	1.5	1.22	0.77	1.31	0.92	0.56	0.88	0.96	0.78	0.96	0.76	1.07	1.45	0.86	1.52	0.24	0.53	0.7	1.12	0.61	0.62	0.41	0.65	1.21	1.07	1.32	1.54	1.19	0.71	0.58	0.9	0.37	1.06	0.43	0.43	1.24	0.66	0.47	0.43	1.69	0.61	0.68	0.75	0.3	0.74	0.96
HORVU1Hr1G022020	18.95	20.34	19.02	18.78	37.11	36.1	34.83	37.69	17.46	17.24	17.29	16.09	19.87	20.01	31.67	32.79	30.8	33.28	34.14	35.5	35.25	34.66	31.93	31.12	31.12	30.1	32.78	33.57	33.31	33	25.2	25.41	25.23	26.25	32.28	34.99	34.5	33.02	35.84	36.27	33.41	36.31	40.53	41.46	40.7	42.33	38.65	39.57	40.46
HORVU1Hr1G031900	0.34	0.63	0.78	0.44	0.4	0.2	0.1	0.4	0.53	0.22	0.21	1.16	0.77	0.6	1.45	0.93	0.66	1.35	0.64	1.09	0.62	0.93	0.42	0.63	0.1	0.75	0.19	0.39	0.1	0.86	0.85	1.19	0.34	0.52	0.11	0.69	0.34	0.71	0	0	0.99	0.3	0	0	0.3	0.79	0	0.26	0.52
HORVU1Hr1G062810	2.08	2.62	2.55	2.53	2.31	2.24	2.19	1.94	2.64	2.2	1.83	3.21	3.18	2.85	3.54	3.2	3.46	3.36	2.95	2.48	2.51	2.77	2.97	2.94	3.22	2.96	3.02	2.84	3.56	3.37	3.3	3.85	3.71	3.2	2.58	2.56	2.75	2.72	4.1	3.16	3.6	3.17	3.77	3.66	3.08	3.53	2.81	3.71	2.8
HORVU1Hr1G062820	14.37	13.69	13.66	14.35	12.89	12.71	11.99	12.02	8.32	8.64	8.51	7.61	19.37	21.02	18.24	17.74	20.56	19.35	20.98	20.97	20.43	21.12	22.62	23.17	20.25	21.63	27.5	29.37	26.26	27.82	24.39	23.98	24.21	23.49	26.22	27.26	26.87	27.56	26.24	23.89	27.98	27.05	27.35	28.61	25.78	28.97	28.91	27.48	28.12
HORVU1Hr1G062900	158.18	159.02	163.26	161.54	216.98	219.29	219.33	215.56	128.57	130.17	126.53	126.36	207.92	211.13	256.16	244.65	247.14	254.23	275.52	281.36	274.58	274.74	190.92	189.3	186.15	192.95	156.91	158.68	160.77	161.84	199.54	194.35	194.34	187.95	145.05	143.27	149.48	150.95	141.57	140.29	154.76	155.01	151.94	153.35	156.66	153.47	159.66	154.03	152.05
HORVU1Hr1G075390	0	0	0	0	0	0	0	0	0	0	0	0	0	0	0	0	0	0	0	0	0	0	0	0	0	0	0	0	0	0	0	0	0	0	0	0	0	0	0	0	0	0	0	0	0	0	0	0	0
HORVU1Hr1G075460	0	0	0	0	0	0	0	0	0	0	0	0	0	0	0	0	0	0	0	0	0	0	0	0	0	0	0	0	0	0	0	0	0	0	0	0	0	0	0	0	0	0	0	2.9	0	0	0	0	0
HORVU2Hr1G045120	0.53	0.72	0.46	0.63	0.61	0.68	0.74	0.43	0.28	0.28	0.36	0.22	0.23	0.36	0.36	0.34	0.51	0.33	0.36	0.56	0.44	0.54	1.41	1.3	1.28	1.55	0.48	0.77	0.53	0.67	0.96	1.2	1.18	1.68	3.48	3.03	3.79	3.79	2.89	3.8	3.27	2.91	2.07	2.93	2.18	2.53	2.66	1.78	1.79
HORVU2Hr1G045130	44.81	44.77	45.11	44.11	43.85	43.55	46.01	46.78	53.43	54.31	51.49	53.08	49.79	50.21	40.05	39.99	41.06	40.27	44.39	43.77	42.78	43.86	48.96	49.84	48.2	47.62	42.4	43.68	41.33	41.82	47.41	49.08	47.66	49.25	46.5	45.87	44.03	47.77	46.94	46.6	48.18	43.9	44.72	42.05	44.83	47.39	49.31	46.5	49.03
HORVU2Hr1G045140	24.78	24.15	24.53	25.65	24.57	24.77	25.63	24.47	23.06	24.5	23.72	22.58	20.31	21.75	21.82	22.04	21.39	21.63	20.61	20.74	20.29	21.02	16	16.58	14.76	14.4	16.41	16.91	17.44	16.07	14.64	16.46	15.5	14.69	14.22	13.4	13.77	14.34	14.14	13.34	12.66	14.07	15.38	13.96	14.99	15.25	15.14	15.22	15.61
HORVU2Hr1G066090	0	0	0	0	0	0	0	0	0	0	0	0	0	0	0	0	0	0	0	0	0	0	0	0	0	0	0	0	0	0	0	0	0	0	0	0	0	0	0	0	0	0	0	0	0	0	0	0	0
HORVU2Hr1G075640	0	0	0	0	0	0	0	0	0	0	0	0	0	0	0	0	0	0	0	0	0	0	0	0	0	0	0	0	0	0	0	0	0	0	0	0	0	0	0	0	0	0	0	0	0	0	0.63	0	0
HORVU2Hr1G075670	31.96	34.07	31.91	32.56	45.54	46.12	47.66	43.27	25.07	25.97	23.22	23.35	60.57	60.79	60.17	58.72	60.02	59.89	65.78	62.14	65.68	65.89	88.02	84.91	88.72	90.25	85.28	90.13	92.58	88.44	88.34	89.49	86.98	83.95	85.1	87.53	90.82	84.46	81.88	77.74	92.12	101.57	97.33	98.34	94.64	102.02	98.38	97.26	97.71
HORVU3Hr1G036190	6.59	5.58	6.58	6.57	5.52	5.64	5.82	5.83	7.79	7.54	7.95	8.04	4.74	4.73	4.69	4.66	4.51	4.57	4.98	4.81	4.2	4.66	3.2	3.43	3.73	3.71	3.89	3.44	3.74	3.8	3.59	3.76	3.45	3.91	2.54	2.93	2.53	3.02	3.32	2.94	2.54	2.71	3.39	3.27	3.26	2.92	3.4	2.99	3.42
HORVU3Hr1G055700	29.09	30.29	30.38	30.46	31.79	31.85	31.38	30.61	44.09	45.08	43.27	43.66	34.53	32.97	26.72	26.08	26.02	26.33	23.58	24.05	24.07	24.48	26.41	25.31	25.66	26.12	23.73	23.61	21.46	22.34	27.56	26.39	27.21	27.04	22.85	24.18	23.06	21.96	22.04	22.27	21.3	19.12	20.12	17.42	19.61	21.72	18.29	18.19	19.4
HORVU3Hr1G080980	0.06	0.03	0	0.08	0	0	0	0	0	0.03	0	0	0.18	0.24	0.1	0.1	0.13	0.14	0.13	0.06	0.13	0.06	0.03	0.07	0	0.06	0.23	0.12	0.11	0.09	0.16	0.2	0.13	0.06	0	0.1	0.03	0	0	0	0	0	0	0	0	0	0	0	0
HORVU3Hr1G081000	1.47	1.62	0.73	1.38	1.65	1.89	1.49	1.4	1.12	1.34	1.06	1.09	1.05	1.17	1.83	1.77	1.9	2.05	2.57	2.11	1.94	2.24	0.28	0.29	0.47	0.49	0.47	0.48	0.54	0.6	0.5	0.3	0.4	0.26	0.12	0.04	0	0.13	0.13	0	0.13	0.23	0.24	0	0	0	0	0.1	0.1
HORVU3Hr1G081020	40.28	38.45	40.8	40.21	46.87	47.49	46.88	52.21	39.66	41.06	39.22	43.09	44.11	43.8	40.87	43.54	42.5	38.83	38.08	43.78	42.55	39.91	26.46	25.55	25.04	24.54	33.36	38.22	35.99	35.52	33.66	32.44	31.29	32.02	24.08	21.89	24.74	20.33	24.86	20.03	22.09	17.7	17.09	19.38	17.88	22.65	22.85	17.82	19.52
HORVU3Hr1G081030	0.1	0.44	0.67	0.23	1.07	1.43	0.63	0.71	0.08	0.42	0.07	0.23	1.45	1.43	1.49	2.1	2.07	1.29	1.18	1.39	0.92	1.01	1.54	1.07	1.04	0.85	1.5	1.38	1.94	1.53	0.7	0.68	1.62	0.66	0.19	0.17	0.43	0.62	0.03	0.45	0.83	0.69	0.08	0.07	0.3	0.63	0.48	0.53	0.94
HORVU3Hr1G084450	3.86	3.67	3.72	3.59	2.75	3.03	2.79	2.96	4.33	4.18	3.9	4.37	8.56	7.93	5.31	5.67	5.88	5.31	4.91	5	5.18	5.36	8.9	9.04	8.75	9.16	7.12	7.62	7.65	7.18	7	7.16	6.73	6.75	8.24	8.08	8.5	7.37	8.79	8.58	8.22	6.61	6.46	6.94	7.42	7.87	7.23	8.06	6.85
HORVU3Hr1G084640	10.43	11.26	10.67	10.32	10.96	10.99	10.37	10.97	10.63	9.69	9.68	10.63	9.3	8.95	8.79	9.2	8.68	9.01	8.94	10.08	9.53	9.69	15.04	16.27	16.21	15.64	13.8	13.44	14.28	13.99	14.57	15.17	14.72	13.45	26.18	27.93	26.3	24.98	29.64	24.86	28.66	26.59	25.51	24.61	23.27	25.96	24.84	25.43	28.17
HORVU3Hr1G084660	72.39	76.94	74.89	72.84	68.87	69.09	71.57	70.64	57.25	58.18	55.09	52.59	31.73	31.68	47.6	45.61	46.76	44.63	46.7	47.38	51.13	46.86	21.12	21.42	21.23	22.55	34.75	36.14	36.12	36.35	27.17	27.3	29.96	26.58	15.35	16.16	13.99	13.37	13.22	15.04	14.97	15.8	17.13	16.23	14.47	19.61	20.4	20.38	21.61
HORVU3Hr1G084670	1.75	1.35	1.61	1.91	1.15	1.69	1.45	1.54	1.38	1.39	1.56	1.47	1.21	1.43	1.12	1.92	2.12	1.87	1	1.14	1.68	1.46	0.94	0.9	1.29	0.98	1.41	1.08	1.28	1.22	1.36	1	1.31	0.99	0.88	0.92	0.75	0.66	0.76	0.75	1.11	1.27	0.41	0.96	0.91	1.07	1.1	0.6	1.34
HORVU3Hr1G084680	24.67	25.47	26.25	26.65	17.93	19.7	20.13	21.73	28.82	31.65	33.26	31.07	22.87	23.48	22.48	21.54	24.89	21.99	20.99	21.64	19.2	18.62	19.79	20.88	19.81	18.81	17.19	19.4	18.56	20.22	18.74	19.28	22.67	20.48	14.83	14.29	14.05	13.66	12.78	15.06	13.89	16.82	12.35	12.61	16.22	14.85	16.38	20.11	14.72
HORVU4Hr1G006780	4.26	4.54	4.54	4.21	4.52	4.69	4.27	4.41	3.25	3.59	3.09	3.01	4.23	3.74	5.09	4.93	4.87	4.88	5.66	4.97	5.61	5.14	3.28	3.06	2.88	3.13	3.35	3.24	3.61	3.62	2.68	2.89	3.25	3.27	2.1	2.31	1.91	2.71	3	2.22	2.47	2.2	2.25	2.59	2.62	2.82	2.54	2.78	2.83
HORVU4Hr1G006790	1.6	1.59	1.35	1.27	1.63	1.8	1.78	1.61	2.16	2.51	2.51	2.54	0.73	0.77	0.65	0.49	0.62	0.46	0.49	0.44	0.55	0.47	0.09	0.19	0.12	0.09	0.22	0.29	0.25	0.27	0.14	0.14	0.15	0.09	0.05	0.11	0.04	0.17	0.18	0.05	0	0	0.08	0	0.15	0.04	0.14	0	0.13
HORVU4Hr1G006800	0	0	0	0	0	0	0	0	0	0	0	0	0	0	0	0	0	0	0	0	0	0	0	0	0	0	0	0	0	0	0	0.03	0	0	0	0	0	0	0	0	0	0	0	0	0	0	0	0	0
HORVU4Hr1G006820	0	0	0	0	0	0	0	0	0	0	0	0	0	0	0	0	0	0	0	0	0	0	0	0	0	0	0	0	0	0	0	0	0	0	0	0	0	0	0	0	0	0	0	0	0	0	0	0	0
HORVU4Hr1G033600	0	0.54	0	0.53	0.66	0	1.3	0	0	0	0	0	0.7	0.71	0	0	0	3.69	0.68	1.38	1.98	0.66	0	2.02	0	0.66	1.44	0	2.43	0	0.68	0.69	1.14	0	2.92	1.48	1.31	2.66	0	0	4.43	0	3.85	1.85	1.85	1.54	0	0	0
HORVU4Hr1G033610	0	0	0	0	0	0	0	0	0	0	0	0	0	0	0	0	0	0	0	0	0	0	0	0	0	0	0	0	0	0	0	0	0	0	0	0	0	0	0	0	0	0	0	0	0	0	0	0	0
HORVU4Hr1G042670	3.64	4.32	3.69	3.58	2.96	2.47	2.48	2.44	2.19	2.45	2.56	2.5	2.16	2.65	2.77	3.18	3.09	2.59	2.5	1.68	1.83	2.2	1.69	1.77	1.88	1.7	2.92	3.63	3.26	3.54	1.85	1.87	1.8	1.95	1.98	1.81	1.95	2.04	2.08	1.47	2.62	2.69	2.72	1.63	1.95	1.76	1.6	1.77	2.44
HORVU4Hr1G059860	146.58	151.58	155.55	153.46	105.53	108.4	108.57	109.69	206.37	205.55	211.09	206.88	115.84	117.22	72.63	72.98	75.83	74.58	76.4	78.19	78.07	77.88	204.39	204.99	213.36	207.8	217.78	219.89	219.75	217.11	139.94	143.48	143.78	142.38	167.14	167.98	169.76	165.36	176.35	171.27	169.41	157.65	156.46	157.68	154.71	145.51	139.62	143	145.63
HORVU5Hr1G030780	4.4	4.1	4.12	5.09	3.25	3.67	2.55	3.61	2.77	2.58	2.29	3.53	1.46	2.07	2.4	2.18	2.05	2.93	1.26	1.77	1.83	2.22	1.73	1.56	1.26	2.06	2.59	2.67	2.27	2.26	1.79	1.42	1.57	1.93	1.09	1.5	1.3	1.76	1.7	1.28	1.3	2.16	2.58	2.47	2.22	1.68	1.89	1.19	1.68
HORVU5Hr1G030790	0.12	0.24	0.23	0.12	0.4	0.68	0.27	0.4	0.56	0.58	0.38	0	0.44	0.74	0.45	0.31	0.29	0.15	0.42	0.29	0.41	0.55	0.14	0.14	0.13	0.14	0.26	0	0.25	0.13	0.25	0.14	0.14	0	0.43	0	0.15	0.45	0	0	0	0.4	0	0	0.39	0	0	0.38	0
HORVU5Hr1G058720	0	0	0	0	0	0	0	0	0	0	0	0	0	0	0	0	0	0	0	0	0	0	0	0	0	0	0	0	0	0	0	0	0	0	0	0	0	0	0	0	0	0	0	0	0	0	0	0	0
ENSRNA049479302	0	0	0	0	0	0	0	0	0	0	0	0	0	0	0	0	0	0	0	0	0	0	0	0	0	0	0	0	0	0	0	0	0	0	0	0	0	0	0	0	0	0	0	0	0	0	0	0	0
ENSRNA049479294	2276.63	2336.09	2319.97	2332.03	3674.07	3603.97	3548.45	3575.05	3305.67	3256.91	3251.99	3236.81	2899	2855.22	2393.26	2352.07	2352.06	2388.35	1777.77	1729.78	1768.01	1755.25	2682.7	2654.35	2695.73	2692.14	10648.2	10560.9	10473.2	10574.3	2173.68	2172.12	2171.71	2164.66	4723.82	4665.16	4653.34	4775.27	4734.85	4721.34	4761.42	5349.39	5417.67	5309.96	5289.16	5759.78	5801.18	5755.32	5782.76
HORVU5Hr1G058740	2.57	3.11	2.16	3.15	3.08	3.67	3.06	5.61	2.28	1.84	4.77	3.22	3.59	3.95	4.96	4.69	5.13	5.38	4.18	4.16	4.46	4.62	4.4	2.89	3.98	3.31	6.24	4.26	4.7	3.08	2.26	2.55	4.51	2.14	1.71	2.7	2.67	2.52	2.57	2.9	2.63	1.81	0	1.93	1.11	2.27	2.58	1.96	1.83
HORVU5Hr1G079710	1.15	1.17	0.92	1.78	0.72	1.22	0.58	0.95	0.13	1.43	0.25	0.89	0.53	0.8	2.16	0.97	1.02	1.88	0.13	0.39	0.26	0.62	0.32	1.55	0.36	0.5	0.69	0.71	0.8	1.06	0.13	0.51	0.86	0.62	0.77	0.65	0.81	0.81	0	0	0.79	0.88	1.09	1.04	1.41	0.31	1.59	1.52	0
HORVU5Hr1G079730	42.7	41.39	44.24	44.71	55.16	51.94	53	54.54	41.68	41.3	42.93	42.02	53.54	53.3	44.59	44.24	44.76	42.46	41.39	40.76	41.76	38.75	38.03	41.44	41.17	42.32	40.63	40.63	40.2	39.01	36.38	36.1	35.23	36.38	33.54	32.51	33.44	31.05	31.75	28.43	30.66	32.09	30.25	31.19	33.18	35.84	35.72	35.98	36.02
HORVU5Hr1G088120	0.65	0.73	0.55	0.64	0.78	0.8	0.78	0.63	0.6	0.84	0.85	1.01	0.51	0.61	0.85	0.64	0.81	0.52	0.48	0.55	0.59	0.44	0.3	0.33	0.33	0.31	0.29	0.56	0.47	0.44	0.26	0.38	0.39	0.28	0.25	0.38	0.26	0.24	0.23	0.46	0.57	0.48	0.45	0.4	0.42	0.27	0.69	0.41	0.31
HORVU5Hr1G088130	5.5	5.63	5.41	6.39	6.82	7.2	7.08	7.49	3.89	5.16	4.76	4.53	7.11	7.03	9.66	8.43	8.86	9.26	8.22	8.52	8.51	8.7	15.12	15.54	13.86	15.55	9.24	8.63	8.63	8.74	13.26	13.75	13.23	12.76	19.69	21.01	21.3	21.15	23.51	20.4	22.52	19.09	18.46	17.99	22.89	23.71	23.63	24.11	20.15
HORVU5Hr1G088140	8.05	8.18	8.64	8.16	8.45	8.78	8.15	8.04	6.64	7.83	7.74	7.73	11.37	9.45	11.19	13.36	12.38	12.41	11.86	11.97	12.68	11.98	17.24	16.78	18.12	17.35	16.79	17.29	19.13	18	19.97	19.33	19.33	18.28	23.2	22.9	22.52	21.38	23.08	23.67	21.45	20.31	23.35	24.62	21.91	23.64	21.83	20.99	21.13
HORVU5Hr1G088200	31.9	33.21	32.48	34.27	25.25	24.84	25.16	25.15	41.82	39.45	43.87	42.04	19.21	18.9	19.2	17.71	17.12	17.5	16.57	14.75	17.59	15.22	12.63	12.63	11.9	11.35	13.25	13.98	12.01	13.48	13.05	13.01	13.35	13.87	10.64	10.55	9.63	11.26	10.68	10.87	11.77	10.01	10.79	10.94	10.05	10.65	9.82	10.28	11.03
HORVU5Hr1G088210	16.77	16.84	16.68	14.71	20.16	19.03	18.19	17.57	21.55	21.34	20.4	21.5	14.78	17.08	14.88	14.47	14.45	16.34	15.07	14.78	14.83	14.56	9.91	8.43	8.66	8.07	9.48	8.79	10.16	10.38	10.39	8.65	10.19	8.52	6.46	5.88	5.5	4.48	5.51	7.74	6.44	4.14	6.05	4.78	5.2	6.14	7.71	6.94	6.55
HORVU5Hr1G088220	0	0	0	0	0	0	0	0	0	0	0	0	0	0	0	0	0	0	0	0	0	0	0	0	0	0	0	0	0	0	0	0	0	0	0	0	0	0	0	0	0	0	0	0	0	0	0	0	0
HORVU5Hr1G099330	3.15	3.42	3.25	2.78	3.38	3.17	3.28	3.27	2.22	2.04	2.75	2.44	9.11	8.9	6.81	6.73	6.29	5.95	5.41	5.54	5.95	6.25	9.9	10.12	8.8	9.73	6.82	6.84	6.47	6.51	6.91	6.87	7.1	7.03	10.05	10.17	10.6	10.59	12.42	12.5	10.93	8.94	7.95	9.88	9.57	8.15	10.48	8.33	8.82
HORVU5Hr1G099350	3.61	4.18	2.99	3.39	4.21	5.28	4.77	4.31	2.69	1.86	2.4	2.2	3.95	3.25	3.66	2.84	2.93	2.51	3.21	2.3	2.68	2.54	0.46	0.56	0.94	0.4	0.93	0.77	1.05	0.93	0.33	0.45	0.26	0.44	0.48	0.32	0.55	0.26	0.52	0.55	0.37	0.13	0.23	0.31	0.18	0.2	0.43	0.16	0.36
HORVU6Hr1G018420	92.53	89.86	91.73	90.54	114.07	114.63	114.51	111.03	67.23	67.62	65.77	64.23	79	79.86	92.11	95.03	93.74	93.75	120.26	119.02	118.13	121.53	65.28	64.54	68.18	66.11	61.07	61.4	59.11	60.66	60.77	57.59	57.84	59.76	69.69	69.84	68.44	70.44	66.13	64.68	65.97	62.53	64.18	63	67.31	64.24	64.27	64.58	61.72
HORVU6Hr1G024920	0.03	0.05	0	0	0.03	0.02	0.03	0.02	0.02	0.12	0	0	0.16	0.18	0	0.03	0	0.12	0.06	0	0.08	0.14	0.09	0.03	0.08	0.13	0.08	0.03	0.1	0.09	0.06	0.11	0	0.06	0.05	0.02	0.03	0	0	0.09	0	0	0	0.08	0	0	0.08	0.28	0
HORVU6Hr1G024930	1.38	1.63	1.14	1.09	1.46	1.45	1.67	1.29	0.97	1.22	1.53	1.54	2	2.33	1.39	1.6	1.35	0.99	0.65	1.07	0.98	1.52	1.26	1.2	1.52	1.9	1.45	1.62	1.46	1.67	2.32	2.36	1.82	2.13	1.23	1.96	1.66	1.03	1.65	0.97	1.69	1.6	0.87	1.38	2.09	0.95	2.54	1.22	1.72
HORVU6Hr1G024940	0.05	0	0.02	0.03	0	0	0	0	0.02	0.02	0.02	0	0	0.02	0.06	0	0	0.04	0.05	0.05	0.04	0	0	0	0	0.02	0.05	0	0	0.05	0.03	0	0.05	0	0.04	0	0	0	0	0	0	0	0.06	0.06	0	0	0	0	0
HORVU6Hr1G024970	0	0	0	0	0	0	0	0	0	0	0	0	0	0	0	0	0	0	0	0	0	0	0	0	0	0	0	0	0	0	0	0	0	0	0	0	0	0	0	0	0	0	0	0	0	0	0	0	0
HORVU6Hr1G066210	10.57	11.26	11.35	9.42	7.91	8.96	7.93	8.41	16.81	16.9	17.44	17	8.34	9.28	7.87	7.41	7.04	6.6	5.39	4.16	5.44	5.13	4.97	5.09	6.21	4.36	3.75	5.24	4.23	4.18	7.11	7.43	7.07	6.23	3.2	3.49	3.38	3.66	3.53	4.38	5.12	3.1	2.95	1.89	2.23	2.89	2.94	2.7	3.87
HORVU6Hr1G066220	0	0	0	0	0	0	0	0	0	0	0	0	0	0	0	0	0	0	0	0	0	0	0	0	0	0	0	0	0	0	0	0	0	0	0	0	0	0	0	0	0	0	0	0	0	0	0	0	0
HORVU6Hr1G080490	8.32	7.74	7.56	7.67	8.76	7.95	8.13	8.12	10.02	9.95	9.98	9.22	6.37	6.62	7.23	7.45	6.92	6.71	5.61	6.3	6.73	6.84	4.56	3.98	4.11	3.63	3.15	3.28	2.76	2.88	3.94	3.38	3.46	3.66	3.35	3.06	3.56	3.3	3.48	3.42	3.3	3.63	3.31	3.55	3.63	3.32	3.01	2.95	3.12
HORVU6Hr1G080500	123.45	123.88	118.95	122.91	111.75	106.7	106.69	105.35	108.77	116.83	111.07	104.06	125.87	129.46	115.28	116.64	112.41	113.7	127.83	128.87	131.88	138.17	126.17	134.61	132.62	138	137.79	139.76	135.55	133.29	155.92	146.46	146.19	140.65	139.17	132.8	134	134.68	124.14	140.2	135.42	138.49	135.91	136.6	134.84	155.94	142.05	153.92	153.65
HORVU6Hr1G080530	0.73	0.48	0.54	0.36	1.26	0.91	1.07	0.73	0.26	0.25	0.12	0.24	0.38	0.33	0.24	0.32	0.49	0.5	0.43	0.18	0.16	0.18	0.4	0.3	0.14	0.24	0.4	0.3	0.34	0.29	0.16	0.07	0.11	0.05	1.05	0.46	0.77	2.01	2.23	0.68	0.86	0.88	0.75	0.83	1.79	0.75	0.63	0.54	0.97
HORVU6Hr1G080540	0	0	0	0	0	0	0	0	0	0	0	0	0	0	0	0	0	0	0	0	0	0	0	0	0.1	0	0	0	0	0	0	0	0.08	0	0	0.11	0	0	0	0	0	0	0	0	0	0	0	0	0
HORVU6Hr1G080550	15.17	16.11	15.1	15.77	17.15	17.32	16.52	17.88	13.8	13.46	13.52	12.88	15.48	15.99	16.16	14.48	17.36	16.61	16.89	16.24	16.49	16.12	14.48	13.62	14.67	14.28	15.98	15.34	15.85	15.8	14.52	14.75	12.4	14.32	13.44	12.85	12.99	11.54	11.47	12.03	13.08	14.56	11.91	11.53	11.63	14.36	12.55	14.53	12.57
HORVU6Hr1G089010	25.53	24.7	27.42	28.06	29.44	29.98	28.62	28.23	24.13	24.51	24.3	24.86	25.32	27.05	29.44	26.51	27.03	30.11	30.33	27.64	30.49	29.88	28.6	27.65	27.14	26.7	30.46	32.97	31.08	30.08	28.93	30	29	29.86	28.42	25.58	27.74	24.17	25.22	25.18	28.88	23.54	23.77	26.16	25.8	28.75	29.83	30.01	28.64
HORVU6Hr1G090490	0.63	0.59	0.66	0.7	0.9	0.83	0.73	0.84	0.81	1.04	0.77	0.95	0.47	0.45	0.42	0.18	0.21	0.3	0.39	0.34	0.27	0.22	0.31	0.31	0.38	0.39	0.36	0.26	0.45	0.23	0.39	0.2	0.22	0.31	0.2	0.23	0.21	0.18	0	0.17	0.26	0	0.41	0.31	0.32	0.22	0.29	0.28	0.07
HORVU6Hr1G090510	0.42	0.43	0.47	0.44	0.44	0.53	0.77	0.77	1.28	1.26	1.11	1.26	0.45	0.19	0.93	0.46	0.52	0.61	0.66	0.89	0.5	0.65	0.4	0.26	0.19	0.21	0.23	0.23	0.26	0.12	0.25	0.35	0.3	0.13	0.37	0.44	0.57	0.49	0.68	0.83	0.66	0.3	0	0.19	0.29	0.8	0.76	0.68	0.35
HORVU6Hr1G090520	2.41	3.07	2.44	2.5	3.13	2.61	3.15	2.96	2.69	3.19	2.84	2.55	3.25	3.13	3.91	4.09	3.97	3.73	3.46	3.12	4.38	3.06	3.05	2.79	2.53	3.01	3.32	3.29	2.72	3.26	3.73	3.78	3.51	4.52	2.92	3.32	2.81	3.98	2.98	2.94	3.29	3.56	2.57	3.01	2.99	2.93	2.87	3.83	3.97
HORVU6Hr1G090530	0.82	0.69	0.71	0.84	0.52	0.63	0.78	0.69	0.63	0.54	0.73	0.56	0.93	1.07	0.78	0.63	0.8	0.61	0.61	0.51	0.61	0.71	1.34	0.98	1.08	1.2	0.72	0.73	0.67	0.54	0.81	0.78	0.77	0.69	1.35	1.55	1.41	1.04	0.73	0.62	1.47	0.96	1.58	1.59	1.8	0.55	0.96	0.91	0.88
HORVU6Hr1G090550	0.91	0.89	1.05	1.17	1.26	1.12	1.45	1.34	1.15	1.31	1.16	1.53	0.83	0.51	0.55	0.65	0.59	0.4	0.54	0.48	0.54	0.69	0.54	0.34	0.28	0.42	0.73	0.41	0.67	0.61	0.38	0.61	0.38	0.42	0.21	0.26	0.28	0.25	0.17	0.19	0.34	0.18	0.26	0.31	0.29	0.64	0.71	0.55	0.41
HORVU7Hr1G022730	0	0	0	0	0	0	0	0	0	0	0	0	0	0	0	0	0	0	0	0	0	0	0	0	0	0	0	0	0	0	0	0	0	0	0	0	0	0	0	0	0	0	0	0	0	0	0	0	0
HORVU7Hr1G031170	0	0	0	0	0.07	0	0.07	0	0	0	0	0	0.16	0.08	0.17	0.09	0	0	0.23	0.08	0	0.08	0	0	0.08	0	0.14	0.15	0.14	0.07	0.08	0.08	0.08	0.08	0	0.16	0.08	0	0	0	0	0	0	0	0	0	0	0	0.39
HORVU7Hr1G031180	16.03	12.8	13.67	13.73	13.2	13.8	13.83	14.55	11.74	11.6	12.25	11.74	18.78	16.49	16.65	16.27	15.25	18.12	16.6	16.27	17.35	17.99	22.45	19.9	20.86	17.81	23.98	24.13	23.89	22.8	21.35	22.55	18.81	19.27	20.93	17.33	19.99	19	21.37	17.81	23.3	23.98	17.86	20.73	20.22	23.8	19.66	23.69	25.03
HORVU7Hr1G031190	0.81	0.51	0.71	0.63	0.59	0.9	0.78	0.75	0.87	0.74	0.61	0.51	0.66	0.74	0.66	0.98	0.56	0.81	0.73	0.69	0.65	0.49	0.47	0.5	0.42	0.4	0.6	0.41	0.62	0.64	0.5	0.34	0.35	0.62	0.28	0.43	0.27	0.35	0.65	0.49	0.34	0.33	0	0.17	0.29	0.21	0.23	0.72	0.54
ENSRNA049488522	0	0	0	0	0	0	0	0	0	0	0	0	0	0	0	0	0	0	0	0	0	0	0	0	0	0	0	0	0	0	0	0	0	0	0	0	0	0	0	0	0	0	0	0	0	0	0	0	0
HORVU7Hr1G059780	0.06	0.03	0.03	0.03	0	0.06	0	0.06	0	0	0.07	0.03	0	0	0.04	0.04	0	0.04	0	0.03	0	0.03	0	0	0	0.03	0	0.03	0.03	0.12	0	0	0.03	0	0	0.03	0	0	0	0	0	0.09	0	0	0.09	0	0.09	0.08	0
HORVU7Hr1G059800	0	0	0	0	0	0	0	0	0	0	0	0	0	0	0	0	0	0	0	0	0	0	0	0	0	0	0	0	0	0	0	0	0	0	0	0	0	0	0	0	0	0	0	0	0	0	0	0	0
HORVU7Hr1G059820	0	0	0	0	0	0	0	0	0	0	0	0	0	0	0	0	0	0	0	0	0	0	0	0	0	0	0	0	0	0	0	0	0	0	0	0	0	0	0	0	0	0	0	0	0	0	0	0	0
HORVU7Hr1G065300	0	0	0	0	0	0	0	0	0	0	0	0	0	0	0	0	0	0	0	0	0	0	0	0	0	0	0	0	0	0	0	0	0	0	0	0	0	0	0	0	0	0	0	0	0	0	0	0	0.09
HORVU7Hr1G065310	0	0.27	0	0	0.63	0	0.31	0	0	0.34	0	0	0	0	0.71	0.36	0.35	0.35	0.66	0.33	0	0.64	0	0.32	0	0	0	0	0	0	0	0	0	0	0	0	0	0	0	0	1.05	0	0	0	0	0	0	0	0
HORVU7Hr1G108670	12.85	16.43	12.73	13.92	14.66	17.91	15.63	14.98	14.53	10.01	13.74	10.32	28.84	31.93	39.54	42.16	56.38	47.47	22.59	22.88	24.85	30.25	25.95	25.11	26.17	24.88	29.16	26.43	20.62	33.61	19.38	20.21	38.33	30.02	26.63	27.58	19.08	28.36	26.71	23.61	25.62	10.21	29.26	14.88	14.88	23.45	30.74	16.09	20.11
HORVU7Hr1G108680	0	0.02	0	0.04	0	0	0	0	0	0	0	0	0.07	0	0	0.08	0.07	0	0	0	0	0.18	0.04	0	0	0	0	0	0	0.06	0	0	0	0.02	0	0	0	0	0	0	0	0	0	0	0	0	0	0	0
HORVU1Hr1G025690	12.71	14.61	14.42	14.71	11.71	11.57	10.98	11.39	18.93	19.64	19.21	18.65	17.25	18.09	13.66	12.7	12.45	14.35	15.09	14.97	13.5	13.23	11.43	13.58	13.4	13.38	13.72	12.03	11.88	13.04	12.52	12.14	12.41	11.79	9.28	7.94	9.66	9.14	6.02	10.37	9.88	10.22	9.62	9.71	8.33	10.52	7.87	12.18	11.11
HORVU1Hr1G025710	0	0	0	0	0.05	0.05	0.05	0	0	0	0	0	0	0	0	0	0	0	0	0	0	0	0	0	0	0	0	0	0	0	0	0	0.05	0	0	0	0	0	0	0	0	0	0	0	0	0	0	0	0
HORVU1Hr1G058340	7.6	7.49	8.13	7.8	9.4	8.72	9.53	9.21	6.84	7.23	6.35	6.78	7.36	6.45	7.2	7.33	6.58	6.46	7.2	6.85	7.8	7.21	6.37	7.01	6.65	6.7	7.29	7.19	7.52	7.62	6.69	6.25	6.09	6.15	7.35	6.73	7.48	6.26	6.86	5.71	5.94	6.62	6.99	8.88	7.83	7.89	6.7	5.55	6.05
HORVU2Hr1G045340	0.14	0.18	0.18	0.13	0.15	0.13	0.14	0.24	0.13	0.06	0.06	0.04	3.41	3.13	0.22	0.16	0.27	0.34	0.4	0.44	0.32	0.44	3.88	4.6	4.75	4.53	1.64	2.43	2.14	2.15	1.42	1.59	1.55	1.55	46.45	45.87	47.07	45.88	49.32	48.33	48.77	114.71	114.88	112.61	114.5	24.54	25.68	24.92	25.05
HORVU2Hr1G045350	0.53	0.36	0.51	0.49	0.45	0.77	0.55	0.82	0.53	0.8	0.46	0.46	2.11	1.81	2.09	2.13	1.7	1.9	1.57	1.47	1.75	1.85	2.32	1.76	2.73	1.88	3.62	3.51	3.18	3.78	2.65	2.78	3.52	4	3.19	3.53	2.94	3.21	3.08	2.31	4.11	2.52	2.07	2.89	2.29	4.64	3.32	3.44	3.31
HORVU2Hr1G066100	0.78	1.16	0.85	0.68	1.52	1.18	1.18	1.41	0.73	0.86	0.64	0.66	1.62	1.64	0.81	1.35	1.48	1.47	1.38	1.13	0.98	1.17	0.97	0.56	0.96	0.84	0.77	1.03	0.99	0.93	1.02	0.78	1.04	0.93	1.1	1.05	0.72	0.96	0.91	0.81	1.21	0.77	0.98	0.93	1.37	1.16	1.07	1	1.08
HORVU3Hr1G022140	0.01	0	0	0	0	0.01	0	0	0.01	0	0	0.01	0	0.01	0	0	0.01	0	0	0	0	0	0	0	0	0	0.01	0.02	0	0	0	0.01	0	0	0	0	0	0	0	0	0	0.04	0	0	0	0.03	0.03	0	0
HORVU3Hr1G025060	5.49	5.47	4.61	5.63	4.36	4.25	4.14	5.72	4.86	4.3	4.18	4.51	4.52	4.42	5.24	5.69	5.64	5.46	5	4.6	5.02	5.15	4.42	4.9	4.32	4.38	5.31	5.31	5.06	5.55	4.63	5.81	4.82	4.91	3.75	4.24	4.06	3.58	2.48	3.26	4.61	5.19	3.97	6.91	3.83	4.05	4.01	4.02	2.69
HORVU3Hr1G025080	0	0	0	0	0	0	0	0	0	0	0	0	0	0	0	0	0	0	0.04	0	0	0	0	0	0	0	0	0	0	0	0	0	0	0	0	0	0	0	0	0	0	0	0	0	0	0	0	0	0
HORVU3Hr1G025090	2.54	2	2.41	2.04	2.11	2.25	2.46	2.12	1.16	1.08	0.76	1.05	4.17	2.77	3.33	2.92	2.56	3.08	3.33	3.06	3.2	3.28	2.88	2.79	3.05	2.28	5.47	5.42	5.97	4.93	2.95	2.34	2.55	2.82	4.31	3.57	3.16	3.01	2.32	3.1	3.75	3.73	3.34	3.38	3.28	5.14	5.52	3.49	4.45
HORVU3Hr1G036200	0	0	0	0.08	0	0.08	0.2	0.09	0	0.11	0.07	0.11	0.12	0	0.09	0.09	0	0.11	0.25	0.09	0.09	0.09	0.11	0	0.33	0.23	0	0.22	0	0	0	0.1	0.41	0	0.23	0.1	0.12	0.38	0	0.3	0	0	0	0.3	0	0	0	0.43	0.58
HORVU3Hr1G084430	5.45	5.89	5.81	6.12	6.02	6.59	6.39	5.34	5.44	6.58	5.38	5.78	5.26	4.96	5.06	5.02	5.25	5.45	4.49	4.4	4.83	5.24	5.71	5.03	4.69	6.74	7.41	6.29	6.42	6.64	5.99	5.94	5.17	5.71	5.4	6.29	6.18	4.22	5.76	5.7	5.92	4.53	6.62	5.29	4.64	6.57	6.06	8.74	7.66
HORVU4Hr1G018720	0	0	0	0	0	0	0	0	0	0	0	0	0	0	0	0	0	0	0	0	0	0	0	0	0	0	0	0	0	0	0	0	0	0	0	0	0	0	0	0	0	0	0	0	0	0	0	0	0
HORVU4Hr1G048980	0.73	0.54	0.58	0.7	0.6	0.38	0.33	1	0.55	0.57	0.28	0.35	0.78	0.74	0.79	0.43	0.41	0.42	0.38	0.51	0.41	0.34	0.35	0.39	0.08	0.34	0.83	0.47	0.88	0.57	0.66	0.44	0.34	0.38	0.8	0.6	0.12	0.5	0.51	0.61	0.25	0.88	0.11	0.32	0.44	0.99	0.48	0.58	0.39
HORVU4Hr1G053920	0	0	0	0	0	0	0	0	0	0	0	0	0	0	0	0	0	0	0	0	0	0	0	0	0	0	0	0	0	0	0	0	0	0	0	0	0	0	0	0	0	0	0	0	0	0	0	0	0
HORVU4Hr1G053930	0	0	0	0	0	0	0	0	0	0	0	0	0	0	0	0	0	0	0	0	0	0	0	0	0	0	0	0	0	0	0	0	0	0	0	0	0	0	0	0	0	0	0	0	0	0	0	0	0
HORVU5Hr1G012970	0	0	0	0	0	0	0	0	0	0	0	0	0	0	0	0	0	0	0	0	0	0	0	0.63	0	0	0	0	0	0	0	0	0	0	0	0	0	0	0	0	0	0	0	0	0	0	0	0	0
HORVU5Hr1G012980	0	0	0	0	0	0	0	0	0	0	0	0	0	0	0	0	0	0	0	0	0	0	0	0	0	0	0	0	0	0	0	0	0	0	0	0	0	0	0	0	0	0	0	0	0	0	0	0	0
HORVU5Hr1G022710	4.32	4.95	5.52	7.11	7.03	6.02	4.93	7.87	2.34	2.21	2.04	0.92	10.34	10.79	8.54	9.18	7.25	9.53	6.93	8.91	7.42	12.46	14.74	11.96	21.72	20.18	22.39	24.11	28.85	27.71	14.94	15.93	15.59	15.89	16.34	11.9	12.54	21.41	30.99	24.53	18.73	30.59	26.18	15.58	17.28	20.84	18.06	24.04	13.79
HORVU5Hr1G077450	1.63	1.72	1.21	1.55	1.42	1.67	1.66	1.33	1.68	1.04	1.67	1.56	1.78	2.43	2.06	1.51	1.71	2.19	1.14	1.6	1.35	1.2	1.76	1.35	2.23	1.89	2.42	2.22	2.22	2.45	1.68	1.64	1.62	1.81	3.19	2.76	3.44	1.77	3.99	1.87	3.29	3.12	2.66	2.82	2.62	3.99	3.36	3.3	3.19
HORVU5Hr1G079740	0	0	0	0	0	0	0	0	0	0	0	0	0	0	0	0	0	0	0	0	0	0	0	0	0	0	0	0	0	0	0	0	0	0	0	0	0	0	0	0	0	0	0	0	0	0	0	0	0
HORVU5Hr1G098440	4.73	5.4	5.23	5.36	8.59	8.38	7.57	8.23	5.55	4.08	4.94	4.62	7.13	8.2	6.02	6.31	5.63	5.34	6.36	5.81	6	6.33	4.43	4.86	4.8	4.61	5.99	4.36	4.2	5.19	4.86	4.84	4.19	4.23	3.78	4.51	4.11	5.84	5.16	4.8	5.52	3.78	3.38	3.37	2.67	5.78	3.48	3.66	4.05
HORVU5Hr1G125560	7.85	6.04	6.76	7.67	6.91	6.8	6.76	6.2	5.04	6.08	6.51	5.68	1.61	1.72	2.93	3.22	3.29	3.95	2.65	2.59	2.86	2.75	0.61	0.54	0.4	0.52	1.04	1.13	0.88	0.97	0.37	0.26	0.32	0.29	0.04	0.1	0.04	0.13	0	0	0	0	0	0.12	0	0	0.11	0.04	0.21
HORVU5Hr1G125570	0	2.01	5.88	0.37	0	2.82	4.5	0	16.22	7.84	8.11	0	0	7.29	3.89	4.52	0	0	0	8.64	12.31	4.05	8.05	16.72	10.12	1.48	0	0	0.25	4.94	16.42	0	0	8.76	8.41	0	0	0	0	0	3.73	3.59	0	0	0	0	9.81	6.74	0.04
HORVU5Hr1G125580	0	0	0	0	0	0	0	0	0	0	0	0	0	0	0	0	0	0	0	0	0	0	0	0	0	0	0	0	0	0	0	0	0	0	0	0	0	0	0	0	0	0	0	0	0	0	0	0	0
ENSRNA049485843	0	0	0	0	0	0	0	0	0	0	0	0	0	0	0	0	0	0	0	0	0	0	0	0	0	0	0	0	0	0	0	0	0	0	0	0	0	0	0	0	0	0	0	0	0	0	0	0	0
HORVU6Hr1G089080	0	0	0	0	0	0	0	0	0	0	0	0	0	0	0	0	0	0	0	0	0	0	0	0	0	0	0	0	0	0	0	0	0	0	0	0	0	0	0	0	0	0	0	0	0	0	0	0	0
HORVU6Hr1G089100	0	0	0	0	0	0	0	0	0	0	0	0	0	0	0	0	0	0	0	0	0	0	0	0	0.02	0	0	0	0	0	0.02	0	0	0.02	0	0	0	0	0	0	0	0	0	0	0	0	0	0	0
HORVU7Hr1G073300	0.75	0.88	0.56	0.74	0.85	0.42	0.67	0.63	0.72	1.13	1.06	0.76	0.95	0.91	0.85	0.82	1.35	0.55	0.89	0.63	1.04	0.92	1.5	1.53	1.09	1.82	1.93	1.85	1.77	2.09	2.05	2.32	2.17	1.98	2.02	1.88	1.7	3.03	1.69	1.34	1.58	1.55	2.89	3.12	1.87	3.05	2.61	3.55	2.98
HORVU7Hr1G099870	26	26.24	28.24	24.75	31.21	29.86	32.28	30.14	29.1	27.58	29.89	28.03	29.95	30.52	31.4	31.95	29.38	30.62	32.32	34.98	32.01	33.63	19.19	19.39	19.17	21.02	19.22	18.79	19.98	21.14	17.45	18.26	19.18	17.97	14.18	13.41	13.63	12.76	12.48	16.98	15.42	14.33	13.29	12.38	13.92	13.62	17.16	12.94	17.39
HORVU7Hr1G099880	0	0	0	0	0	0	0	0	0	0	0	0	0	0	0	0	0	0	0	0	0	0	0	0	0	0	0	0	0	0	0	0	0	0	0	0	0	0	0	0	0	0	0	0	0	0	0	0	0
HORVU7Hr1G099900	3.38	3.1	3.13	2.49	2.44	3.3	2.65	2.99	3.06	2.73	3.38	2.9	1.93	1.7	1.92	2.07	2.51	1.67	2.48	2.24	1.99	1.33	1.04	1.27	1.09	0.96	1.56	1.05	1.15	1.74	1.37	1.02	1.14	0.97	0.59	0.78	0.78	0.47	0.57	1.19	0.65	0.85	0.78	0.41	1.17	0.76	1.01	1.34	1.59
HORVU7Hr1G099910	2.98	3.18	3.29	2.95	2.26	2.1	2.2	2.24	2.1	2.14	1.96	2.08	2.18	2.08	2.98	3.13	2.71	2.82	1.75	1.81	2.16	1.97	1.48	1.72	1.68	1.9	3.2	2.92	2.75	2.93	1.86	2.06	1.84	2.06	2.01	1.9	1.98	1.94	2.12	1.86	1.83	2.48	2.65	2.52	1.83	3.07	2.45	1.89	2
HORVU3Hr1G048550	0.08	0.38	0.08	0.23	0.09	0.28	0.25	0.17	0	0.18	0.36	0	0.19	0.49	0.19	0.33	0.22	0.29	0.35	0.62	0.53	0.54	0.18	0.76	0.55	0.82	0.63	0.88	0.8	0.68	1.16	0.76	0.43	0.56	0.99	0.53	1.23	0.27	0.28	0.75	0.54	0.28	0.82	1.25	1.2	0.48	0.25	0.7	0.47
HORVU3Hr1G048560	66.56	63.77	68.85	67.02	74.95	69.24	71.34	71.92	60.36	59.6	58.32	59.39	109.24	113.92	87.53	89.56	93.77	89.05	92.76	99.33	88.78	91.53	135.54	138.05	137.57	132.78	152.85	150.19	150.36	152.52	140.2	135.59	139.54	138.68	142	137.88	137.88	132.51	121.47	138.03	124.92	128.99	140.2	129.07	128.67	136.8	142.51	142.74	139.37
HORVU5Hr1G022690	6.52	5.52	6.44	6.4	9.97	9.42	10.57	8.91	3.2	3.11	3.64	3.38	15.92	15.26	14.4	14.33	13.82	13.7	14.39	14.04	14.21	14.86	27.15	27.21	25.16	26.22	24.93	22.99	23.7	24.33	22.47	22.27	24.8	22.48	30.99	31.39	30.2	28.38	29.02	29.66	29.71	31.48	29.97	33.53	29.06	23.48	26.3	23.89	26.27
HORVU5Hr1G077350	77.24	76.31	75.73	76.57	86.9	83.73	83.82	84	65.95	67.46	68.23	67.23	127.22	122.69	100.8	102.23	100.63	98.78	114.98	113.74	113.93	117.15	160.1	161.57	161.81	163.4	139.29	133.37	134.16	131.1	138.02	136.54	139.42	139.07	189.47	184.83	188.79	189.1	187.36	190.63	185.88	190.85	186.79	187.91	188.98	171.23	182.45	172.17	173.91
HORVU5Hr1G077380	0	0	0	0	0	0	0	0	0	0	0	0	0	0	0	0	0	0	0	0	0	0	0	0	0	0	0	0	0	0	0	0	0	0	0	0	0.65	0	0	0	0	0	0	0	0	0	0	0	0
HORVU5Hr1G077390	0.68	0.82	0.45	0.56	0.49	0.5	0.5	0.57	0.6	0.74	1.2	0.62	0.31	0.15	0.1	0.02	0.26	0	0	0.06	0.11	0.12	0	0	0	0.06	0	0.11	0.03	0	0	0.06	0	0	0.06	0	0	0	0	0	0	0	0	0	0	0	0	0.15	0
HORVU5Hr1G077430	22.09	22.98	22.45	21.71	19.96	19.68	19.1	19.88	16.36	17.52	18.64	16.65	26.6	25.42	22.3	21.73	21.16	23.04	19.67	17.93	19.25	19.1	18.19	15.94	15.63	16.27	18.96	19.12	20.55	20.01	14.42	15.13	14.63	17.48	11.21	11.39	12.21	12.44	11.7	13.83	14.2	11.85	11.84	10.47	12.31	11.75	14.1	11.33	14.69
HORVU5Hr1G077440	18.95	18.44	20.77	19.96	19.62	17.11	17.9	18.29	18.86	19.66	18.96	18.84	13.43	16.06	16.35	15.35	14.96	15.34	14.64	15.13	14.89	16.33	12.95	15.32	13.23	14.53	15.1	16.29	15.79	14.29	14.51	14.52	15.89	14.5	14.87	13.39	15.04	15.33	18.23	13.42	14.32	15.67	14.99	12.93	13.56	15.44	18.59	15.08	15.89
HORVU5Hr1G079750	8.95	8.75	8.43	8.41	11.05	10.77	11.22	11.85	8.94	8.79	9.62	8.07	12.22	11.8	9.68	10.43	9.99	10.47	9.71	9.59	9.44	9.86	9.61	10.21	9.39	9.59	12.41	11.79	12.01	12.54	10.01	10.38	9.04	9.32	8.58	8.6	8.35	8.19	8.51	9.58	8.79	10.02	8.89	8.43	11.1	11.41	11.16	11.9	12.2
HORVU5Hr1G079760	0.14	0.12	0.12	0.12	0.22	0.18	0.16	0.11	0.21	0.12	0.18	0.21	0.14	0.12	0.11	0.13	0.13	0.2	0.13	0.12	0.14	0.14	0.11	0.07	0.06	0.13	0.08	0.15	0.14	0.14	0.13	0.22	0.15	0.13	0.06	0.05	0.06	0	0.05	0	0	0	0.08	0.12	0	0.04	0.08	0	0.07
HORVU5Hr1G079770	0	0	0	0	0	0	0	0	0	0	0	0	0	0	0	0	0	0	0	0	0	0	0	0	0	0.04	0	0	0	0	0	0	0	0	0	0	0	0	0	0	0	0	0	0	0	0	0	0	0
HORVU5Hr1G098450	0	0	0	0	0.02	0	0.02	0	0	0	0	0	0	0	0	0	0	0.06	0	0	0	0	0	0	0	0	0	0	0	0	0	0	0	0	0	0	0	0	0	0	0	0	0	0	0	0	0	0	0
(GA)n
Barley genes	ERR3500503	ERR3500504	ERR3500505	ERR3500506	ERR3500507	ERR3500508	ERR3500509	ERR3500510	ERR3500511	ERR3500512	ERR3500513	ERR3500514	ERR3500515	ERR3500516	ERR3500519	ERR3500520	ERR3500521	ERR3500522	ERR3500523	ERR3500524	ERR3500525	ERR3500526	ERR3500527	ERR3500528	ERR3500529	ERR3500530	ERR3500531	ERR3500532	ERR3500533	ERR3500534	ERR3500535	ERR3500536	ERR3500537	ERR3500538	ERR3500539	ERR3500540	ERR3500542	ERR3500543	ERR3500544	ERR3500545	ERR3500546	ERR3500547	ERR3500548	ERR3500549	ERR3500550	ERR3500551	ERR3500552	ERR3500553	ERR3500554
HORVU1Hr1G062810	2.08	2.62	2.55	2.53	2.31	2.24	2.19	1.94	2.64	2.2	1.83	3.21	3.18	2.85	3.54	3.2	3.46	3.36	2.95	2.48	2.51	2.77	2.97	2.94	3.22	2.96	3.02	2.84	3.56	3.37	3.3	3.85	3.71	3.2	2.58	2.56	2.75	2.72	4.1	3.16	3.6	3.17	3.77	3.66	3.08	3.53	2.81	3.71	2.8
HORVU1Hr1G062820	14.37	13.69	13.66	14.35	12.89	12.71	11.99	12.02	8.32	8.64	8.51	7.61	19.37	21.02	18.24	17.74	20.56	19.35	20.98	20.97	20.43	21.12	22.62	23.17	20.25	21.63	27.5	29.37	26.26	27.82	24.39	23.98	24.21	23.49	26.22	27.26	26.87	27.56	26.24	23.89	27.98	27.05	27.35	28.61	25.78	28.97	28.91	27.48	28.12
HORVU1Hr1G062900	158.18	159.02	163.26	161.54	216.98	219.29	219.33	215.56	128.57	130.17	126.53	126.36	207.92	211.13	256.16	244.65	247.14	254.23	275.52	281.36	274.58	274.74	190.92	189.3	186.15	192.95	156.91	158.68	160.77	161.84	199.54	194.35	194.34	187.95	145.05	143.27	149.48	150.95	141.57	140.29	154.76	155.01	151.94	153.35	156.66	153.47	159.66	154.03	152.05
HORVU3Hr1G063450	22.59	21.82	23.27	22.32	22.61	23.42	23.4	24.62	23.87	19.96	20.32	22.33	17.16	13.87	16.13	16.45	15.05	16.74	16.99	14.48	12.98	16.72	11.39	8.37	9.72	8.19	13.66	13.26	14.43	12.46	10.44	12.54	9.66	10.19	8.63	8.37	8.77	8.63	7.21	9.42	5.97	6.82	7.63	8.76	9	9.25	10.43	9.77	10.97
HORVU5Hr1G122490	1.89	1.72	1.87	1.62	0.99	1.27	1.12	1.09	0.71	0.98	1.04	1.04	0.64	0.84	1.12	1.09	1.25	1.08	0.73	0.89	0.87	0.76	0.57	0.6	0.51	0.63	1.14	1.2	1.07	1.19	0.64	0.69	0.8	0.65	0.75	0.63	0.56	0.48	0.68	0.46	0.74	0.77	0.82	1.06	0.62	0.81	0.66	0.83	1.01
HORVU5Hr1G122510	8.77	8.45	8.67	8.57	8.31	8.24	7.8	7.79	5.42	5.68	5.41	5.62	17.86	17.93	19.44	20.3	20.49	19.55	16.82	17.42	16.8	17.99	16.23	16.57	17.17	16.8	24.05	23.86	23.83	23.23	16.49	15.98	15.88	16.23	10.28	9.64	10.03	9.77	9.71	9.39	9.62	10.24	11.35	10.97	10.26	10.21	11.17	10.03	11.41
HORVU5Hr1G122520	0.93	1.49	1.83	2.09	1.84	1.34	2.16	1.9	1.11	0.66	0.73	1.2	3.96	4.2	3.63	3.84	2.89	3.83	3.94	4.59	4.82	3.7	3.29	2.57	2.22	2.26	3.96	3.61	4.56	3.75	2.03	2.73	2.35	3.26	0.93	0.56	0.49	0	1.2	0.57	0	0.53	0.8	0.77	1.29	0.69	0.71	1.13	0.68
HORVU5Hr1G122530	0.09	0.13	0.11	0.02	0.02	0.04	0	0.02	0.09	0.11	0.11	0.17	0.05	0.02	0.07	0	0	0	0	0.02	0.04	0.04	0	0.06	0.06	0	0.04	0.04	0	0.02	0.02	0	0.04	0	0	0.04	0.02	0.07	0	0	0	0.06	0.06	0	0.06	0	0	0	0
HORVU5Hr1G122540	1.02	0.96	0.93	0.7	0.37	0.31	0.46	0.33	1.02	1.63	1.42	1.3	0.12	0.23	0.13	0.09	0.06	0.21	0.15	0.12	0.15	0.08	0.08	0.08	0.04	0.04	0.13	0.07	0.07	0.09	0.28	0.1	0.15	0.27	0.1	0.04	0.04	0.25	0.3	0.12	0	0.22	0	0	0.17	0.1	0.21	0	0.15
HORVU5Hr1G122550	0.1	0	0.18	0	0	0	0	0	0	0	0.09	0.07	0	0	0	0	0.04	0	0	0	0	0	0	0.1	0.03	0.03	0	0	0	0	0	0	0	0	0.03	0	0	0	0	0	0	0	0	0.09	0.1	0	0	0	0
HORVU5Hr1G122560	4.85	7.32	5.54	9.64	14.24	16.77	16.92	14.34	9.74	10.47	10.28	8.16	11.73	13.68	8.83	6.74	5.53	7.35	17.05	14.1	16.84	15.43	12.76	10.36	11	9.95	4.09	2.07	3.4	3.01	11.1	10.79	13.39	10.14	11.45	9.64	11.42	7.78	11.48	10.42	12.28	7.15	6.14	11.06	6.28	17.85	17.64	10.82	13.93
(GT)n
Barley genes	ERR3500503	ERR3500504	ERR3500505	ERR3500506	ERR3500507	ERR3500508	ERR3500509	ERR3500510	ERR3500511	ERR3500512	ERR3500513	ERR3500514	ERR3500515	ERR3500516	ERR3500519	ERR3500520	ERR3500521	ERR3500522	ERR3500523	ERR3500524	ERR3500525	ERR3500526	ERR3500527	ERR3500528	ERR3500529	ERR3500530	ERR3500531	ERR3500532	ERR3500533	ERR3500534	ERR3500535	ERR3500536	ERR3500537	ERR3500538	ERR3500539	ERR3500540	ERR3500542	ERR3500543	ERR3500544	ERR3500545	ERR3500546	ERR3500547	ERR3500548	ERR3500549	ERR3500550	ERR3500551	ERR3500552	ERR3500553	ERR3500554
HORVU1Hr1G084660	0	0	0	0	0	0	0	0	0	0	0	0	0	0	0	0	0	0	0	0	0	0	0	0	0	0	0	0	0	0	0	0	0	0	0	0	0	0	0	0	0	0	0	0	0	0	0	0	0
HORVU1Hr1G084670	0	0	0	0	0	0	0	0	0	0	0	0	0	0	0	0	0	0	0	0	0	0	0	0	0	0	0	0	0	0	0	0	0	0	0	0	0	0	0	0	0	0	0	0	0	0	0	0	0
HORVU1Hr1G084690	28.92	26.42	26.6	26.67	34.59	35.39	31.52	32.23	25.4	27.21	25.39	27.34	17.02	18.2	22.69	21.36	22.93	21.48	21.95	18.95	19.99	22.13	9.07	9.5	8.78	10.07	10.42	11.41	10.98	10.33	8.55	6.99	8.37	8.7	5.16	4.9	4.38	4.9	3.83	2.36	3.45	3.83	4.1	4.2	5.25	3.47	3.54	4.03	3.65
HORVU1Hr1G084700	20.31	20.69	20.49	20.1	27.93	28.38	29.22	29.01	20.22	20.86	20.48	19.49	21.43	19.27	22.66	20.83	20.2	22.64	21.31	21.66	21.51	23.04	12.98	13.75	13.95	14.01	14.18	14	14.25	14.06	13.28	11.21	13.05	13.04	9.46	8.71	7.96	8.99	8.92	9.07	7.21	8.2	9.11	8.75	8.38	11.99	10.11	11.09	10.81
HORVU2Hr1G091680	420.68	432.11	434.58	433.72	374.44	378.74	381.48	380.07	616.38	619.68	615.44	620.79	367.07	359.01	266.11	269.67	268.91	279.34	240.32	236.96	240.2	235.74	283.01	280.14	274.34	283.09	342.62	335.54	349.33	345.82	315.59	314.61	314.43	327.74	299.57	298.87	302.48	289.48	292.59	284.71	298.71	254	259.92	254.31	258.57	320.08	308.04	308.66	329.5
HORVU6Hr1G024980	0.75	0.62	0.76	0.69	0.35	0.29	0.37	0.28	0.31	0.37	0.2	0.38	0.36	0.31	0.39	0.24	0.47	0.28	0.3	0.36	0.29	0.31	0.16	0.19	0.19	0.14	0.1	0.2	0.19	0.21	0.16	0.13	0.19	0.11	0.11	0.18	0.14	0.22	0	0.13	0.09	0.16	0.08	0.19	0.08	0.11	0.15	0.14	0.18
HORVU6Hr1G025000	0	0	0	0	0	0	0	0	0	0	0	0	0	0	0	0	0	0	0	0	0	0	0	0	0	0	0	0	0	0	0	0	0	0	0.81	0	0	0	0	0	0	0	0	0	0	0	0	0	0
HORVU6Hr1G025010	0	0	0	0	0	0	0	0	0	0	0	0	0	0	0	0	0	0	0	0	0	0.02	0	0	0	0	0	0	0	0	0	0	0	0	0	0	0	0	0	0	0	0	0	0	0	0	0	0	0
HORVU6Hr1G025020	0	0	0	0	0	0	0	0	0	0	0	0	0	0	0	0	0	0.03	0	0	0	0	0.03	0	0	0	0	0	0.03	0	0	0	0.03	0.03	0.03	0.03	0.06	0	0	0	0	0.16	0	0	0	0.07	0	0	0
HORVU6Hr1G025030	0	0	0	0	0	0	0	0	0	0	0	0	0	0	0	0	0	0	0	0	0	0	0	0	0	0	0	0	0	0	0	0	0	0	0	0	0	0	0	0	0	0	0	0	0	0	0	0	0
HORVU1Hr1G084720	24.76	26.14	24.04	23.37	39.92	39.4	39.86	39.05	17.25	17.67	16.66	16.96	73.36	74.89	55.04	55.04	54.56	57.3	43.24	41.35	40.24	40.94	60.7	62.89	62.5	58.48	45.7	47.78	48.59	47.97	38.01	35.95	36.98	36.85	48.7	49.28	51.16	50.59	54.42	49.2	54.08	42.34	42.38	46.22	45.77	40.23	43.99	47	43.09
HORVU1Hr1G084730	0	0	0	0	0	0	0	0	0	0	0	0	0	0	0	0	0	0	0	0	0	0	0	0	0	0	0	0	0	0	0	0	0	0	0	0	0	0	0	0	0	0	0	0	0	0	0	0	0
HORVU1Hr1G084740	0.14	0.13	0.29	0.27	0.26	0.35	0.05	0.34	0.12	0.12	0.27	0.17	0.35	0.52	0.48	0.44	0.36	0.47	0.39	0.37	0.39	0.25	0.51	0.76	0.7	0.53	0.23	0.43	0.32	0.13	0.22	0.28	0.32	0.15	0.3	0.14	0.08	0.23	0.42	0.18	0.6	0.28	0.59	0.22	0.56	0.12	0.31	0	0.19
HORVU1Hr1G084750	0	0	0	0	0	0	0	0	0	0	0	0	0	0	0	0	0	0	0	0	0	0	0	0	0	0	0	0	0	0	0	0	0	0	0	0	0	0	0	0	0	0	0	0	0	0	0	0	0
ENSRNA049448685	0	0	0	0	0	0	0	0	0	0	0	0	0	0	0	0	0	0	0	0	0	0	0	0	0	0	0	0	0	0	0	0	0	0	0	0	0	0	0	0	0	0	0	0	0	0	0	0	0
HORVU1Hr1G084770	0	0	0	0	0	0	0	0	0	0	0	0	0	0	0	0	0	0	0	0	0	0	0	0.07	0	0	0	0	0	0	0	0	0	0	0	0	0	0	0	0	0	0	0	0	0	0	0	0	0
HORVU1Hr1G084800	32.34	34.27	34.72	33.36	36.29	36.7	35.58	36.87	32.59	29.89	31.73	31.96	79.32	80.66	50	48.35	48.98	50.61	58.15	55.86	56.03	56.1	172.76	171.75	176.27	174.06	112.88	113.41	111.05	111.35	143.62	136.71	134.37	139.46	269.61	269.35	269.46	256.2	260.33	261.44	262.71	266.65	264.04	273.72	259.74	224.47	232.98	218.71	234.1
(TC)n
Barley genes	ERR3500503	ERR3500504	ERR3500505	ERR3500506	ERR3500507	ERR3500508	ERR3500509	ERR3500510	ERR3500511	ERR3500512	ERR3500513	ERR3500514	ERR3500515	ERR3500516	ERR3500519	ERR3500520	ERR3500521	ERR3500522	ERR3500523	ERR3500524	ERR3500525	ERR3500526	ERR3500527	ERR3500528	ERR3500529	ERR3500530	ERR3500531	ERR3500532	ERR3500533	ERR3500534	ERR3500535	ERR3500536	ERR3500537	ERR3500538	ERR3500539	ERR3500540	ERR3500542	ERR3500543	ERR3500544	ERR3500545	ERR3500546	ERR3500547	ERR3500548	ERR3500549	ERR3500550	ERR3500551	ERR3500552	ERR3500553	ERR3500554
HORVU3Hr1G055730	65.5	67	66.32	65.68	77.74	71.87	71.45	74.23	72.49	68.65	70.87	70.03	104.78	101.83	74.78	71.11	73.51	73.77	76.04	76.03	76.07	76.66	84.22	81.94	78.91	77.43	83.86	83.04	83.67	84.88	75.49	77.27	74.65	76.76	82.7	81.66	81.04	76.13	82.6	80.43	78.29	73.81	63.68	65.25	72.47	82.86	87.28	84.12	90.25
HORVU4Hr1G033730	0	0	0	0	0	0	0	0	0	0	0	0	0	0	0	0	0	0	0	0	0	0	0	0	0	0	0	0	0	0	0	0	0	0	0	0	0	0	0	0	0	0	0	0	0.42	0	0	0	0
HORVU5Hr1G084610	0	0.05	0	0	0	0	0.14	0.06	0	0	0	0	0	0.07	0.1	0	0	0	0	0.13	0	0.14	0.05	0.03	0.13	0.12	0.1	0.09	0	0.11	0.11	0	0	0.13	0	0	0.05	0	0.14	0	0.09	0	0	0	0	0.08	0	0.08	0
HORVU5Hr1G084620	0	0	0	0	0	0	0	0	0	0	0	0	0	0	0	0	0	0	0	0	0	0	0	0	0	0	0	0	0	0	0	0	0	0	0	0	0	0	0	0	0	0	0	0	0	0	0	0	0
HORVU5Hr1G084630	14.1	14.26	13.72	14.02	15.32	14.71	15.69	15.59	13.53	13.49	13.55	13.66	16.94	17.14	14.4	14.19	14.38	14.13	15.31	14.27	14.7	15.13	14.72	15.63	15.46	15.16	16.26	16.01	16.08	16.55	14.13	14.61	13.42	13.31	14.12	13.91	13.25	13.38	14.24	13.8	14.62	14.22	12.54	13.72	13.89	15.08	15.98	15.47	15.95
HORVU5Hr1G084650	4.16	4.2	4.32	4.42	2.21	2.6	2.89	3.12	2.68	2.6	2.99	3.05	0.22	0.22	0.79	1.01	0.44	0.73	0.62	1.02	0.66	0.81	0.09	0.03	0.17	0.1	0.19	0.16	0.18	0.19	0.06	0.03	0.06	0.05	0	0	0	0	0	0	0	0.26	0.09	0	0	0	0.08	0	0
HORVU5Hr1G084670	0.05	0.18	0.13	0.27	0.09	0.1	0.1	0.3	0.16	0.06	0.05	0.06	0.07	0.06	0.06	0.11	0.18	0.11	0.12	0.1	0.05	0.13	0.05	0.21	0.04	0.1	0.1	0.05	0.1	0.1	0.05	0.11	0.02	0.1	0.05	0	0	0.17	0	0	0.34	0	0	0.14	0	0.13	0	0.13	0.15
HORVU5Hr1G084680	0	0	0	0	0	0	0	0	0	0	0	0	0	0	0	0	0	0	0	0	0	0	0	0	0	0	0	0	0	0	0	0	0	0	0	0	0	0	0	0	0	0	0	0	0	0	0	0	0
HORVU1Hr1G046690	0.37	0.36	0.42	0.21	0.22	0.27	0.21	0.19	0.97	1.07	0.99	1.04	0.05	0.02	0.04	0.12	0.02	0.04	0.07	0.09	0.13	0.04	0	0.02	0	0	0.04	0.02	0.02	0	0.02	0	0	0	0	0	0	0	0	0	0	0	0.06	0	0	0	0	0	0
HORVU1Hr1G046710	3.49	3.68	3.56	3.63	3.77	3.55	3.17	3.82	4.39	3.96	3.92	3.49	5.39	4.89	4.51	4.53	4.46	4.46	4.19	4.49	4.56	4.36	4.26	3.77	4.09	4.25	4.81	4.97	4.59	4.33	4.18	4.21	3.91	4.09	3.2	3.07	2.91	3.74	3.69	2.83	3.66	4.55	3.11	3.94	3.47	4.14	3.86	4.3	3.87
HORVU3Hr1G018880	5.41	5.13	5.27	5.1	5.99	6.78	6.22	5.9	4.9	4.55	4.54	5.46	6.07	7.29	5.78	6.17	6.51	6.55	6.69	6.25	6.58	6.13	6.1	6.01	6.15	6.63	6.39	7.07	5.54	5.66	6.95	6.21	6.89	7.1	4.52	4.67	5.06	5.29	5.05	5.84	4.8	5.61	5.06	5.18	5.3	4.26	5.08	5.36	4.56
HORVU3Hr1G048550	0.08	0.38	0.08	0.23	0.09	0.28	0.25	0.17	0	0.18	0.36	0	0.19	0.49	0.19	0.33	0.22	0.29	0.35	0.62	0.53	0.54	0.18	0.76	0.55	0.82	0.63	0.88	0.8	0.68	1.16	0.76	0.43	0.56	0.99	0.53	1.23	0.27	0.28	0.75	0.54	0.28	0.82	1.25	1.2	0.48	0.25	0.7	0.47
HORVU3Hr1G048560	66.56	63.77	68.85	67.02	74.95	69.24	71.34	71.92	60.36	59.6	58.32	59.39	109.24	113.92	87.53	89.56	93.77	89.05	92.76	99.33	88.78	91.53	135.54	138.05	137.57	132.78	152.85	150.19	150.36	152.52	140.2	135.59	139.54	138.68	142	137.88	137.88	132.51	121.47	138.03	124.92	128.99	140.2	129.07	128.67	136.8	142.51	142.74	139.37
(TG)n
Barley genes	ERR3500503	ERR3500504	ERR3500505	ERR3500506	ERR3500507	ERR3500508	ERR3500509	ERR3500510	ERR3500511	ERR3500512	ERR3500513	ERR3500514	ERR3500515	ERR3500516	ERR3500519	ERR3500520	ERR3500521	ERR3500522	ERR3500523	ERR3500524	ERR3500525	ERR3500526	ERR3500527	ERR3500528	ERR3500529	ERR3500530	ERR3500531	ERR3500532	ERR3500533	ERR3500534	ERR3500535	ERR3500536	ERR3500537	ERR3500538	ERR3500539	ERR3500540	ERR3500542	ERR3500543	ERR3500544	ERR3500545	ERR3500546	ERR3500547	ERR3500548	ERR3500549	ERR3500550	ERR3500551	ERR3500552	ERR3500553	ERR3500554
HORVU2Hr1G047480	7.33	7.38	6.71	5.99	4.05	4.04	3.94	4.57	8.36	8.49	9.18	8.64	3.95	3.72	3.27	3.46	3.46	2.72	2.66	2.71	2.71	3.05	3	3.01	2.39	3.12	3.28	4.1	2.91	3.49	3.46	3.18	3.32	3.33	2.44	2.55	2.79	1.77	3.01	1.85	2.17	2.72	2.44	2.93	3.18	3.79	2.91	2.93	3.05
HORVU4Hr1G063140	8.2	7.04	7.6	7.46	7.55	8.18	8.15	7.58	8.22	7.8	8.16	8.58	8.93	8.71	8.19	7.4	8.38	7.41	7.71	8.1	7.64	7.85	8.75	8.66	9	9.19	8.37	8.73	7.89	8.58	9.08	7.59	8.72	8.26	7.87	8.24	8.1	7.81	8.45	7.95	7.11	7.05	8.04	7.96	7.51	9.52	8.1	9.08	7.87
HORVU5Hr1G042400	0.13	0.15	0.14	0.09	0.21	0.38	0.2	0.18	0.17	0.28	0.15	0.21	0.24	0.21	0.06	0.21	0.14	0.15	0.08	0.23	0.18	0.18	0.06	0.16	0.15	0.19	0.16	0.34	0.25	0.33	0.15	0.24	0.24	0.17	0.25	0.15	0.13	0.13	0.24	0.2	0.26	0.12	0.25	0.24	0.18	0.25	0.28	0.28	0.15
HORVU2Hr1G043910	20.11	20.09	20.4	20.12	17.22	17.7	17.31	16.36	13.68	13.13	12.82	13.65	11.97	13.33	15.94	15.69	15.63	15.99	14.37	14.12	12.81	13.15	10.14	10.61	10.51	10.47	14.92	15.27	14.92	14.42	9.27	9.84	9.74	8.81	9.02	8.91	8.92	8.46	8.24	8.45	8.29	9.09	11.99	10.71	9.91	9.88	9.21	8.9	7.67
HORVU2Hr1G043920	18.62	17.72	17.5	18.03	14.52	15.91	15.26	16.75	15.46	15.88	16.21	15.28	9.73	11.16	11	11.32	12.18	11.5	8.05	8.63	8.84	8.01	5.15	6.09	5.15	5.5	6.44	6.54	6.34	7.07	4.88	4.68	4.89	4.67	3.21	3.44	3.19	3.98	4.84	2.35	3.53	4.3	3.61	3.4	2.53	2.48	3.24	2.95	3.97
HORVU2Hr1G043940	0.24	0	0.45	0.08	0	0.09	0	0.09	0	0	0	0	0	0	0	0	0	0	0	0	0.15	0	0	0	0	0	0	0	0.14	0.09	0	0	0	0	0	0.16	0	0	0	0	0.48	0	0	0	0	0	0	0	0.23
HORVU2Hr1G043960	0.04	0.14	0	0	0.05	0	0.1	0	0.04	0	0	0	0	0	0	0	0.05	0	0	0	0	0	0	0	0	0	0	0.05	0	0	0	0	0	0	0	0	0	0	0	0	0	0	0	0	0	0	0	0	0
HORVU2Hr1G043970	17.18	13.74	13.38	15.26	19.24	18.23	20.83	20.24	14.55	14.27	15.66	14.81	18.32	19.48	18.65	16.52	16.99	16.13	17.46	19.13	18.9	18.65	11.14	11.17	10.44	10.58	11.22	12.49	12.5	11.74	12.22	11.05	11	11.37	6.59	7.01	6.18	9.67	7.55	9.32	6.47	6.3	8.11	8.34	9.05	9.5	6.16	8.08	9.96
[truncated: 179 more columns]

## Sheet: details in 6-bp category
Table S6I FPKM data of barley genes within 100 kb of 6-bp repeats enhancers with different base pair composition
(CCGCCT)n
Barley genes	ERR3500503	ERR3500504	ERR3500505	ERR3500506	ERR3500507	ERR3500508	ERR3500509	ERR3500510	ERR3500511	ERR3500512	ERR3500513	ERR3500514	ERR3500515	ERR3500516	ERR3500519	ERR3500520	ERR3500521	ERR3500522	ERR3500523	ERR3500524	ERR3500525	ERR3500526	ERR3500527	ERR3500528	ERR3500529	ERR3500530	ERR3500531	ERR3500532	ERR3500533	ERR3500534	ERR3500535	ERR3500536	ERR3500537	ERR3500538	ERR3500539	ERR3500540	ERR3500542	ERR3500543	ERR3500544	ERR3500545	ERR3500546	ERR3500547	ERR3500548	ERR3500549	ERR3500550	ERR3500551	ERR3500552	ERR3500553	ERR3500554
HORVU1Hr1G025670	91.2	91.4	92.25	91.62	99.64	100.73	98.97	97.32	70.9	73.47	72.56	73.26	129.04	126.41	154.39	154.24	159.36	151.93	142.55	138.3	142.47	139.39	88.61	89.79	88.44	88.33	119	117.79	125.03	120.94	113.76	112.5	112.88	115.2	54.54	54.01	54.1	53.92	53.71	56.25	53.85	52.51	54.13	51.77	57.56	52.22	56.11	55.11	54.44
HORVU3Hr1G026550	0	0.1	0.03	0	0.08	0	0	0.19	0	0	0	0	0	0	0	0	0	0	0	0	0	0	0	0	0	0	0	0	0	0	0	0	0	0	0	0	0	0	0	0	0	0	0	0	0	0	0	0	0
ENSRNA049484115	0	0	0	0	0	0	0	0	0	0	0	0	0	0	0	0	0	0	0	0	0	0	0	0	0	0	0	0	0	0	0	0	0	0	0	0	0	0	0	0	0	0	0	0	0	0	0	0	0
ENSRNA049484099	0	0	0	0	0	0	0	0	0	0	0	0	0	0	0	0	0	0	0	0	0	0	0	0	0	0	0	0	0	0	0	0	0	0	0	0	0	0	0	0	0	0	0	0	0	0	0	0	0
HORVU4Hr1G084080	0	0.03	0	0	0	0.03	0	0	0.03	0	0.03	0.03	0.06	0.03	0	0	0	0	0.03	0	0	0	0	0	0	0	0	0	0	0	0	0	0	0	0	0	0	0	0	0	0	0	0	0	0	0	0	0	0
HORVU4Hr1G084110	0.77	0.84	0.94	0.93	0.67	0.86	0.95	0.86	2.09	2.35	1.91	1.79	0.98	0.78	0.58	0.3	0.42	0.39	0.38	0.34	0.48	0.42	0.48	0.4	0.5	0.48	0.69	0.58	0.67	0.73	0.52	0.35	0.28	0.38	0.53	0.51	0.44	0.35	0.42	0.79	0.65	0.42	0.14	0.81	0.46	0.78	0.46	0.49	0.53
HORVU4Hr1G084120	0.02	0.04	0.02	0	0	0	0	0	0	0	0	0	0	0	0	0	0	0	0	0	0	0	0	0	0	0	0	0	0	0	0	0	0	0	0	0	0	0	0	0	0	0	0	0	0	0	0	0	0
HORVU4Hr1G084130	0	0	0	0	0	0	0	0	0	0	0	0	0	0	0	0	0	0	0	0	0	0	0	0	0	0	0	0	0	0	0	0	0	0	0	0	0	0	0	0	0	0	0	0	0	0	0	0	0
HORVU4Hr1G084140	0.26	0.2	0.16	0.26	0.68	0.47	0.53	0.56	0.38	0.19	0.48	0.38	0.24	0.28	0.12	0.16	0.2	0.16	0.26	0.27	0.22	0.33	0.08	0.08	0	0	0.07	0.07	0.2	0.1	0	0	0.04	0	0	0.04	0.08	0	0	0	0	0	0.11	0	0	0	0	0	0
HORVU5Hr1G018610	0	0	0	0	0	0	0	0	0	0	0	0	0	0	0	0	0	0	0	0	0	0	0	0	0	0	0	0	0	0	0	0	0	0	0	0	0	0	0	0	0	0	0	0	0	0	0	0	0
HORVU5Hr1G018620	0	0	0	0	0	0	0	0	0	0	0	0	0	0	0	0	0	0	0	0	0	0	0	0	0	0	0	0	0	0	0	0	0	0	0	0	0	0	0	0	0	0	0	0	0	0	0	0	0
HORVU3Hr1G026560	0	0	0	0	0	0	0	0	0	0	0	0	0	0	0	0	0	0	0	0	0	0	0	0	0	0	0	0	0	0	0	0	0	0	0	0	0	0	0	0	0	0	0	0	0	0	0	0	0
(CGACGG)n
Barley genes	ERR3500503	ERR3500504	ERR3500505	ERR3500506	ERR3500507	ERR3500508	ERR3500509	ERR3500510	ERR3500511	ERR3500512	ERR3500513	ERR3500514	ERR3500515	ERR3500516	ERR3500519	ERR3500520	ERR3500521	ERR3500522	ERR3500523	ERR3500524	ERR3500525	ERR3500526	ERR3500527	ERR3500528	ERR3500529	ERR3500530	ERR3500531	ERR3500532	ERR3500533	ERR3500534	ERR3500535	ERR3500536	ERR3500537	ERR3500538	ERR3500539	ERR3500540	ERR3500542	ERR3500543	ERR3500544	ERR3500545	ERR3500546	ERR3500547	ERR3500548	ERR3500549	ERR3500550	ERR3500551	ERR3500552	ERR3500553	ERR3500554
HORVU5Hr1G017260	4	4.41	3.89	4.4	3.49	3.4	3.35	3.61	5.31	5.84	5.69	5.2	8.66	8.29	7.59	6.71	6.94	6.31	5.86	6.81	6.03	6.23	13.73	13.3	12.2	13.22	9.69	10.29	9.48	9.67	9.99	10.29	10.88	10.06	9.11	8.76	9.37	10.83	11.5	9.97	10.34	7.87	9.9	8.96	9.74	8.57	9.21	8.08	8.67
HORVU7Hr1G080990	69.8	68.51	69.2	70.98	57.51	57.59	57.69	54.63	90.04	82.69	83.87	86.9	47.66	44.62	35.36	34.82	31.91	35.69	27.57	29.37	29.97	28.66	30.61	33.13	34.95	29.48	33.89	34.07	34.37	34.37	29.07	31.01	31.63	30.46	27.44	26.65	26.19	23.46	31.58	23.54	30.14	28.9	26.9	23.31	25.65	28.86	26.36	30.54	28.67
HORVU7Hr1G117680	0	0	0	0	0	0	0	0	0	0	0	0	0	0	0	0	0	0	0	0	0	0	0	0	0	0	0	0	0	0	0	0	0	0	0	0	0	0	0	0	0	0	0	0	0	0	0	0	0
HORVU7Hr1G117690	0	0.02	0	0	0.02	0	0.02	0	0	0	0	0	0.01	0.02	0	0	0	0	0	0	0	0	0	0	0	0	0	0.01	0	0.02	0.01	0	0	0	0	0.02	0	0	0	0	0	0	0	0	0	0	0	0.02	0
HORVU7Hr1G117710	0.91	0.76	0.76	0.83	3.97	3.91	4.1	4.03	0.76	0.61	0.68	0.73	0.22	0.22	0.39	0.38	0.44	0.38	0.71	0.77	0.78	0.85	0	0	0	0	0	0.03	0	0	0.03	0	0.03	0.03	0	0	0	0	0	0	0	0.08	0.08	0	0	0	0	0.07	0
HORVU7Hr1G117720	0	0	0	0	0	0	0	0	0	0	0	0	0	0	0	0	0	0	0	0	0	0	0	0	0	0	0	0	0	0	0	0	0	0	0	0	0	0	0	0	0.34	0	0	0	0	0	0	0	0
HORVU7Hr1G117730	0	0	0	0	0	0	0	0	0	0	0	0	0	0	0	0	0	0	0	0	0	0	0	0	0	0	0	0	0	0	0	0	0	0	0	0	0	0	0	0	0	0	0	0	0	0	0	0	0
HORVU7Hr1G117760	0	0	0	0	0	0	0	0	0	0	0	0	0	0	0	0	0	0	0	0	0	0	0	0	0	0	0	0	0	0	0	0	0	0	0	0	0	0	0	0	0	0	0	0	0	0	0	0	0
HORVU7Hr1G117770	0	0	0	0	0	0	0	0	0	0	0	0	0	0	0	0	0	0	0	0	0	0	0	0.03	0.03	0	0	0	0	0	0	0	0	0	0.06	0	0	0	0	0	0	0	0	0	0	0	0	0	0
HORVU7Hr1G117780	33.44	33.65	34.05	33.5	36.41	35.07	34.5	35.85	26.59	28.42	27.22	28.23	38.75	40.6	39.81	40.63	41.05	38.94	41.07	44.8	43.34	43.97	42.05	42.27	43.52	42.02	45.85	46.11	47.2	45.75	43.47	44.28	43.22	42.03	39.43	38.96	39.64	35.47	39.2	39.01	38.27	43.18	40.9	41.93	41.51	41.28	42.03	43.13	45.05
(CGCCGT)n
Barley genes	ERR3500503	ERR3500504	ERR3500505	ERR3500506	ERR3500507	ERR3500508	ERR3500509	ERR3500510	ERR3500511	ERR3500512	ERR3500513	ERR3500514	ERR3500515	ERR3500516	ERR3500519	ERR3500520	ERR3500521	ERR3500522	ERR3500523	ERR3500524	ERR3500525	ERR3500526	ERR3500527	ERR3500528	ERR3500529	ERR3500530	ERR3500531	ERR3500532	ERR3500533	ERR3500534	ERR3500535	ERR3500536	ERR3500537	ERR3500538	ERR3500539	ERR3500540	ERR3500542	ERR3500543	ERR3500544	ERR3500545	ERR3500546	ERR3500547	ERR3500548	ERR3500549	ERR3500550	ERR3500551	ERR3500552	ERR3500553	ERR3500554
HORVU1Hr1G083080	0	0	0	0	0	0.07	0	0	0	0	0	0	0	0	0	0	0	0	0	0	0	0	0	0	0	0	0	0.07	0	0	0	0	0.07	0	0	0.07	0	0	0.24	0	0	0	0	0	0	0	0	0	0
HORVU1Hr1G083090	0	0	0	0	0	0	0	0	0	0	0	0.04	0	0	0	0	0	0	0	0	0	0	0	0.01	0.02	0	0	0	0	0	0	0	0	0	0.05	0	0.02	0	0.04	0.02	0	0	0.06	0	0	0	0	0	0.04
HORVU1Hr1G083100	0.9	0.99	0.94	1.03	1.43	1.33	1.4	1.35	0.68	0.55	0.6	0.5	1.3	1.17	1.45	1.53	1.56	1.57	1.13	1.28	1.29	1.21	0.95	0.95	0.96	0.83	1.58	1.38	1.55	1.55	0.84	0.83	0.77	0.86	0.62	0.57	0.59	0.78	0.53	0.71	0.57	0.5	0.67	0.52	0.54	0.61	0.61	0.62	0.95
HORVU1Hr1G083110	2.4	1.24	1.34	2.23	1.09	1.35	1.15	1.56	1.57	1.27	1.55	1.34	0.6	0.55	0.72	0.97	0.91	0.96	0.86	0.81	0.22	0.82	0.54	0.33	0.79	0.15	0.3	0.46	0.85	0.52	0.48	0.67	0.84	0.67	0.71	0.17	0.97	0.74	0.36	0	0.17	0.37	0.33	1.02	0.7	0.21	1.06	0.63	1.57
HORVU1Hr1G083120	0	0	0	0	0	0	0	0	0	0	0	0	0	0	0	0	0	0	0	0	0	0	0	0	0	0	0	0	0	0	0	0	0	0	0	0	0	0	0	0	0	0	0	0	0	0	0	0	0
HORVU1Hr1G083130	4.73	4.37	3.92	4.03	4	3.79	4.27	4.21	3.71	3.3	3.22	3.66	5.07	5.42	6.17	6.5	6.54	6.11	5.46	5.59	6.32	5.96	5.74	5.97	6.83	6.1	3.94	3.91	4.58	4.44	6.29	5.74	6.16	5.33	4.58	4.65	4.74	5.78	4.39	5.41	4.58	5.15	5.92	5.63	4.38	4.02	4.77	5.28	4.99
HORVU4Hr1G066090	36.46	34.31	34.52	33.32	36.09	36.58	37.11	38.35	28.26	29.16	29.28	29.78	32.57	33.21	31.58	33.66	32.7	31.26	32.27	32.99	31.78	30.49	32.68	32.96	35.23	33.32	34.84	35.34	36.78	35.11	32.49	34.14	31.54	32.29	29.09	29.92	29.37	30.92	31.57	30.14	27.57	28.9	30.32	30.82	29.24	30.23	30.27	32.12	30.19
HORVU4Hr1G074960	6.64	7.11	6.18	7.32	7.08	7.22	7.47	7.84	5.66	5.42	5.54	5.75	7.14	7.51	7.3	6.1	7.41	6.62	9.01	9.07	8.9	8.36	6.86	6.27	6.99	7.35	6.58	6.53	8.46	7.01	5.74	7.03	5.82	6.4	5.03	4.23	4.66	5.33	5.05	4.25	5.2	5.27	3.2	2.83	5.42	4.78	5.07	4.11	4.48
HORVU4Hr1G074970	8.79	9.06	8.48	7.67	3.71	3.74	3.98	4.25	12.12	11.94	13.13	11.93	1.96	1.79	2.27	1.97	1.87	2.06	1.82	1.26	1.69	1.2	1.99	2.09	2.25	2.04	1.57	1.55	1.33	1.46	2.07	1.5	1.32	1.67	0.65	0.72	0.66	0.66	0.72	0.51	0.35	0.82	0.76	0.54	0.64	0.72	0.43	1.07	0.72
HORVU4Hr1G074980	42.11	40.94	42.98	41.23	34.02	31.61	33.24	31.54	52.37	56.92	56.06	56.23	39.3	36.32	28.78	28.29	30.42	28.67	27.48	27.95	29.94	28.56	39.01	39.69	38.96	39.32	37.41	36.32	35.5	36.28	42.89	42.21	42.06	42.18	43	42.94	45.51	41.61	45.13	43.35	41.61	40.31	41.23	40.51	40.38	43.62	43.54	46.98	44.42
HORVU4Hr1G074990	21.17	19.29	19.4	21.29	21.18	21.05	20.87	20.43	12.41	12.53	11.3	10.91	7.09	7.3	9.53	9.91	9.4	9.33	8.51	8.81	8.47	8.05	9.39	9.39	9.22	8.92	11.66	11.43	11.97	11.38	8.27	7.3	7.63	7.6	6.23	6.3	6.38	5.48	5.77	5.35	6.26	7.82	6.17	6.74	6.58	5.52	7.43	7.65	5.78
HORVU4Hr1G075000	0.53	0.54	0.72	0.69	0.55	0.6	0.68	0.53	0.49	0.48	0.61	0.57	0.47	0.76	0.45	0.79	0.55	0.48	0.71	0.6	0.61	0.73	0.39	0.38	0.38	0.31	0.46	0.49	0.65	0.55	0.41	0.59	0.42	0.38	0.25	0.22	0.37	0.35	0.45	0.33	0.38	0.19	0.34	0.46	0.43	0.38	0.47	0.43	0.23
HORVU4Hr1G075010	19.06	18.12	17.1	18.27	13.87	13.29	13.92	12.76	16.49	15.21	15.75	13.94	9.6	10.07	10.92	10.6	11.54	10.56	8.77	8.02	8.99	8.6	8.22	8.35	8.27	8.22	8.53	7.95	6.81	7.22	9.04	9.77	8.12	8.36	5.35	7.32	5.77	7.48	4.58	5.93	5.44	6.8	7.38	6.56	5.47	9.22	6.24	5.93	6.84
(CGGCGA)n
Barley genes	ERR3500503	ERR3500504	ERR3500505	ERR3500506	ERR3500507	ERR3500508	ERR3500509	ERR3500510	ERR3500511	ERR3500512	ERR3500513	ERR3500514	ERR3500515	ERR3500516	ERR3500519	ERR3500520	ERR3500521	ERR3500522	ERR3500523	ERR3500524	ERR3500525	ERR3500526	ERR3500527	ERR3500528	ERR3500529	ERR3500530	ERR3500531	ERR3500532	ERR3500533	ERR3500534	ERR3500535	ERR3500536	ERR3500537	ERR3500538	ERR3500539	ERR3500540	ERR3500542	ERR3500543	ERR3500544	ERR3500545	ERR3500546	ERR3500547	ERR3500548	ERR3500549	ERR3500550	ERR3500551	ERR3500552	ERR3500553	ERR3500554
HORVU2Hr1G099850	41.12	43.2	43.68	42.54	36.63	38	40.15	35.56	47.35	46.68	47.85	50.55	27.53	27.56	24.35	23.36	20.31	23.4	28.19	24.31	23.69	24.8	19.19	20.63	22.25	18.61	16.75	16.06	16.14	18.95	20.86	22.2	22.92	22.44	13.86	14.88	15.18	14.45	15.8	15.67	15.03	14.83	12.32	14.98	13.67	15.3	15.85	16.06	15.12
HORVU2Hr1G099860	0.09	0.02	0.09	0.01	0.09	0.13	0.15	0.21	0.03	0.04	0.04	0.03	0.17	0.16	0.12	0.09	0.1	0.06	0.05	0.09	0.13	0.03	0.16	0.19	0.14	0.26	0.21	0.1	0.19	0.19	0.07	0.05	0.1	0.15	0.16	0.22	0.15	0.04	0.25	0.15	0.27	0.08	0.08	0.22	0.08	0.19	0.21	0.24	0.25
HORVU2Hr1G099870	0	0	0	0	0	0	0	0	0	0	0	0	0	0	0	0.03	0	0	0	0.03	0.02	0	0.02	0	0.02	0	0	0	0	0	0	0	0	0	0	0	0	0	0.08	0	0	0	0	0	0	0	0	0	0
HORVU2Hr1G099890	32.14	32.17	31.74	29.97	33.11	32.8	33.86	33.36	15.75	16.16	15.56	15.74	26.35	25.11	29.17	30.83	29.11	31.79	26.59	28.91	26.66	29.15	37.14	35.71	35.1	34.31	34.86	35.78	34.51	35.14	29.72	30.58	31.28	31.59	19.06	19.59	19.81	19.76	21.87	22.66	19.8	24.64	23.66	23.38	21.25	24.74	24.06	22.91	25.98
HORVU5Hr1G062160	5.24	5.82	4.45	4.95	7.8	8.25	7.19	8.13	3.67	4.11	4.59	3.7	9.13	9.24	8.11	8.23	7.94	9.05	8.85	8.87	8.33	8.8	4.9	4.37	4.55	5.08	6.4	6.38	6.07	6.56	4.27	3.98	4.64	4.51	3.21	3.44	3.32	2.57	2.51	3.68	2.75	2.32	3.64	2.91	3.32	4.07	4.14	3.51	4.4
HORVU5Hr1G062200	4.81	4.72	4.78	4.68	4.08	4.4	4.94	4.65	4.76	5.33	5.21	4.72	4.73	4.09	4.43	5.04	4.61	5.12	5.05	4.62	4.91	4.25	2.98	3.75	3.55	3.64	4.4	4.4	4.74	4.48	3.93	3.74	3.71	3.54	2.93	3.34	3.19	2.65	2.2	3.02	2.77	3.85	2.69	3.51	3.03	3.18	4.12	3.3	3.54
HORVU7Hr1G087800	0.07	0.06	0.33	0.23	0.13	0.21	0.18	0.28	0.25	0.12	0.11	0.09	0.1	0.32	0.06	0	0.18	0.02	0.05	0.04	0.41	0.02	0.75	0.56	0.41	1.35	0.36	0.24	0.68	0.31	0.9	0.57	0.7	0.58	1.51	1.76	1.39	1.01	1.71	1.07	1.13	1.37	0.89	1.51	1.59	1.06	2.04	1	0.91
HORVU7Hr1G087810	32.06	32.18	29.4	31.59	22.38	23.85	22.9	22.46	30.19	29.35	28.05	30.21	30.18	30.17	26.72	25.83	23.59	25.54	26.04	24.6	22.52	24.01	38.27	40.59	38.56	38.92	37.98	38.01	37.67	35.61	37.59	38.61	34.95	34.53	56.86	56.26	55.24	55.3	58.82	55.92	53.59	63.43	54.05	56.72	54.71	47.71	48.09	46.81	48.68
ENSRNA049489204	0	0	0	0	0	0	0	0	0	0	0	0	0	0	0	0	0	0	0	0	0	0	0	0	0	0	0	0	0	0	0	0	0	0	0	0	0	0	0	0	0	0	0	0	0	0	0	0	0
ENSRNA049489208	0	0	0	0	0	0	0	0	0	0	0	0	0	0	0	0	0	0	0	0.98	0	0	2.81	0	0	0.94	0.87	0.89	0	0.86	0	0	0	0	2.1	1.06	0	3.27	0	0	0	0	2.72	2.61	0	2.15	0	2.08	0
ENSRNA049489206	0.37	0.38	0.37	0	0	0.95	0.46	0.46	0.48	0.49	0	1.44	0.5	0.51	0.53	0.54	1.04	1.05	0	0.49	0.47	0.94	1.4	0.48	2.31	0	2.18	0.97	0	0	0.48	1.46	0.47	1.4	0.52	1.06	0	0	0	1.58	0	1.34	1.36	0	0	1.07	1.09	1.04	2.08
(GGCGGT)n
Barley genes	ERR3500503	ERR3500504	ERR3500505	ERR3500506	ERR3500507	ERR3500508	ERR3500509	ERR3500510	ERR3500511	ERR3500512	ERR3500513	ERR3500514	ERR3500515	ERR3500516	ERR3500519	ERR3500520	ERR3500521	ERR3500522	ERR3500523	ERR3500524	ERR3500525	ERR3500526	ERR3500527	ERR3500528	ERR3500529	ERR3500530	ERR3500531	ERR3500532	ERR3500533	ERR3500534	ERR3500535	ERR3500536	ERR3500537	ERR3500538	ERR3500539	ERR3500540	ERR3500542	ERR3500543	ERR3500544	ERR3500545	ERR3500546	ERR3500547	ERR3500548	ERR3500549	ERR3500550	ERR3500551	ERR3500552	ERR3500553	ERR3500554
HORVU1Hr1G011350	0	0	0	0	0	0	0	0	0	0	0	0	0	0	0	0	0	0	0	0	0	0	0	0	0	0	0	0	0	0	0	0	0	0	0	0	0	0	0	0	0	0	0	0	0	0	0	0	0
HORVU1Hr1G011360	0	0	0	0	0	0	0	0	0	0	0	0	0	0	0	0	0	0	0	0	0	0	0	0	0	0	0	0.08	0.04	0	0	0	0	0	0	0	0	0	0	0	0	0	0	0	0	0	0	0	0
HORVU1Hr1G011370	9.99	9.86	10.25	10.13	10.04	10.63	10.24	10.56	9.41	9.37	9.16	9.37	14.27	15.25	13.97	14.85	14.33	16.16	14.56	14.63	14.36	14.69	16.95	18.44	17.23	18.72	15.68	16.59	16.07	16.54	17.31	18.6	16.61	17.19	21.84	20.18	19.94	22.35	18.82	22.5	21.09	20.03	19.42	21.39	21.02	22.45	19.42	20.79	19.99
HORVU1Hr1G011380	0.04	0	0.04	0	0.15	0.1	0.05	0.1	0.1	0.05	0	0.26	0	0	0	0	0	0	0	0.05	0.05	0.1	0	0	0	0	0	0.05	0.05	0	0	0	0	0	0	0	0	0	0	0	0	0.15	0	0	0	0.13	0	0	0
HORVU1Hr1G011390	1.87	1.88	1.73	2.58	1.63	1.62	1.64	1.76	2.37	2.4	2.62	2.82	1.19	1.34	0.62	0.49	0.65	0.66	0.76	0.8	0.79	0.64	0.82	1.02	0.64	0.99	1.03	1	1.2	0.97	1.17	0.81	0.93	0.7	0.69	0.91	1.07	0.7	0.9	0.6	0.95	0.78	0.55	0.67	1.01	0.84	1.3	0.62	0.83
HORVU1Hr1G011400	1.31	1.45	1.35	1.24	1.07	1.13	1.42	1.2	1.47	1.35	1.29	1.25	0.98	0.97	1.34	1.47	1.08	0.94	1.04	0.91	1.1	0.97	0.74	0.73	0.9	0.81	1.27	1.14	1.29	1.19	1.04	1.16	0.84	0.97	0.85	0.99	0.96	0.92	1.02	0.75	0.76	0.84	0.92	1.08	0.91	0.97	1.07	1.02	1.12
HORVU1Hr1G011420	2.6	1.9	2.5	2.45	2.77	1.97	2.26	1.98	2.21	1.73	1.87	2.36	1.39	0.89	1.34	0.81	1.1	1.26	1.05	1	0.99	1.23	0.68	1.14	0.81	0.56	1.93	1.43	1.59	1.35	0.96	0.98	0.77	0.91	0.53	0.73	0.79	0.91	0.31	0.78	0.65	0.69	0.79	0.97	0.81	0.88	0.75	0.64	0.42
HORVU1Hr1G075390	0	0	0	0	0	0	0	0	0	0	0	0	0	0	0	0	0	0	0	0	0	0	0	0	0	0	0	0	0	0	0	0	0	0	0	0	0	0	0	0	0	0	0	0	0	0	0	0	0
HORVU1Hr1G075460	0	0	0	0	0	0	0	0	0	0	0	0	0	0	0	0	0	0	0	0	0	0	0	0	0	0	0	0	0	0	0	0	0	0	0	0	0	0	0	0	0	0	0	2.9	0	0	0	0	0
HORVU3Hr1G018880	5.41	5.13	5.27	5.1	5.99	6.78	6.22	5.9	4.9	4.55	4.54	5.46	6.07	7.29	5.78	6.17	6.51	6.55	6.69	6.25	6.58	6.13	6.1	6.01	6.15	6.63	6.39	7.07	5.54	5.66	6.95	6.21	6.89	7.1	4.52	4.67	5.06	5.29	5.05	5.84	4.8	5.61	5.06	5.18	5.3	4.26	5.08	5.36	4.56
[truncated: 179 more columns]
